# Supplementary material for: A high-throughput platform for detailed lipidomic analysis of a range of mouse and human tissues
Source: Anal Bioanal Chem. 2020 Mar 7;412(12):2851–62. doi: 10.1007/s00216-020-02511-0 (PMC7196091; doi:10.1007/s00216-020-02511-0)
Supplement: Supplementary file 3 — (XLSX 616 kb) [file 216_2020_2511_MOESM3_ESM.xlsx]

## Sheet: Human,PLA,Sig,+ve
						0.00234404	Human	Human	Human	Human	Human	Human	Human	Human	Human	Human	Human	Human	Human	Human	Human	Human	Human	Human	Human	Human	Human	Human	Human	Human	Human	Human	Human	Human	Human	Human	Human	Human	Human	Human	Human	Human	Human	Human	Human	Human	Human	Human	Human
							Placenta	Placenta	Placenta	Placenta	Placenta	Placenta	Placenta	Placenta	Placenta	Placenta	Placenta	Placenta	Placenta	Placenta	Placenta	Placenta	Placenta	Placenta	Placenta	Placenta	Placenta	Placenta	Placenta	Placenta	Placenta	Placenta	Placenta	Placenta	Placenta	Placenta	Placenta	Placenta	Placenta	Placenta	Placenta	Placenta	Placenta	Placenta	Placenta	Placenta	Placenta	Placenta	Placenta
		Obese		Lean			0	0	0	0	0	0	0	0	0	0	0	0	0	0	0	0	0	0	0	0	0	0	0	0	0	0	0	0	0	0	0	0	0	0	0	1	1	1	1	1	1	1	1
Variable	m/z	Mean	St Dev	Mean	St Dev	Ttest	S00317747	S00317748	S00317749	S00317750	S00317751	S00317754	S00317755	S00317759	S00317760	S00317763	S00317765	S00317766	S00317767	S00317769	S00317771	S00317772	S00317773	S00317775	S00317776	S00317780	S00317785	S00317786	S00317787	S00317788	S00317789	S00317791	S00317794	S00317795	S00317797	S00317805	S00317810	S00317811	S00317812	S00317820	S00317821	S00317746	S00317753	S00317756	S00317757	S00317758	S00317761	S00317762	S00317764
Campesterol_[M+H]1+	401.378	0.112921	0.177486	0.204797	0.267785	0.103128	0	0	0	0.0740563	0	0.371115	0	0.331107	0	0.108083	0	0	0.381359	0.097416	0.0867152	0	0	0.351343	0	0	0	0.174175	0	0	0.297378	0	0.606127	0.224369	0	0	0	0.110831	0.638986	0.0991827	0	0	0	0	0	0.210821	0.801638	0.11188	0
Campesterol_[M+NH4]1+	418.404	0.253587	0.98253	0.0856876	0.162277	0.325591	0	0.0974127	0	0	0	0	0	0.171142	0.188365	0	0	0	0	0	0	0	0	0.514253	0	0	0.717467	0	0	0.0940845	0	0.162097	0	0	0.94745	0	5.76536	0.217927	0	0	0	0	0.0963397	0	0.158826	0	0	0	0
CE(22:05)_[M+Na]1+	721.589	1.17262	1.0531	1.29144	0.904939	0.618826	1.39896	0.586265	0	0.905011	2.09539	3.89977	1.16781	0.446012	0.614995	1.12333	2.44423	1.41306	0.798885	3.82251	3.90322	0.139075	0.971462	0.724099	0.315181	1.59982	1.26292	2.00364	1.14984	1.66826	0.498095	1.11689	0	0	0	0.176783	0	1.03849	1.37047	0.831801	1.55534	1.48841	3.59888	2.54098	0.944721	1.35656	2.72069	2.12303	1.02981
CE(22:06)_[M+Na]1+	719.574	0.623973	0.727627	0.568961	0.645239	0.742238	1.33268	0.123334	0.247241	0.399316	0.59919	1.78035	0.354189	0	0.175072	0.886805	1.35021	0.447388	0.67873	0.526762	3.1347	0	0.586052	0.609023	0	0.284379	1.35816	0.190637	0.178996	2.57587	0.168668	0.294559	0.293496	0	0	0	0	0.986681	0.811651	0.340506	1.12441	1.18357	2.33222	1.67494	0	0.48009	0.775518	0.789822	0.507123
CE(22:06)_[M+NH4]1+	714.618	0.0681005	0.0973262	0.0626241	0.0992763	0.819176	0	0.22875	0.164001	0	0.20266	0.164575	0	0.166923	0	0.206455	0	0	0	0	0	0	0.159764	0.099968	0	0.148744	0	0.14707	0	0.270263	0	0.102252	0	0	0	0	0	0	0.322093	0	0	0.280304	0.110141	0	0.207789	0	0	0.11518	0
Cer(23:00)	386.363	0.0863806	0.130543	0.0666149	0.0848076	0.459541	0	0	0.129698	0	0.0828246	0.22095	0.261083	0	0	0	0	0	0.100909	0	0.0711381	0	0.201772	0	0.162067	0	0.0220875	0.32346	0	0	0	0.338024	0	0.519146	0.257824	0.225724	0	0	0	0.106615	0	0	0.0758018	0.0640178	0	0.116295	0.100445	0	0
Cer(24:00)	400.379	7.05968	4.14351	7.78432	4.06611	0.46936	1.32596	3.14414	3.34362	1.93207	2.41126	5.41615	5.47095	9.11247	6.91867	4.2143	4.61999	5.95215	11.5416	4.34029	2.64771	6.21653	6.67971	6.96791	6.42464	4.06134	7.0448	8.43245	4.16266	3.74699	8.29592	9.53292	12.2857	11.1014	18.8885	12.9424	18.8566	8.77358	7.40612	5.48673	7.39056	1.48177	2.24968	2.8156	6.77661	6.41367	13.3439	5.68065	3.8184
Cer(34:01)_[M+H-H2O]1+	520.509	0.283408	0.239083	0.290902	0.262892	0.902686	0.934497	0.567942	0.173034	0.0710729	0.356141	0.572864	0.261048	0.224531	0.366997	0.152936	0.604794	0	0.168308	0.723999	0.220039	0.170249	0.12787	0.256027	0	0.344576	0.394567	0.209494	0.769644	0.396445	0	0.173471	0.25962	0	0.413793	0	0	0.303743	0.209887	0	0.491677	0.261797	0.763677	0.276466	0	0.128027	0.550777	0.21504	0.357689
Cer(34:02)_[M+H]1+	536.504	0.137615	0.141949	0.154991	0.160718	0.638948	0.066963	0	0	0.11405	0	0.423089	0.434179	0.200752	0.133433	0	0.0590485	0.131792	0.368432	0.100792	0	0.305043	0	0.281747	0	0	0.278248	0	0.275738	0	0.238996	0.175288	0	0.222853	0.324682	0.239525	0	0	0.305277	0.136615	0	0.0595362	0.0929343	0.135083	0.126653	0.202413	0.0895041	0.0816769	0
Cer(40:01)_[M+H-H2O]1+	604.603	0.0857868	0.112605	0.0613221	0.092	0.329021	0.34762	0	0.210032	0.140943	0	0.160769	0	0	0	0.109202	0	0	0	0	0.19709	0	0.26359	0.146537	0.170182	0.167194	0	0	0	0.170255	0.243879	0	0.267955	0	0.0691346	0	0	0	0	0	0.338157	0.12386	0.140507	0	0	0	0.155744	0	0.227307
Cer(42:01)_[M+H-H2O]1+	632.634	0.131496	0.184533	0.185804	0.226043	0.283638	0.374903	0	0.438745	0.361297	0.109276	0.129502	0	0.55812	0	0	0.26865	0	0	0	0	0	0	0.114206	0	0.370582	0.421109	0.120818	0.209602	0	0	0.171653	0	0.567363	0	0	0	0.386525	0	0	0	0.104308	0.512902	0.823563	0.188153	0	0.678141	0.122599	0.183839
Cer(42:02)_[M+H-H2O]1+	630.618	0.0659483	0.102177	0.0557644	0.112132	0.697281	0.143576	0	0	0	0.279572	0.00507432	0.237151	0	0.0256675	0.149663	0	0.110699	0	0.204315	0.150028	0	0	0	0	0	0	0	0	0.280321	0	0	0.251578	0	0	0	0	0	0.234337	0	0.23621	0.00100997	0	0	0	0.154888	0	0.0139369	0
DG(20:00)_[M+H-H2O]1+	383.316	10.6374	5.73178	11.4476	6.30966	0.582038	10.0242	6.17017	5.84603	5.34994	2.49104	4.77494	6.34169	7.35997	6.95633	6.68524	4.64301	10.6529	13.8888	6.97292	7.0772	10.253	7.30371	5.05256	13.8752	19.0717	4.20182	12.5097	22.1583	16.0927	11.9791	17.4632	10.3856	16.7517	16.8017	17.4205	27.3385	13.8541	9.04456	9.23032	6.2861	4.23563	4.22791	3.44603	10.6692	6.85925	5.71055	9.10952	9.47453
DG(22:00)_[M+H-H2O]1+	411.347	1.54825	2.57662	1.59392	3.99813	0.955845	4.92888	0	0.165192	0	0	0	0	0.173502	0	0.598765	0.261206	0.515531	4.78517	0.502536	0.0941908	0.655263	0	0.135279	0.850571	8.22733	0	0.960951	7.02919	5.39383	0.466278	5.97593	0	0.229745	0	0.261422	8.02896	3.5385	0.288375	0.12214	0	0	0.27105	0	0	0	0	0.848898	0.0908844
DG(24:00)_[M+H-H2O]1+	439.378	3.84575	2.96243	4.30949	4.43694	0.616405	4.9836	0.237641	0.346648	0.209316	0.463059	0.139049	0.16551	1.89976	0.804882	3.54094	1.71976	4.0828	7.19469	1.27357	1.14035	1.97421	2.28679	1.87374	2.34815	8.62379	6.09971	5.95729	7.90133	7.07039	3.69965	8.85037	4.15615	3.65241	9.28375	3.87962	10.1541	6.78051	2.76878	4.02247	5.01649	0.103508	0.414653	0.345094	0.983975	0.644251	0.399847	4.10715	0.954544
DG(24:01)_[M+H-H2O]1+	437.363	2.37201	1.41441	1.66604	1.54952	0.0544782	3.68322	5.16901	2.83273	4.62653	4.32682	3.8791	2.37517	2.95738	2.6375	5.69004	1.45701	3.43066	3.21414	0.305159	1.43094	3.59661	0.478085	2.30626	1.64989	1.84781	1.92742	4.24127	1.78318	3.09103	1.43255	1.29272	0.352893	1.09878	2.98446	1.42799	1.33845	1.15105	0.73203	0.93026	1.34238	0.736018	3.34814	1.46695	0.212685	0.939938	1.4967	5.75512	1.2275
DG(26:00)_[M+H-H2O]1+	467.409	1.90809	2.23743	2.31049	3.70584	0.592783	3.81307	0	0.161698	0	0	0.0342882	0.161985	1.31756	0.541245	1.9861	0.0951892	1.22259	4.94306	0.825455	0.884343	0.203393	0.177746	0.762862	0.198936	7.81509	0.443239	2.21595	6.5673	5.53964	0.992947	6.8245	0.303535	0.604154	2.35586	2.00407	4.51687	4.9384	1.84988	1.46122	1.02084	0	0.144093	0.153862	0.121162	0.878919	0.165654	1.32698	0.432785
DG(26:01)_[M+H-H2O]1+	465.394	0.90274	0.911235	0.913314	0.766217	0.958772	1.15463	2.48512	0.669946	0	0.270969	2.53998	0.967082	0	1.97619	0	0	0.114677	1.06726	0.341971	0	0.828965	1.0146	0.913454	2.76818	1.7646	0.760618	0.87739	2.70014	2.31229	0.470822	1.5949	0.339471	0	2.28565	0.757098	0	0.148456	0.0983978	0	0.37305	0.44188	0.71845	0.299716	0	0	1.00841	1.15695	1.60124
DG(28:00)_[M+H-H2O]1+	495.441	18.3255	7.70732	18.9955	8.03535	0.727053	10.1334	13.6637	12.6472	9.81902	8.57998	8.48229	11.2954	21.3001	14.9349	13.1845	9.36741	15.0891	19.3709	11.0068	14.2618	18.872	14.0543	14.7035	19.1828	18.3973	12.3959	21.7595	21.2039	17.1109	21.5085	19.5842	30.2372	31.8394	43.0402	32.7783	28.4259	19.5876	21.2643	22.3796	19.9291	6.31446	7.85253	7.19492	18.7761	12.489	8.76597	12.7674	13.1543
DG(28:02)_[M+H-H2O]1+	491.409	0.375391	0.445587	0.408463	0.467522	0.766466	0.191001	1.60972	0.273863	0	0	1.21778	0.405601	0	0.587997	0.134589	0	0	1.00835	0	0	0.475904	0	0.498494	0.839033	0.90574	0.450017	0	1.10006	0.395263	0.46691	1.31475	0	0.294736	0.431018	0.368622	0	0	0	0.169235	0	0	0.557996	0	0	0	0.471563	0.257064	0
DG(28:03)_[M+H-H2O]1+	489.394	0.117744	0.380788	0.0269637	0.0654158	0.17339	0	0.267769	0	0	0	0.385563	2.2283	0	0	0.0852593	0	0	0	0	0	0	0.140597	0	0.243098	0.10872	0.154623	0	0.0546373	0	0	0.192257	0	0	0	0.260199	0	0	0	0	0	0.107279	0.117578	0	0	0	0.107666	0	0
DG(30:01)_[M+H-H2O]1+	521.456	0.481977	0.532972	0.519058	0.818044	0.826653	0.268822	0.280928	0.198245	0.130879	0	0.395443	0.345258	0.606903	0.219817	0	0.121626	0.160639	0.651819	0.436467	0.374027	0.3833	0.323896	0	0.355484	1.08619	0.164908	0.159986	2.31339	0.110628	0	1.51491	0	0.505233	0.976287	0.945184	1.78855	0.856249	0.852494	0.216259	0.125374	0.17718	0.0681789	0.0707073	0.4364	0.275761	0	0.172464	0.591615
DG(32:03)_[M+H-H2O]1+	545.456	0.312124	0.416623	0.227911	0.206592	0.291954	0.312845	0.353175	0	0	0.132624	1.27146	1.34834	0	0.70555	0.138237	0.0321917	0.180627	0.399274	0.11064	0	0.747692	0.124856	0.244075	1.23902	0	0.130625	0	0.487246	0.549472	1.30477	0.549731	0	0	0.394963	0	0	0	0.166943	0	0	0.0887144	0.527417	0.307639	0	0	0.458288	0.217573	0
DG(33:01)_[M+H-H2O]1+	563.503	0.0953304	0.134861	0.0377401	0.0812791	0.0361501	0.102796	0.251462	0	0	0	0	0	0	0	0	0	0.131616	0	0.0127803	0	0	0	0.115003	0.206498	0.208986	0.162577	0.175989	0	0.27984	0	0.482306	0.37563	0	0.336798	0.229869	0	0	0	0	0.264414	0.0905897	0	0	0	0	0	0	0
DG(34:06)_[M+H-H2O]1+	567.441	0.266403	0.32815	0.499314	0.583639	0.0496365	0	0	0	0.188759	0	0	0	0	0	0.200404	0.0913989	0	0.273758	0	0	0.209245	0.150262	0.514358	0.189149	0.138276	0.853929	0.544162	0	0.131369	0.400412	0.63879	0	0.421149	0.421795	0.249969	0	0.841754	0.68444	1.18188	0.998857	0	0.137879	0.0989523	0	0.1725	0.126206	0	0.150442
DG(36:03)_[M+H-H2O]1+	601.519	12.7754	2.59185	14.0282	2.06873	0.0307349	17.225	12.1041	11.6147	12.7509	13.5822	9.78812	12.3188	15.6291	16.5191	12.6311	10.58	11.9306	12.8589	12.5833	9.69751	13.4307	11.8862	9.34807	14.766	15.3534	11.6183	15.9242	16.4763	15.0037	12.917	15.412	11.963	12.5252	9.23271	12.1773	4.89693	10.915	10.6054	16.2386	14.6358	13.8911	12.3264	12.0288	17.2146	15.2895	15.564	16.0521	13.5459
DG(36:04)_[M+H-H2O]1+	599.503	18.5768	2.08422	18.7246	2.32567	0.783853	22.0529	18.7664	22.291	19.2303	20.5168	13.7927	20.0177	19.8114	16.6914	17.6736	16.6918	17.8098	18.1874	17.0911	16.0916	20.3742	18.7148	18.9816	17.5708	18.9621	17.6483	17.7739	19.4682	19.7394	18.5522	19.4825	19.8078	21.4597	18.7994	15.2887	12.8121	18.2987	18.2853	21.6446	19.8071	16.2149	15.0884	17.3799	15.3283	18.1562	15.6516	17.061	19.2915
DG(38:03)_[M+H-H2O]1+	629.55	10.2556	3.90792	10.8571	2.64972	0.458194	13.406	4.27718	8.39058	7.39093	12.614	6.58164	3.37799	14.7424	16.4784	11.2088	13.4564	12.9749	6.06791	9.91184	9.04387	13.172	14.9172	6.13869	10.8292	9.48789	13.2095	16.862	10.4349	9.70131	12.7875	14.4194	12.2854	6.07096	3.82534	8.36209	1.2485	8.45625	9.52488	13.5916	13.6979	11.6747	9.93398	12.0706	14.2784	10.7373	16.3369	13.2758	7.86856
DG(38:04)_[M+H-H2O]1+	627.535	35.6043	3.9119	35.271	4.5468	0.747666	33.1176	34.3916	40.4551	31.1871	34.4621	30.7619	33.6044	36.4481	39.492	29.9698	34.133	32.5843	38.5584	30.6269	32.974	32.8678	38.7039	31.9844	38.0145	33.0783	38.9182	38.3339	31.8371	29.3694	42.4592	38.0528	45.786	39.512	40.5322	37.7422	32.0575	36.1865	34.6624	34.3026	38.9821	29.4632	26.0521	32.2073	32.1099	34.8725	30.3677	30.3586	36.515
DG(40:03)_[M+H-H2O]1+	657.582	0.15948	0.176503	0.425242	1.14369	0.195756	0.251653	0	0.14227	0.0217213	0	0.101655	0.159621	0.214996	0	0	0	0.141147	0.259445	0.220821	0.129435	0.191346	0	0	0.163646	0.367495	0	0	0.644716	0.472244	0.346436	0.449096	0	0	0	0.21917	0	0.239909	0.490204	0.354759	0	0.0893801	0.159444	0.05459	0.0793558	0.109777	0	0.442802	0.113127
DG(40:06)_[M+H-H2O]1+	651.535	2.55882	1.61261	3.50707	1.56824	0.016607	3.98433	2.64481	0.694894	3.42914	3.24292	2.47684	0.7072	3.01175	0.650767	2.86713	4.13959	1.17849	1.87854	3.78237	4.21637	4.54319	5.15977	2.33502	1.75508	1.76573	6.81466	1.68923	2.60153	1.75712	2.6152	3.22974	1.41053	0.51579	0	0.292643	0.765444	2.87001	2.002	6.07826	2.45263	4.68554	2.60475	5.53632	1.25524	5.01218	5.58207	6.3276	4.61522
DG(40:06)_[M+H-H2O]1+	651.535	2.55882	1.61261	3.50707	1.56824	0.016607	3.98433	2.64481	0.694894	3.42914	3.24292	2.47684	0.7072	3.01175	0.650767	2.86713	4.13959	1.17849	1.87854	3.78237	4.21637	4.54319	5.15977	2.33502	1.75508	1.76573	6.81466	1.68923	2.60153	1.75712	2.6152	3.22974	1.41053	0.51579	0	0.292643	0.765444	2.87001	2.002	6.07826	2.45263	4.68554	2.60475	5.53632	1.25524	5.01218	5.58207	6.3276	4.61522
DG(40:07)_[M+H-H2O]1+	649.519	1.79426	1.73217	2.17735	1.46728	0.327794	2.32491	3.72935	0	4.23314	1.37348	2.20456	3.02261	1.31074	0	4.38602	2.32817	0	1.50713	4.66783	3.07753	2.32163	2.57095	4.3222	0.199037	0.630704	4.59997	0.447102	2.24762	1.25387	0.622485	0.913965	0	0	0	0	0	0.265439	1.4944	6.22682	0.517459	4.12856	2.89228	3.66558	2.21661	2.29769	1.79507	4.8428	2.48939
DG(41:04)_[M+H-H2O]1+	669.582	0.0152773	0.0350556	0.0241543	0.0422678	0.351024	0	0	0	0.0355564	0	0.087946	0	0	0.0614863	0	0	0	0	0.0321075	0.00028383	0	0	0	0.0713299	0	0	0.103042	0	0	0	0	0	0.142952	0	0	0	0	0	0	0	0	0	0	0	0	0	0.0726991	0
DG(41:05)_[M+H-H2O]1+	667.566	0.0698004	0.160854	0.0758249	0.10114	0.853107	0.0962675	0	0	0	0	0	0	0.363122	0	0	0	0	0	0	0	0	0	0	0	0	0.117625	0	0	0.250208	0.167998	0.116223	0	0.336558	0	0	0.799701	0.195311	0	0	0	0	0	0	0	0	0	0.0566649	0
DG(42:04)_[M+H-H2O]1+	683.597	0.329698	0.319093	0.247684	0.30288	0.280835	1.07834	0.513044	0.568128	0.597646	0.217172	0	0.305278	1.06796	0.273273	0.510636	0.069918	0.251232	1.26808	0	0.670019	0.218093	0.62132	0.336	0.444077	0.29568	0	0	0.319828	0.232988	0	0.298406	0.221856	0	0	0.244204	0	0.1513	0.318151	0.153943	0.292877	0.453732	0.5822	0.276106	0.459785	0.135446	0	0.660283	0.11953
DG(42:08)_[M+H-H2O]1+	675.535	0.855583	0.642701	0.805053	0.652313	0.748823	1.0774	0.213533	0.450856	0.626823	1.75205	1.63913	0.766722	1.35956	0.436826	1.98598	2.70871	1.4394	0.250683	0.35367	0.604311	0.173652	0.714911	0.569364	0.717935	0.552683	1.07587	0.620751	0.549253	0.763032	1.29709	0.909415	0.643708	0	0.615448	0.719787	2.52933	0.974014	0.120339	0.297762	0.435403	2.98851	0.714351	1.17968	0	0.788282	1.03321	1.50505	1.77153
DG(43:05)_[M+H-H2O]1+	695.598	0.173249	0.314631	0.128309	0.14529	0.449087	0.00827373	0	0	0	0.0810175	0.106251	0.0755788	0.19396	0	0.101536	0.0309774	0.0913871	0	0	0.0844529	0.00194029	0	0.368679	0	0.0655663	0.222973	0.249387	0.20296	0.285993	0	0.608133	0	0.144396	1.64741	0.00752808	0.866643	0.124296	0.160945	0.151761	0.181671	0	0.0672243	0	0	0	0.0922752	0.117227	0.00168319
DG(43:05)_[M+H-H2O]1+	695.597	0.172138	0.312814	0.128309	0.14529	0.458192	1.4569e-05	0	0	0	0.0810175	0.106251	0.0755788	0.19396	0	0.101536	0.0309774	0.0913871	0	0	0.0844529	0.00194029	0	0.368679	0	0.0655663	0.222973	0.249387	0.20296	0.285993	0	0.608133	0	0.144396	1.64741	0.00752808	0.836024	0.124296	0.160945	0.151761	0.181671	0	0.0672243	0	0	0	0.0922752	0.117227	0.00168319
DG(44:07)_[M+H-H2O]1+	705.582	5.27086	1.64795	5.27705	1.79746	0.988257	6.26783	4.85079	4.1131	5.67573	7.24523	6.49753	6.96423	3.43442	3.99009	6.94706	6.94574	6.45613	5.86847	5.12404	6.01534	3.61149	6.29874	6.39216	5.76656	4.7573	6.93218	4.05963	7.04776	4.29196	5.61743	6.16802	5.23847	2.03228	0.995408	3.19745	1.50434	4.88211	7.50307	6.3494	5.43875	6.86488	6.86137	6.29655	3.17094	6.3058	6.83993	7.83534	5.94783
LPE(22:06)_[M+H]1+	526.293	0.998154	4.99296	0.195564	0.563861	0.351349	0	0.164209	0	0	0	1.11188	1.02064	0	0	0	0	0.326495	0	0	0	0.263941	0	29.6418	0	0	0	0.175549	0.463782	0	0.549373	0.800553	0	0	0.417157	0	0	0	0	0	0	0	0.216792	0	0	0	0	0	0
LPE-P(16:00)_[M+H]1+	438.298	0.0338216	0.0583409	0.0375253	0.0619384	0.8007	0.0563195	0	0.119573	0	0.101606	0	0	0.176211	0.13151	0	0.0653696	0.102267	0	0.106449	0	0	0	0	0	0	0	0	0	0	0.140715	0	0	0	0	0	0	0	0	0	0.183734	0.0704996	0	0	0	0.112744	0	0.0776723	0
LPG(19:00)_[M+Na]1+	549.316	0.808502	1.56284	0.303006	0.301728	0.0685173	0.223067	0	0.958744	0.372959	0.111369	0.305613	2.57511	0.949212	0.751646	0.91241	0.29071	0.277085	0	4.40175	0.761955	0.93368	0.509435	0.415093	0	0.439288	0.539133	0.328182	0	0.641987	0	0.493654	0.232819	0.566434	0	0.571105	8.46694	0.0862389	0	0.505792	0.676158	0.0943721	0.322897	0	0.462899	0	0.519011	0.915642	0
LPI(19:01)_[M+H]1+	613.335	1.10679	5.83745	0.21896	0.719847	0.378141	0	0.299106	0	0	0	1.26038	1.06998	0	0.241427	0	0	0.169126	0	0	0	0	0.185058	34.6155	0	0	0	0.250721	0	0	0.386558	0	0	0	0	0	0	0.259854	0	0	0	0	0.123097	0	0	0.185188	0	0	0
LPI(20:01)_[M+Na]1+	649.332	0.48126	1.13013	0.775936	1.38961	0.342791	0	0	0	0.224876	0	0	0	0	0	0	0	0.428496	0	0	0.189608	0	0.278533	1.20145	0.266846	0	0.440648	0.815589	0.385651	0.140304	0.305226	0.888388	0	0.610317	1.22093	0	2.03399	6.41968	0.335003	0	0.65857	0	0	0	0	0.134634	0	0	0
LPI(22:04)_[M+H]1+	649.335	0.48126	1.13013	0.775936	1.38961	0.342791	0	0	0	0.224876	0	0	0	0	0	0	0	0.428496	0	0	0.189608	0	0.278533	1.20145	0.266846	0	0.440648	0.815589	0.385651	0.140304	0.305226	0.888388	0	0.610317	1.22093	0	2.03399	6.41968	0.335003	0	0.65857	0	0	0	0	0.134634	0	0	0
MG(20:03)	398.327	0.428126	0.336394	0.407579	0.407441	0.821927	0.156473	0.331795	0.130466	0.266414	0	0.293537	0.311558	0.154236	0.500561	0.449547	0.16243	0	0.456719	0.152791	0.354003	0.627353	1.03061	0.864747	0.502504	0.230437	1.45296	0.109231	0.826877	0.184007	0	0.466974	0.648521	0.411774	0.213888	0.380075	0.874018	1.04364	0.734767	0.466575	0.194912	0.0593362	0.313525	0.380082	0.146653	0.0921608	0.126563	0.460864	0.102482
PA(28:01)_[M+Na]1+	613.384	0.0501947	0.0918154	0.0374334	0.0735643	0.528176	0.0946874	0.276704	0	0.109508	0.19309	0	0.268641	0	0.186621	0	0	0	0.242039	0	0.185487	0.200038	0	0	0	0	0	0	0	0	0	0	0	0	0	0	0	0	0	0	0	0.0671127	0.133479	0.157716	0	0	0	0	0
PA(33:03)_[M+Na]1+	679.431	58.7454	26.5757	66.7554	27.851	0.229917	29.9754	68.4915	54.7823	38.1395	30.419	45.0782	44.1689	59.6035	50.4784	35.4483	25.4762	48.5311	49.1705	37.4958	39.7112	60.0711	53.6079	30.0399	49.897	48.0244	39.0052	54.818	57.4598	46.5082	65.3584	72.6731	82.8815	90.7073	114.181	153.694	103.543	57.7198	91.4724	58.2779	69.1804	31.6258	32.1703	29.4848	80.8235	49.783	31.2231	33.4207	33.3478
PA(39:05)_[M+Na]1+	759.494	0.0349335	0.066099	0.0325246	0.0712557	0.885715	0.0604964	0.259847	0	0	0	0	0.0835699	0	0.115462	0.234629	0.0717074	0.100168	0	0	0	0.0914125	0.109485	0.0958954	0	0	0	0	0	0	0	0	0	0	0	0	0	0	0	0	0	0	0	0	0.275578	0	0	0.0808759	0
PA(43:02)_[M+Na]1+	821.603	0.0734986	0.170962	0.0386626	0.0770615	0.279681	0.0698589	0.291092	0	0	0	0	0	0	0	0.0865809	0.0519997	0	0	0	0	0.243455	0.0873204	0.895643	0	0	0	0.13807	0	0	0	0.329709	0	0	0	0	0	0.27436	0	0	0.104362	0	0.063107	0.0574082	0	0	0	0	0
PA(43:06)_[M+Na]1+	813.54	0.0991008	0.129795	0.0708546	0.0895454	0.298102	0.0825545	0	0.195149	0	0	0.117861	0.0954401	0	0	0.12951	0.388782	0.131298	0.202618	0.366687	0.168801	0	0.465556	0	0	0	0.119247	0	0	0	0	0	0.276789	0	0	0	0	0.126515	0.133635	0.168989	0.299096	0.0958387	0.196226	0.234114	0	0.129466	0.176056	0.105325	0
PC(30:00) & PE(33:00)	706.539	4.90392	1.97631	5.87498	2.5695	0.0870851	8.18121	5.06656	4.82903	4.11313	7.75395	7.48197	7.10483	3.38348	4.44012	5.0878	5.92569	4.36332	4.05831	6.05333	5.1482	1.31972	5.54904	6.23381	3.18167	3.51961	1.22769	3.91603	3.31549	6.92971	3.74414	6.16138	2.9035	2.14896	7.09452	8.94357	1.77612	5.54921	2.6254	6.4696	6.03703	11.2298	5.63912	5.33716	4.79033	8.49007	5.57376	6.62601	7.0399
PC(32:00) & PE(35:00)	734.57	107.951	12.62	107.596	12.4041	0.907128	107.926	124.117	100.499	131.88	122.559	118.065	116.95	111.823	96.7128	95.9968	94.7877	97.4603	113.104	116.13	125.669	108.064	110.425	99.6231	109.066	116.943	93.0453	116.216	111.611	119.737	109.396	84.4348	99.2552	111.938	105.716	93.4305	69.1584	116.739	103.073	117.012	109.724	124.43	111.713	96.3445	107.596	116.276	118.465	118.685	107.625
PC(32:02) & PE(35:02)	730.539	0.0449013	0.0916744	0.0717748	0.132021	0.336399	0.177122	0	0	0	0	0.150858	0	0	0.171899	0	0	0.0625075	0.136657	0	0	0	0	0.104863	0	0	0	0.187149	0.156943	0	0	0	0	0	0	0	0	0.423548	0	0	0	0.621748	0	0.220217	0	0	0	0.231952	0
PC(34:01) & PE(37:01)	760.586	48.1519	9.02843	45.1492	7.81093	0.14661	40.0532	61.1503	39.3758	43.0225	45.1587	68.9697	72.8366	49.5857	55.5783	55.7284	39.0207	42.2933	51.2505	48.6128	43.169	30.6032	45.1633	35.3469	57.6576	44.7481	38.1294	52.8756	48.8492	47.7123	48.2443	44.5108	51.1339	42.8321	58.0338	47.5982	38.1051	38.9749	54.6801	51.6936	52.6172	47.6798	44.7873	33.7298	46.9101	53.6731	42.6044	50.8385	53.2719
PC(34:02) & PE(37:02)	758.57	76.0831	10.2529	78.6554	11.638	0.338259	84.6636	60.8088	71.9509	66.8393	75.2265	67.5927	73.1607	86.1972	91.5878	81.6732	68.1518	84.0984	76.8345	76.6696	69.2251	51.7077	73.3605	60.6357	74.2956	83.2739	53.7637	80.6458	79.4644	92.6411	83.1696	75.142	90.1634	86.2355	73.5218	87.0626	78.3207	86.8134	64.8997	69.158	83.9519	76.7297	80.0567	59.1553	86.6953	109.424	93.5895	75.0929	80.8998
PC(34:03) & PE(37:03)	756.554	0.813347	0.793196	1.11521	0.734824	0.108081	1.80483	0.253905	0.285971	0.455035	0.939902	0.5277	2.0693	0.167784	0.770055	1.32819	1.67929	0.807864	0.815201	4.2148	0.532418	0.132929	0.742827	0.75971	1.05459	1.37997	0.357753	0.999472	0.485472	0.390868	0.40774	1.5823	0.198384	0	0	0.170348	0	0.873469	0.818302	0.774098	0.686676	2.05543	1.99108	1.16318	0.635286	2.43347	2.47355	2.68323	1.50791
PC(36:03) & PE(39:03)	784.586	46.5916	10.0374	47.6725	9.58695	0.651176	60.9638	29.1816	43.5454	42.4158	47.2028	39.0832	30.5385	58.1752	73.5641	61.0374	45.6852	51.1756	37.3889	53.6979	41.4083	59.3522	46.6542	28.5029	57.8172	45.1857	39.081	60.5311	46.7452	50.6799	45.7045	45.3018	48.0485	44.8406	29.9771	42.2556	42.817	38.8011	41.9029	51.5405	49.9031	53.5906	59.8888	50.88	73.9321	48.6741	62.9583	63.6749	43.5982
PC(36:04) & PE(39:04)	782.57	166.786	25.4656	148.797	19.3001	0.00161968	169.517	177.321	253.381	207.935	202.005	149.669	171.456	157.492	186.185	183.162	178.492	185.404	180.459	171.642	166.877	197.342	167.995	178.191	147.711	157.434	169.894	151.797	136.892	140.615	151.472	142.586	151.633	153.023	142.081	132.322	198.854	156.429	146.904	131.884	141.439	155.381	178.746	218.131	144.457	144.755	126.946	134.599	163.335
PC(36:05) & PE(39:05)	780.554	1.78996	1.44631	1.99785	1.5335	0.567739	3.55992	0.716137	1.71988	2.94382	2.27558	1.51687	1.67247	1.34481	1.03025	2.84755	7.30392	2.97311	1.54499	4.90489	2.60715	2.13758	1.57152	1.34321	0.725914	1.07521	0.851918	2.23661	0.538958	0.84215	0.742518	3.46536	0.390915	0.604031	0	0.378913	2.47494	0.555325	1.15817	1.02147	1.57254	4.83074	1.91851	5.69231	0.609451	1.98591	2.45027	4.99291	2.39005
PC(38:05) & PE(41:05)	808.586	33.1105	5.43942	31.4746	4.91674	0.19734	30.9491	37.2499	38.7373	38.6574	35.3078	34.4634	49.7121	31.5467	35.0596	37.3955	33.0268	29.8488	32.2487	31.7438	38.9164	40.9738	29.6817	37.7857	36.6702	26.4714	41.2145	34.6942	29.1999	26.5522	30.3593	31.0169	26.7409	36.7565	24.7511	24.2293	31.3255	28.6814	28.9704	28.566	29.3634	31.7829	36.3651	42.9073	35.095	29.3475	31.1318	34.6895	36.8956
PC(38:06) & PE(41:06)	806.569	22.1087	4.35816	23.0182	3.80536	0.361988	22.4376	23.6837	21.3386	23.1543	17.5197	26.839	25.5812	28.2058	18.0695	21.8844	20.9894	18.8836	21.9141	28.2991	28.1398	27.6056	21.1952	26.863	26.9838	22.2489	23.9472	23.9447	21.4963	18.616	19.2715	22.4209	15.0582	26.0831	14.7361	11.0312	16.0627	26.6294	16.1269	24.5215	22.0238	23.2587	24.291	24.1128	23.9349	22.095	30.5123	23.9522	29.8879
PC(40:07) & PE(43:07)	832.586	2.66378	1.49014	2.77844	1.63453	0.763845	3.62346	2.27316	1.18963	2.80137	2.1652	4.68348	3.50393	2.34645	1.65439	4.65358	3.52081	1.72576	2.07574	5.38335	4.20177	4.99535	3.44576	3.91002	3.84994	1.28109	6.18678	2.81581	1.59768	1.06926	0.804406	2.18269	0.472816	0.774913	0.685646	0.96029	1.74357	1.44044	2.63756	4.11549	2.46086	3.6155	4.84619	6.15489	2.53381	1.87927	4.79541	6.62113	3.65286
PC(40:08) & PE(43:08)	830.57	1.0676	0.851628	1.10651	0.738437	0.840804	1.75661	0.237697	0.897293	0.76622	1.5417	1.56747	3.93659	0.207607	0.394574	0.762129	1.65	0.311397	1.52259	3.21864	1.72919	1.43151	0.654736	1.01932	1.31197	1.12335	1.7509	0.708727	0.286387	0.389895	0.358278	1.36771	0.597051	0.172924	0.343666	0	0.759919	2.23029	0.439453	0.847984	1.07206	2.09424	1.82128	2.50192	0.706805	0.989252	2.4282	2.24531	2.74236
PC(42:06) & PE(45:06)	862.633	0.176527	0.319342	0.272705	0.451631	0.317448	0	0.0888542	0	0.085995	0.243173	0	0	0.149278	0.204173	0	0	0	0	0	0	0.366744	0.156485	1.30111	0	0.122328	0.821565	0.366828	0.312675	0	0	1.10272	0	0	0.605198	0	0	0	0	0.251329	0	0	0.102641	0	0.239478	0	0	0	0
PC-O(32:00)	720.591	5.70057	2.96464	5.82888	2.72853	0.853142	4.75908	5.78562	3.74993	6.29606	7.87838	14.1566	4.00461	3.4356	4.72358	6.46988	6.91132	8.12079	3.54923	5.67098	11.2314	3.10403	6.47187	1.9531	7.98211	9.04977	6.4197	6.51004	8.43361	7.90531	3.91269	2.95744	4.69123	1.33701	1.91886	0.959246	0.669707	5.07015	10.0455	6.62291	6.76263	7.00864	11.6337	7.96943	6.1439	6.74649	9.80812	7.46614	5.69396
PC-O(32:01) & PC-P(32:00)	718.575	5.19773	2.46637	4.80558	2.37781	0.506771	6.1008	6.71156	2.19508	5.72052	4.46316	9.4716	4.71012	3.29554	4.04753	5.43022	6.64759	5.7886	5.25256	4.65279	10.8896	1.87577	3.549	4.99617	3.81931	8.37645	8.02962	4.43934	5.94407	9.47462	4.13196	3.71385	3.43913	0.755732	1.95312	2.45734	0.851771	7.59864	8.21183	5.80762	7.11797	5.08173	8.12925	7.04413	2.23741	5.65468	6.60362	6.25581	5.05929
PC-O(34:01) & PC-P(34:00)	746.606	4.49655	2.68457	4.14714	2.64438	0.590635	4.52942	4.93114	1.50728	4.40837	5.06565	10.3603	6.10528	3.90977	2.4484	7.78176	3.26418	3.97646	2.49374	3.85102	9.55189	5.89638	2.52155	4.57429	5.28848	6.46026	10.2361	5.16627	3.79935	7.07148	2.14031	2.95615	1.54314	0.591326	0	0	1.67632	4.75059	8.87527	4.15195	5.49539	4.48332	11.7604	6.40928	7.00958	5.27554	4.72994	6.30083	6.90145
PC-P(34:01) & PC-O(34:02)	744.591	0.170119	0.253391	0.191689	0.284809	0.743065	0.18808	0.135164	0	0.132701	0.116855	0.416039	0.153355	0.194425	0.201508	0.406208	0	0.116568	0.104699	0.13128	0.329936	0	0.149947	0	0.158159	0.111905	0.310788	0	0.311961	0.147233	0	0	0	0	0	0	1.42994	0.168847	0.154166	0	0.384416	0.353902	0.320163	0.649148	0.167685	0.28074	0.217226	0.108415	0.290373
PC-P(38:03) & PC-O(38:04)	796.622	0.155151	0.163795	0.14293	0.17438	0.76706	0.0506157	0	0.338965	0.304617	0.0841752	0.374768	0	0.171753	0	0.222742	0.429581	0.164668	0	0.122621	0.247676	0.322897	0.237719	0.660454	0.123231	0.116821	0.366608	0	0	0.137881	0	0	0.32245	0	0.298478	0	0	0.130362	0.201207	0	0	0	0.373922	0.63276	0	0.0881191	0	0.151786	0
PC-P(40:09)	812.559	0.456838	0.665745	0.369621	0.508113	0.544473	0.300503	0	0.32847	1.46545	0.388983	0.265442	0.236257	0.284792	0.0512808	0.235142	2.38397	0.340893	0.418331	0.212998	1.61663	0.201875	2.40951	1.00846	0.00428172	0.161815	1.84881	0.00212343	0	0.0335984	0.0555886	0.230612	0.0588355	0	0.532796	0.138185	0	0.536133	0.0676527	0.0774155	0.0925163	0.182014	0.172919	1.58787	0	0.0705383	0.0129261	0.19729	0.314378
PC-P(41:05)	834.638	0.0237293	0.0502141	0.0150751	0.0223623	0.358714	0	0.0263482	0.0243329	0	0	0.00403542	0.022097	0.0128243	0.00324769	0.0141074	0.010865	0.00897224	0.00664985	0	0.126174	0.0247256	0.0390292	0.262225	0.000468657	0	0.0524251	0.0174622	0	0.00150552	0	0.02639	0.00887153	0	0.0159057	0	0	0.109428	0	0	0.0124356	0.00765606	0.000539885	0.00176353	0.0415993	0.0103039	0.00489306	0.0888161	0.0231511
PE(32:06)	680.429	25.2155	11.5726	28.9727	12.1114	0.196	13.5504	30.2012	22.0234	16.0034	12.0704	19.1463	17.3798	25.1607	20.5886	16.031	10.97	20.2459	20.1557	15.2262	17.5177	25.9404	21.4846	12.639	20.3621	20.749	16.9351	24.3753	24.966	20.6713	30.1344	31.2354	36.5806	38.4547	49.9441	65.0859	45.456	26.0284	39.3631	25.5836	30.2809	14.0562	13.7548	13.1992	35.2282	19.5174	12.9214	14.0371	13.7726
PE(34:00) & PC(31:00)	720.554	0.395333	0.410399	0.631939	0.735561	0.11057	0.981316	0.252917	0.492809	0.577041	0.873331	0.75305	0.169536	0.366951	0	0	0.872298	0.700325	0.59817	0.738863	1.46958	0	0.19066	0.559193	0.187447	0.137422	0	0.170932	0	0.243233	0.541459	0.270884	0	0.285523	0	0.224697	0	1.62558	0	0.287007	0.266431	2.17822	0.719025	0.492944	0	2.04656	1.01347	0.68307	0.817624
PE(34:01) & PC(31:01)	718.539	0.484573	0.446572	0.626781	0.555182	0.250678	1.53793	0	0.185417	0.142633	1.06697	1.12632	0.425574	0.37921	0.320428	1.23052	0.730173	0.390156	0.402221	1.02287	0.268776	0.372405	0.0968952	0.578091	0	0.00341326	0.520988	0.37851	0.538527	1.05985	0	1.55995	0.175138	0.267983	0	0	0	0.16849	0.613175	0.835665	0.56176	1.22316	0.47826	1.39027	0.172138	0.509904	0.501133	1.15662	0.897853
PE(36:00)_[M+H]1+ / PC(33:00)_[M+H]1+ / PA(38:01)_[M+NH4]1+	748.585	0.0652277	0.0989691	0.0709814	0.120432	0.830844	0	0	0.248121	0	0.289939	0.201656	0	0	0	0.130451	0.127784	0.124125	0.138349	0	0.102951	0	0.133829	0.349381	0	0	0	0.240996	0	0	0	0.0996783	0	0	0.0957105	0	0	0	0	0	0	0	0.0894402	0.0695374	0	0.121857	0.118658	0	0.226936
PE(36:02) & PC(33:02)	744.554	4.14418	1.6303	5.61546	1.9056	0.00113149	7.98173	1.53107	1.84912	5.45969	6.1771	3.34183	5.13239	2.74759	3.5159	5.18792	3.92729	5.16291	2.34572	5.13547	3.91141	2.13116	3.38339	4.34388	2.3821	4.33969	6.13763	3.58833	4.23504	7.70063	4.08372	6.73099	3.20083	5.17238	1.95611	2.30085	3.22904	5.47574	2.43171	4.3464	4.46942	6.37627	5.14821	5.12906	6.26847	8.17248	5.72339	5.34024	6.38168
PE(36:03)_[M+H]1+ / PC(33:03)_[M+H]1+ / PA(38:04)_[M+NH4]1+	742.538	2.10587	1.31926	3.0271	1.739	0.0172322	5.92774	0.635769	0.844807	1.91122	4.1501	2.59066	1.73805	0.991629	2.63468	2.62706	2.95601	1.08834	0.217686	4.06818	2.10591	1.24033	1.89335	2.97352	1.66542	1.3851	2.79744	3.57799	1.12304	3.75186	1.4266	4.03622	0.692463	1.81287	0.585103	0.811896	0	1.64209	3.21564	1.80742	2.77923	4.8591	5.30561	3.45242	7.14262	5.5334	4.51855	3.21226	2.34605
PE(38:02) & PC(35:02)	772.586	0.0622365	0.112441	0.118864	0.174207	0.119413	0.347865	0	0	0	0	0	0.156328	0	0	0	0.206436	0.324143	0	0	0	0	0	0	0	0	0	0	0	0.225438	0	0.251648	0	0	0	0.285409	0	0	0	0.1452	0.23581	0.247342	0	0.139351	0	0.369104	0.432412	0.123419	0
PE(38:03) & PC(35:03)	770.57	1.9209	1.01003	2.33255	1.31995	0.155625	3.94052	0.703701	1.10256	1.42661	4.30006	2.2188	0.504785	2.22679	3.37181	2.18783	3.58591	2.30519	0.584415	3.56355	1.39772	1.52695	3.09216	0.811865	1.45118	2.15817	1.89516	2.37728	2.21519	1.65992	1.79011	3.25929	1.39228	0.649822	0.415578	1.27686	1.51262	1.39708	1.59034	1.82835	1.51111	4.14652	2.92631	3.73879	4.91611	1.21805	5.44856	3.13413	1.66118
PE(38:06)_[M+H]1+ / PC(35:06)_[M+H]1+ / PA(40:07)_[M+NH4]1+	764.523	1.28399	1.00143	1.62976	1.01665	0.162701	3.15531	0.457853	0.350618	1.134	1.29758	2.64817	1.11036	1.14998	0.134136	1.36717	2.14041	0.757504	0.604296	3.65291	2.02622	0.692738	3.02027	2.32654	1.33908	0.413278	2.19357	0.315569	0.769623	0.493437	0.783866	2.93575	0.244588	1.24291	0	0	0.935293	1.1583	0.167112	2.51753	1.40373	4.36407	2.1428	3.48385	0.624827	2.456	2.66055	2.95001	2.00671
PE(40:04) & PC(37:04)	796.586	0.417694	0.405998	0.314375	0.360636	0.270678	0.519961	0.223885	1.26512	0.947631	0.5555	0.874429	0.626326	0	0.314817	0.101526	1.54202	0.937976	0.812657	0.332845	0.972334	0.0139445	0.262839	0.639669	0.165392	0.270097	0.12858	0.399645	0	0	0.572885	0	0	0	0.321031	0	0.884511	0.546779	0.201628	0.185264	0	0.654871	0.0927881	1.23118	0	0.114648	0.628284	0.233559	0.875516
PE(40:06) & PC(37:06)	792.554	1.76297	1.41514	2.42322	1.46223	0.0631569	1.86653	0.372803	0.227957	2.77274	1.43267	1.90292	0.427767	1.73955	0.326491	1.41547	1.95753	1.05144	1.77951	3.28886	2.03197	4.629	5.75223	2.35905	0.465131	1.04461	5.3747	0.625494	2.05165	1.12763	0.610982	1.74787	0.187437	1.5654	0.715152	0.602536	1.08045	1.37532	1.75528	4.46046	1.57931	3.52965	2.63853	4.75123	1.52437	1.80982	3.7392	5.1539	2.73422
PE(40:07)_[M+H]1+ / PC(37:07)_[M+H]1+ / PA(42:08)_[M+NH4]1+	790.538	4.41627	2.27215	5.00372	2.21352	0.284168	3.98965	7.15269	1.60985	6.01901	2.46684	4.42747	6.76778	4.3006	1.86898	4.83237	2.81117	2.13611	3.67593	8.41876	4.84339	5.09275	6.50577	9.17692	4.12698	2.17499	7.32407	3.03006	5.78231	3.76508	3.38754	5.76796	2.19574	3.71174	6.28992	2.45964	1.35719	1.41308	4.26361	9.84793	1.57564	5.36277	5.16744	5.7183	2.51219	3.39346	4.82654	6.27517	4.30092
PE-O(38:05)_[M+H]1+ & PC-P(35:04) & PC-O(35:05)	752.559	10.6217	1.82385	10.6069	2.47718	0.97781	9.5623	10.5263	12.2685	10.1202	8.78234	10.6601	9.28772	9.60061	11.2029	8.89554	11.2691	9.83802	12.6244	13.0725	12.7495	11.5413	11.2227	9.09432	11.5395	11.9827	13.2739	9.05074	7.94468	11.9409	13.0124	12.5865	12.1948	10.2182	9.31222	10.8543	6.60647	12.4292	8.46763	6.17866	11.8488	8.51779	9.65144	9.54363	9.51527	8.29659	8.34577	6.55349	11.1844
PE-O(40:05)_[M+H]1+	780.59	0.146982	0.189289	0.1195	0.149216	0.507264	0.0948912	0	0.161851	0.518721	0.195719	0.162066	0.255043	0	0	0.346102	0.125753	0	0.238554	0.164681	0.572511	0.153473	0	0.293073	0.235143	0	0.208961	0	0	0	0	0	0	0	0	0	0.76919	0.401995	0	0.145751	0.100898	0	0.499763	0.299712	0	0.0819764	0	0.0846826	0
PE-O(40:06)_[M+H]1+ & PC-O(37:06) & PC-P(37:05)	778.574	0.237149	0.24828	0.180626	0.187282	0.291557	1.06997	0	0	0.0749991	0.289811	0.0965632	0.295087	0	0.237551	0.106184	0.639372	0.692616	0	0.504102	0.407161	0.126089	0.132541	0.389606	0	0.443338	0.557183	0.286885	0	0.171693	0.475311	0.209028	0	0	0	0.165201	0	0.38507	0.124327	0.164612	0.255909	0.14944	0.259799	0.305381	0	0	0	0	0.122768
PE-O(42:06)_[M+H]1+	806.606	0.512635	1.21644	0.479528	0.906763	0.89878	0	0	0	0	0	0	0	0	0	0	0.136818	0.145223	0	0	0	0.30307	2.65478	4.62434	0.0802984	0	5.14678	1.03947	0.116662	0	0	0.21615	0.191055	0	1.3573	0	0.994372	0.623484	0.119232	0	0.193174	0.0699268	0	0	0.0768622	0.0705363	0	0	0.0152874
PE-P(38:06)_[M+H]1+	748.528	6.23863	2.35471	7.38116	2.14895	0.0403193	5.96355	4.14384	4.83312	5.87034	6.90724	7.76216	4.03725	7.95547	1.539	7.35307	10.5239	6.39643	3.39298	7.21325	8.15467	6.46769	8.03544	8.05476	8.46844	8.00463	9.64011	5.02084	6.0436	3.68409	7.21935	6.56381	3.20071	3.90683	2.01207	1.56866	4.19166	9.63265	8.35886	8.10106	8.13031	7.75786	5.67069	5.83233	1.90957	10.1887	8.96823	10.0128	7.01182
PE-P(40:07)_[M+H]1+	774.543	0.203214	0.33223	0.309049	0.425387	0.259273	0.0485702	0	0	0	0	0.0467951	0.17077	0	0	0	0.157362	0.233052	0.20766	0.836879	0.105223	0.204053	0.117597	1.11076	0	0.139157	0.851332	0	0	0.121281	0.161198	0.103308	0.191312	0	0	0.221341	0	1.38254	0.316269	0	0.386025	0.272997	0.090882	0.126665	0	0	0.0900699	0.0901807	0
PG(33:00)_[M+NH4]1+	754.559	0.0420464	0.0783419	0.0864476	0.131925	0.100018	0.0411434	0	0.123936	0	0.258207	0	0	0	0	0.132446	0	0	0	0.0596374	0	0	0	0.127623	0	0.273751	0	0	0	0	0.177439	0.0911374	0	0	0	0	0	0.186305	0	0	0	0	0.258081	0.077042	0	0	0.293668	0.089877	0
PG(34:01)_[M+H]1+	749.533	1.22908	0.879756	1.60125	0.776354	0.0685	1.50014	0.41906	0.763797	0.783642	1.34277	2.13333	0.268964	0.793925	0	1.2741	3.94876	0.595093	0.395915	2.89405	1.84615	0.696531	1.62539	1.82112	1.1539	0.572194	2.51503	1.25857	1.43377	1.10662	0.896719	1.52911	0.486731	0.168568	0	0	1.26353	2.5078	1.68946	1.63409	1.69897	1.85772	1.54472	1.81324	0.515541	1.41963	2.75883	2.72951	1.39934
PG(36:00)_[M+NH4]1+	796.606	0.154592	0.160638	0.145837	0.17214	0.829272	0.0757833	0	0.297253	0.304617	0.0959972	0.374768	0	0.171753	0.0739563	0.222742	0.429581	0.170486	0.00881907	0.101182	0.24304	0.331462	0.237719	0.660454	0.123231	0.0588198	0.348301	0	0	0.137881	0	0	0.32245	0	0.298478	0	0	0.120747	0.201207	0	0	0.000700339	0.373922	0.63276	0	0.074587	0	0.134627	0.0841809
PG(39:04)_[M+H]1+ & PG(37:01)_[M+Na]1+	813.564	0.0235072	0.0463761	0.0328919	0.0541401	0.44679	0	0	0.0867247	0	0	0	0.118159	0	0	0	0.174307	0.0477525	0.0851643	0.124833	0.00293228	0	0.00744742	0	0	0	0	0	0	0	0	0	0	0	0	0	0	0	0.0837578	0	0.0916742	0	0.0589551	0.133491	0	0	0.156445	0	0
PG-O(32:01)_[M+NH4]1+	724.549	2.58029	5.88952	4.02992	6.80908	0.352566	0.20889	0.483059	0.387319	13.368	0.225189	0.336504	0.177823	0.0299918	0.287667	0.120073	18.7304	17.5207	14.6438	18.9546	0.20252	0.0602563	0.30279	0.200472	0.0995814	0.466809	0.30009	0.118934	0.341166	0.104989	0.318614	0.397731	0.32606	0.154488	0.0534846	0.142929	0.361242	0.344608	0.0829292	0.165597	0.290846	15.463	0.131853	14.4852	0.346631	14.2675	15.7926	0.153581	14.3219
PG-O(34:01)_[M+NH4]1+	752.58	0.717808	2.62819	0.393194	1.6463	0.541615	0.0818074	0.0786612	0.0636299	0.028937	0.274855	0.108602	0.0276965	0.0595619	11.2029	0.0277642	11.2691	0.132964	0.271548	0.174776	0.101398	0.247472	0.0373429	0.0342221	0.116245	0.143664	0.0474003	0.019808	0.0220885	0.127802	0.0960985	0.0810848	0.0153443	0.0206376	0.00575751	0.0459037	0.00594521	0.0608961	0.0138911	0.00654026	0.0709032	0.057474	0.459687	9.54363	0.156114	0.0725511	0.180343	0.0246194	0.398642
PG-O(35:00)_[M+NH4]1+	768.611	0.269995	1.23518	0.0464291	0.0898643	0.293048	0.0906725	0.0953424	0	0.00932367	0.110492	0.732589	0	0	0.00537332	0.0700253	7.32496	0.00874571	0.112736	0.0335414	0.377329	0.015848	0.00503159	0.00148585	0	0.0190957	0.0899897	0	0	0.000151039	0.1194	0.0706561	0	0	0.0126163	0	0	0.00961673	0.0212203	0.113566	0	0.147942	0.463683	0.132643	0	0	0.0307208	0.0749613	0.0634827
PG-O(38:01)_[M+H]1+ / TG(46:05)_[M+Na]1+	791.616	0.0627652	0.219067	0.0130356	0.0344387	0.193334	0	0.0663911	0.0850674	0.122281	0	0	0	1.27995	0	0	0	0	0	0.0676537	0.146335	0	0.0090739	0.0237983	0	0	0.170536	0	0	0	0	0	0.22125	0	0	0	0	0.00444859	0	0	0	0	0.0985187	0.00671365	0	0	0	0	0.0110932
PI(31:00)_[M+NH4]1+	814.544	0.921525	0.67393	0.964958	0.715865	0.797797	2.41162	0.14055	0.945095	0.781135	1.61999	0.313684	0	1.15918	0.974785	1.06858	2.36998	1.06174	0.813415	0.634689	1.17776	1.06382	2.22249	0.441428	0.863289	1.50382	1.91683	0.879425	0.936821	0.53131	0.412956	1.79233	0.686354	0	0.23675	0	0	0.426551	0.492472	1.65475	0.719771	2.90315	0.96465	0.996372	0.392039	0.890682	1.9302	0.847005	0.180319
PI-O(32:00)_[M+NH4]1+	814.58	0.0393586	0.0579916	0.041748	0.0607746	0.868926	0.0454128	0	0.20023	0.0019282	0.00524516	0.0806618	0	0.0298763	0	0.0133753	0.0830258	0.0761112	0.0752102	0.0249223	0.00757085	0.229242	0.0174808	0	0.0722001	0.0674932	0.0936267	0.0712018	0	0.0058368	0.00950032	0.0107491	0.00375546	0	0	0	0	0	0.000109377	0.151856	0.000928004	0.191824	0.0706954	0.038018	0.198345	0.0797286	0.0955944	0.0018893	0
PS(36:00)_[M+Na]1+	814.557	0.946636	0.656471	1.00326	0.686896	0.729609	2.41162	0.24215	0.945095	0.781135	1.61999	0.436502	0	1.15918	0.974785	1.06858	2.36998	1.06174	0.813415	0.634689	1.17776	1.06382	2.22249	0.500774	0.863289	1.50382	1.91683	0.879425	0.936821	0.53131	0.535787	1.79233	0.849262	0	0.293124	0	0	0.529718	0.642317	1.65475	0.719771	2.90315	0.96465	0.996372	0.798032	0.890682	1.9302	0.847005	0.255561
PS(36:01)_[M+Na]1+	812.541	0.887434	0.602599	0.792898	0.506416	0.485313	1.31778	0.265772	0.929005	1.46545	1.53312	1.24275	0.564741	0.935285	0.547435	0.668593	2.38397	1.1014	1.15741	0.725098	1.61663	0.702992	2.40951	1.00846	0.336252	0.640815	1.84881	0.285846	0.13929	0.921113	0.38531	0.409484	0.509674	0.208364	0.472014	0.193567	0	1.55728	0.708919	0.687595	1.18046	1.08358	0.499401	1.58787	0	0.269168	0.193701	0.670431	0.615054
PS(36:02)_[M+H]1+ / PG(36:04)_[M+NH4]1+	788.544	0.252271	0.252394	0.247728	0.230851	0.938451	0.932698	0	0	0.449926	0.883421	0.11055	0.159546	0.143652	0	0.497088	0.574828	0.308284	0.292771	0.199542	0.517253	0.135399	0.095912	0.408185	0.317022	0	0.239203	0.162015	0	0.725387	0.164487	0.447202	0	0.422271	0	0.19146	0	0.121834	0.18834	0.141216	0	0.55953	0.213689	0.230138	0	0.598282	0.107138	0	0.107776
PS(38:01)_[M+H]1+ / PG(38:03)_[M+NH4]1+	818.591	0.0502102	0.0997092	0.0327034	0.0526991	0.365781	0	0	0	0.0657539	0	0.180053	0	0	0.116583	0.0910505	0	0	0	0	0	0.10317	0	0.487711	0	0	0.259194	0.128039	0.105631	0	0	0.101106	0	0	0	0	0	0	0	0.119065	0	0	0	0	0	0	0	0	0
PS(38:03)_[M+H]1+ / PG(38:05)_[M+NH4]1+	814.559	0.946636	0.656471	1.00326	0.686896	0.729609	2.41162	0.24215	0.945095	0.781135	1.61999	0.436502	0	1.15918	0.974785	1.06858	2.36998	1.06174	0.813415	0.634689	1.17776	1.06382	2.22249	0.500774	0.863289	1.50382	1.91683	0.879425	0.936821	0.53131	0.535787	1.79233	0.849262	0	0.293124	0	0	0.529718	0.642317	1.65475	0.719771	2.90315	0.96465	0.996372	0.798032	0.890682	1.9302	0.847005	0.255561
PS(38:04)_[M+H]1+ / PG(38:06)_[M+NH4]1+	812.544	0.887434	0.602599	0.792898	0.506416	0.485313	1.31778	0.265772	0.929005	1.46545	1.53312	1.24275	0.564741	0.935285	0.547435	0.668593	2.38397	1.1014	1.15741	0.725098	1.61663	0.702992	2.40951	1.00846	0.336252	0.640815	1.84881	0.285846	0.13929	0.921113	0.38531	0.409484	0.509674	0.208364	0.472014	0.193567	0	1.55728	0.708919	0.687595	1.18046	1.08358	0.499401	1.58787	0	0.269168	0.193701	0.670431	0.615054
PS(39:02)_[M+H]1+ / PG(39:04)_[M+NH4]1+	830.591	0.0558313	0.0615454	0.115235	0.431515	0.438979	0.0906544	0	0.0788868	0.0569979	0.108823	0.100768	0.176328	0	0	0.00795383	0.0838476	0.0123375	0.13822	0.176731	0.0620327	0.0775866	0	0.20754	0.0361351	0.023617	0.138642	0.0117718	0	0	0.00864706	0.0795137	0	0	0	0	0	0.100874	0.00357669	0.0422806	0.13033	0.180958	0.0999471	2.50192	0.0163922	0.0588025	0.112222	0.128218	0.150731
PS(44:00)_[M+H]1+ / PG(44:02)_[M+NH4]1+	904.7	0.476581	0.818621	0.273154	0.484522	0.214597	0	0.674904	0	1.25683	2.03071	0	0	0	0	0	0.871943	2.09252	0	0	0.131705	0	0.509104	0.0389463	2.17354	0.268415	0	0	0.949318	0.403401	0	0.0146466	0.0946212	0	3.41848	0.344464	0.0427599	0.00678477	0	1.20845	0.1488	0.919545	0	0.290457	0	0.0995546	0	0.239404	0
SM(32:01)_[M+H]1+	675.544	0.855583	0.642701	0.805053	0.652313	0.748823	1.0774	0.213533	0.450856	0.626823	1.75205	1.63913	0.766722	1.35956	0.436826	1.98598	2.70871	1.4394	0.250683	0.35367	0.604311	0.173652	0.714911	0.569364	0.717935	0.552683	1.07587	0.620751	0.549253	0.763032	1.29709	0.909415	0.643708	0	0.615448	0.719787	2.52933	0.974014	0.120339	0.297762	0.435403	2.98851	0.714351	1.17968	0	0.788282	1.03321	1.50505	1.77153
SM(33:01)_[M+H]1+	689.559	0.276866	0.293257	0.383541	0.355281	0.183223	0.581375	0	0.678032	0	0.815684	0.36618	0.534062	0.193742	0	0.545945	1.24664	0.38092	0.314472	0	0.318717	0	0.249107	0.244757	0.39078	0.396048	0	0.195217	0.345158	0.356858	0.231744	0.124434	0	0	0.530066	0	0	0.650361	0	0	0	0.906026	0.439968	0.219646	0	0.350585	1.0736	0.368927	0.928872
SM(34:01)_[M+H]1+	703.575	91.8627	9.57758	86.841	11.0117	0.0496203	76.0476	97.9329	91.2359	79.2253	91.2588	101.739	107.995	81.8342	87.1036	100.654	95.3951	96.6592	87.072	76.4508	87.6732	82.3934	100.634	98.5292	101.203	82.3407	100.631	90.485	100.545	80.4193	101.758	86.7343	100.806	98.7212	93.7652	86.8074	73.9009	76.4539	105.625	101.469	93.6965	95.9972	94.5571	85.4719	74.0138	84.3151	89.7859	106.212	93.427
SM(34:02)_[M+H]1+	701.559	3.80031	1.80314	3.75158	1.92254	0.914596	2.44398	1.21717	2.95363	4.46133	3.79605	9.14452	3.61707	2.08063	1.17502	6.52388	5.33386	3.20915	4.22297	2.73973	5.11154	0.822487	3.12893	5.26369	4.83662	5.45882	3.95501	5.68513	3.37837	2.67119	3.61153	2.88728	3.28142	2.18184	2.53114	2.10625	3.68831	7.53042	5.78611	4.05132	2.12446	3.84419	5.1227	3.73123	1.60254	2.92298	7.4365	4.56829	6.08479
SM(36:01)_[M+H]1+	731.606	5.04279	2.62324	3.58595	2.28144	0.0170755	7.22984	4.378	8.37635	4.91624	6.55899	4.93382	3.5949	3.38537	13.5071	5.12357	9.2258	10.0318	6.67249	3.68691	5.72873	3.26816	7.58174	1.79921	6.43867	3.11584	4.01869	1.792	1.81371	5.84097	5.45194	7.39366	5.74822	2.34865	3.1384	3.15241	3.39361	4.1043	1.0655	3.98032	3.70163	3.96945	3.0446	6.91451	1.12174	5.44277	3.49902	2.48577	2.93092
SM(36:02)_[M+H]1+	729.591	0.0563013	0.0953751	0.0324099	0.0552638	0.2085	0	0	0	0	0	0.114609	0	0	0	0.0917767	0.356455	0	0	0	0	0	0	0.119256	0.271479	0	0.132702	0	0	0	0.214453	0	0.229271	0	0	0	0	0.137669	0.188157	0	0.114719	0	0.11047	0.0827613	0.0863794	0.156576	0	0	0
SM(38:01)_[M+H]1+	759.638	1.61671	1.41701	1.0662	0.804282	0.052272	3.19705	1.54315	2.30902	1.08329	2.52942	0.714202	0.304713	0.444328	4.68894	1.58125	6.19351	5.30109	2.31482	1.01476	2.34284	1.54295	1.87034	0.598058	1.07777	0.510259	1.71783	0	0.893681	2.63081	2.1251	1.71606	0.850277	0.729272	0.327949	0.686907	0.781189	1.03826	0.434058	0.803478	0.688357	2.1041	0.975083	3.3311	1.05975	1.24078	0.44348	0.702914	0.378048
SM(40:01)_[M+H]1+	787.669	18.4017	3.70566	17.894	3.10875	0.541771	21.7349	21.096	20.5182	18.4415	20.6591	16.3989	13.2497	21.9186	20.0825	17.504	22.7289	22.0836	19.7113	17.0394	21.2279	26.5034	19.2939	17.1828	17.4981	15.285	20.8762	14.6673	20.5226	21.4315	22.3079	16.675	19.1173	15.1131	13.4011	15.6629	6.0917	15.7781	14.6331	18.0009	19.6245	18.9928	17.4479	18.8344	19.476	17.8063	17.1326	14.1166	18.0962
SM(40:02)_[M+H]1+	785.653	1.29194	0.856169	1.32928	0.847678	0.857219	1.17445	0.798479	0.776738	2.76192	2.33231	2.74448	1.87757	0.854055	0.768026	1.04368	4.28793	1.47891	1.45879	0.43096	2.01126	0.29708	1.27019	1.52382	1.46954	1.18867	1.16317	1.44257	0.660345	0.909037	1.79237	1.02694	1.08817	0.48956	0	0	0.768358	2.32881	1.11853	0.596084	1.28521	2.14055	2.15759	1.30365	0.404999	2.1953	1.80891	0.812054	1.9251
SM(41:00)_[M+H]1+	801.684	0.475396	0.5331	0.665253	0.512029	0.138921	0.958035	0.199588	0	0.669803	1.15218	0.487816	0.176164	0.329731	0	0.654518	2.03337	0.336955	0.218033	0.0907374	2.02744	0.181464	0.495226	0.443552	0	0.702375	1.62395	0.151095	0.481419	0.534238	0.468043	0.23809	0	0	0.322938	0	0	0.951555	0.268552	0.314821	0.127189	1.70381	0.775857	1.28062	0.905234	0.212846	0.529865	0.211155	1.37286
SM(41:04)_[M+H]1+	795.638	0.0222048	0.0521302	0.018899	0.0388378	0.766954	0	0	0	0	0	0	0.00472848	0	0	0	0	0	0	0	0	0.0259496	0.0995808	0.244713	0.0128738	0	0.174451	0.0593216	0.0130415	0	0	0.0425718	0	0	0.0358036	0	0	0.0364781	0.00826484	0	0.01939	0	0	0	0.00088178	0.0170647	0	0.00408461	0
SM(42:01)_[M+H]1+	815.7	14.5752	4.17024	15.6624	2.94905	0.217199	17.8167	17.5726	10.9155	15.2108	16.6379	13.2872	8.05216	21.092	7.74397	12.5595	15.225	12.3105	10.5829	14.7538	14.8073	24.1606	13.0765	14.6779	13.2808	15.2457	24.42	13.6901	15.1822	19.4316	17.8297	12.7904	16.7724	16.1899	11.2417	7.06337	5.70854	13.8503	14.5052	17.549	14.8975	14.8405	18.4608	14.8216	16.1122	11.7712	20.4858	18.5728	18.1162
SM(42:02)_[M+H]1+	813.684	15.2483	2.83745	14.9448	2.96558	0.668031	12.093	19.5759	14.1137	16.0745	17.6369	17.3478	25.9692	14.7886	14.5448	12.6585	14.9001	13.5508	14.0874	13.4423	13.3267	11.7067	14.6946	18.8429	17.4573	14.7019	15.7368	15.5377	15.6837	14.6621	17.0323	13.9845	15.3141	14.1758	14.2402	10.6055	10.4906	14.2888	19.1105	15.9708	15.345	14.6014	16.203	9.65167	13.7527	13.5999	16.3612	12.4713	17.7034
SM(42:03)_[M+H]1+	811.669	3.26781	1.32397	3.30654	1.7941	0.920045	2.62347	3.88142	2.12796	3.99411	4.59125	5.65709	5.6169	2.22135	1.44357	3.47375	5.13823	3.96973	2.49282	3.15886	2.72123	1.05605	3.51412	5.5318	4.35893	2.69978	3.80382	4.56671	2.56551	2.96732	3.13779	2.55332	1.69716	1.64943	1.54995	0.690542	3.03321	4.85403	4.5634	3.95058	2.51815	4.56726	4.42783	3.07714	1.43524	3.25854	4.44388	2.68916	6.21603
TG(33:00)	614.536	0.414473	0.362339	0.598161	0.53565	0.105275	0.0971972	1.32246	0.565315	0.853029	0	0.230043	0.572376	0	0.45105	0	0.176623	0.298516	0.339896	0.92644	0.263338	0.480272	0.928725	0.156798	0.922331	0.627014	0.370747	0.222083	0.192496	0.427084	0.109996	0.714365	0.164412	0.762011	0.945226	1.03297	0	0.142399	0.211336	0	0	0.657288	0.36422	0.177027	2.95235	0.647679	0.206675	0.121027	1.0018
TG(35:00)	642.567	0.118745	0.171762	0.10734	0.108218	0.742944	0	0.627161	0	0.113058	0	0	0	0	0.192322	0.193221	0	0	0	0.0981423	0.120067	0.144301	0.292044	0.134323	0.169918	0.137631	0	0	0.185407	0	0	0.310702	0.00695948	0	0	0.230111	0	0.660761	0	0.105883	0.434057	0.144849	0	0	0.222721	0.229588	0	0	0.164988
TG(35:01)	640.552	0.0608345	0.108711	0.168265	0.233469	0.020203	0	0	0	0	0.0691473	0.104426	0	0.23128	0	0	0	0	0	0.34365	0	0.204599	0.212045	0	0	0.125725	0	0	0	0	0	0.329069	0.296351	0	0	0	0	0	0.212913	0	0	0	0	0	0.381081	0.296441	0.159228	0	0.164951
TG(36:00)_[M+Na]1+	661.538	0.559828	1.86355	0.0960891	0.257923	0.153806	0	0	0	0	0	0	1.40572	0.215543	0	0.0789131	0	0	0	6.13516	0	0	0.219382	0	0	0	0.118353	0.146201	0.0893761	0	0	1.17648	0	0	0.295817	0	9.36761	0.195131	0	0.150299	0	0	0	0	0	0	0	0.0803825	0
TG(36:00)_[M+NH4]1+	656.582	4.02948	2.50158	5.03153	3.97147	0.22169	3.43459	4.28276	4.27684	5.0923	1.58136	2.90246	3.57874	1.34416	3.03181	0.858076	0.78118	3.0701	6.2322	2.81263	1.8741	4.8915	2.53163	1.95672	5.87552	10.3558	1.4222	2.60722	9.27326	5.53892	3.40686	6.86641	1.78815	5.58118	6.78667	7.16048	8.61783	5.86938	2.5199	1.45415	1.37465	4.05882	2.97579	2.17043	8.41997	2.87541	2.44481	3.49125	4.08676
TG(36:02)_[M+NH4]1+	652.552	0.142707	0.200287	0.241935	0.425963	0.229843	0.362264	0.144844	0	0.10701	0.172411	0.274506	0	0.120113	0	0.184187	0.688743	0	0.00426894	0.18938	0.886343	0.139036	0.000413391	0	0	0.174127	0.185242	0	0.287359	0	0	0	0	0.262226	0	0	0.270649	0	0	0.336017	0.205606	0.877093	0.17313	1.71594	0	0.0825334	0.124665	0.284183	0.15556
TG(38:00)_[M+NH4]1+	684.614	0.327764	0.622795	0.676699	1.48992	0.219405	1.18811	0	0	0.11554	0.109835	0	0.175502	0.189255	0	0.10047	0	0.0910673	0.6461	0	0.132386	0.203942	0	0.105707	0.30047	2.19914	0	0	1.83958	2.32432	0	0.842038	0	0.226707	0	0	0	0.681595	0	0	0	0.0762041	0.169608	0	0	0	0	0.42535	0.118266
TG(38:01)_[M+NH4]1+	682.598	1.34477	0.989777	1.59571	0.922576	0.283162	1.05994	1.81929	1.89232	2.42097	0.659241	0.31799	2.00228	1.24517	1.48536	0.518061	0.467292	0.558102	2.06511	0.567502	0.856276	1.10972	0.80402	0.235972	2.91483	2.23419	0.601147	0.834474	1.39417	1.21034	0.812735	0.67797	1.27192	3.70323	0.86243	4.53555	0	0.865117	1.34155	2.62797	1.09456	1.36782	0.676732	0.545982	3.45227	2.10464	1.2612	1.30039	0.996575
TG(40:00)_[M+NH4]1+	712.645	0.0469614	0.109389	0.205655	0.53344	0.10276	0.185825	0	0	0	0.0583794	0	0	0	0	0	0.0330705	0	0	0	0.0962945	0	0	0	0	0.127749	0	0	0.155006	0.112913	0	0.450136	0	0	0	0	0	0.424274	0	0	0	0.103532	0	0.0309845	0.764865	0.145143	0	0.222559	0.0908963
TG(44:04)_[M+NH4]1+	760.645	0.141812	0.251475	0.0908918	0.127732	0.293473	0.669515	0.181682	0.342593	0.352411	0.188143	0.199596	0	0	0.41422	0.222991	1.15889	0.626296	0.129202	0	0	0	0.222785	0.143688	0	0	0	0	0	0.111394	0	0	0	0	0	0	0	0	0	0	0	0.346241	0.0837263	0.607915	0	0	0.102922	0	0.230399
TG(46:04)_[M+NH4]1+	788.676	7.51309	2.47104	7.34038	2.14103	0.758658	10.3017	9.68608	9.46445	9.44448	8.96032	6.11798	4.46952	8.3343	7.5938	8.20789	11.109	9.86313	8.13526	7.99545	9.56282	11.673	8.60479	6.84717	6.87853	6.64599	10.2452	4.72327	6.48524	10.0152	8.79066	5.83561	7.77981	3.6823	2.88039	3.36183	1.49979	6.51889	4.37433	7.89627	8.97366	9.55226	8.28222	9.36565	7.02817	7.76979	7.87219	4.89875	8.37304
TG(46:05)_[M+NH4]1+	786.661	0.141803	0.216406	0.11718	0.15614	0.590913	0.133434	0	0.160945	0.211025	0.35133	0.404493	0	0	0.17326	0.24608	1.12734	0.142939	0	0.098134	0	0.332291	0.114753	0.287514	0	0	0.127638	0	0	0	0.319585	0	0.206545	0	0	0	0	0.37168	0	0	0.154134	0.228645	0.353264	0	0	0.187457	0.107498	0	0.599182
TG(48:04)_[M+NH4]1+	816.708	5.91941	2.59403	6.63687	2.30441	0.231657	8.38344	6.9544	3.40756	7.63998	7.73555	5.82675	2.43577	8.72779	1.486	5.56601	7.08943	4.91377	3.6016	7.24304	6.64173	10.708	6.27143	6.65053	5.94902	6.83053	13.0206	4.47741	5.66111	8.74	6.34439	4.76685	5.34959	4.71113	2.02961	1.78142	0	5.81829	6.13965	7.71751	6.5595	7.04585	9.45101	7.57531	5.85947	4.81585	10.3377	8.30717	9.17172
TG(48:05)_[M+NH4]1+	814.692	6.21697	1.92259	6.19338	2.11531	0.961838	6.79804	7.61852	5.26642	7.3123	7.90361	8.18888	12.9041	5.14336	4.08838	5.77425	7.30202	5.59928	5.28444	6.14754	5.9926	2.90384	4.85721	8.58649	7.18701	5.67215	7.25531	6.0921	6.21782	6.72149	6.74714	5.28736	5.72176	5.09215	2.48501	2.06317	5.24351	5.54144	7.51428	7.50857	7.57241	6.99069	8.07554	4.80091	4.6726	6.8555	6.7089	5.19439	8.492
TG(50:01)_[M+NH4]1+	850.786	0.77181	0.801633	0.848807	1.62418	0.807094	1.43604	0.620136	0.172766	0.902471	0.139715	0.776729	0.195525	0.372161	0.157914	0.550371	0.605764	0.21965	2.34732	0	0.458676	0.387379	0.328585	0.318107	0.625303	3.47086	0.107966	0.609763	1.9983	2.80189	0.964853	1.05405	0.845001	0.310427	1.67907	0.696379	0	0.717341	0.292272	0.452416	0.398148	0.139781	0.615794	0.0531002	0	0.245838	0	1.5079	0
TG(52:01)_[M+NH4]1+	878.817	0.0588901	0.0881905	0.0434667	0.0806586	0.454036	0.0688678	0	0	0	0.0989868	0	0	0	0	0.144309	0.0538694	0	0.0869863	0.0958532	0	0	0	0.103557	0	0.304314	0	0	0	0	0	0.118382	0.303579	0.21225	0	0.195249	0	0.150113	0.124838	0	0	0.0707294	0	0	0	0.0824977	0.10499	0.120669	0
TG(52:02)_[M+NH4]1+	876.802	0.570786	0.701417	0.585101	1.28003	0.955002	2.01458	0.194648	0.349358	0.442455	0.492374	0.623193	0.614904	0.411482	0.610432	0.711244	0.19274	0.522753	0.989376	0.222801	0.333561	0.155822	0.548289	0.115759	0.292248	3.69499	0.0895573	0	0.581604	1.60287	0.41126	0.296754	0.589759	0.226201	0.42003	0.246753	0	1.41646	0.563254	0	0	0.336852	0.316625	0.129297	0.151015	0.223554	0	0.898322	0.689856
TG(52:03)_[M+NH4]1+	874.786	0.0652596	0.115854	0.127839	0.382313	0.372778	0	0	0	0	0.283692	0.135175	0	0.21105	0	0.285154	0.0629398	0	0.22812	0	0.0950059	0	0	0	0	0.331245	0	0	0	0.424158	0.125052	0.102495	0	0	0	0	0	0	0	0	0	0.0589799	0	0	0	0	0	0.409639	0
TG(54:03)_[M+NH4]1+	902.817	0.860104	0.769726	0.73288	1.06084	0.575469	2.61887	0.876109	1.16683	1.26013	0.844798	0.812294	0.467341	1.35067	0.593257	0.953392	0.388865	0.627256	1.87003	0.292314	0.364591	0.149241	0.520758	0.125628	0.685764	3.58724	0.18875	0.395567	1.53119	1.85993	0.275549	1.0716	1.64296	0.761748	0.611845	0.632643	0	1.21195	0	0	0.364538	0.956101	0.852433	0.122139	0.728527	0.327957	0.390999	1.46346	0.725153
TG(54:04)_[M+NH4]1+	900.802	0.0695366	0.123256	0.104325	0.236657	0.454824	0.267408	0	0	0	0	0.127769	0	0	0	0.181162	0	0	0	0.0789004	0	0	0	0	0.319492	0.510493	0.191908	0	0.167847	0.295443	0	0.167854	0	0	0	0	0	0	0.125504	0	0	0.140096	0	0	0	0.10266	0	0.587348	0
TG(54:05)_[M+NH4]1+	898.786	0.107879	0.187233	0.101029	0.201545	0.885184	0.159808	0	0	0	0.371401	0	0	0	0.279205	0	0	0.11152	0.11309	0	0	0.160407	0	0	0.123343	0.523617	0	0	0.118974	0.397451	0	0.156983	0.137018	0	0	0	0.877906	0	0.0982531	0.146771	0	0.150171	0	0.0657006	0	0.119563	0.101306	0	0
TG_oxid(34:01)	642.53	0.190897	0.161624	0.147592	0.173001	0.290806	0	0.377323	0.412698	0.255625	0	0.0843568	0.200555	0.27476	0.419459	0.272328	0.0326243	0	0	0.264509	0.405641	0	0.297379	0.184189	0.179236	0.167954	0	0.371117	0.262859	0	0.199849	0.385014	0.279215	0.293738	0.385906	0.508344	0	0	0	0	0.166709	0.113871	0.363563	0	0.23824	0.165933	0	0.0850801	0
TG_oxid(39:00)	714.624	0.0701925	0.0966035	0.0658319	0.100866	0.856258	0	0.22875	0.164001	0	0.20266	0.164575	0	0.166923	0	0.206455	0	0	0	0.0732186	0	0	0.159764	0.099968	0	0.148744	0	0.14707	0	0.270263	0	0.102252	0	0	0	0	0	0	0.322093	0	0	0.280304	0.110141	0	0.207789	0	0	0.11518	0
TG_oxid(42:05)	746.593	4.49598	2.68518	4.14714	2.64438	0.591278	4.52942	4.93114	1.50728	4.40837	5.06565	10.3603	6.10528	3.90977	2.4484	7.78176	3.26418	3.97646	2.49374	3.85102	9.55189	5.89638	2.52155	4.57429	5.28848	6.46026	10.2361	5.16627	3.79935	7.07148	2.14031	2.95615	1.54314	0.591326	0	0	1.65647	4.75059	8.87527	4.15195	5.49539	4.48332	11.7604	6.40928	7.00958	5.27554	4.72994	6.30083	6.90145
TG_oxid(42:06)	744.577	0.155354	0.175066	0.192991	0.283689	0.51612	0.18808	0.135164	0	0.132701	0.116855	0.416039	0.153355	0.194425	0.201508	0.406208	0.019768	0.128955	0.0996794	0.13128	0.329936	0	0.149947	0.00330423	0.158159	0.111905	0.310788	0	0.311961	0.147233	0	0	0	0.0218713	0	0	0.855931	0.168847	0.154166	0.00492315	0.384416	0.353902	0.320163	0.649148	0.167642	0.28074	0.217226	0.0944441	0.290373
TG_oxid(46:08)	796.609	0.155696	0.162956	0.145762	0.174167	0.809149	0.0757833	0	0.338965	0.304617	0.0959972	0.374768	0	0.171753	0	0.222742	0.429581	0.170486	0	0.122621	0.244485	0.331462	0.237719	0.660454	0.123231	0.104352	0.349968	0	0	0.137881	0	0	0.32245	0	0.298478	0	0	0.130362	0.201207	0	0	0	0.373922	0.63276	0	0.0874368	0	0.134627	0.00140073
[truncated: 26 more columns]

## Sheet: Human,PLA,Sig,-ve
						0.00234404	Human	Human	Human	Human	Human	Human	Human	Human	Human	Human	Human	Human	Human	Human	Human	Human	Human	Human	Human	Human	Human	Human	Human	Human	Human	Human	Human	Human	Human	Human	Human	Human	Human	Human	Human	Human	Human	Human	Human	Human	Human	Human	Human
							PLAC	PLAC	PLAC	PLAC	PLAC	PLAC	PLAC	PLAC	PLAC	PLAC	PLAC	PLAC	PLAC	PLAC	PLAC	PLAC	PLAC	PLAC	PLAC	PLAC	PLAC	PLAC	PLAC	PLAC	PLAC	PLAC	PLAC	PLAC	PLAC	PLAC	PLAC	PLAC	PLAC	PLAC	PLAC	PLAC	PLAC	PLAC	PLAC	PLAC	PLAC	PLAC	PLAC
							GROUP	GROUP	GROUP	GROUP	GROUP	GROUP	GROUP	GROUP	GROUP	GROUP	GROUP	GROUP	GROUP	GROUP	GROUP	GROUP	GROUP	GROUP	GROUP	GROUP	GROUP	GROUP	GROUP	GROUP	GROUP	GROUP	GROUP	GROUP	GROUP	GROUP	GROUP	GROUP	GROUP	GROUP	GROUP	GROUP	GROUP	GROUP	GROUP	GROUP	GROUP	GROUP	GROUP
		Obese		Lean			0	0	0	0	0	0	0	0	0	0	0	0	0	0	0	0	0	0	0	0	0	0	0	0	0	0	0	0	0	0	0	0	0	0	0	0	0	0	0	0	1	1	1
Variable	m/z	Mean	St Dev	Mean	St Dev	Ttest	S00317747	S00317748	S00317749	S00317750	S00317751	S00317752	S00317754	S00317755	S00317759	S00317760	S00317763	S00317765	S00317766	S00317767	S00317769	S00317771	S00317772	S00317773	S00317775	S00317776	S00317780	S00317781	S00317784	S00317785	S00317786	S00317787	S00317788	S00317789	S00317791	S00317794	S00317795	S00317797	S00317805	S00317807	S00317810	S00317811	S00317812	S00317816	S00317820	S00317821	S00317746	S00317753	S00317756
Cer_33:1_[M+OAC]1-	582.51	1.15454	1.05266	1.29506	1.45968	0.625892	1.80944	0.205867	0.774823	0.84769	1.23591	5.05915	0.637573	0.326602	0.9038	0.85483	1.58103	1.1772	0.718131	0.747279	1.08636	0.933431	0.389809	0.489206	0.672271	0.278935	0.858818	1.21452	0.721006	0.59325	1.29795	0.623238	1.93647	0.989336	0.7142	1.38505	1.91503	0.944549	0.846765	5.43032	0.49058	1.15948	0.484544	2.06303	0.757627	1.02659	1.19563	0.592157	0.695394
Cer_34:1_[M+OAC]1-	596.526	0.200178	0.119374	0.288384	0.178723	0.0123376	0.175559	0.0401426	0.418903	0.262691	0.174815	0.258207	0.318793	0.398188	0.120249	0.21376	0.169659	0.404476	0.0930305	0.398479	0.126846	0.244528	0.105831	0.134401	0.232149	0.354311	0.239082	0.114682	0.0646136	0.0604596	0.146303	0.0632327	0.179031	0.156462	0.0788738	0.0369121	0.262027	0.0596854	0.121419	0.472825	0.230528	0.350883	0.182808	0.067171	0.322637	0.152478	0.270148	0.128364	0.301653
Cer_34:1_[M-H]1-	536.505	19.3898	2.84101	18.2929	2.68497	0.0817009	18.353	23.4738	20.7242	19.2233	18.6685	12.3236	18.8576	25.4388	17.0161	21.7642	17.7117	19.2064	23.3337	19.9579	17.8287	20.5365	18.8431	17.4829	16.8561	18.4769	20.6705	19.7955	17.3679	18.7781	21.9777	19.0338	22.7822	19.5975	18.4804	19.1699	16.7068	24.0643	26.0433	13.2837	19.8127	21.2378	19.5159	15.1593	17.1338	18.9019	16.5383	18.854	18.9096
Cer_36:1_[M-H]1-	564.536	0.148828	0.133329	0.196811	0.186371	0.193473	0.529613	0.101756	0.0402523	0.121653	0.0623607	0.0840032	0.0747729	0.392514	0.10139	0.0825148	0.119348	0.198329	0.127905	0.0338558	0.195162	0.124248	0.0387357	0.0637251	0.16657	0.205199	0.0962197	0.404753	0.077479	0.0583958	0.147338	0.32172	0.109512	0.0290898	0.39177	0.0304208	0.0765753	0.0525686	0.106222	0.0948262	0.0480904	0.07168	0.202844	0	0.518315	0.251377	0.846907	0.134731	0.360887
Cer_41:1_[M+OAC]1-	694.635	0.0187052	0.0200457	0.0167433	0.0218904	0.679195	0	0.0299912	0.0148807	0.0166208	0.0123618	0	0.0189104	0.0457582	0.0060661	0.000528362	0.0389485	0.0838847	0.0237794	0.000341836	0.0102829	0.0397746	0	0	0.0236722	0.048366	0.0278367	0.014554	0.029342	0.0384663	0.0182288	0.0259988	0	0.0173483	0.0133007	0.0426454	0	0	0	0	0.0523689	0.00085125	0.00142253	0.00124912	0.0504271	0	0.0320857	0.0394346	0
Cer_41:2_[M+OAC]1-	692.62	0.0958224	0.0962244	0.0946201	0.0937051	0.955274	0.0693654	0.0571311	0.0550038	0.111101	0.266948	0	0.201458	0.0563331	0.0337675	0.0389762	0.127595	0.126329	0.0899245	0.074898	0.172439	0.127227	0	0.0909674	0.168924	0.10262	0.207637	0.448909	0	0.0899274	0.147056	0.124685	0.287274	0.0777342	0.0597308	0	0	0	0	0	0.00560968	0.0478546	0.222929	0	0.115175	0.027368	0.204956	0.266797	0.0855414
Cer_42:1_[M-H]1-	648.63	1.5708	0.696289	1.70602	0.717915	0.398216	1.74378	1.09127	0.737457	2.36028	1.94591	0.509599	2.82498	1.61742	1.77058	0.296955	1.36458	1.96268	0.478815	1.48301	2.21976	1.85254	2.24431	1.399	2.65217	1.48991	1.84756	1.94403	0.999485	2.45704	1.9422	2.01023	1.51163	1.26832	1.63164	1.6495	1.37228	0.951221	1.02731	0.566024	0.667688	1.5514	2.12625	0.359652	3.35577	1.54769	2.14238	2.53477	2.20036
Cer_42:2_[M-H]1-	646.614	0.0124979	0.0208214	0.0232174	0.0381273	0.127638	0	0	0.0655407	0.0356883	0.0457299	0.00279375	0	0	0.0451203	0	0	0.0126614	0	0.0251955	0.0228703	0	0	0	0	0	0	0	0.0709808	0	0	0.0139768	0	0	0.0284204	0	0	0.0531659	0	0	0	0	0.0498651	0	0	0.0279059	0	0.0196705	0.204434
CL(70:01)_[M]2-	717.525	0.094146	0.0858272	0.0728742	0.0618219	0.209525	0.144394	0.320631	0.191821	0.208883	0.149794	0.138891	0.144035	0.281983	0.209608	0.0934053	0.041984	0.138021	0	0.0918102	0.0669843	0.100068	0.00117129	0.0794544	0.0386844	0.0906354	0.0249167	0	0.0453925	0	0.0301771	0.0238761	0.0151009	0.0565126	0.000291966	0.0505805	0.0801675	0.0471162	0.112369	0.262316	0.110543	0.166381	0	0.207843	0	0	0.0224513	0.131853	0.0749997
CL(70:03)_[M]2-	715.51	0.0195782	0.0207883	0.0161042	0.0254322	0.50889	0.0412895	0.023167	0.0302873	0.0459462	0.0171048	0	0.0374436	0.0146859	0.0350146	0.0187079	0.0367266	0.0275894	0	0.0177709	0	0.0130001	0.0394768	0.035594	0.0299152	0.0187719	0	0	0	0.0189783	0	0	0	0	0	0.0447512	0.0252621	0.0630329	0	0.0895126	0	0	0.0333919	0	0.0257064	0	0.0226974	0.0821778	0
CL(70:05)_[M]2-	713.494	49.5538	8.90965	48.9985	8.69978	0.779998	41.8151	46.4969	61.411	42.0188	49.5854	29.8956	53.8014	43.9121	43.2166	53.3307	41.0766	61.2778	60.8762	47.1939	53.8137	47.1794	44.5904	45.5688	44.2699	43.764	56.9212	48.7595	39.2688	42.6728	51.7511	57.5328	51.0271	46.9397	57.5626	70.2362	52.1271	57.9001	66.6643	29.9527	61.7535	55.1401	47.6881	39.1829	42.8178	51.1608	50.9924	41.8927	54.3489
CL(74:03)_[M]2-	743.541	3.8135	1.79295	3.54799	2.07359	0.544935	3.45946	4.19504	2.68609	3.6372	3.42477	10.5472	4.10532	4.05154	3.66479	3.10251	4.97026	3.1569	2.10926	3.41836	3.90892	3.31959	2.29994	2.80368	2.84552	3.04328	3.00565	4.19094	5.73023	2.35336	4.31604	2.68799	3.38694	2.74634	2.98826	3.72344	2.85031	3.68544	2.98233	10.5286	2.80235	2.80077	3.20146	6.60006	4.14325	3.06666	3.96842	2.83559	1.92363
CL(78:00)_[M]2-	774.596	1.59261	0.531174	1.5639	0.594099	0.821632	1.9559	1.10024	1.41637	2.32845	1.88294	0.526829	1.83983	1.50395	1.16425	1.18275	1.79727	1.57986	1.14021	1.95443	2.39135	2.7143	1.96576	1.90453	1.93039	2.16598	2.24088	1.82911	0.882062	2.14049	2.12663	1.80793	2.27476	1.63075	1.63598	1.186	1.25382	1.17818	0.651116	0.599688	1.13937	1.39706	1.65372	0.723471	1.54336	1.36437	1.99489	2.22154	1.7815
LPA(26:4)_[M]-	541.329	0.228944	0.489273	0.355274	0.811098	0.406545	0.173768	0.184087	0.242341	0.196851	0.154996	2.80108	0.198946	0.155557	0.178435	0.0592498	0.0912949	0.155009	0.0905177	0.123734	0.034943	0.0436719	0.162449	0.0793369	0.144009	0.0450797	0.082093	0.0956979	1.58304	0.0633885	0.0771349	0.0568679	0.0972865	0.103003	0.0411225	0.0413737	0.0710682	0.201675	0.0927744	0	0.146605	0.106011	0.101875	0.719817	0.0684209	0.093143	0.0827903	0.0823171	0
LPC_15:0_[M+OAC]1-	540.331	0.567235	1.00329	0.852898	1.85481	0.399704	0.504341	0.231046	0.422996	0.426622	0.180003	5.57745	0.269359	0.187497	0.768372	0.190459	0.235223	0.229568	0.311135	0.432128	0.172338	0.273233	0.185357	0.161982	0.189148	0.229199	0.33317	0.3507	1.48061	0.108484	0.236322	0.247052	0.22558	0.0990441	0.240343	0.27336	0.283738	0.2285	0.564145	2.95475	0.215217	0.268522	0.0812679	2.55684	0.216831	0.547451	0.52697	0.118282	0.0560595
LPC_15:1_[M+Cl]1-	514.271	5.46416	0.854734	5.01945	0.705615	0.0136997	5.72494	4.32847	6.88198	4.99074	5.60494	4.23177	4.55894	4.37812	4.31262	6.71359	5.32466	5.23893	5.57067	5.75766	5.25432	4.78467	6.54322	5.46255	4.31244	5.5613	5.04866	4.85404	4.87473	5.62051	5.89664	4.30385	5.3637	6.03843	4.77585	6.57229	6.42281	6.64732	5.42035	7.21048	6.02143	5.30951	4.64134	7.48875	4.90926	5.60999	5.36502	4.61822	5.7203
LPC_16:1_[M+Cl]1-	528.286	0.249157	0.139494	0.355045	0.159281	0.00241345	0.436332	0.133214	0.0638469	0.141748	0.22582	0.14202	0.137164	0.261862	0.124775	0.177148	0.164523	0.38614	0.393705	0.083027	0.3756	0.311651	0.242308	0.131232	0.281855	0.448684	0.350397	0.635556	0	0.159686	0.308239	0.260829	0.434667	0.241733	0.569001	0.267016	0.260404	0.157916	0.0902463	0.229888	0.215048	0.212238	0.148005	0.160292	0.441746	0.160708	0.660625	0.149537	0.309246
LPC_18:2_[M+Cl]1-	554.302	8.36686	2.18718	8.79472	2.68579	0.440662	9.37042	5.80932	5.67456	5.9454	9.27176	7.2697	6.27935	4.283	11.843	14.4209	8.38998	8.88498	9.9094	6.20244	7.72562	8.54096	11.4832	10.6699	5.78375	11.1946	9.48758	8.66802	7.0494	10.3089	10.9361	8.90952	6.25079	8.47633	11.6533	6.97438	8.16998	7.10994	10.6152	8.612	5.26147	6.82063	7.58177	5.89343	8.7472	8.19622	8.51748	9.81746	10.1272
LPC_20:3_[M+Cl]1-	580.317	0.727125	0.408312	0.733363	0.423141	0.947025	1.01408	0.227754	0.204169	0.234847	0.657582	0.145657	0.217557	0.384376	0.838111	1.31907	0.735993	1.40293	0.749335	0.938802	0.593203	0.332514	0.0820033	0.687194	0.794707	0.378348	0.785554	1.16273	0.144114	0.967239	0.797821	0.549836	0.850615	1.08885	1.12951	1.54903	0.52341	0.479345	0.492528	1.94042	0.697924	0.894833	0.585729	0.76576	0.771853	0.969668	0.599775	0.0568424	0.55924
LPC_20:4_[M+Cl]1-	578.302	1.41778	0.61158	1.8565	0.514249	0.000909084	1.71839	0.918208	0.379201	1.70505	1.60116	0.620246	1.23296	1.10045	2.00308	1.0585	1.40174	1.97764	1.20977	1.33058	1.63817	2.18814	2.35701	2.23938	1.51012	2.38719	1.522	1.07495	0.664256	2.28619	1.1176	1.20338	0.778533	1.47457	1.98663	0.395541	1.18114	0.496936	0.524068	1.23305	0.818179	1.24681	1.74745	2.85867	2.19996	1.32414	1.86718	1.28902	1.62694
LPC_22:1_[M+Cl]1-	612.38	0.0211272	0.0225254	0.0178082	0.0193871	0.484527	0.0136399	0.0495906	0	0.0476617	0	0	0.0327064	0	0	0.0201959	0.0213735	0.0350422	0	0.0258915	0	0.0503322	0	0.024008	0.0198157	0.0530409	0.0567905	0.0295046	0	0	0.0306116	0	0.0318688	0	0.0459077	0.0500131	0.0753295	0	0	0	0.0578967	0.0460299	0	0	0.0278354	0	0.0339899	0.0177781	4.64937e-05
LPC_22:2_[M+Cl]1-	610.365	0.498755	0.221943	0.42049	0.21511	0.115564	0.377861	0.167427	0.219705	0.174663	0.29503	0.28245	0.880731	0.474345	0.350429	0.73715	0.656557	0.519974	0.194901	0.488147	0.664433	0.636669	0.234783	0.645441	0.165002	0.686497	0.720014	0.3703	0.355213	0.416803	0.616142	0.647916	0.651062	0.6637	0.440391	1.03128	0.293014	0.544898	0.116815	0.71016	0.846577	0.354369	0.455854	0.55368	0.628527	0.68128	0.56047	0.284456	0.507427
LPC_22:6_[M+Cl]1-	602.302	0.226066	0.175635	0.309286	0.274455	0.114317	0.340732	0.176478	0.0314939	0.120213	0.321645	0.748587	0.212678	0.586624	0.149697	0.642476	0.223634	0.390983	0.17205	0.371269	0.116015	0.183858	0.0768088	0.168075	0.128605	0.0287534	0.109723	0.175468	0.0589772	0.116921	0.151056	0.0682993	0.387434	0.224936	0.163892	0.378346	0.0542095	0.27093	0.244462	0.209104	0.0927172	0.0565333	0.0884586	0.626316	0.12698	0.247216	0.193077	0.115323	0.11143
LPC_24:0_[M+OAC]1-	666.471	10.7753	1.74035	11.6496	1.44763	0.0174919	13.9023	9.53601	8.65088	10.2122	11.0851	11.7427	9.14778	10.9224	10.5226	11.1875	9.97359	8.1741	9.52849	9.16475	10.384	8.70421	7.9028	9.30027	10.0915	8.54382	10.9762	11.5286	11.4444	8.76663	11.0437	10.3858	14.3884	10.7139	11.265	11.5219	14.323	10.4546	12.3238	14.4923	10.4236	10.6975	10.2873	14.9252	10.8955	11.4782	11.3979	11.5317	9.7939
LPE_16:0_[M-H]1-	452.278	0.112865	0.123214	0.0966485	0.0653788	0.466289	0.099103	0.155685	0.224433	0.145785	0.248869	0.765136	0.0273214	0.067499	0.147019	0.0992579	0.0514351	0.115613	0.110915	0.076151	0.0167768	0.0661867	0	0.0611543	0.0576933	0.0404188	0.0835193	0.0813844	0.218447	0.0259658	0.0727323	0.0354867	0.0453601	0.0228303	0.0469277	0.147888	0.125561	0.0345728	0.187661	0.212206	0.114003	0.132645	0.169664	0.0698462	0.0286673	0.0827829	0.0618606	0.0507523	0.0332037
LPE_18:0_[M-H]1-	480.31	1.28949	1.87952	1.61747	2.89515	0.553502	0.901457	1.74523	0.276419	0.758151	0.487596	10.4554	0.704403	1.52302	0.885887	0.17101	0.925852	0.511823	0.378578	0.834214	0.721997	0.638443	0.440592	0.878704	0.637034	0.382738	0.877508	0.764648	4.8014	0.193162	0.584234	1.26531	0.888598	0.535305	1.17353	0.222206	0.785881	0.67416	0.388822	4.64095	0.607972	0.764685	0.950026	5.14575	1.23025	0.826531	1.23422	0.362684	0.513889
LPE_18:1_[M-H]1-	478.294	8.43269	1.49515	8.12908	1.79403	0.417071	7.91165	9.22228	7.28727	10.6593	8.8289	3.58625	9.4985	8.62627	7.7132	6.89237	7.39934	7.22929	8.01626	9.44591	9.73767	10.3573	8.82899	10.0075	10.1721	9.34165	10.6496	7.92141	8.00446	8.57473	9.98378	10.4536	10.0866	8.93851	7.33514	7.94633	8.4162	9.83749	6.24384	6.60632	7.58314	7.83074	7.97037	5.44901	8.56267	8.15187	9.04823	9.70686	7.55124
LPE_20:0_[M-H]1-	508.341	0.666482	1.23957	0.868581	1.9127	0.580261	0.377833	0.484115	0.273746	0.238312	0.153338	6.35717	1.02805	0.246785	0.437403	0.108208	0.653312	0.368491	0.103344	0.199682	0.295261	0.40261	0.112827	0.39288	0.188363	0.454885	0.261524	0.215444	0.459261	0.0795959	0.271783	0.500239	0.336017	0.230188	0.436385	0.174306	0.246815	0.189996	0.280833	4.4183	0.381659	0.157251	0.443196	3.47358	0.274342	0.951962	0.602034	0.169862	0.181015
LPE_20:1_[M-H]1-	506.325	10.0785	1.69141	9.80745	1.33582	0.431257	9.49382	10.9085	7.98268	7.95249	9.21861	12.3107	10.7958	11.5595	9.29824	9.97518	10.6304	7.81765	8.32615	9.58373	9.42064	7.7895	7.85443	8.59802	8.89816	9.86663	8.66734	11.1819	11.7761	9.46895	11.2784	9.84977	10.1772	9.68749	10.0149	11.9948	10.7925	13.0302	10.2027	15.9342	9.2342	7.42275	10.7543	12.4734	10.588	10.3288	9.3171	8.17828	8.12313
LPE_20:2_[M-H]1-	504.31	0.100572	0.0749962	0.114383	0.181606	0.661968	0.109465	0.10298	0.313952	0.215524	0.205486	0.118688	0.242081	0.0285107	0.230483	0.166776	0.185949	0.0977895	0.0496877	0.0593081	0.0695069	0.0974305	0.111584	0.101912	0.0768555	0.0887257	0.032472	0.132878	0.210584	0.0510078	0.0511853	0.0311548	0.0716931	0.0463231	0	0.075328	0	0.110499	0.0881103	0	0.0307232	0.181817	0	0.0642032	0.127772	0.0444197	0.0627783	0.114127	0.0636624
LPE_22:6_[M-H]1-	524.278	1.94092	2.40654	2.12053	3.58653	0.795129	0.844703	1.90869	0.480483	1.21801	0.619188	13.1718	3.10226	1.8202	1.3441	0.292223	2.39774	0.747015	0.683334	0.59	1.16834	2.00248	0.281713	2.07565	0.662654	2.28278	1.24499	1.11815	4.54151	0.604821	0.48907	2.35143	1.59839	1.06369	1.74987	0.394482	0.409415	0.760718	0.830638	7.25675	1.98125	1.02011	2.04163	7.3542	1.04035	2.09216	1.66516	0.682327	0.460266
LPE-O_18:1_[M-H]1-	464.315	12.9815	2.07383	12.6446	1.90869	0.454579	14.9642	12.1645	15.46	16.35	13.9955	14.8842	10.488	15.1999	14.0062	10.4079	13.3634	11.1619	12.6559	12.4854	10.8397	12.7462	18.3089	10.7474	14.7008	11.6993	11.4185	10.1597	15.2356	12.1636	11.082	13.7787	13.8354	9.28055	9.61478	11.2023	16.4535	14.1318	13.8658	10.0921	14.4778	13.3394	12.516	12.5267	13.8249	13.6309	12.8923	14.6146	12.8784
LPE-P_16:0_[M-H]1-	436.283	0.057214	0.0469856	0.0591129	0.0611148	0.877612	0.0571968	0.223485	0.157024	0.0658572	0.0867813	0	0.0125643	0.0586878	0.0966928	0	0.0448488	0.0779335	0.0255923	0.0189851	0.0577041	0.0481818	0.0422702	0.0244883	0.0750166	0.0327604	0.0128804	0.0329419	0.0778659	0	0.0972425	0.0489106	0.0326677	0.0381207	0.0163222	0.077356	0.0967617	0.0559587	0.127349	0.152289	0.0529808	0.0381823	0.0290535	0	0.0255862	0.0700216	0.0761312	0	0.0647117
LPG(35:0)_[M]-	749.57	16.3953	1.82997	17.0927	2.52745	0.165414	14.8213	15.8143	15.2739	16.0164	16.2999	12.868	18.2382	11.6349	17.2139	13.6291	16.8275	19.2857	16.4053	14.7999	16.7445	18.2945	17.4538	16.9942	19.2437	17.1297	18.8941	15.5929	15.8831	16.7833	16.0524	18.0375	13.0109	17.4591	16.7099	15.4379	18.7091	15.6752	15.9511	13.2403	16.3948	18.9102	18.3711	14.8943	16.9971	17.8179	16.9599	16.5106	16.5271
LPS_22:1_[M-H]1- / LPC_18:2_[M+OAC]1-	578.346	0.848004	0.373686	0.860639	0.396996	0.884633	0.975532	0.537099	0.815643	1.08251	1.16815	0.379291	0.75811	1.19259	0.912868	1.20012	0.870203	0.890041	1.19032	1.0489	1.087	1.031	0.319231	0.556297	1.42072	0.55988	0.848221	1.26604	0.645854	1.05258	0.746054	0.647249	1.10024	0.761707	0.525252	0.626557	0.628481	0.258914	1.21692	0.223193	0.401662	1.1911	2.08002	0.27483	0.61291	0.816862	1.11821	1.48516	0.891566
PA(34:1) & TGox(35:1)+Cl-35	673.481	0.0526269	0.0388346	0.051087	0.0476131	0.875442	0.0569601	0.0370409	0	0.0218928	0.0409198	0.098295	0.0899009	0.0582343	0	0.0998539	0.0513374	0.0746016	0.0271584	0.0850726	0.0339179	0.0474428	0	0.0629416	0.0358033	0.013885	0.12583	0.139984	0	0.0186989	0.107818	0.111348	0.0601311	0.0288776	0.0244902	0.0620314	0.0337449	0.0557187	0.0674455	0.0958886	0.052025	0.0353353	0	0	0.0264783	0.123971	0.115207	0	0.063791
PA(34:2)	671.465	17.4335	2.39821	18.2816	2.9244	0.163455	18.4266	15.2672	16.0229	15.0783	16.2147	17.1059	16.2469	14.8521	17.0352	18.4319	18.68	13.83	18.54	16.9329	17.3273	16.572	12.0864	17.7995	17.2537	17.0057	19.839	19.9074	14.8441	12.9068	18.1185	19.9201	22.6765	17.3125	16.8335	18.3568	17.9174	18.1694	19.6586	24.1809	17.3894	17.2432	14.9093	21.8506	16.098	18.4975	16.7947	19.7053	13.589
PA(41:7)	759.496	1.47369	0.506273	1.47937	0.577828	0.963109	2.21515	0.882354	1.01159	1.56917	1.59557	0.2183	1.92923	1.1047	1.45745	1.5139	1.9625	1.31966	1.74271	0.927938	1.86107	1.77283	2.03016	1.54639	1.58728	2.13102	1.7714	1.72649	0.349611	1.29677	1.27083	1.9003	2.25551	1.31814	1.73378	1.34818	1.31736	0.534283	1.14302	0.851779	1.11208	1.81681	1.31606	1.08881	2.1353	2.2822	2.10571	2.16885	1.88793
PA(42:4) & TGox(43:4)+Cl-35	779.559	3.61431	0.627786	3.6203	0.634169	0.96645	4.16291	4.35784	2.49308	3.64704	3.35818	3.79716	4.28728	4.55832	3.5273	3.17797	3.82648	2.7856	3.71989	3.2611	4.06236	2.9557	3.14832	3.22113	3.48252	4.057	3.28125	4.33424	4.28982	2.85866	3.71533	4.07798	4.13572	2.96492	4.45197	3.54245	3.25939	4.35156	3.25236	3.05009	3.8217	2.63601	3.90558	2.12964	4.97012	3.65636	4.40161	3.3941	3.23297
PA(43:6) & TGox(44:6)+Cl-35	789.543	0.251432	0.219544	0.223113	0.206012	0.55601	0.816789	0.596504	0.645172	0.767746	0.277836	0	0.0724419	0.530455	0.0760983	0.0658905	0.59638	0.16297	0.536561	0.24724	0.186034	0.361162	0.123204	0.385175	0.39292	0.131537	0.102249	0.272777	0.206871	0.392188	0.0620931	0.161381	0.063248	0.306148	0.0993346	0.0891698	0.113441	0.0441017	0.208078	0	0.0617341	0.105995	0.265661	0	0.442716	0.0879846	0.804063	0.855483	0.251973
PA(44:5) & TGox(45:5)+Cl-35	805.575	1.80321	0.730445	1.78967	0.68799	0.932611	1.94686	1.43772	1.58327	2.22195	1.72071	0.665488	2.7434	1.48705	1.74654	1.22477	2.12435	2.07695	1.71657	2.14604	3.06692	2.99129	2.77355	2.10548	2.57619	2.71047	2.78095	2.09629	0.557888	2.68461	2.31522	2.38825	2.07582	1.65656	2.00437	0.793149	1.62663	0.810464	0.287777	0.619871	1.01923	1.94056	0.996947	0.904143	1.97715	1.52714	2.10941	2.39802	2.10371
PA(44:6) & TGox(45:6)+Cl-35	803.559	0.209884	0.114547	0.252567	0.209875	0.268126	0.494424	0.148155	0.117808	0.368937	0.426534	0.259088	0.22679	0.2986	0.126412	0.0925125	0.27862	0.272756	0.167834	0.349427	0.104294	0.330783	0.0924421	0.278223	0.229788	0.1983	0.140829	0.358241	0.0674556	0.0932121	0.177881	0.267457	0.32613	0.440305	0.223106	0.0550625	0.180596	0.178674	0.151932	0.180497	0.108013	0.123923	0.194651	0	0.0854494	0.180227	0.827165	0.281626	0.106608
PA(P-36:0)	688.541	0.112783	0.0752274	0.0861993	0.0580568	0.0824339	0.244271	0.345556	0.159422	0.156592	0.167345	0.267531	0.0536743	0.17574	0.0842099	0.106489	0.207833	0.200233	0.185097	0.106777	0.0348153	0.0610741	0.0946422	0.128286	0.0900176	0.0767471	0.0718624	0.0901962	0.0646326	0.0391871	0.0298144	0.140504	0.0800538	0.0523182	0	0.128152	0.0403449	0.125183	0.18593	0	0.107699	0.130815	0	0.140268	0.0836489	0.0543459	0.0770416	0.107647	0.0511832
PA(P-38:3)	710.525	0.703528	0.26453	0.746673	0.303048	0.502717	1.2436	0.533396	1.02393	1.25127	1.06672	0.425595	0.710752	0.94933	0.449943	0.483516	1.02088	1.14322	0.851329	0.984066	0.476864	1.03713	0.606643	0.759897	0.564053	0.844403	0.366904	0.759843	0.731928	1.05539	0.51701	0.68316	0.768948	0.86403	0.569798	0.370789	0.491777	0.645169	0.650004	0.282059	0.50096	0.476073	0.273607	0.458296	0.611161	0.637683	1.18118	1.1697	0.860998
PA(P-42:1)	770.619	4.12512	1.14099	4.18922	1.36353	0.821601	5.65241	4.80236	3.98449	4.81935	5.49852	1.82279	4.64873	3.79232	4.91689	4.47943	5.6604	4.23603	4.62802	4.06287	3.88715	4.39777	4.6184	5.29969	4.22913	5.35619	3.98912	4.73657	2.49522	4.3505	4.68809	5.32856	4.11964	4.30433	4.63972	2.78183	3.06332	2.13617	5.27573	1.58453	3.28459	3.39736	4.55984	0.738768	4.82147	3.91668	5.7265	7.03149	4.51435
PC_19:1_[M+OAC]1-	608.357	0.103873	0.0968968	0.109693	0.0740158	0.764689	0.144321	0.0284631	0.0657542	0.173563	0.35716	0	0.165001	0.274258	0.120695	0.0974305	0.130562	0.403503	0.05057	0.148832	0.148475	0.0811104	0.0771662	0.0312592	0.110047	0.0239451	0.184731	0.127144	0	0.0463236	0.0953972	0.0427759	0.0465113	0	0.191003	0.0619968	0	0	0.0887754	0	0.153071	0.0761896	0.0285254	0.0591443	0.0265982	0.294621	0.167765	0.0447715	0.184463
PC_22:1_[M+Cl]1-	626.359	2.83571	0.781351	2.86816	0.902804	0.864962	2.08361	2.93991	1.58505	3.46753	3.19076	1.11463	3.73305	3.75053	2.58917	2.56508	3.02378	2.83938	2.7761	3.08365	2.64766	3.65539	2.52939	2.45614	3.9623	3.21787	3.37783	3.43461	2.20622	4.07183	3.10075	2.93201	2.51583	3.20756	2.32854	2.43686	2.96305	2.07611	2.50272	1.0547	1.96807	4.24997	4.31315	1.51279	2.86681	3.09791	2.55842	3.2678	2.2716
PC_26:1_[M+Cl]1-	682.422	0.810228	0.421606	0.893684	0.505691	0.428763	1.28584	0.532794	0.32301	0.607397	1.17895	0.165039	0.458412	0.250932	0.99983	1.93486	0.930991	1.19863	1.09504	0.378801	1.0139	1.26518	1.17729	1.18267	0.213748	1.19586	1.29382	0.789345	0.445426	1.30077	1.02862	0.756604	0.8166	0.882134	1.50772	0.364863	0.644873	0.0539121	0.95698	0.310024	0.454409	0.525643	0.652479	0.444959	0.925511	0.865247	1.24762	1.10304	1.59923
PC_28:1_[M+OAC]1- & PS_32:0_[M-H]1-	734.498	8.06128	1.49615	7.64672	1.86893	0.280753	7.38868	9.29674	9.7741	10.1273	8.62089	3.39783	8.59361	11.6428	7.42779	8.19632	9.40665	7.61524	7.76066	7.77714	7.76457	9.90346	10.5208	7.7257	9.65719	8.99758	7.32112	7.67909	9.36041	10.6978	8.13237	8.16864	7.49669	6.77678	7.52842	6.68181	8.23602	7.52806	6.85753	6.40609	7.02261	5.68705	7.7385	7.44577	6.975	7.11618	7.83205	10.1754	10.9381
PC_30:2_[M+OAC]1- & PS_34:1_[M-H]1-	760.513	0.583023	0.289934	0.558467	0.297472	0.711332	0.476248	0.254904	0.45705	1.2395	0.795099	0	0.604795	0.814973	0.528417	0.601549	0.451587	1.2963	0.786497	0.859689	0.669604	0.867531	0.194246	0.43648	0.802492	0.616502	0.705868	0.607301	0.0537587	0.659705	0.763158	0.803296	0.806372	0.861834	0.611513	0.668989	0.18843	0.222021	0.0725061	0.217533	0.66309	0.615106	0.406097	0.324618	0.6489	0.667336	0.788984	0.619422	0.342131
PC_31:0_[M+OAC]1-	778.56	1.71891	0.643201	1.61533	0.737488	0.508317	2.01719	2.01847	1.14075	1.08733	1.76556	0.746859	2.07884	1.1989	0.431743	1.74119	2.41267	1.37098	1.21759	2.17138	1.73818	1.68329	2.52396	2.77575	1.17867	1.96743	1.26695	2.50194	1.61749	2.3544	2.48966	1.07493	2.88946	1.9777	1.88529	1.40621	2.67232	1.81729	0.893967	0.600165	2.35341	1.7566	1.52211	0.423096	2.23155	1.75524	2.21307	1.49286	2.43544
PC_32:2_[M+OAC]1- & PS_36:1_[M-H]1-	788.545	0.325506	1.43569	0.359866	1.66952	0.922216	0.0745986	0.0851288	0	0.240063	0.0382033	0.459962	0.0998663	0	0	0	0.0532247	0.0450654	0.0500617	0.0534962	0.218676	0.131085	0.239126	0.0335282	0.0835379	0.0641165	0.110446	0.0149341	0.496482	0.0820657	0	0.029439	0.160447	0.0569948	0.0508555	0.0802615	0.0345336	0.122655	0.0452472	9.15374	0.0686421	0.127476	0.0370794	0.153124	0.145263	0.0807987	0.080769	0.238665	0.13558
PC_32:3_[M+OAC]1- & PS_36:2_[M-H]1-	786.529	7.27315	1.70071	7.5809	2.19325	0.488833	5.24076	8.92681	6.4186	5.69492	6.28413	10.2761	8.10219	8.48846	6.90608	6.64781	8.07916	6.5699	6.45983	6.85556	4.90235	5.666	4.66929	6.56057	6.97324	6.8363	6.01178	9.52334	9.65601	6.20118	6.83004	6.89846	8.32144	9.40742	6.53846	8.62623	6.72261	7.51477	6.97935	6.5459	6.7037	8.12623	10.0725	3.73817	12.5707	7.37955	6.68547	6.08048	4.76137
PC_32:4_[M+OAC]1- & PS_36:3_[M-H]1-	784.513	0.302208	0.333676	0.525288	0.496874	0.0224847	0.0690559	0.681178	0.130911	0.550718	0.0248536	0.542273	0.0566122	0.227009	0.0874967	0.216225	0.310971	0.053141	0.130478	0.078993	0.396636	0	0.421088	0.870712	0.026094	0.0906196	0.103626	0.245807	0.86391	0.0209841	0.176226	1.02378	0.0246781	0.355866	0.801201	0.186375	0.280373	0	1.50219	0	0.430301	0.399183	0.371071	0.231995	0.0601897	0.0454729	0.240328	0.0279533	0.21363
PC_32:5_[M+OAC]1- & PS_36:4_[M-H]1-	782.498	0.756982	0.565107	0.698967	0.510864	0.633371	1.11149	0.463276	0.172565	0.711928	0.51104	0.234949	1.28362	0.468167	0.902011	0.414473	1.42392	0.98877	0.552332	0.250106	1.56849	1.80818	1.96307	1.13189	1.3157	1.42635	0.844752	1.18795	0.189733	2.1079	0.555179	1.24166	0.425712	0.425059	0.743918	0.165224	0.105945	0.0705605	0.150905	0.0929222	0.188468	0.412598	0.651396	0.164302	1.37335	0.479446	1.33552	1.70399	1.90523
PC_33:0_[M+OAC]1- & PC-O_36:2_[M+Cl]1-	806.592	6.28314	1.20274	6.34549	1.22435	0.820035	6.58962	7.18182	6.43516	6.39762	6.10205	4.23956	5.4076	4.22304	7.21445	6.29131	6.09009	7.33808	7.58588	6.45859	5.71589	8.09531	9.52477	7.6391	6.72303	6.5843	6.14836	5.25803	5.5384	7.52172	5.6871	6.86862	7.90558	7.32061	5.974	6.37901	5.29175	5.74997	3.75416	5.01829	5.00646	4.64856	5.07973	8.14347	5.91635	6.27798	6.08713	6.1271	6.89796
PC_33:1_[M+Cl]1-	780.532	0.192544	0.154163	0.178616	0.126016	0.661095	0.291649	0.0440425	0.0431043	0.0717443	0.109809	0.0703479	0.106401	0.031554	0.295688	0.117318	0.157325	0.811522	0.110866	0.23078	0.564983	0.25343	0.115833	0.0682116	0.312667	0.151777	0.270353	0.152296	0.136684	0.197718	0.232165	0.215423	0.137747	0.218908	0.177752	0.112681	0.251825	0.15558	0	0.101714	0.0337773	0.458332	0.0563581	0.333548	0.253683	0.246173	0.219874	0	0.198711
PC_33:1_[M+OAC]1- / PS_37:0_[M-H]1-	804.576	1.16621	0.331352	1.10472	0.347975	0.423908	1.00169	0.907573	0.994054	1.26587	1.19976	0.762086	1.61319	1.33408	0.700588	0.962867	1.10958	1.40725	1.34424	0.847017	1.22483	1.37411	0.891578	1.79908	1.48261	1.55264	1.45518	2.07908	0.886041	1.4777	0.999814	1.39083	1.17726	1.33552	1.18924	0.855236	0.758507	0.884256	0.896581	0.47068	1.12416	0.762175	1.59177	1.0119	1.11687	1.41093	1.59033	1.39339	1.30944
PC_33:3_[M+OAC]1- / PS_37:2_[M-H]1-	800.545	0.338143	0.228744	0.22635	0.10302	0.00682528	0.448901	0.415314	0.505749	0.306436	0.290238	0.562918	0.176454	0.232487	0.280058	0.861429	0.140657	0.975031	0.715802	0.587876	0.237664	0.143242	0.229297	0.31152	0.302428	0.149641	0.0909589	0.270011	0.414518	0.234098	0.166225	0.150748	0.0792906	0.265781	0.487512	0.672673	0.209674	0.135902	0.87177	0.234428	0.310736	0.116874	0.105943	0.452514	0.111719	0.271218	0.234397	0.0751068	0.314528
PC_33:4_[M+OAC]1- / PS_37:3_[M-H]1-	798.529	5.385	1.14051	5.63524	1.21103	0.34764	5.01246	5.38214	5.78989	5.61323	3.84841	2.92709	6.45399	5.60997	6.54036	4.29582	5.68626	4.69462	4.37675	4.91468	7.15794	7.50555	6.73344	5.82255	6.78743	7.04218	6.06125	5.06324	5.32838	6.30011	6.15024	6.07361	4.81014	4.85304	5.37612	3.84012	6.37412	4.59349	2.20266	4.01627	5.06676	5.28934	4.12401	5.70112	6.48509	5.49618	5.59198	6.48857	6.25651
PC_34:1_[M+Cl]1-	794.547	2.34346	0.836348	2.77664	0.821085	0.0228214	2.85129	1.0541	2.49076	3.14219	2.98252	0.498987	2.39283	2.54645	3.02141	1.49247	2.95334	3.41008	2.861	1.8202	2.22577	2.72366	4.75146	2.44017	3.0185	3.25752	2.01674	2.31127	1.27872	2.96183	2.24922	2.71582	2.33999	1.9412	2.48037	1.21049	3.09365	1.56463	0.956198	1.11677	2.12302	2.36855	1.91228	1.24992	3.36654	2.54638	4.06118	2.58444	2.44807
PC_34:1_[M+OAC]1- & PS_38:0_[M-H]1-	818.592	0.266694	0.276773	0.295372	0.264297	0.638922	0.0499756	0.402189	0.168309	0.231099	0.0527688	0.447088	0.347624	0.42731	0.0504168	0.191715	0.172816	0.121399	0.0257358	0.16179	0.477014	0.148569	0.0679254	0.313777	0.223492	0.168801	0.340809	0.294797	0.349258	0.188415	0.178278	0.267197	0.205561	0.167356	0.262887	0.200322	0.216079	0.201586	1.26226	1.42286	0.263188	0.174556	0.235926	0	0	0.186615	0.150158	0.23226	0.0958717
PC_34:2_[M+Cl]1-	792.532	66.8796	6.08506	66.3825	8.11897	0.759491	66.7265	55.7898	84.0064	66.4683	73.5021	57.0727	62.7274	63.8603	62.3295	77.492	60.7151	68.8222	65.6294	71.1327	69.8506	59.415	67.7263	68.1038	62.0368	61.7596	69.8998	63.1197	67.4131	65.5599	65.9022	63.4046	55.7194	70.038	74.7233	76.3983	73.2776	66.0269	64.6502	57.681	73.1064	71.0507	70.6432	70.0093	63.3659	68.0284	63.2978	60.7984	75.8395
PC_34:2_[M+OAC]1- & PS_38:1_[M-H]1-	816.576	0.0145071	0.0181679	0.0150873	0.01875	0.889319	0.0166494	0.0459525	0.0330297	0	0	0.000705771	0	0	0.0480676	0	0.0220599	0.0152962	0.03122	0	0.016727	0.000807047	0.039372	0.0164235	0.0296702	0	0	0.0269016	0	0.0147638	0	0	0.0130298	0.0487746	0	0	0	0.0528644	0	0	0	0.0537224	0.0366586	0	0	0.0175886	0.0125793	0.016971	0.0119513
PC_34:3_[M+OAC]1- & PS_38:2_[M-H]1-	814.56	0.0324159	0.0298846	0.0207417	0.03213	0.0987792	0.0579778	0.0392226	0.0686921	0.0642525	0.0101188	0.0702052	0.0568123	0.079869	0.119295	0.0346041	0.0480699	0.0636241	0.0563023	0	0	0.00983214	0.0317942	0.0385657	0.0400774	0	0.0198577	0	0.0809621	0.0358853	0.054065	0.0129555	0.0331811	0.0276918	0	0.0260712	0.0285778	0	0	0	0	0	0.024693	0.0633817	0	0	0	0.0364728	0
PC_34:4_[M+OAC]1- & PS_38:3_[M-H]1-	812.545	0.163605	0.32495	0.312079	0.773769	0.273551	0.233784	0.201241	0.210803	0.110421	0.0711365	1.96861	0.18628	0.0589553	0.387354	0.113136	0.0548913	0.111265	0.0307887	0.0420691	0.0268891	0.0974197	0.096022	0.0463394	0.0518129	0.0534983	0.0430159	0.0255078	0.839028	0.0318354	0.101969	0.032126	0.0186855	0.107763	0.0431473	0.0754894	0.194675	0.0509308	0.10125	0	0.0905755	0.0590186	0.206155	0.234784	0.103714	0.0318315	0.0659656	0.0418163	0.0349313
PC_34:5_[M+OAC]1- & PS_38:4_[M-H]1-	810.529	0.00918793	0.0164152	0.0130889	0.0161956	0.29101	0.0224872	0	0	0	0.0419715	0	0	0.0273724	0	0	0	0.0154591	0	0	0	0	0	0.0279587	0.0385409	0	0	0	0	0	0.062189	0.0285857	0	0	0	0.0260061	0	0	0	0	0.0430377	0	0.0339089	0	0	0	0.0338119	0	0.0338879
PC_34:6_[M+OAC]1- & PS_38:5_[M-H]1-	808.513	0.102645	0.132625	0.114745	0.118182	0.669594	0.110824	0	0.0717049	0.0457319	0.142626	0.132932	0.0362348	0.196694	0.0450443	0.190511	0.126274	0.821638	0.0372854	0.153453	0.0897765	0.086505	0	0.0519827	0.127503	0.17454	0.0625798	0.0521667	0	0.270936	0.13041	0.0569951	0.0320166	0.0952297	0.064413	0.0424095	0.0454956	0.12105	0	0	0.0278698	0.129421	0	0.0836447	0.0947748	0.155127	0.125138	0.0523929	0.0562381
PC_35:0_[M+OAC]1-	834.623	0.0192711	0.0252814	0.0254305	0.0348128	0.372342	0.0372361	0	0	0.025492	0.022206	0	0.028018	0	0.0569339	0.0359809	0.028033	0.0370301	0.0263508	0	0.0411222	0.0194908	0.090242	0	0.0339396	0.0265575	0	0	0	0.0190014	0	0	0.0727349	0	0.0266911	0	0	0	0.0842865	0	0	0	0	0.059499	0	0	0.0749638	0.0548002	0.0124803
PC_35:1_[M+Cl]1-	808.563	0.329162	0.462199	0.354836	0.492163	0.811841	0.227312	0.10004	0.280145	0.293775	0.136337	0	0.122145	0.300693	0.182086	0.12771	0.24132	0.288889	0.255297	0.307214	2.39135	0.34199	0.280056	0.247615	0.258579	0.291628	0.357192	0.228742	0.143751	2.14049	0.270205	0.233446	0.379553	0.328983	0.279418	0.245309	0.0990125	0.0541309	0.112386	0.090284	0.329493	0.380115	0.362164	0.00355655	0.137718	0.316356	0.152662	0.385752	0.274284
PC_35:1_[M+OAC]1- / PS_39:0_[M-H]1-	832.607	0.103467	0.0647142	0.0880957	0.067948	0.306639	0.0637662	0.0894725	0.0653294	0.0643412	0.0244586	0.181833	0.113816	0.0737986	0.254078	0.03183	0.181893	0.0826313	0.207956	0.123983	0.0940089	0.0767412	0.104191	0.0748934	0.0300006	0.137094	0.101845	0.130256	0.178996	0.164799	0.062488	0.133099	0.119656	0.0650564	0.0503578	0.072489	0.0438815	0.188294	0.254005	0.0963051	0.0532649	0.21618	0.0580467	0	0.0735581	0	0.218944	0.0514338	0.176484
PC_35:2_[M+Cl]1-	806.547	0.441644	0.3942	0.36346	0.267299	0.304738	0.627492	0.26082	0.480124	0.518063	0.469925	0.0821812	0.547949	1.26197	1.93681	0.416056	0.343223	0.618372	1.53001	0.480479	0.704731	0.933275	0.579064	0.364551	0.342112	0.390943	0.399283	0.493101	0.085167	0.566658	0.128166	0.215936	0.107843	0.144685	0.486407	0.119001	0.284969	0.0902312	0.0346809	0	0.250951	0.255578	0.26776	0.198426	0.148987	0.499791	0.472811	0.637839	0.83092
PC_35:3_[M+OAC]1- / PS_39:2_[M-H]1-	828.576	0.0360015	0.0257285	0.0306971	0.0307557	0.40898	0.0112269	0.00298487	0.0665648	0.0396615	0.0190567	0.0731426	0.0452237	0.0390091	0	0.0496366	0.0135535	0.049873	0.0029282	0.0313512	0.0298728	0.0328055	0.0612534	0.021036	0.0351568	0.0732024	0.0137533	0.00326787	0.0513304	0.0486853	0.0567697	0.0540435	0.0201023	0.00684145	0.0662728	0.0509686	0	0	0.0686856	0.0994326	0.0427419	0.0489746	0.0669068	0.00523322	0.00354944	0.0349618	0.0551881	0.0371764	0.0275654
PC_35:4_[M+OAC]1- / PS_39:3_[M-H]1- & PC-O_38:6_[M+Cl]1-	826.56	25.129	3.85111	27.1035	3.5099	0.0196604	31.1807	22.7991	20.127	24.0398	26.0502	26.0746	20.4138	25.9388	26.5967	27.0568	23.6821	19.2407	23.1895	22.2364	23.7969	20.1003	18.6554	21.5034	23.4956	20.1263	25.6601	26.9014	24.7894	20.3955	26.8507	24.8278	33.3587	25.6743	26.1998	26.6149	32.9278	25.3539	28.8135	34.3559	24.0763	25.2164	22.6989	32.3177	25.1852	26.6392	26.2902	26.0568	22.3411
PC_35:5_[M+OAC]1- / PS_39:4_[M-H]1-	824.545	0.513135	0.283792	0.496366	0.370463	0.82228	0.665203	0.530905	0.162377	0.279495	0.91984	0.0938448	0.402152	0.480458	0.403057	0.682399	0.216487	1.48743	0.640506	1.10074	0.6437	0.34185	0.239287	0.537291	0.714812	0.74042	0.521391	0.798437	0.0641338	0.582641	0.579242	0.446229	0.376948	0.52603	0.735876	0.721809	0.301436	0.349979	0	0.344815	0.512021	0.39535	0.286346	0.329893	0.714052	0.656508	0.528134	0.103364	0.279832
PC_36:0_[M+Cl]1-	824.594	1.98142	1.17405	1.50953	0.924477	0.0505858	3.63571	4.14961	5.44729	4.60886	4.0078	3.00209	3.45447	2.78099	1.67955	1.72967	2.843	1.90403	1.7406	1.63596	1.86913	2.55517	2.51769	1.89157	1.5127	0.679536	1.94602	1.34524	1.16141	1.49169	0.972256	1.407	2.28456	1.1463	0.790626	0.604012	1.04631	0.257419	2.54048	0.927334	1.18023	1.42706	1.57287	0.585327	1.17177	1.75328	4.07187	4.44624	3.72443
PC_36:1_[M+OAC]1- & PS_40:0_[M-H]1-	846.623	0.0456937	0.0514837	0.0520936	0.0445412	0.556055	0.0147661	0	0.0256781	0.0476277	0.0506374	0.000952063	0.1033	0.0195935	0	0.0522251	0	0.17823	0.0994275	0.00334269	0.0845311	0.196332	0.00156731	0.0172295	0.0396171	0.0677165	0.0843273	0.139067	0	0.147181	0.0801231	0.0196478	0.0702397	0.0305783	0.0263532	0.0368004	0.0259783	0	0	0	0.0713988	0	0.0643478	0	0	0.0289306	0.0406361	0.0883132	0.110687
PC_36:2_[M+Cl]1-	820.563	10.6905	1.42202	10.7228	1.44498	0.92051	11.4644	11.4207	9.05085	12.7847	11.9215	9.52251	9.97293	10.4868	11.3139	8.62128	9.59951	9.72293	8.46334	11.7043	11.6714	11.7207	10.4688	10.1822	10.8159	10.4194	11.5113	8.85542	10.5138	9.45305	12.3721	11.2835	11.4378	10.0482	8.89743	11.7217	11.3787	12.1347	7.68774	14.8815	9.77286	9.72282	9.9248	10.2903	13.1375	11.2648	11.8021	9.95408	9.27513
PC_36:2_[M+OAC]1- & PS_40:1_[M-H]1-	844.607	2.85403	0.829085	3.45699	1.03048	0.00550639	4.59504	2.28673	2.16207	2.86493	3.256	1.75622	2.76231	2.67882	2.72209	2.99974	2.87207	2.4198	3.17802	2.50564	3.38967	2.62421	2.15537	2.47632	2.80529	2.61481	3.40413	3.8705	1.93439	1.97975	2.94981	3.70855	4.00319	3.13225	4.00577	2.72995	3.59628	1.47509	3.37994	0.405522	2.7577	3.60713	3.30333	1.28122	3.92669	3.58485	4.35272	3.46329	2.94064
PC_36:3_[M+Cl]1-	818.547	0.0146349	0.0184906	0.0121483	0.0194115	0.561786	0.0268092	0	0.000107968	0	0.0182865	0	0	0	0.0360387	0.0274989	0	0.0495293	0.0241297	0.0423715	0	0.0132957	0	0.0288431	0	0	0.0109166	0.0267767	0	0	0.0573993	0	0.0152888	0.0155981	0.0292012	0.031663	0	0.0656733	0	0	0	0.0320489	0	0	0	0.0339209	0.0146866	0	0.0172594
PC_36:3_[M+OAC]1- & PS_40:2_[M-H]1-	842.592	4.32497	0.868818	3.9031	0.748144	0.0233477	3.13855	5.10685	3.4341	3.90361	3.6872	2.22495	6.13196	5.59357	4.35366	4.5697	5.02524	3.28897	3.5155	4.4691	4.74874	4.2768	2.65295	4.70281	4.22333	5.75729	4.68041	5.40706	4.85737	4.06062	4.96351	5.1637	4.64608	4.1594	4.30856	4.49184	3.79659	5.98178	3.53659	3.56296	4.67801	3.35749	4.81402	3.45488	4.13438	4.13853	4.04321	4.172	3.15746
PC_36:4_[M+Cl]1-	816.532	3.50974	1.27902	3.72026	1.31845	0.473667	4.16353	2.68543	2.02901	1.83667	3.30806	2.535	1.88236	2.63609	3.90368	5.22595	3.42592	4.55371	4.5629	5.23441	3.78131	2.31847	1.92388	3.3445	3.55388	2.78863	3.4709	4.5303	1.29229	2.59577	4.60642	3.34052	3.04456	4.15593	4.54456	4.88143	3.47339	3.56214	2.15734	8.2781	3.34315	3.50254	2.05133	4.96154	3.51635	3.38765	2.41622	1.65495	2.54732
PC_36:4_[M+OAC]1- & PS_40:3_[M-H]1-	840.576	0.0356197	0.078231	0.0929873	0.289868	0.238864	0	0.0482211	0.0284869	0.0162899	0	0.49455	0	0.000644583	0	0.0219376	0.0283395	0.00357747	0.0356944	0.0201688	0.0250991	0.0116656	0.0335331	0.0166907	0.00229705	0.0324894	0.0347152	0.0230342	0	0.020558	0	0.0141649	0.0475967	0.0237137	0.0233831	0	0.0530577	0.0801689	0.0447898	0.116732	0.0349592	0.0514987	0	0	0.0249413	0.0117876	0.0174271	0.0251602	0.029772
PC_36:5_[M+OAC]1- & PS_40:4_[M-H]1-	838.56	0.0382146	0.0453586	0.0333142	0.0387171	0.606722	0.048605	0	0.0548038	0.108762	0.169118	0.0595031	0.0018043	0.069763	0.0960854	0	0.0241849	0.127634	0.00117721	0.0256018	0.0200685	0.0474644	0	0.00131176	0.0189292	0.000919378	0	0.00836663	0.00387039	0.040491	0.127185	0	0.0216943	0	0	0.0254967	0.107642	0	0.0873284	0.101451	0	0	0.0430673	0	0.0599174	0.026339	0.125381	0.0667541	0.000530651
PC_36:6_[M+Cl]1-	812.5	0.349546	1.17366	0.864716	2.42753	0.236866	0.0208608	0.0487297	0	0.055672	0.111936	6.5828	0.0189145	0.161141	0	0.0975321	0	0.0585821	0.0311296	0	0.0734684	0	0.0336849	0.0268423	0.0544646	0	0	0.0500245	3.38455	0.0859139	0.0548664	0.0433	0.0212006	0	0.0290854	0	0	0.0758694	0.0613865	0.809931	0.0887911	0	0.029865	1.74709	0.0347497	0.0894434	0.406322	0	0.0376932
PC_36:7_[M+OAC]1- & PS_40:6_[M-H]1-	834.529	0.22428	0.156064	0.237557	0.200532	0.743992	0.213667	0.339711	0.0973132	0.344079	0.44485	0.330589	0.155051	0.312737	0.0927515	0.0623349	0.259695	0.380482	0.110464	0.279346	0.593538	0.181405	0.168029	0.0869986	0.517448	0.244036	0.665581	0.175654	0	0.321966	0.319733	0.170274	0.188125	0.200753	0.154862	0.0856357	0.134126	0.308368	0	0.40833	0.136577	0.105326	0.163425	0	0.0589692	0.158986	0.174145	0.286962	0.0932638
PC_36:8_[M+OAC]1- & PS_40:7_[M-H]1-	832.513	0.0341239	0.0440927	0.028864	0.0319731	0.545056	0.0173902	0.0511542	0	0	0.0265015	0	0.0702747	0	0	0.0301185	0.0321719	0	0.0408727	0	0.0181024	0	0.0367357	0.0248907	0.0251848	0.0444077	0.0433986	0.100138	0	0.0256993	0	0.0943666	0	0	0.073487	0	0.0447819	0.0775581	0.226896	0.103214	0.0788406	0	0.0264819	0	0.0241691	0.0281199	0.0265597	0	0.0593346
PC_37:2_[M+OAC]1- / PS_41:1_[M-H]1- 7 PC-O_40:4_[M+Cl]1-	858.623	0.336796	0.221837	0.26284	0.240721	0.159962	0.798749	0.194803	0.540496	0.512375	0.726934	0	0.229172	0.387078	0.214357	0.351366	0.475053	0.993432	0.596337	0.447699	0.516854	0.49135	0.520159	0.456909	0.0830913	0.116831	0.310777	0.322836	0	0.436048	0.238935	0.234264	0.18023	0.227532	0.394906	0.348347	0.103208	0.0935648	0.162423	0	0.333921	0.483406	0.180127	0.0909809	0.446136	0.231154	0.637139	0.271567	1.32125
PC_37:3_[M+Cl]1-	832.563	0.375976	0.272088	0.419316	0.376339	0.560231	1.01171	0.425461	0.248718	0.60885	0.472086	0	0.880666	0.449152	0.363704	0.0265902	0.568246	0.558576	0.123803	0.465854	0.607879	0.738264	0.331386	0.883601	0.686107	0.499539	0.0826991	0.590375	0.156235	0.585732	0.144867	0.32257	0.301504	0.296577	0.392314	0	0.157836	0.125433	0.0619747	0	0.0866618	0.30958	0.388646	0	0.776927	0.308911	1.58032	0.466159	0.422848
PC_37:3_[M+OAC]1- / PS_41:2_[M-H]1- & PC-O_40:5_[M+Cl]1-	856.607	0.225183	0.209094	0.203676	0.0958932	0.557615	0.512306	0.126895	0.0327535	0.169262	0.285928	0	0.0353885	0.191192	0.279976	0.521219	0.172908	1.18979	0.509249	0.42859	0.150321	0.183121	0.117431	0.192215	0.151793	0.21759	0.0893565	0.156539	0.116894	0.278152	0.0871988	0.238861	0.120178	0.243805	0.341755	0.275175	0.030221	0.217263	0.51389	0.12159	0.16772	0.136206	0	0.0812146	0.197622	0.125745	0.178009	0.0853083	0.404864
PC_37:4_[M+OAC]1- / PS_41:3_[M-H]1- & PC-O_40:6_[M+Cl]1-	854.592	2.14096	0.669377	2.24633	0.900924	0.557803	2.46518	1.50511	1.64425	1.75401	2.27664	2.50731	1.52642	1.97742	2.35213	2.71359	2.03831	1.87831	2.29761	2.25755	1.79698	1.34446	1.30985	1.45218	1.98068	1.59885	1.67089	1.86555	1.57016	1.66624	1.96061	1.64497	2.68682	2.08229	1.78025	3.177	2.79747	3.19405	2.91398	4.46232	2.00255	1.80493	1.57767	3.76781	2.04786	2.28815	1.81639	1.43613	1.69831
PC_37:5_[M+OAC]1- / PS_41:4_[M-H]1-	852.576	5.38119	6.16695	4.32451	5.96699	0.441289	0.584504	0.632673	0.900106	0.784982	0.541748	0.0863959	0.705673	12.9274	0.498737	10.7655	0.776254	10.9943	0.815248	13.5365	14.3497	0.824917	0.954757	0.690329	0.755283	14.2331	0.821815	11.7426	0.348052	13.2688	0.76571	0.60354	0.993633	12.5222	11.7868	13.8666	0.957904	0.767084	1.56614	0.283878	13.8986	15.0096	14.1275	0.297983	0.722548	14.5386	0.4197	0.895841	10.9848
PC_37:6_[M+OAC]1- / PS_41:5_[M-H]1-	850.56	24.9738	3.16806	23.8251	3.74891	0.145985	18.774	26.5167	24.7197	22.7713	22.089	26.0541	28.3945	26.774	20.5543	20.8629	27.7753	22.8819	27.4244	23.5246	20.5948	24.143	21.8036	27.9183	28.0923	28.5743	25.2701	27.0522	28.2008	25.8438	24.6159	29.4398	23.3064	26.4573	23.0626	24.1379	24.3528	27.1051	19.137	27.544	24.8293	17.4854	28.4156	31.4711	26.4779	24.5049	24.2513	26.8379	23.5608
PC_37:7_[M+Cl]1-	824.5	0.0692004	0.0693748	0.0636629	0.0611599	0.707532	0.151292	0.0361423	0	0.053865	0.027073	0	0.0359042	0.0546704	0	0.209057	0	0.305299	0.0396346	0.0563238	0.111851	0.020597	0.0309297	0.0254248	0.0360165	0.100112	0.0776032	0.0854545	0	0.0720563	0.119775	0	0.0382981	0	0.131683	0.0658516	0.0383084	0	0.169963	0.116596	0.0685378	0.0256042	0.113815	0	0.17816	0.172115	0.110555	0.0279543	0.119598
PC_37:7_[M+OAC]1- / PS_41:6_[M-H]1-	848.545	0.257387	0.285036	0.230295	0.260014	0.660052	0.839093	0.414175	1.06787	1.12915	0.692951	0.167477	0.555665	0.452117	0.045815	0.210228	0.441064	0.335596	0.102835	0.0948472	0.320153	0.629454	0.245264	0.115341	0.243653	0.170005	0.261181	0.273344	0	0.186096	0.0259834	0.164894	0.428822	0.0741843	0	0.0353277	0	0	0.0306711	0	0	0.0376527	0.157743	0.158728	0.0370899	0.151022	0.979335	0.94575	1.1321
PC_38:1_[M+Cl]1-	850.61	0.102184	0.0760501	0.111061	0.091975	0.641954	0.0880977	0.068178	0.0464457	0.0973737	0.251185	0	0.142448	0.122371	0.137706	0.0652944	0.109697	0.145575	0.0754141	0.095859	0.167187	0.115171	0	0.205122	0.264331	0.124579	0.248924	0.282264	0.0495134	0.087398	0.154721	0.115271	0.160549	0.0480232	0.0707148	0	0.0247644	0	0	0	0.0505302	0.0478798	0.167405	0.0764278	0.129703	0.0512528	0.222794	0.237659	0.0921174
PC_38:2_[M+Cl]1-	848.594	0.0146079	0.018352	0.0157248	0.0236711	0.815667	0	0.0369823	0	0	0.0424291	0	0	0	0	0.018092	0.0308177	0.0451982	0.0250065	0.0130542	0	0	0	0.0275197	0.0203502	0.0448603	0	0	0.0652309	0	0.0252925	0	0.0377307	0.0407333	0.0254621	0.0245852	0	0	0	0	0	0.0380387	0.0229315	0	0	0	0	0	0
PC_38:2_[M+OAC]1- & PS_42:1_[M-H]1-	872.639	0.0172463	0.0205316	0.0239709	0.0268925	0.216504	0.0363542	0	0.0458826	0.0312761	0	0	0.022575	0.0265139	0	0	0.031306	0.0112359	0	0	0.0366587	0.0345156	0.0307526	0	0	0	0.0202062	0.0163783	0	0	0	0.02683	0.0254797	0.0434194	0.093277	0.0174991	0.0333602	0	0	0	0.0257517	0	0.0309979	0	0	0.0495801	0.0888685	0.087362	0.0641347
PC_38:3_[M+OAC]1- & PS_42:2_[M-H]1-	870.623	0.0583917	0.0558061	0.0613874	0.0554184	0.811443	0.0973542	0	0	0.068385	0.0723971	0	0.129498	0.0537291	0.0194112	0	0.249918	0.161189	0.0603186	0.0938242	0.140498	0.0917775	0.035574	0.0452374	0.050154	0.0244727	0.110638	0.0953693	0	0.0101234	0.0184343	0.0541242	0.0762963	0.0208569	0.0315343	0.0209202	0	0.0766387	0.043177	0	0.0245336	0.0171074	0.134499	0	0.137442	0.0702329	0.146355	0.11165	0.143804
PC_38:4_[M+Cl]1-	844.563	0.0488953	0.141847	0.100554	0.255631	0.272886	0.0613078	0.050237	0.0352405	0	0.0167029	0.881517	0	0	0.0345866	0	0.0321368	0.0471998	0	0.0425152	0.0132659	0.0171052	0	0.0335791	0	0.0570047	0.0226707	0.0227391	0.23336	0.0287623	0	0	0.047912	0	0	0.00793347	0.0184033	0	0.0592306	0.136889	0	0	0	0	0.0555104	0	0.0410483	0.0287986	0.0367884
PC_38:4_[M+OAC]1- & PS_42:3_[M-H]1-	868.607	14.8171	2.22694	14.8556	2.10826	0.937249	14.3333	19.0955	11.9014	12.2991	13.9014	15.9345	14.9922	15.7456	13.4046	12.8249	13.4488	12.8587	15.2772	13.4749	12.3439	12.8096	10.6962	11.882	13.7879	16.0088	14.831	20.3277	16.0583	13.0715	15.7521	18.094	17.4372	12.7893	14.6721	14.6646	12.9903	18.576	16.5828	13.5409	14.9019	16.2404	17.8536	13.0456	16.6837	17.5497	13.0156	16.1883	12.0544
PC_38:5_[M+Cl]1-	842.547	0.0161551	0.0238019	0.0611671	0.258091	0.284794	0.0231892	0	0	0.0493434	0	0	0.00547011	0	0	0	0.0375587	0	0	0	0	0.0294452	0.0413076	0	0	0	0	0.0204001	0.0752138	0	0	0	0.0163634	0.015859	0	0.0290928	0.0512194	0	0	0.0853478	0	0.0363373	0.0440012	0.0679461	0	0.0181084	0	0	0.0439696
PC_38:5_[M+OAC]1- & PS_42:4_[M-H]1-	866.592	0.729126	0.478447	0.643311	0.425783	0.402058	0.730629	0.891626	0.208219	0.74298	0.543703	0.701816	1.66407	0.571844	0.306499	0.501428	1.25115	0.709689	0.624232	0.481283	0.961814	1.90664	0.919668	0.809622	0.728185	0.953108	1.10118	1.19256	0.153448	2.0471	0.947952	0.900252	0.939769	0.344138	0.355759	0.21772	0.0361469	0.314904	0.123537	0.312	0.146392	0.288808	1.45081	0.295144	0.85021	0.938997	0.5573	1.83203	1.03982
PC_38:6_[M+Cl]1-	840.532	0.764956	0.431099	0.784423	0.381812	0.832203	0.91736	0.433568	0.341348	0.199887	0.443483	1.92827	0.533506	0.257187	0.909862	0.619484	0.755096	1.81232	0.909903	1.16217	1.04647	0.784932	0.774911	0.395313	0.911334	0.61445	0.915943	0.965754	0.815945	1.18339	1.00969	0.368523	0.481084	1.16735	1.10769	0.472606	0.452927	0.28404	0	0.488225	0.34028	1.34964	0.369736	0.468958	1.42816	1.17743	0.702746	0.267254	0.885129
PC_38:6_[M+OAC]1- & PS_42:5_[M-H]1-	864.576	3.17421	0.900584	2.99686	0.835413	0.366865	2.81761	4.33828	2.78421	3.37324	3.07714	1.66451	3.6918	5.16589	3.58788	3.20489	3.44154	3.0356	3.32699	3.37802	2.57427	3.42597	2.08152	3.41025	3.83746	3.69335	3.06403	4.30275	4.21742	2.91754	3.14034	3.62614	3.49628	3.39867	3.44137	3.53282	1.77012	3.77126	3.17906	0.550081	2.74617	3.3157	3.73317	0.349276	3.28471	3.22108	3.45404	3.21335	2.34972
PC_38:7_[M+OAC]1- & PS_42:6_[M-H]1-	862.56	0.304491	0.265798	0.413374	0.336538	0.115466	1.53512	0.389361	0.242023	0.448836	0.34566	0.323568	0.15179	0.170427	0.200604	0.139394	0.901226	0.381385	0.361424	0.245755	0.26161	0.345007	0.0340785	0.149728	0.287784	0.192845	0.159992	0.772891	0.163098	0.182346	0.0698213	0.135869	0.42263	0.211548	0.614308	0.135273	0.199306	0.236915	0.280552	0.150422	0.209745	0.188836	0.171821	0.135773	0.439922	0.190935	1.08258	0.650209	0.0666606
PC_38:9_[M+OAC]1- & PS_42:8_[M-H]1-	858.529	16.8878	2.92001	17.1081	2.60587	0.724326	17.9823	16.6223	17.5451	18.3358	20.3454	15.6462	14.9367	30.6308	15.5705	18.8007	15.3815	14.9823	14.5247	17.159	18.596	15.281	16.7696	15.2933	19.2121	15.0266	14.358	18.777	19.846	15.5871	15.8375	18.8151	13.7587	14.8624	19.9762	15.3698	17.6097	16.2247	16.8687	11.3512	15.8625	15.0158	17.1693	15.8683	17.3207	16.3926	18.7255	17.0491	19.8612
PC_39:0_[M+Cl]1-	866.641	1.18142	1.71326	1.39777	2.12408	0.620282	0.364568	0.381467	1.38537	0.475025	0.462665	0.121443	0.914971	0.75368	0.408952	0.875472	0.529931	6.37618	0.668391	0.493079	6.09922	0.540193	0.928467	0.536442	0.485167	0.405311	0.60764	0.565811	0.363118	6.07964	0.83988	0.491709	0.469494	0.996995	6.2082	0.768634	0.549149	0.435985	0.872343	0.0986193	0.636874	1.38032	0.921235	0.37369	0.556951	0.834403	0.232219	1.26451	0.422461
PC_39:0_[M+OAC]1-	890.686	0.0307296	0.0358144	0.0416649	0.0528929	0.286998	0	0	0	0	0	0	0	0	0	0.0384482	0.0275581	0.0838859	0.0408158	0.0962966	0.0374689	0	0	0.0548111	0.113596	0.0586302	0.0715446	0.0779819	0.064001	0.041103	0.031036	0.0644725	0	0	0.0220579	0.0656244	0	0	0	0	0.063334	0	0	0	0.101384	0.0751322	0	0	0.0857911
PC_39:2_[M+Cl]1-	862.61	0.0165886	0.0224925	0.0145938	0.0190913	0.67178	0	0.0624086	0	0.0590545	0.0663329	0	0.031578	0.0270353	0	0	0.0275417	0.0533004	0	0.0165568	0.0141907	0	0	0.0237467	0.0287588	0	0.0456543	0.0300282	0	0.0307455	0	0	0	0	0	0	0	0.0570156	0.0616162	0	0	0.0279816	0	0	0	0	0.0452029	0.0523058	0
PC_39:4_[M+Cl]1-	858.578	0.0784484	0.102804	0.111685	0.0935396	0.136777	0.0173872	0.166757	0.080428	0.146279	0.000255711	0.0994296	0.0290645	0.10487	0	0.0233879	0.0311352	0.0834575	0.0292591	0.012771	0.0488858	0.019232	0.157934	0.108745	0	0.131444	0.0298417	0.0932536	0.191259	0.0159921	0.0552917	0.152846	0.0523367	0.0942042	0.235551	0.00116782	0	0.00137542	0.574549	0	0.191691	0.0433494	0	0.0672537	0.0202361	0.0270171	0.04084	0.0270561	0.0560172
PC_39:5_[M+Cl]1-	856.563	0.0401015	0.0387747	0.0520347	0.0636233	0.319437	0.0920263	0	0	0.0431202	0	0	0.0348415	0.0464102	0.0586559	0.0296604	0.0802698	0.103357	0.0274763	0.0282224	0.113578	0	0.0356646	0	0.0621468	0	0.0820952	0.0291839	0.0280779	0	0.0292656	0.133612	0.128986	0.0630744	0.0420754	0	0	0.0723686	0.067701	0	0.0324545	0	0.0310135	0	0.0318626	0.0768614	0.111341	0.0237274	0.0586399
PC_39:5_[M+OAC]1- / PS_43:4_[M-H]1-	880.607	0.0101276	0.0191588	0.0218817	0.0267411	0.0282629	0.0160116	0.000967974	0.0017031	0.0239503	0.00371085	0	0.0296177	0	0	0	0.0692468	0.000954409	0	0.000566882	0	0	0	0	0.0354254	0.0269467	0	0	0	0	0.0367387	0	0	0.00125728	1.19173e-06	0	0.00134991	0	0	0	0	0.0341387	0	0.0802621	0.0155341	0.0267204	0.0431363	0.0214697	0.0386896
PC_39:6_[M+OAC]1-	878.592	26.593	4.30395	25.8834	3.96847	0.448282	30.4011	25.5424	31.0808	34.6827	28.7963	27.9215	21.4094	31.4413	27.9492	21.9214	27.5767	22.5637	27.3825	25.2431	22.7557	26.7394	39.1621	22.5677	30.1468	24.1286	23.3482	21.1411	31.4787	24.6102	22.4211	26.5858	29.6019	19.5441	19.7841	22.6794	32.3022	29.4911	28.0306	19.7376	29.9803	27.0015	25.7264	25.2407	28.1409	27.4634	26.6544	28.9152	26.5361
PC_39:7_[M+OAC]1- / PS_43:6_[M-H]1-	876.576	0.659624	0.428201	0.59498	0.370122	0.474702	1.27061	0.582019	1.93425	1.29501	1.44915	0.1348	0.479006	0.66238	0.523902	0.584838	1.32357	1.0556	1.25848	0.614664	0.978365	1.04742	1.04884	0.480536	0.594407	0.401157	0.870453	0.550248	0.065749	0.654978	0.348097	0.300502	0.680253	0.406612	0.453476	0.355306	0.176197	0.127613	0.767326	0	0.272029	0.619914	0.419582	0.157506	0.887219	0.552903	0.981583	1.18197	1.89224
PC_39:8_[M+OAC]1-	874.56	0.0457731	0.0458969	0.0411714	0.0354163	0.618829	0.136035	0.0395833	0.0928205	0.0304525	0.0432361	0	0.044188	0.0387986	0.101232	0.0415776	0.158928	0.0474615	0.0301387	0.0363655	0.0131916	0.0356327	0.0287396	0.0217859	0.0108152	0.0203671	0.0021746	0.0463083	0.0613745	0.0408105	0.00324723	0.0213766	0.00127426	0.0782979	0.0138379	0.00480459	0.0692657	0.0528186	0	0.135881	0.0297074	0.0287713	0.0155948	0.206014	0.0201452	0.0278697	0.195491	0.0369065	0.0730201
PC_40:0_[M+Cl]1-	880.657	0.0711549	0.0630302	0.0741405	0.113581	0.886022	0.0357332	0.0175442	0.0722299	0.0382337	0.139436	0.211081	0.0189984	0.0488966	0	0.0679631	0.0539807	0.136778	0.0443602	0.120348	0.0632795	0.0527312	0.00939118	0.0711456	0.0497075	0.0812713	0.03539	0.0236541	0.237643	0.0567748	0.0257697	0.0646221	0.0407333	0.0396172	0.0480314	0.0779823	0.043513	0.0115355	0.135804	0.0830197	0.0290361	0.0958599	0.0655985	0.308162	0.0493992	0.0409403	0.0245318	0.0118118	0.0384737
PC_40:0_[M+OAC]1-	904.701	0.0107878	0.0252173	0.0165368	0.0267826	0.329321	0.117867	0	0	0	0.0453261	0	0	0	0	0	0.0802647	0.0344583	0	0	0	0.0329366	0	0	0	0	0	0	0	0	0	0	0	0	0.0213972	0	0	0	0	0	0	0	0	0.0591245	0.0242435	0.0158959	0.122891	0.0356942	0.0859839
PC_40:1_[M+OAC]1- & PS_44:0_[M-H]1-	902.686	0.244361	0.2345	0.261716	0.309988	0.780211	1.14823	0.191414	0.202006	0.541651	0.638435	0	0.649661	0.338352	0	0.429405	0.586922	0.331626	0.194252	0.0657558	0.404924	0.173754	0.0865695	0.1167	0.0642732	0.291279	0.204242	0.316251	0.082097	0.0894785	0.188184	0.162367	0.581346	0.138475	0.0804512	0.0335009	0.066223	0.0800295	0.235942	0.0982383	0	0.123691	0.105317	0.0808938	0.25675	0.395752	1.50643	1.13956	0.571399
PC_40:10_[M+OAC]1-	884.545	0.482061	0.33272	0.496526	0.332384	0.847239	0.409757	0.535212	0.162343	0.648364	0.515355	0	1.58025	0.122393	0.203656	0.511547	0.231424	0.495699	0.537585	0.483219	0.616159	1.27922	0.13467	0.387128	0.366199	0.601564	0.949685	0.77674	0.22392	0.872249	0.568187	0.684837	0.6934	0.282542	0.572979	0.157727	0.0889529	0.317916	0.387196	0	0.326114	0.390211	0.981521	0.0721299	0.55466	0.559727	0.554061	1.0417	0.799533
PC_40:3_[M+Cl]1-	874.61	0.0233431	0.0495549	0.0189911	0.0322722	0.64438	0.0163777	0.0274274	0	0	0.024839	0	0	0	0.0448433	0	0.0406007	0.0286928	0	0.0282787	0	0	0.0467078	0.0309598	0.0208578	0.0199555	0.017802	0	0.269846	0	0	0	0	0	0.0349096	0	0	0	0.0671195	0	0	0	0.0306782	0.162553	0	0.0212755	0	0.0207019	0.0144021
PC_40:4_[M+Cl]1-	872.594	0.00524252	0.0109396	0.00794938	0.0127337	0.314642	0	0	0.039746	0	0.0270296	0	0	0.0241606	0	0.0389565	0	0.0123187	0	0	0.00210376	0	0	0	0.0240764	0	0	0.0166867	0	0	0	0	0.0178145	0	0.00309368	0	0	0	0	0	0	0	0.00371434	0	0	0	0.014303	0	0
PC_40:5_[M+Cl]1-	870.578	0.985939	0.522563	0.887188	0.413526	0.354047	1.22579	0.903234	1.13784	1.69059	1.94563	0.235739	1.83258	2.2326	0.497493	0.82913	1.73246	1.32968	1.04961	1.35815	0.828239	1.68737	0.533296	1.22732	1.29203	1.29106	0.53597	1.51811	0.442845	1.40604	0.768957	1.02864	1.08611	0.948008	0.71222	0.281961	0.384571	0.400562	0.492214	0.290408	0.834716	0.697203	0.924858	0.0747839	1.24781	0.50175	1.54166	1.70022	1.44667
PC_40:6_[M+Cl]1-	868.563	5.74334	0.975798	5.53674	1.05627	0.369691	4.27485	6.48464	5.45979	6.10773	5.77301	3.63161	6.70522	8.55167	4.93041	4.92336	5.21327	5.17253	5.71722	5.40631	4.75094	5.09676	4.40251	5.33729	7.04578	6.83167	5.89144	6.48249	7.07948	5.80295	5.89681	6.76147	6.2661	6.22771	5.39022	5.29205	5.47534	6.57493	3.48281	6.254	6.01966	4.79455	6.79492	5.51069	6.07215	5.84706	5.19911	6.68704	3.86683
PC_40:6_[M+OAC]1- & PS_44:5_[M-H]1-	892.607	0.0639712	0.0609397	0.0493999	0.0426207	0.22131	0.103131	0.0626446	0	0.0279736	0.151828	0	0.0811367	0.0436215	0.0899098	0.0302539	0.095935	0.299193	0.0715356	0.108935	0.0333374	0.167691	0.0905136	0.134731	0.0280842	0.0428828	0.011027	0.0557382	0.0716689	0.169485	0.0315242	0.0616702	0.0501053	0.119756	0.0701457	0	0	0.040684	0	0	0	0.0326931	0.0562075	0.0889136	0.0358932	0	0.049768	0.077633	0.158233
PC_40:7_[M+Cl]1-	866.547	0.513394	0.570415	0.411638	0.452488	0.381948	0.290298	0.371093	0.986974	0.992925	0.607989	1.72173	1.41954	0.515084	2.76562	0.531323	0.561574	0.443253	1.32826	0.475298	0.256367	0.251024	0.223775	0.168647	0.238988	0.0767346	0.2609	0.182719	1.85242	0.183465	0.248815	0.0711955	0.284747	0.266427	0.123962	0.198447	0.144912	0.260011	0.35339	0.223045	0.0946625	0.370718	0.223957	0.606997	0.183579	0.174908	0.419915	0.80565	0.310121
PC_40:8_[M+Cl]1-	864.532	0.0406824	0.0411795	0.0344865	0.0467724	0.534303	0.170963	0.030291	0.126469	0.120223	0.0897395	0.0846496	0.061102	0.0586294	0	0.042903	0.0771515	0.055048	0.0280502	0.0468781	0	0.108861	0.0218639	0	0.015107	0.0235107	0.0167762	0	0.0260482	0.0126614	0	0	0.0349746	0	0.0341906	0.0243602	0	0.0615546	0.0413055	0.083902	0	0	0.0338094	0.0451236	0	0.0511488	0.0969456	0.228432	0.0958761
PC_40:8_[M+OAC]1- & PS_44:7_[M-H]1-	888.576	6.21995	0.970072	6.43952	1.11803	0.354635	6.49714	5.13202	5.64988	5.32119	5.48982	4.43133	5.88571	5.55711	5.9292	6.98066	6.59487	5.33864	6.8039	6.07941	6.73621	6.06094	4.30257	6.8207	6.6504	6.49103	8.05437	8.00882	4.33412	4.80175	7.23649	7.34628	8.88383	6.48367	6.50895	6.81477	6.63687	6.29635	5.91272	6.25945	6.34445	6.41415	5.51967	6.15893	5.49037	6.53911	6.22746	7.17206	4.66472
PC_41:0_[M+Cl]1-	894.672	0.0764966	0.0779263	0.0833535	0.0741501	0.689732	0.216805	0	0	0.0056863	0.100419	0	0.0312318	0.0026873	0.0990833	0.0426198	0.0764186	0.306493	0.0494055	0.0414423	0.134167	0.0691196	0.085331	0.06339	0.106563	0.0704814	0.0832352	0.0679276	0	0.332033	0.112846	0.169848	0.0507792	0.121468	0.156879	0.130659	0.0685892	0	0	0	0.0454035	0.0511771	0	0	0.106126	0.0615502	0.139458	0.0590758	0.177521
PC_41:1_[M+OAC]1-	916.701	0.0327337	0.0435661	0.0522556	0.0821497	0.193831	0.102572	0	0.0448587	0.0333713	0.0275138	0	0.187448	0.156978	0	0	0	0.0181818	0	0	0.10134	0.0748669	0	0	0.0217197	0	0.0286316	0.018222	0.0656825	0.0457659	0	0.044761	0.0289265	0.028839	0	0	0.041936	0	0	0	0.0342272	0.0389585	0.0300277	0.0812575	0	0.0532621	0.411041	0.249814	0.259857
PC_41:2_[M+Cl]1-	890.641	0.0198156	0.0411205	0.0249629	0.0339034	0.545225	0.021378	0.0405183	0	4.27841e-05	0	0.183287	0	0	0	0	0.0271787	0.000758442	0	0.0309281	0.0201635	0.0028544	0	0	0.0149491	0.0248342	0.00134115	0.0229715	0	0.00657382	0.00202931	0.0313379	1.03191e-05	0	0	0	0	0.12752	0	0	0.00216409	0.0596884	0	0.145428	0.00575416	0.0209105	4.65347e-06	0.0182693	0.0181212
PC_41:4_[M+OAC]1-	910.654	0.0108237	0.0150683	0.0156709	0.0194461	0.220397	0.0272987	0	0.0335357	0.0298421	0	0	0.022575	0	0	0	0	0.0112107	0	0	0.0317392	0.0166596	0	0	0	0	0	0.0143269	0	0	0	0.011705	0.0202246	0.0312896	0.0624214	0.0256145	0.0219067	0	0	0	0.0160294	0	0.0173106	0	0	0.0392581	0.0704265	0.0328807	0.0502519
PC_41:6_[M+Cl]1-	882.578	0.0484382	0.0424032	0.041918	0.0451734	0.510549	0.0887534	0.0860278	0.0969515	0.0669968	0	0	0.0562544	0.0372006	0	0	0	0.0649192	0.0483879	0.0911914	0.0563225	0.049163	0.0320283	0.0539221	0	0.118662	0.0623735	0.0783052	0	0.0517594	0.0223964	0.0252357	0.0574884	0.0666088	0	0.075193	0	0.186081	0	0.0806131	0.0761031	0	0.0253098	0	0.0817314	0.101546	0.0137959	0.0555327	0.0192118
PC_41:6_[M+OAC]1-	906.623	0.0156199	0.0286885	0.0110071	0.0207924	0.415071	0.0209664	0	0.0306247	0	0.0220088	0.0794432	0.0295068	0	0.14212	0.0223206	0	0	0.0272989	0.0523805	0	0.00656951	0	0.0317497	0	0	0	0	0	0	0	0	0	0	0	0.0308225	0	0	0	0	0.0381976	0	0.0682727	0	0.0225148	0	0	0	0
PC_41:7_[M+OAC]1-	904.607	0.0292652	0.0381322	0.0321268	0.0322226	0.719412	0.106716	0	0.0370752	0.0876003	0.0204187	0.175526	0.023284	0	0	0	0.0363778	0.0816968	0.0892881	0.0416942	0	0	0	0	0.036151	0.0279486	0.0275669	0	0.0644054	0.044619	0.0133743	0.0428302	0.0610898	0.022897	0	0	0	0	0.0583319	0	0.0362985	0.00272543	0.0326934	0	0	0	0.103839	0.0199409	0.0245986
PC_42:0_[M+Cl]1-	908.688	0.309199	0.267525	0.233141	0.249636	0.195159	0.738326	0.679946	0.318409	0.59113	0.693268	0.3681	1.25407	0.722808	0.156034	0.192336	0.626596	0.276664	0.112523	0.0676282	0.399017	0.374703	0.0360392	0.151084	0.0969711	0.314908	0.30586	0.438759	0.139015	0.065373	0.0336021	0.293436	0.725547	0.15005	0.0999135	0.0937132	0.0718305	0.105953	0.0608056	0.155497	0.0746373	0.154166	0.229237	0.209526	0.298505	0.49197	1.28685	0.697118	0.447814
PC_42:11_[M+OAC]1-	910.56	0.0167745	0.0214642	0.0215236	0.0255816	0.374873	0.0161589	0.0412234	0.065662	0.0234793	0	0.0018929	0.000796522	0.0181472	0.0886802	0.0234937	0.0352911	0.0262274	0.0138613	0	0	0.0194703	0.0279421	0	0.0413346	0.0235077	0.0273658	0	0.0592994	0.0175828	0	0.0301279	0.0449874	0	0	0	0	0	0	0	0	0	0	0	0.0244478	0	0.0131722	0.0456412	0
PC_42:2_[M+OAC]1-	928.701	0.0283967	0.0361923	0.038345	0.0460716	0.290197	0.019375	0.0397731	0	0.107458	0.020609	0.161397	0.0237446	0.0305972	0	0	0.0210082	0.0291176	0.0251695	0	0.115203	0	0.0389331	0.0488407	0.0217205	0	0.0438708	0	0	0	0.030617	0.027817	0.0269059	0.0550185	0.0249221	0.0210748	0	0	0	0.0969677	0	0	0.0551422	0	0.0330331	0.0175504	0.111868	0	0.0974045
PC_42:4_[M+Cl]1-	900.625	2.17112	0.687456	2.20225	0.601632	0.830889	2.69903	2.35372	1.79762	1.74294	2.38989	0.885535	1.61259	1.35255	2.84745	2.36426	2.27199	3.68999	2.69864	3.22089	2.00131	2.46753	2.4469	2.90638	2.55404	2.34562	1.89176	2.18023	0.624628	2.99449	1.9981	2.30015	2.35807	2.7819	2.7209	2.61698	1.2719	1.89381	0.724894	1.5505	1.61725	1.58408	1.28268	3.19466	2.40865	2.20044	2.24999	1.78835	2.55544
PC_42:4_[M+OAC]1-	924.67	0.733152	0.44026	0.897364	0.586216	0.164368	0.365453	0.306015	0.281144	0.787452	0.570316	0.0960051	0.174832	0.707491	0.222511	0.307065	0.563927	0.770837	0.406017	0.596022	1.34254	0.962023	0.612179	0.476625	1.12323	0.897202	0.975605	0.946515	0	1.07118	1.35866	1.17704	0.772534	0.641348	0.812064	1.04475	0.85478	0.89613	0.442783	0	0.891069	1.17697	1.39493	0	1.71011	1.59074	0.744612	0.110232	0.716394
PC_42:5_[M+Cl]1-	898.61	1.72812	0.790147	1.91417	0.830523	0.311116	1.99961	1.62195	1.04787	1.30841	2.00711	0.212681	1.75379	1.06186	1.51621	1.61109	1.538	2.10556	2.3791	0.99255	1.85787	2.0307	0.481237	1.17697	1.89288	1.51553	2.51818	2.74045	0.221014	1.45578	1.6315	2.29406	3.03926	1.81574	2.23328	1.73364	1.35142	2.2088	3.44773	0.121725	1.58288	3.62448	1.97364	0.654579	1.9539	2.41166	2.23118	2.30613	1.63012
PC_42:6_[M+Cl]1-	896.594	0.015895	0.0175941	0.013914	0.0254312	0.689184	0.0195089	0	0.0233712	0.0325102	0.0226875	0	0.0312689	0	0.0244594	0.0164826	0	0	0.0222574	0.0128542	0.0196125	0.0219724	0.0389372	0	0	0.0199575	0.0326813	0	0	0	0	0	0.0216507	0	0.0204848	0.0311753	0	0.046552	0.071306	0.0525603	0	0	0	0	0.0295594	0.0239511	0.0306878	0	0.0143164
PC_42:7_[M+Cl]1-	894.578	1.22128	1.40349	1.14207	1.16449	0.785391	0.964224	0.73781	0.227094	0.272578	0.820399	3.13456	0.899338	0.887748	0.547841	0.679232	0.971329	1.17922	0.27137	1.2887	1.52029	0.781308	1.15142	1.06672	1.61763	1.542	1.26624	0.783864	0.771495	1.17898	0.78754	1.62865	1.12975	0.882922	1.32008	0.947306	1.10904	0.74211	0.378816	9.26283	0.839792	0.685285	0.382781	1.69858	0.820224	1.67408	0.676947	0.68358	0.574581
PC_43:0_[M+Cl]1-	922.704	0.0924564	0.0647127	0.0775374	0.0745745	0.345816	0.181587	0.1855	0.0381685	0.117111	0.148062	0.0968479	0.0709365	0.139365	0.0440625	0.124959	0.130733	0.198153	0.054323	0.103405	0.175813	0.21896	0	0.0853507	0.0529702	0.0326962	0.0992121	0.0383166	0.227448	0.112196	0.0461944	0.126904	0.0806177	0.0623	0.0450163	0.0337573	0	0	0.080194	0	0.0355201	0.209303	0.0314514	0.0533634	0.147262	0.0701978	0.267004	0	0.112762
PC_43:4_[M+OAC]1-	938.686	4.75138	1.31308	5.0116	1.50833	0.416505	5.29253	3.69948	3.32668	3.77567	5.35179	3.6173	3.59768	2.78685	6.81437	8.08985	4.64062	4.90523	5.79662	3.33394	4.88277	4.96165	6.15854	6.62036	3.58714	6.42805	5.45111	5.18727	2.9002	6.2785	6.13986	5.20621	3.77489	5.14841	6.43304	3.60347	4.70879	2.86543	6.64284	4.21945	3.15431	3.7053	4.3179	3.11103	4.8454	4.69475	4.95718	5.82533	5.87965
PC_44:0_[M+Cl]1-	936.719	0.735106	0.454757	0.790965	0.809442	0.707623	0.462241	0.440396	0.638321	0.350012	0.585582	0.311216	0.736735	0.590789	0.937602	0.695447	0.494168	0.3979	0.418385	0.518621	0.463475	0.53209	1.31347	0.572518	0.430966	1.15944	0.416864	1.03558	0.677282	2.86115	1.07391	0.439168	0.507228	1.25373	0.736709	0.709033	0.457169	0.870988	0.257467	0.324985	1.16584	1.30872	0.929483	1.02739	0.527314	0.774871	0.519864	0.434941	2.36287
PC_44:1_[M+Cl]1-	934.704	6.0373	1.08575	5.67408	1.34675	0.191722	6.54628	6.41141	7.61058	5.78539	5.73198	2.78464	5.20504	7.64301	5.65599	7.91569	5.96387	6.37618	7.50955	6.63533	6.09922	6.10811	6.98998	5.73738	5.87953	5.20747	6.58206	5.23195	4.95509	6.07964	6.8898	4.87011	6.02016	7.38168	6.2082	6.03045	5.98067	5.72662	7.17036	3.03019	6.21436	6.64328	5.94741	4.22442	5.62349	6.8854	4.09439	6.52972	5.05019
PC_44:10_[M+Cl]1-	916.563	11.8032	2.17075	10.9127	1.65375	0.0435437	8.60347	14.2855	9.55185	10.1362	9.28328	10.4813	16.5837	14.6515	10.4646	11.143	13.5873	8.54583	9.92625	12.0628	11.396	10.7597	8.47548	12.2523	11.0824	13.5141	11.4172	13.7999	16.1236	10.7266	12.9863	12.8587	11.9258	10.8037	11.203	12.3158	9.4046	15.4866	9.85596	15.7831	13.0216	8.1031	12.9717	12.9256	11.742	11.8881	10.1459	10.8805	8.15078
PC_52:4_[M+OAC]1-	1064.83	0.0554243	0.0354065	0.0446222	0.0400516	0.208386	0.0505913	0.028209	0.0481424	0.0273106	0.0437897	0.159658	0.037095	0.0534711	0.0561648	0.0304075	0.0648798	0.0745178	0.0699914	0.0942403	0.121437	0	0.0418405	0.101065	0.0303579	0.0664687	0.065278	0.0840557	0	0.0189085	0.0310897	0.0608525	0.0146818	0.100447	0.0658545	0.0419245	0.103415	0.0425822	0.0726736	0	0.0342455	0.10678	0.054901	0	0.079075	0.0405696	0.0273621	0.0242714	0.0482584
PC-2O_36:1_[M+OAC]1- / PE_41:0_[M-H]1-	816.649	0.00996164	0.0179789	0.00546559	0.0122923	0.197815	0.0153201	0	0	0	0.0470473	0	0	0	0	0.000490276	0.00120341	0	0.0504199	0	0	0.0333314	0.0344107	0.0347064	0	0	0	0.0204548	0	0.0184159	0	0	0	0.0221092	0.0184833	0.0256718	0	0	0.0764013	0	0	0	0	0	0	0	0	0.0124299	0.0190968
PC-O_17:0_[M+OAC]1-	568.362	0.404035	0.527954	0.446038	0.640635	0.751696	0.323463	0.661941	0.432109	0.465302	0.301892	2.15703	0.331152	0.0521025	0.480968	0.335911	0.292288	0.138085	0.248115	0.249549	0.0910608	0.154855	0.270886	0.275187	0.232747	0.107005	0.22809	0.247738	2.79582	0.0917546	0.186383	0.210604	0.123643	0.21062	0.151477	0.258499	0.344413	0.168724	0.721848	0.630746	0.153322	0.350625	0.212609	1.1324	0.253161	0.0872597	0.282207	0.327412	0.182059
PC-O_18:0_[M+Cl]1-	558.333	1.16621	0.331352	1.10472	0.347975	0.423908	1.00169	0.907573	0.994054	1.26587	1.19976	0.762086	1.61319	1.33408	0.700588	0.962867	1.10958	1.40725	1.34424	0.847017	1.22483	1.37411	0.891578	1.79908	1.48261	1.55264	1.45518	2.07908	0.886041	1.4777	0.999814	1.39083	1.17726	1.33552	1.18924	0.855236	0.758507	0.884256	0.896581	0.47068	1.12416	0.762175	1.59177	1.0119	1.11687	1.41093	1.59033	1.39339	1.30944
PC-O_18:1_[M+Cl]1-	556.317	0.736143	0.852465	0.980471	1.64665	0.412787	0.601385	1.38118	0.584095	0.300675	0.308952	4.76129	0.410261	0.755268	0.402128	0.0715537	0.530537	0.92512	0.22256	0.375506	0.688281	0.672565	0.358718	0.326712	0.403064	0.67756	1.02896	0.220155	0.73075	0.317821	0.198982	0.717982	0.896859	0.463007	0.971727	0.247446	0.383025	0.21146	0.437952	1.86715	0.812714	0.581554	0.419687	3.25828	0.209655	0.71316	0.627417	0.479901	0.325941
PC-O_19:0_[M+Cl]1-	572.349	11.5435	2.13839	12.0148	2.00008	0.314718	13.7385	14.2168	10.7195	11.7163	14.4427	10.4336	11.2593	12.1556	11.3967	11.5329	13.3016	9.94766	12.2288	12.3614	8.15583	10.8443	8.14214	10.9169	12.026	9.21195	9.77099	12.8341	11.5008	10.6069	11.9131	10.9155	18.2383	12.9687	10.2388	9.73453	14.2212	12.5834	16.0579	8.50468	10.7658	12.0376	11.568	7.09614	9.91964	11.5143	14.1035	14.1441	8.66595
PC-O_22:0_[M+OAC]1-	638.44	3.19515	1.17539	2.92291	0.982718	0.267142	3.09576	4.0806	4.8074	5.6301	5.4863	0.717759	3.82127	4.55418	2.4709	2.82724	4.25795	3.70578	3.82274	4.692	2.7835	4.52271	2.92501	3.93766	4.35666	3.02455	2.733	3.374	2.39106	3.81829	2.81713	2.82538	2.71041	3.28412	2.54059	2.37864	2.79975	2.06976	2.30803	0.0968064	2.94322	3.21213	3.7979	0.581951	2.94454	2.65937	3.79723	4.81228	4.27674
PC-O_32:0_[M+OAC]1-	778.597	0.486582	0.237926	0.400582	0.256083	0.126382	0.846417	0.442738	0.475845	0.519351	0.597634	0.0920777	1.06565	0.885192	0.42973	0.470222	0.905318	0.639437	0.379565	0.351449	0.596187	0.866381	0.210583	0.427955	0.3768	0.336861	0.39016	0.789365	0.237098	0.415296	0.415233	0.55772	0.78239	0.432943	0.278837	0.461625	0.120538	0.414271	0.273706	0.24053	0.12276	0.524554	0.395532	0.219091	0.818239	0.658006	1.03086	0.543086	0.705162
PC-O_32:1_[M+OAC]1- & PS-O_36:0_[M-H]1-	776.581	0.217422	0.133292	0.219605	0.157139	0.947151	0.489088	0.410886	0.254374	0.306253	0.251191	0.0028233	0.377609	0.255981	0.50788	0.1086	0.268927	0.459026	0.334278	0.0974549	0.225356	0.302679	0.248569	0.353372	0.352444	0.209713	0.152269	0.11476	0.0565009	0.14899	0.119808	0.146858	0.143981	0.146745	0.254315	0.0623098	0.0880807	0.419438	0.175859	0.0065341	0.0667987	0.179692	0.110202	0.0370113	0.229129	0.221085	0.676609	0.296461	0.159303
PC-O_33:2_[M+OAC]1- & PS-O_37:1_[M-H]1-	788.581	2.20991	0.813103	2.01425	0.793253	0.282372	3.05455	1.93652	2.76456	3.40238	2.80364	3.91681	1.84946	2.76234	1.88833	2.12576	3.49737	2.87988	1.50278	1.95706	2.52853	3.25718	2.96798	1.45988	2.22667	1.42758	1.74366	1.95433	2.83655	2.4979	2.47355	1.31806	2.0519	1.2703	1.73362	1.68205	2.44493	0.747432	1.2843	3.82279	0.887106	1.23662	1.52026	3.35845	1.82742	1.49588	2.78248	3.01955	2.43989
PC-O_34:0_[M+OAC]1-	806.628	0.0155306	0.0207559	0.0131409	0.023657	0.634897	0.0239931	0	0.0304207	0.030575	0.0226875	0	0.0312689	0	0.0400276	0	0	0	0.0218148	0	0.0125104	0.0219724	0.0389372	0	0	0.0199575	0.0242056	0	0	0	0	0	0.0216507	0	0.0204848	0.0228669	0	0.046552	0.071306	0.0868426	0	0	0	0	0.0331484	0	0.0306878	0	0.0143164
PC-O_34:1_[M+Cl]1-	780.568	0.894171	0.393568	0.933437	0.326501	0.630418	1.73665	0.850971	0.894594	1.2427	1.19106	0.954528	0.570413	0.422078	1.12876	0.558911	1.04443	1.82602	1.0274	0.969137	0.937182	1.41847	1.54602	0.927211	0.89389	0.725438	0.745015	0.686568	0.386791	1.42256	0.757944	0.825164	1.36826	0.895354	1.0718	0.784417	0.245274	0.457276	0.343443	0.590388	0.164487	0.428048	0.447019	1.14785	1.04795	1.08539	1.50579	0.499849	1.3695
PC-O_34:1_[M+OAC]1- & PS-O_38:0_[M-H]1-	804.612	0.0439117	0.0393649	0.0455665	0.0415976	0.856442	0.0905049	0	0	0.0239737	0.0432716	0	0.0214919	0.0300411	0.0318252	0.113491	0.0213348	0.0835186	0.0340616	0.0423873	0.0236506	0.120844	0.0451779	0.0576036	0.0643991	0.0521483	0.0335257	0.0640678	0	0.166824	0.0245376	0.0242962	0	0.0383866	0.106981	0.0431314	0	0	0.0295261	0	0.0220761	0	0.0583338	0.0742835	0.0857974	0.0849752	0.0669691	0.095543	0.0925653
PC-O_34:2_[M+OAC]1- & PS-O_38:1_[M-H]1-	802.597	7.24326	1.67423	7.35725	1.35021	0.739698	8.18497	10.6037	5.31183	7.82117	6.61522	5.52014	10.0002	5.63873	8.84711	4.12026	8.09742	6.16224	5.77757	7.41628	7.60386	7.89279	9.23983	10.119	8.36462	7.76404	6.08967	6.70707	8.48851	8.66413	6.60335	6.58179	5.88302	6.41355	7.02075	5.39087	8.3895	8.8911	5.22852	7.36108	6.2791	8.06444	7.31963	2.76045	9.81533	6.67772	9.84478	6.34023	5.81047
PC-O_34:3_[M+OAC]1- & PS-O_38:2_[M-H]1-	800.581	0.147963	0.397514	0.109431	0.113651	0.558862	0.161233	0.0855695	0.0347381	0.0755833	0.0887365	0.0842323	0.0274471	0	0.043277	0.11466	0.0517736	0.228048	0.0420923	0.228224	0.19315	0.158898	0.147952	0	0.108352	0.0353227	0.108477	0.014678	0	0.106329	0.060476	0.1021	0.248279	0.15137	0.0967404	0.0568307	0.0409904	0	0	2.56448	0.0397583	0.0405218	0.0759187	0.0676287	0.0557105	0.178958	0.0142415	0.0222608	0.155383
PC-O_34:4_[M+OAC]1- & PS-O_38:3_[M-H]1-	798.565	23.7225	3.95246	25.2591	4.0492	0.0919943	20.0994	25.0471	19.4219	21.6229	22.4833	15.0958	25.7987	16.3405	29.0211	15.6469	24.6134	30.3224	23.7777	18.2087	22.1247	26.7695	24.7645	25.4422	26.4516	25.7882	26.9629	22.4213	17.8012	25.9141	21.5924	26.1473	19.1321	26.5339	23.2315	21.7961	25.0923	24.1837	23.3254	21.9926	25.7764	31.9998	29.7087	22.3948	29.0584	24.9963	23.3898	22.9302	22.6093
PC-O_35:0_[M+Cl]1-	796.599	19.6301	3.15152	18.3723	2.49969	0.0528252	17.7248	20.6525	24.662	21.4161	23.8732	15.2279	24.4755	20.0853	18.7034	20.1372	21.6333	19.8313	20.4924	23.6686	14.4506	20.9881	17.4055	22.2054	20.3354	20.0224	16.1024	18.1487	25.2707	20.9176	18.7886	15.886	19.8875	21.132	16.4115	20.2183	17.4401	21.0449	19.2379	13.0027	22.7328	22.2133	21.0004	10.6462	19.5844	17.5468	20.1481	20.5155	18.9949
PC-O_35:0_[M+OAC]1-	820.644	0.0541311	0.0667586	0.0451666	0.0462477	0.489224	0.0520208	0	0	0.0282234	0.022957	0	0.0269224	0	0.158938	0.0750447	0.0534326	0.296214	0.226454	0.0293063	0.0363521	0.0757458	0.204204	0.0616524	0.0345285	0.0639259	0.0571261	0.0520732	0.0426599	0.11681	0.0415181	0.0249631	0.0631302	0.0649339	0.131072	0.0337105	0	0	0	0	0	0	0	0	0.0330094	0.0583157	0.11609	0.0304777	0.0976763
PC-O_35:1_[M+OAC]1- / PS-O_39:0_[M-H]1-	818.628	0.0867676	0.0918457	0.0676395	0.0711204	0.303389	0.230564	0.232547	0.130554	0.116962	0.25411	0.0749851	0	0.0459217	0.0978435	0.188829	0.109665	0.323832	0.254571	0.0784783	0.203707	0.0702324	0.297791	0.042652	0.0235951	0.0340857	0.0691429	0.0184378	0	0.023609	0.128604	0.0353371	0	0	0.0692012	0.0311582	0	0	0	0.00846964	0.0931685	0.0378398	0.0294452	0	0.0331573	0.0822081	0.135015	0.106973	0.392087
PC-O_36:2_[M+OAC]1- & PS-O_40:1_[M-H]1-	830.628	0.0628245	0.0764476	0.0527691	0.0741977	0.554737	0.380267	0	0.104903	0.0996423	0.201516	0	0.0231398	0.0585041	0	0	0.0572791	0.269115	0.113242	0.128764	0.107381	0.0894141	0.0711874	0.0222729	0.026766	0.0291471	0.0588325	0.0445742	0	0.0892512	0.100294	0.0363633	0	0.0363055	0.0603316	0.0535076	0.0304858	0	0	0	0.0381252	0.0541946	0.0242552	0	0.049537	0.0543809	0.236987	0.0586614	0.387715
PC-O_36:4_[M+Cl]1- & PC_33:2_[M+OAC]1- / PS_37:1_[M-H]1-	802.552	1.47376	2.2596	1.59918	2.18139	0.802476	0.564945	1.09513	1.19968	0.781893	0.330732	7.62888	2.27396	0.234909	10.3657	3.33341	0.365991	2.31315	6.02781	0.19737	0.240122	0.27203	0.396265	0.140992	0.284675	0.0729818	1.77377	0.453215	4.45653	0.210688	0.234999	0.219073	0.330261	0.235354	0.205324	3.06554	0.276596	0.322794	1.10661	2.72238	0.176019	0.345776	0.192519	3.99295	0.405947	0.103382	0.408159	0.315286	0.219057
PC-O_36:5_[M+OAC]1- & PS-O_40:4_[M-H]1-	824.581	1.17924	0.487663	1.32062	0.527262	0.220082	1.90265	1.54379	0.78868	1.89254	1.19925	0.859563	0.581067	1.91461	1.66515	0.259935	2.11148	1.24078	1.03212	1.04237	0.896768	1.2584	1.55036	0.856005	1.71972	0.775457	0.926533	1.24124	0.264515	0.931077	0.815418	1.28631	2.10587	0.857302	0.867047	0.574953	0.895181	1.2925	1.09846	0.702505	0.794416	2.09741	1.07757	1.63154	1.50463	1.11463	1.73235	1.07672	0.871242
PC-O_37:1_[M+OAC]1- / PS-O_41:0_[M-H]1-	846.659	0.0203081	0.0276058	0.0144932	0.0273729	0.350135	0.000373412	0.00550956	0.0203977	0.0176918	0.00211214	0.0894724	0.00113088	0.00173555	0.0442515	0.0205761	0.0308609	0.0218367	0.0235528	0.0498599	0.036103	0.00113037	0.0977823	0.034739	0	0.0353583	0	0.0121666	2.21927e-05	0.000423118	0.000706793	0	0.0140109	0	0.0164431	0.034707	0.0010868	0	0	0.103683	0	0.0578742	0.0367266	0	0	0	0.00127627	0	0.0155436
PC-O_37:2_[M+Cl]1-	820.599	0.286609	0.157114	0.323011	0.160013	0.310931	0.672248	0.220665	0.512222	0.39059	0.276776	0.525426	0.208221	0.429439	0.186567	0.195031	0.174659	0.327441	0.257448	0.152999	0.356811	0.256211	0.26591	0.231949	0.301713	0.0816652	0.248582	0.447758	0.499699	0.125904	0.186598	0.316761	0.0714261	0.110017	0.644744	0.0855104	0.206517	0.108626	0.375223	0.167762	0.328788	0.129552	0.362303	0.0967313	0.549129	0.378737	0.624278	0.376178	0.593905
PC-O_37:2_[M+OAC]1- / PS-P_41:0_[M-H]1-	844.644	3.31158	0.895766	3.13594	0.968688	0.405647	3.3594	3.04419	4.48554	3.7503	2.67502	0.861982	3.64491	3.19663	3.20003	3.29095	3.22422	3.2959	3.63256	4.44515	3.68566	4.05879	3.78808	3.06586	3.60831	3.38371	3.80833	3.07484	1.45873	3.61026	3.10734	2.85456	3.79832	3.85289	3.2041	3.94421	3.61191	3.93385	4.91214	0.407719	4.01013	4.23228	3.06629	2.12175	2.18714	3.56938	2.66013	3.50719	3.21811
PC-O_38:3_[M+OAC]1- & PS-O_42:2_[M-H]1-	856.644	3.68299	1.04641	3.37519	0.920188	0.168784	3.28123	3.7437	4.44553	3.81788	4.3135	2.02739	4.37104	7.82205	2.57228	4.70083	3.71781	3.60705	3.47024	3.56962	3.19765	3.1257	3.36286	3.28856	5.24985	3.24014	2.6685	3.85289	4.67212	2.94881	3.64965	4.19457	3.53094	3.63805	3.13043	4.18195	4.57276	3.14616	4.72624	0.866565	3.53712	3.15706	3.70826	2.86506	2.99586	4.35179	4.30009	3.20231	2.95133
PC-O_38:4_[M+Cl]1- & PC_35:2_[M+OAC]1- / PS_39:1_[M-H]1-	830.584	10.123	2.01522	9.85802	2.27976	0.586039	8.31576	10.9038	9.6415	8.42337	9.28446	15.5074	8.76571	9.6968	9.26925	8.55776	10.9047	9.59341	9.53103	9.35148	7.81917	8.56234	8.77673	9.3484	10.1868	10.4241	9.04956	9.80277	11.0554	9.01376	9.73111	10.3766	8.30712	9.9608	8.98541	11.0865	11.3653	12.737	9.56564	15.8473	9.96775	7.18798	10.4567	16.7252	11.229	9.60668	9.36843	8.4267	8.25897
PC-O_38:5_[M+OAC]1- & PS-O_42:4_[M-H]1-	852.612	0.138444	0.223509	0.194963	0.283555	0.329239	0.153409	0.0488223	0.0352453	0.0309709	0.0247479	0.0445448	0.130925	0.0323753	0.0460474	0.192322	0.058439	1.16803	0.0818778	0.0262397	0.432244	0.109437	0.0416607	0.194373	0.0391301	0.0732778	0.0548252	0.0761664	0.00119257	0.034734	0.0780635	0.0762046	0	0.215001	0.887109	0.12359	0.100718	0.173367	0.10834	0.0818573	0.126851	0.0614206	0.0397261	0	0.15676	0.177728	0.425039	0	0.134164
PC-O_38:6_[M+OAC]1- & PS-P_42:1_[M-H]1-	850.597	1.52683	1.03059	1.43236	0.761603	0.643948	0.897174	2.90846	0.298451	4.01731	1.82976	0.433474	2.09485	3.28716	1.658	0.0371884	1.80364	1.87753	0.543338	2.2887	1.38402	3.19674	2.27823	1.5332	3.56241	1.56368	1.33424	1.56706	1.16181	2.67876	1.68135	2.36294	1.15467	1.70294	0.812519	0.673601	0.852357	0.252128	0.071809	0.184961	0.120986	1.22237	2.46179	0	2.00693	1.27669	1.54268	3.17454	1.50957
PC-O_39:0_[M+Cl]1-	852.662	0.0168584	0.0352001	0.0110137	0.020341	0.368222	0.0223274	0	0.0337542	0.000924346	0	0	0.0845628	0	0	0.00468556	0.0436764	0	0	0	0	0	0.0394898	0.0228796	0	0.0241673	0	0	0	0	0.0358498	0	0.0354041	0.0246641	0.0165711	0	0	0	0.0806245	0.190186	0.0145705	0	0	0	0	0	0	0.01915	0
PC-O_40:0_[M+OAC]1-	890.722	7.86786	1.42145	9.19146	1.89791	0.000806937	11.8758	7.18088	6.58629	7.56151	8.26954	6.85096	7.19607	7.09202	8.93864	8.13418	7.63278	6.07479	7.70545	6.68024	8.70048	6.43414	5.93691	6.92223	7.53089	7.12901	8.66864	9.36671	6.20074	5.08871	7.93296	9.46123	10.042	8.13885	10.1759	7.25854	9.30984	7.37919	10.2797	6.05974	7.34588	8.71842	7.95103	6.64859	9.76964	8.48523	10.7748	9.03587	7.72185
PC-O_42:2_[M+Cl]1-	890.678	0.00919731	0.0172043	0.011436	0.0167909	0.560048	0.0274471	0.0389083	0	0	0	0	0	0	0	0	0	0.0635219	0	0	0	0.044435	0	0	0	0	0	0.0389632	0	0	0	0.0158983	0.0240249	0	0.0380897	0.0380022	0	0	0.0374987	0	0	0	0	0	0.00110298	0	0	0.03163	0
PC-O_42:2_[M+OAC]1-	914.722	0.412492	0.221259	0.424779	0.215259	0.803124	0.566248	0.161753	0.333693	0.507487	0.625522	0.117964	0.412439	0.236611	0.138635	0.351345	0.289341	0.778281	0.470926	0.543884	0.636702	0.692481	0.322462	0.710605	0.296371	0.400872	0.572524	0.427837	0.198159	0.689888	0.495939	0.126703	0.790013	0.845246	0.367681	0.600878	0.211547	0.234936	0.116268	0	0.353767	0.741102	0.256668	0.152786	0.278117	0.446013	0.480726	0.492754	0.590357
PC-O_44:3_[M+Cl]1-	916.693	6.42816	1.30368	6.77531	1.36048	0.250663	6.4829	7.43761	5.25699	6.36902	6.23301	6.07231	5.97015	4.12218	8.08424	3.82437	5.87553	6.06249	5.9863	5.27863	6.14788	6.67808	9.48435	6.86875	6.95844	6.80804	6.83309	6.26525	5.15739	10.0626	6.67216	7.29638	8.48608	7.42159	5.91682	6.16785	6.42681	6.71072	3.01277	6.81271	5.34572	5.61426	6.3473	6.38435	7.64821	6.54318	6.17542	8.44344	6.69105
PC-O_44:5_[M+OAC]1-	936.706	0.0425729	0.0610906	0.0400312	0.040917	0.82826	0.171978	0	0.208121	0.0757907	0.137667	0.186153	0.0212784	0	0	0	0.0313174	0.0181845	0	0.0211876	0.014282	0.0356116	0.0659883	0.0234703	0	0	0.0947607	0.000493202	0.2022	0	0.0267752	0.0361944	0	0	0	0	0.0765273	0	0.111055	0.0735153	0	0	0.0285843	0.0162987	0.025484	0	0.170476	0.0945447	0.0828349
PC-O-31:0_[M+OAC]1- & PA(P-42:4)	764.581	11.4163	2.09419	11.9646	2.25105	0.26615	10.5901	12.5001	9.2148	12.0265	9.42511	7.28283	12.0428	9.34629	14.2572	7.30753	12.3168	11.8665	9.14619	10.9573	11.0201	14.1168	14.0786	11.1212	14.3653	13.6731	11.826	10.2005	8.8056	13.5202	9.74291	9.59171	9.68386	15.1255	9.95015	8.68164	11.9823	11.7922	10.8767	9.29372	12.382	15.477	13.0408	12.4519	13.9989	11.573	9.52096	11.9541	8.51269
PC-P_28:0_[M+OAC]1- / PS-O_32:0_[M-H]1-	720.519	0.0195241	0.021336	0.0214909	0.0304147	0.74093	0.0355282	0.0447838	0.0293949	0.025492	0.0258199	0	0.024365	0	0.0333321	0.0258591	0.0241257	0.0325837	0.0263508	0	0.0220947	0.0194908	0.0740426	0	0.0339396	0.0205331	0	0.016874	0	0.0194538	0	0	0.0549382	0	0.0225224	0	0	0	0.0715922	0	0	0	0	0.0691275	0.0287214	0	0.0653786	0.0548002	0.0124803
PC-P_29:0_[M+OAC]1- / PS-O_33:0_[M-H]1-	734.534	0.0863166	0.0699825	0.0873349	0.0658635	0.947061	0.125921	0	0	0.0491936	0.0971104	0	0.0603247	0.0607585	0	0.132638	0.133735	0.153597	0.114522	0.0849959	0.169894	0.0157088	0.0404179	0.0444422	0.029137	0.0805716	0.0586673	0.166231	0	0.0572838	0.0612304	0.0934887	0.176108	0.0750249	0.0871612	0.291002	0.109669	0.0826447	0	0.311379	0.056379	0.10202	0.0784044	0.0751164	0.118439	0.0594485	0.181116	0.0206546	0.122389
PC-P_31:1_[M+OAC]1- / PS-O_35:1_[M-H]1-	760.55	15.7357	3.12144	15.5559	3.89404	0.821726	11.3417	19.9716	14.2043	11.6386	13.6102	22.1433	17.5002	19.5675	14.6179	14.9502	17.166	13.8627	14.9183	15.0145	10.9906	12.512	9.79625	14.4558	15.0728	15.3484	13.9424	20.9286	19.6643	13.6503	14.6603	14.6777	17.8807	21.3178	14.7417	18.789	14.9685	17.9746	16.7268	15.7766	14.8153	16.9121	22.0032	10.2392	14.0353	17.042	14.2638	12.9241	10.0162
PC-P_33:2_[M+OAC]1- / PS-O_37:2_[M-H]1-	786.565	1.57751	0.73254	1.3073	0.601214	0.0768397	2.20376	0.389237	1.47693	0.960717	1.81008	0.309722	0.97397	0.641096	1.55505	3.52506	1.4596	3.07475	2.42585	2.99588	1.93729	1.22673	1.4552	1.93693	1.34976	1.55606	1.35082	1.60103	0.181946	2.27601	2.04418	1.32336	1.11444	1.74562	2.51443	2.45793	1.19264	1.05953	0.695334	1.57898	1.84505	1.3281	0.809384	1.46768	1.64392	1.60617	1.38927	0.761212	2.01462
PC-P_35:2_[M+OAC]1- / PS-P_39:1_[M-H]1-	814.597	0.400193	0.277484	0.326713	0.218755	0.194658	0.70303	1.22408	0.295755	0.844147	0.531652	0.656524	0.445022	0.658071	0.138676	0.0852998	0.641857	0.546235	0.0747018	0.481145	0.540087	0.716289	0.140438	0.642463	0.699299	0.249308	0.239915	0.733165	0.454465	0.577956	0.186115	0.276906	0.279262	0.101436	0.0554319	0.105982	0.0534772	0.138507	0.087498	0.674534	0.147185	0.141808	0.462442	0.221272	0.583609	0.17268	1.05038	0.541465	0.379731
PC-P_38:6_[M+Cl]1-	824.537	0.315456	0.270457	0.280633	0.175948	0.498833	0.26073	0.10832	0.0876771	0.48764	0.46407	0.194446	0.0917272	0.168774	0.17054	0.436669	0.266833	1.61797	0.615373	0.718195	0.411538	0.513414	0.352499	0.395821	0.264811	0.250557	0.188791	0.448291	0.0365858	0.552645	0.300002	0.401488	0.319561	0.308948	0.294153	0.419477	0.100983	0.100679	0	0.296113	0.0466724	0.132645	0.0775312	0.168714	0.248936	0.298426	0.222764	0.169534	0.616329
PC-P_40:6_[M+OAC]1-	876.612	0.0165991	0.0227629	0.0115945	0.015557	0.256846	0	0.0528633	0	0.0537065	0.0663329	0.073858	0.0267039	0.0317137	0	0	0.0508123	0.0465834	0	0.0309561	0	0	0	0.0197375	0.0259239	0	0.0366613	0.0300282	0	0.0182878	0	0	0	0	0.0256452	0	0	0.061746	0	0	0	0.012402	0	0	0	0	0.0266383	0.0131682	0
PC-P_42:4_[M+OAC]1-	908.675	0.0563058	0.0502984	0.0436483	0.0425896	0.230749	0.0731093	0.0486797	0.000120177	0.0628075	0.027408	0.0870059	0.0716325	0.0192082	0.0291359	0.0179029	0.111454	0.0579345	0.0265484	0.0515288	0.0947236	0.138878	0.0699969	0.0433344	0.0874408	0.0872026	0.0233919	0.1298	0.0539062	0.270948	0.0240181	0.0815241	0.0277766	0.0706834	0.0463088	0.0231022	0.0371309	0.103591	0.0458997	0	0	0.0316335	0	0	0.0689024	0.00756244	0.0947992	0.104181	0.0869966
PE_31:0_[M-H]1-	676.492	0.100318	0.0744439	0.086919	0.0763307	0.432179	0.181587	0.1855	0.0381685	0.117111	0.148062	0.174736	0.0709365	0.139365	0.0440625	0.124959	0.130733	0.198153	0.0556248	0.103405	0.175813	0.21896	0	0.0853507	0.0529702	0.0326962	0.0992121	0.0383305	0.350765	0.112196	0.0534599	0.126904	0.0806177	0.0623	0.0450163	0.0337573	0	0	0.080194	0	0.0355201	0.209303	0.0314514	0.14443	0.147262	0.083809	0.267004	0	0.112762
PE_32:0_[M-H]1-	690.508	0.496393	0.375733	0.722657	0.384538	0.00991703	0.680483	0.160149	0.126981	0.386845	0.679355	0.556432	0.454942	0.164573	0.86695	0.191937	0.683658	0.890898	0.225344	0.399223	0.487195	1.11338	0.771509	0.751859	0.256877	0.796995	0.561059	0.26781	0.53225	1.02278	0.160892	0.306221	0.223292	0.219643	0.576005	0.194237	0.244827	0	0.0778705	1.0654	0.0880397	0.433889	0.170299	1.93169	0.551842	0.582095	0.885041	0.470458	0.766862
PE_32:1_[M-H]1-	688.492	0.0115591	0.0238095	0.0161708	0.023504	0.389007	0	0	0	0	0	0	0.0330057	0	0	0	0	0.022936	0	0	0.0667323	0	0	0.0641354	0	0	0	0.0131924	0	0	0	0	0	0.0265279	0.0614846	0.0440045	0.0321427	0	0	0	0	0	0	0	0.0982022	0	0.0330201	0.0308248	0.0174906
PE_33:4_[M-H]1-	696.461	23.9453	2.8279	24.2163	3.96734	0.728311	26.6303	21.7314	28.5339	27.4465	27.5358	20.8815	24.1452	27.7832	23.7636	24.1381	22.1295	21.9629	22.9677	25.1136	27.829	22.8687	25.4573	24.6369	24.4332	23.7656	25.9818	21.7338	23.4186	21.4775	19.8273	24.4945	19.7706	22.759	28.3279	22.0815	24.9956	22.4292	22.7055	15.6765	26.0499	25.2882	26.445	18.9725	27.9149	23.7081	24.3019	24.0039	30.5894
PE_34:0_[M-H]1-	718.539	0.0370615	0.0277944	0.0329655	0.0381302	0.587862	0.0548763	0	0	0.0567603	0.0467252	0	0.0344397	0.0908348	0	0.0311665	0.0523411	0.0181653	0	0	0.0414334	0.0509891	0.0247994	0.03726	0	0.0976274	0.0483981	0.0331141	0.0858805	0.0418754	0.0324763	0	0.0632941	0.026641	0.0295575	0.0436144	0	0.0573865	0.0541875	0	0.032842	0.0675572	0.0336958	0.0651878	0.08185	0.0474831	0.0615794	0.0285146	0.0390932
PE_34:1_[M-H]1-	716.524	0.0480686	0.0839894	0.041026	0.0876458	0.716491	0.1455	0.091536	0.0399648	0.100184	0.104384	0.374723	0	0.0678999	0	0	0.0198065	0.115994	0	0	0.0333592	0	0	0	0.0184297	0	0	0	0.0731321	0	0.0332403	0.0258102	0.0238677	0	0	0.0247277	0.0696387	0.0547171	0	0.362518	0	0.0285108	0	0.0665154	0.0482866	0	0.129208	0	0.0404386
PE_34:2_[M-H]1-	714.508	0.106705	0.0961688	0.102762	0.0703618	0.835548	0.131708	0.0683865	0.0807166	0.31433	0.148229	0.0551987	0.0294098	0.100119	0.0426774	0.0744662	0.173741	0.461929	0.111809	0.118753	0.0845296	0.19718	0.00183753	0.097574	5.10383e-05	0.0871585	0.178401	0.125713	0	0.240155	0.0351183	0.145393	0.108139	0.232268	0.0820825	0.143278	0.015868	0	0	0	0.0287074	0	0.189185	0.0965593	0.203174	0.0643597	0.21999	0.127392	0.200566
PE_35:1_[M-H]1-	730.539	0.0183215	0.0216816	0.0146751	0.0231211	0.472081	0.0435058	0.025975	0.0565536	0.0265733	0	0	0.000156961	0	0	0	0	0.0194012	0.0141165	0.0404592	0.0148807	0.0479414	0	0.0380635	0	0.0606049	0.0226175	0.0180241	0	0.0115504	0	0.0268638	0.037302	0.0119287	0	0.0551328	0	0.0801189	0	0	0.0463171	0	0	0	0.0180261	0.016748	1.36352e-05	0.0274946	0.017996
PE_36:1_[M-H]1- & CL(74:02)_[M]2-	744.555	22.6479	3.27219	22.4354	3.95328	0.795645	20.9908	25.4091	20.3779	26.9162	23.8127	14.5705	25.6694	22.9139	21.0862	18.2243	20.0156	19.3654	20.1451	24.5342	25.8405	27.7531	23.0611	25.9271	25.4397	26.0476	27.8787	19.8775	26.1129	22.1782	25.9357	26.0142	26.4493	22.404	19.0789	21.3109	22.0404	23.5065	15.9975	20.2846	21.4149	21.9257	21.8624	16.5013	24.0915	22.9507	23.6483	24.6196	20.5161
PE_36:2_[M-H]1-	742.539	0.495402	1.19787	0.767905	1.99133	0.465256	0.209676	0.443186	0.0805993	0.0882829	0.164243	6.24031	0.365529	0.735734	0.370356	0.0224605	0.176112	0.0888429	0.0581694	0.0691556	0.0585527	0.40702	0.0300734	0.108346	0.07103	0.25755	0.0478749	0.0514191	0.624339	0.041221	0.133531	0.212346	0.100591	0.163183	0.398595	0.0512637	0.0818984	0.058733	0.300956	4.30421	0.191136	0.0614912	0.0962793	2.45469	0.159086	0.237992	0.293421	0.0565297	0.0718713
PE_36:4_[M-H]1-	738.508	2.08838	1.42729	2.2164	1.58144	0.706923	1.17709	1.92257	1.70679	1.87874	1.52083	8.18159	1.78472	1.5475	2.62504	1.47062	1.67798	1.2939	1.72564	1.76198	1.46403	1.53868	1.6945	1.61943	1.41117	1.48437	1.90888	1.60794	5.24093	0.932622	1.40381	1.51696	1.3103	1.32976	1.761	1.39904	2.30154	1.65981	3.03496	4.71077	1.50437	1.87056	1.9342	5.77213	1.48458	1.36389	1.4938	1.20292	1.111
PE_36:5_[M-H]1-	736.492	0.720177	0.395036	0.787249	0.496379	0.509125	1.13289	0.578418	0.936365	1.14549	0.769432	0.114533	0.949478	0.653346	0.242726	0.933189	1.11737	1.98596	1.1606	0.642273	0.969705	1.25085	0.896333	0.906952	0.883311	0.794293	0.908884	0.739443	0.247318	0.585587	0.693162	0.604456	0.253209	1.00136	1.16102	0.426699	0.351941	0.112431	0.116556	0.312937	0.428699	0.406862	0.933996	0.069954	0.627401	0.76167	1.57232	0.697088	1.79866
PE_38:1_[M-H]1-	772.586	0.206401	0.226057	0.180566	0.214048	0.603384	0.887463	0.143603	0.822193	0.599622	0.667327	0	0.679355	0.0334784	0.0787207	0.229657	0.327632	0.3552	0.0965139	0.052899	0.199708	0.480825	0.184771	0.0453777	0.0547181	0.0916126	0.265608	0.13338	0.0616502	0.119215	0.136109	0.0997539	0.249163	0.0519312	0.0530069	0.0450199	0.128491	0.0617068	0.0791256	0.0909432	0.079721	0.158146	0.125258	0.0624031	0.054998	0.169714	0.894706	0.769623	0.823143
PE_38:2_[M-H]1- & CL(78:04)_[M]2-	770.571	0.240621	0.222085	0.295301	0.561475	0.573618	0.194664	0.369347	0.384566	0.424389	0.116425	1.15105	0.200202	0.173571	0.785775	0.307852	0.183983	0.247895	0.106385	0.208447	0.125932	0.154756	0.15832	0.17389	0.0967542	0.0603658	0.124879	0.122088	0.147837	0.0376932	0.160485	0.116731	0.101465	0.107715	0.11016	0.209454	0.187544	0.181409	0.41184	0.335039	0.235096	0.243581	0.0967758	0.823103	0.0735142	0.173864	0.126572	0.131192	0.148513
PE_38:4_[M-H]1-	766.539	1.1353	1.96899	1.60515	3.52875	0.469297	0.652277	1.86173	0.772513	0.845133	0.752071	11.9103	0.530008	0.704209	1.02222	0.460422	0.79996	0.5314	0.312599	0.364545	0.698406	0.369292	0.413049	0.748465	0.44478	0.509771	0.728955	0.433805	3.8668	0.200078	0.59477	0.893177	0.991784	0.331198	0.98426	0.141312	0.223321	0.450892	0.464458	4.01433	0.498831	0.409697	0.504957	3.60319	0.627205	0.745685	0.835723	0.604074	0.530259
PE_38:5_[M-H]1- & CL(78:10)_[M]2-	764.524	7.3666	9.06424	8.66091	13.5376	0.620092	4.25025	9.08213	3.35962	3.86826	3.89435	49.9595	6.17031	6.45689	6.47725	4.01872	6.69284	3.56364	3.32965	4.29192	4.31387	4.84806	3.21112	5.00628	3.08154	5.58885	4.83385	3.69838	13.1444	2.78589	4.17055	6.52663	5.19563	4.45917	5.83583	3.07583	4.46447	5.20554	2.36253	33.4094	6.73106	4.44057	5.6781	26.5044	4.88529	5.79146	4.80057	2.86743	2.99291
PE_38:6_[M-H]1-	762.508	0.0712089	0.0625699	0.0344982	0.033586	0.00183643	0.178133	0.177183	0.125913	0.117793	0.182983	0.0774026	0.100286	0.0350069	0.280207	0.0529732	0.146064	0.0809012	0.0937737	0.113578	0.0645148	0.0412914	0.0698178	0.0530672	0.0429983	0	0.02748	0.0378799	0	0.0284484	0.032342	0	0.0519455	0.052737	0.0248082	0.114679	0.0327121	0	0.0701719	0.164304	0.0274645	0	0	0.0756248	0.0445529	0.0293186	0.0576205	0.0547592	0.0147876
PE_40:2_[M-H]1-	798.602	0.0115919	0.0238127	0.015658	0.0236403	0.448635	0	0	0	0	0	0	0.0330057	0	0	0	0	0.022936	0	0	0.0667323	0	0	0.0641354	0	0	0	0.0145028	0	0	0	0	0	0.0265279	0.0614846	0.0440045	0.0321427	0	0	0	0	0	0	0	0.0982022	0	0.0330201	0.0308248	0.0156194
PE_40:3_[M-H]1-	796.586	4.53019	1.30016	4.36362	1.29743	0.570394	3.77966	4.12112	3.07735	2.5795	4.3639	4.13226	3.28689	3.82868	4.7254	5.53113	4.25181	6.7859	5.71273	6.66914	3.90147	2.86633	3.34113	4.5917	5.85208	4.4659	4.02754	4.80039	3.50263	5.25672	5.10875	4.39026	2.55058	4.90342	5.82583	5.65825	4.8216	4.7698	2.13087	7.10347	4.90721	3.03967	3.76451	8.16168	4.81762	3.80255	2.837	1.77658	3.90843
PE_40:4_[M-H]1-	794.571	0.950894	0.526435	0.865642	0.583948	0.497951	1.31788	0.899322	1.87774	0.611282	0.974689	1.37812	0.345773	0.395488	0.4239	2.1782	0.955849	2.18258	2.15631	1.18773	0.582032	1.21334	0.788122	1.36939	0.830044	1.22684	0.832538	0.57866	0.853044	1.17827	0.361947	0.77429	1.14684	0.974404	1.09851	1.20225	0.374566	0.684291	0.227959	0.346534	0.77454	0.269996	0.286246	1.63224	0.59941	0.944583	1.02347	0.512186	1.41448
PE_40:6_[M-H]1-	790.539	2.97785	0.752776	2.71857	0.820871	0.147815	3.26976	3.18909	3.72918	2.87098	2.94071	0.682111	2.62624	3.91668	3.21329	3.68843	3.19092	3.30277	3.77209	3.20015	3.39208	3.42259	3.72646	2.85429	3.31859	2.83266	3.35728	2.41559	1.52866	2.96668	3.04128	2.27113	3.2918	3.72723	2.9811	3.02839	2.72159	2.75527	3.55373	1.01038	3.27009	3.65242	2.6838	1.05032	3.29325	3.37497	2.17976	3.12079	2.77539
PE_44:1_[M-H]1-	856.68	0.109124	0.0920143	0.2021	0.322494	0.090102	0.247816	0.0450775	0.0829917	0.211533	0.0845098	0.449894	0.0595903	0	0.0448058	0.113773	0.15702	0.2096	0.0311374	0.309829	0.0739743	0.0631023	0.073754	0.0821187	0.047325	0.0845882	0.130273	0.0819344	0.25613	0.0612962	0.185831	0.0323438	0.0476079	0.164163	0.0908762	0.061294	0.105425	0.0930213	0.192882	0	0.0319617	0.160802	0	0.0696957	0.0731233	0.053866	0.204334	0.0379755	0.191864
PE_44:10_[M-H]1-	838.539	1.43758	0.6136	1.45535	0.636825	0.899829	2.1265	0.753659	0.712505	0.916365	1.98495	0.339833	1.79444	0.353863	2.32837	2.08613	1.81027	1.96922	2.05304	1.14591	1.39237	1.96974	2.44041	2.22611	1.13597	1.69514	1.5697	1.86881	0.621285	1.87506	1.87378	1.81579	1.74881	1.18302	1.70885	1.22281	1.0501	0.644481	1.12581	0.373478	0.964423	1.30813	1.4318	0.154107	1.73796	1.99012	2.55069	2.64639	2.06893
PE_44:3_[M-H]1-	852.649	0.028644	0.0343963	0.0379522	0.0500293	0.339837	0.0474116	0.000116631	0.0347687	0.0473072	0	0	0.0809049	0.0300522	0.0553481	0	0	0.0327481	0.0763364	0.0123647	0.00534227	0.0930779	0	0.0400187	0.0771758	0.0113847	0.00339713	0.00728498	0	0.0293507	0.00883702	0.000988099	0	0.0823417	0.026278	0.0260554	0.0114515	0.00556396	0	0.042375	0.00626572	0.15844	0.0194661	0	0.0360806	0.0372266	0.0878306	0.0381784	0.0381528
PE_44:4_[M-H]1-	850.633	0.0854953	0.244141	0.0847155	0.148819	0.986339	0	0	0.0249369	0.0246262	0.0239852	1.53341	0.0460369	0.0303618	0.0522642	0.0209564	0	0.0273686	0.0363187	0.0328046	0.0620812	0.0416095	0.184233	0.101744	0.0352737	0.0280757	0.0171534	0.0220899	0.386814	0.0352519	0.0370981	0.0408444	0.0319709	0	0.0648143	0	0.117171	0.0490073	0.137044	0	0.0255282	0.0304385	0.0182079	0.0699619	0.0303327	0	0.0103955	0	0.0413566
PE-O_34:3_[M-H]1-	698.513	12.0733	3.48704	10.9294	3.21849	0.133703	14.6327	12.2311	17.1473	16.4762	14.6997	23.7685	9.11461	9.71186	11.8134	11.5361	16.348	13.1269	11.3172	12.2682	12.7294	12.817	13.8375	9.99979	10.8203	8.39528	10.3924	8.96895	14.2343	9.7718	11.9031	8.74924	9.88295	8.79981	8.31438	10.8345	12.1375	9.6219	10.4451	21.1145	10.8763	10.4301	8.01692	17.1856	10.3926	8.07026	12.8763	11.7239	10.9105
PE-O_36:3_[M-H]1-	726.544	0.0206825	0.0452038	0.0244791	0.0511117	0.727761	0.0188779	0.0435896	0	0	0.0371822	0.200863	0	0	0	0.0276774	0.0299889	0	0	0	0	0	0	0	0	0.0287242	0	0	0.0540353	0.0163813	0	0	0.0283869	0	0	0	0	0	0.0668394	0.199659	0.0308145	0	0.0281593	0	0	0.0161222	0.0120868	0	0
PE-O_36:4_[M-H]1-	724.529	0.120268	0.254655	0.0940002	0.175427	0.594338	0	0.0401351	0.0544613	0.09759	0.0231488	0	0.0534686	0.0473213	0.13502	0.0755456	0.0196953	0.0124934	0.0678599	0.0839466	0.179458	0.0350974	0	0	0.0255906	0.0480905	0.0952168	0.0611014	0.307165	0.038131	0.0615592	0	0	0.12095	0.0506852	0.19914	0.0378596	0.0518515	0.868329	1.42609	0.0919046	0.070575	0.0417708	0.176826	0.0287705	0.0838543	0	0.0543665	0.0709713
PE-O_36:5_[M-H]1-	722.513	0.720163	0.39505	0.787249	0.496379	0.50904	1.13289	0.578418	0.936365	1.14549	0.769432	0.100267	0.949478	0.653346	0.242726	0.933189	1.11737	1.98596	1.1606	0.642273	0.969705	1.25085	0.896333	0.906952	0.883311	0.794293	0.908884	0.739443	0.247318	0.585587	0.693162	0.604456	0.253209	1.00136	1.16102	0.426699	0.351941	0.112431	0.123671	0.312937	0.428699	0.406862	0.933996	0.076535	0.627401	0.76167	1.57232	0.697088	1.79866
PE-O_38:2_[M-H]1-	756.591	2.10317	2.01475	2.55796	3.49409	0.482668	1.04672	4.24315	1.06858	0.974321	1.29536	11.3809	1.38954	1.29694	1.36705	1.15679	1.60687	1.98444	1.08187	1.01938	1.69924	1.49486	1.45006	1.3395	1.20432	1.42475	2.32487	1.08389	2.95906	1.07797	1.705	2.55718	1.93639	1.59579	2.2972	1.49887	1.47223	0.567671	1.20557	6.77237	1.73784	1.68925	1.56824	7.13092	1.40275	2.01902	1.57091	1.03461	1.44923
PE-O_38:4_[M-H]1-	752.56	2.48718	0.774491	2.13505	0.789236	0.0489243	2.46329	2.38493	2.29598	1.81145	2.43225	0.572838	3.05609	2.92826	2.1291	1.83607	2.77892	2.35664	2.54894	2.61753	2.30064	2.60445	3.31843	2.91143	2.36961	3.01751	2.0872	2.71642	2.36467	2.86115	3.05927	1.44682	3.06191	3.50878	2.42658	2.18573	3.23397	2.66147	2.7435	0.137747	3.6431	3.72219	2.89375	0.462898	3.0052	2.53038	2.48142	1.81099	2.36287
PE-O_38:5_[M-H]1-	750.544	6.18083	1.21482	6.18859	0.991545	0.975242	6.66102	8.75097	4.63644	7.14354	6.1139	5.56909	7.22165	7.78373	8.08466	4.25604	7.14837	5.38631	6.20989	7.01709	5.35904	7.11602	7.5547	6.96461	7.14634	5.62475	5.34891	5.41102	4.98915	6.89422	5.75448	7.06306	5.89558	5.20137	5.44481	4.98275	5.88728	8.33889	5.0915	4.68671	5.34659	5.82455	6.31096	3.28388	8.08223	5.64705	7.80117	6.23004	4.55283
PE-O_38:6_[M-H]1-	748.529	9.26973	1.53607	9.45417	1.1038	0.541172	10.1963	11.0848	6.25645	8.28896	8.59589	11.1687	10.9914	11.6538	9.33862	7.7728	8.81868	6.95917	8.61602	8.17184	9.34591	6.97164	7.63661	7.50974	8.88336	9.92831	8.23489	10.93	12.3765	7.15443	9.71517	9.80373	10.1744	7.68106	10.4028	9.0595	8.8712	12.2341	9.98662	8.74512	9.58746	7.76763	9.80472	8.49006	12.0834	9.49756	10.3182	8.48339	7.82534
PE-O_40:4_[M-H]1-	780.591	0.0100996	0.0153907	0.00584747	0.0112593	0.164647	0.0118087	0	0.028881	0.0259057	0	0	0	0	0	0.0223846	0	0.0144812	0	0	0.0176398	0.0144201	0.0332911	0	0.017069	0	0.0211835	0.025626	0	0.0130539	0.0254131	0	0	0	0	0	0	0	0.0673169	0	0.0476711	0	0	0	0	0.0178398	0	0	0.014549
PE-O_40:6_[M-H]1-	776.56	0.0190396	0.0237966	0.0215282	0.0207802	0.621705	0	0.00115243	0.00130734	0.000426156	0.0232403	0	0.0029756	0.0021076	0	0.0152514	0.0566144	0.117788	0.0420266	0.00936361	0.033459	0.0188199	0.00217363	0.0252302	0.00567515	0.0292449	0.0243859	0.00553036	0.00314218	0.029633	0.0216402	0.0233682	0.00368066	0.0302758	0.0522448	0.0260185	0.017417	0.00388863	0.0112535	0	0.0145974	0.0723189	0.0332496	0	0.00113912	0.000942927	0.026252	0.0223363	0.0249439
PE-P_36:5_[M-H]1-	720.497	0.013127	0.0183703	0.00757483	0.0151237	0.146245	0	0.0387721	0	0	0.0209462	0	0.0671178	0.0436605	0	0	0	0.0158842	0	0.0252055	0.016742	0.026054	0.0223423	0	0	0	0.0277466	0.0243507	0	0	0	0	0.0509726	0.0295149	0	0	0.0411681	0	0	0	0.0298394	0	0.0440122	0	0.000752687	0	0.0201181	0	0
PE-P_38:6_[M-H]1-	746.513	1.31901	0.565826	1.23441	0.60623	0.52355	1.59496	0.721836	0.870469	1.19745	1.74003	0.166295	1.21231	1.6496	1.23001	1.88718	1.26415	2.75857	2.03279	2.13321	1.38849	1.28412	1.26119	1.27953	1.51132	1.09595	1.27206	1.73082	0.373024	2.05899	2.06793	1.14745	0.760393	1.63919	2.00015	1.29401	1.42652	0.344885	0.424857	0.613053	0.851643	1.64328	0.852364	0.669783	1.61352	1.69716	1.03717	0.381404	2.09163
PE-P_39:1_[M-H]1-	770.607	0.0251139	0.0277403	0.0357505	0.0300119	0.106219	0.00176494	0.00387759	0.00153123	0.0266981	0.000672516	0	0.00138951	0.0521582	0	0.00666293	0.0252321	0.0540713	0.0258648	0	0.0193929	0.0448937	0.0733266	0.00435438	0.0773237	0.00618052	0.033169	0.0425682	0	0.0177236	0.0125956	0.0105957	0.000957461	0.0485372	0.00555839	0.129639	0.0244155	0	0.0495523	0	0.0260474	0.0425328	0.0222365	0.0586676	0.0327075	0.0216566	0.0159424	0.0172408	0.00221104
PE-P_40:6_[M-H]1-	774.544	0.0127052	0.021536	0.017184	0.0409329	0.546667	0.0146329	0	0	0.0216825	0	0.0757283	0	0.0116261	0	0	0	0.0110456	0.0233404	0	0.0174097	0	0	0	0.0306795	0	0	0	0.0100888	0	0	0.0542035	0	0	0	0	0.043168	0.0581336	0	0	0	0	0.0282644	0.078018	0.0301859	0	0	0.0233277	0.0143467
PE-P_40:7_[M-H]1-	772.529	1.34674	0.635051	1.34809	0.798359	0.993356	0.802385	0.303732	0.953235	1.27795	1.12842	0	0.492335	0.906034	0.632085	1.64177	1.23146	1.57269	1.12942	1.30571	1.86387	1.16039	2.10184	1.11118	1.68543	1.23557	1.74055	1.70591	0.274713	2.04216	1.41513	1.29752	1.36524	1.36957	1.48814	2.20398	2.05014	1.46357	1.73272	0	2.96265	1.75311	1.92188	0.663996	1.62404	2.25889	0.857381	0.474029	1.84963
PG(34:0) & TG(42:5)+Cl-37	749.533	0.332959	0.181632	0.350516	0.218163	0.698956	0.834969	0.192991	0.332859	0.257796	0.176136	0	0.508294	0.238504	0.279423	0.189645	0.715502	0.371883	0.190376	0.232787	0.522626	0.665852	0.566979	0.287657	0.281448	0.352923	0.354599	0.494435	0.149785	0.338663	0.351787	0.417102	0.489032	0.173348	0.260244	0.129302	0.288695	0.0940889	0.314283	0.0886022	0.251779	0.468735	0.242252	0.180364	0.41895	0.613659	0.733544	0.813106	0.717558
PG(34:1) & TG(42:6)+Cl-37	747.518	0.947933	0.510359	0.949819	0.490067	0.986672	1.54617	0.430487	0.612285	0.406729	0.865752	0.424703	0.957984	0.241851	0.71913	2.47923	0.820248	1.31663	1.32772	0.288245	1.26001	0.824782	1.82494	1.4333	0.41791	1.992	1.2871	1.12495	0.280193	1.00144	1.57439	1.02957	1.46895	0.971393	1.02109	0.922826	0.480606	0.484129	0.319764	0.70525	0.651682	0.600182	0.542242	0.791095	1.16987	1.30047	1.76028	1.4332	1.7119
PG(34:2)	745.502	0.0925304	0.193499	0.116579	0.202221	0.590875	0.045572	0.0243048	0	0.332923	0.0445303	0.399433	0.152405	0.0778425	0.0846927	0	0.0224332	0.116127	0.0241836	0.0309545	0.0868729	0.0331468	0.0427389	0.0507107	0.0860195	0	0	0.0659254	0.239776	0.114056	0	0	0.0408518	0.0534837	0.0251208	0	0.0308309	0	0.0988708	0.168501	0.0311027	0	1.15526	0	0	0.0225429	0.169829	0.0233273	0.328169
PG(36:0) & TG(44:5)+Cl-37	777.565	48.2264	5.90396	47.9258	5.55031	0.816198	41.5754	50.0008	47.8333	47.2276	42.7286	43.5967	48.1621	46.7102	49.6882	51.0371	41.1985	39.1033	45.607	53.3964	43.5424	53.3804	43.9647	57.1226	49.8347	50.0086	47.9269	45.2732	53.5474	49.0959	49.582	40.8912	43.3363	56.064	44.7516	51.0128	49.8251	48.8347	63.5618	37.0961	50.0901	54.7618	50.6706	62.8312	38.3704	45.8162	38.3074	44.2444	45.9267
PG(36:1) & TG(44:6)+Cl-37	775.549	14.1103	3.0163	15.6197	3.35707	0.0390281	12.6301	13.5245	9.25504	15.1846	11.5153	14.03	13.8388	11.521	16.246	8.35058	13.7161	11.2207	10.5584	12.7652	16.5195	15.053	21.1325	19.482	14.9215	13.0911	13.005	13.5202	13.6762	18.8087	13.2509	16.5829	10.8527	13.0093	13.2807	11.7995	17.1736	17.0351	11.9643	16.8712	10.862	14.472	14.1726	14.6813	22.6732	12.1652	15.1795	14.7319	19.1819
PG(36:2)	773.533	0.18894	0.092212	0.200903	0.110109	0.602609	0.430781	0.0616755	0.125368	0.125262	0.189784	0.0828178	0.132077	0.157765	0.178464	0.459047	0.172656	0.285166	0.134694	0.114392	0.28104	0.254098	0.226759	0.141046	0.158573	0.219627	0.112747	0.266863	0.0711272	0.140443	0.34948	0.0827963	0.172787	0.198653	0.245522	0.109454	0.194221	0.122932	0.199423	0.204582	0.246344	0.252286	0.101876	0.0720378	0.312627	0.170305	0.395628	0.125167	0.288791
PG(36:3)	771.518	6.14706	2.94515	6.67101	3.22608	0.453572	7.95122	4.77211	4.83369	5.51786	5.80458	17.363	4.40992	3.85066	6.60805	5.45969	7.2473	5.15497	4.47293	5.45216	5.93842	5.58475	4.22755	4.86309	4.73693	3.93004	5.22197	6.09961	6.43399	3.45081	5.91563	5.23921	6.99998	4.88923	4.85951	6.09752	6.9807	4.88846	6.70156	17.5612	4.07802	6.27343	4.04155	10.8784	5.92339	5.16936	6.50144	5.68722	3.53942
PG(42:2) & TG(50:7)+Cl-37	857.627	1.20216	0.570146	1.33721	0.661058	0.334513	2.00277	0.698792	1.13495	1.71715	1.03928	2.54601	1.30711	0.900002	1.31697	0.55696	1.94326	1.64465	0.66738	0.908921	2.31523	2.17977	1.67945	0.914073	1.09954	1.11501	1.23347	0.983826	0.770318	1.09299	1.20919	0.928863	0.943639	0.608267	1.05888	0.617899	1.46717	0.321793	0.231523	1.61832	0.518642	1.25751	0.33457	1.77514	2.14398	1.28297	2.11672	1.63537	1.36206
PG(44:4) & TG(52:9)+Cl-37	881.627	2.61883	0.5513	2.44714	0.747081	0.25005	3.43584	2.9649	2.69235	2.4635	2.39048	1.90816	2.40411	3.42494	2.1234	2.86599	2.57099	2.45932	2.51148	3.26118	2.49146	2.73102	1.98187	1.87843	2.9216	2.6822	2.76522	2.77882	1.84947	2.46596	2.45024	2.24649	3.67955	3.59387	2.74953	2.65701	2.31337	2.90842	3.70499	1.74475	2.54173	2.70642	2.70628	1.21155	2.10178	3.41438	1.81975	2.9964	1.76539
PG(44:6) & TG(52:11)+Cl-37 & PI(37:1)	877.596	0.429337	0.894086	0.392697	0.251862	0.804302	0.648495	0.195646	0.0755044	0.406458	0.420717	0.336276	0.31781	0	0.283079	0.102408	0.247757	0.281545	0.116955	0.15761	0.792953	0.287949	0.632551	0.23617	0.258182	0.0643942	0.522065	0.064519	0.0534385	0.808395	0.347346	0.386837	0.467371	0.64632	0.384986	0.258619	0.143181	0.0460006	0.0547147	5.79071	0.0671215	0.464176	0.14664	0.135151	0.336363	0.187087	0.271791	0.455254	0.650982
PG(44:9)	871.549	0.13731	0.102336	0.15639	0.109029	0.425304	0.454645	0.0613736	0.0758844	0.0818556	0.244305	0	0.19651	0.0520494	0.036821	0.447194	0.0731491	0.243312	0.165871	0.0551752	0.245437	0.13198	0.238427	0.227137	0.0577169	0.10676	0.226806	0.145852	0.0401504	0.148708	0.181961	0.170752	0.160807	0.108854	0.192387	0.0761137	0	0.0440539	0.0906079	0.0822115	0.216555	0.0529326	0.123804	0.0540068	0.0669898	0.113245	0.444721	0.338168	0.343412
PG-O_35:0_[M-H]1-	749.57	38.7921	5.73786	37.9089	6.67321	0.530573	35.1687	38.5699	45.5932	39.637	31.5988	25.8316	36.8686	35.3186	35.947	36.6546	33.9039	36.5754	41.8227	47.4747	42.0111	44.7328	43.2768	36.8599	38.4859	39.7064	42.5104	34.0976	35.0525	43.3467	35.9698	34.1197	41.7683	43.2949	38.5572	42.5515	40.2551	45.196	53.1063	23.2613	44.8775	44.9342	37.4519	36.053	30.1447	39.0995	28.443	39.4881	35.2515
PG-O_39:0_[M-H]1-	805.633	0.018748	0.0217449	0.0167935	0.0243683	0.708101	0.0523943	0	0	0.0273697	0	0	0	0.0338475	0	0	0	0.0205148	0	0	0.0198727	0.0489265	0.0808675	0.0342601	0	0.0390092	0	0.0284023	0	0.0253813	0	0.0562898	0.0236465	0.0229484	0.0286957	0	0.0511857	0	0	0	0	0.0438245	0.0312418	0	0.0346888	0.0465537	0.0476606	0.0212169	0.0138322
PG-O_40:2_[M-H]1-	815.617	0.0278158	0.0462345	0.0380063	0.0495339	0.347783	0	0	0	0.118047	0	0	0.0970087	0.0921898	0	0	0	0	0	0	0.0415895	0.0718677	0.0363751	0	0	0.107091	0	0.0450746	0	0	0.0274112	0.0220105	0.0508961	0.0298643	0	0	0	0.110325	0	0.19967	0	0	0.0632138	0	0	0	0.0363815	0.216778	0.0146912
PG-O_40:3_[M-H]1-	813.601	0.450265	0.373438	0.400415	0.32863	0.530404	0.254931	0.373832	0.432713	0.447533	0.529711	0	1.42693	0.160947	0.0607805	0.401013	0.596415	1.00431	0.465273	0.337532	0.658211	1.78109	0.477874	0.694274	0.112469	0.512063	0.994912	0.602504	0.0585544	0.844999	0.42177	0.554039	0.646503	0.407432	0.357357	0.264602	0.0429177	0.100929	0.0695803	0	0.103572	0.261706	0.631487	0.158405	0.289247	0.472177	0.491724	0.799562	1.21385
PG-O_41:0_[M-H]1-	833.664	4.23202	1.07644	4.11564	1.04892	0.627858	3.59479	4.07655	5.59114	3.98221	4.38321	1.16282	4.90739	3.81799	3.51997	4.69374	3.68538	5.63141	5.17477	3.49825	4.66712	4.29349	3.72713	4.12419	4.07166	3.76343	5.25935	4.4731	2.76195	3.57023	4.74313	5.21702	4.49114	4.01562	5.05538	6.40147	4.09914	5.01733	5.77569	1.41691	5.41739	4.82343	3.93302	2.31099	3.47602	4.65581	4.62841	3.87253	4.7541
PI(31:2)	791.471	7.61569	1.92575	7.1041	1.33323	0.173329	6.1301	7.61559	7.6664	7.42093	8.18189	5.44072	9.23798	15.5023	6.3135	9.8289	7.12121	7.16819	6.79379	7.43771	6.41871	5.95368	6.42499	6.50647	10.2629	6.64238	5.30468	7.31572	9.80087	5.6744	7.64848	8.14913	7.34274	6.82675	6.88417	8.20982	9.42801	8.04432	11.5608	4.42195	7.31482	6.19197	7.87752	7.7424	6.27109	8.54947	8.15982	6.18108	5.71071
PI(32:0) & PA(45:10)	809.518	0.057628	0.0608156	0.0639207	0.0486917	0.612745	0.072492	0.0805022	0.172578	0.0988792	0.113111	0.114769	0.119247	0.0455099	0.297696	0.0377056	0.107367	0.0562569	0.0490274	0.0228598	0.0274941	0.0580994	0.0215668	0.0343727	0.0771121	0.0150344	0.047309	0.0215195	0.0235344	0.00685687	0.0577211	0	0.0182113	0.0441287	0	0	0.0167067	0.0986536	0.194045	0.0523395	0	0.0605923	0	0	0.026027	0.0157963	0.064658	0.173184	0.0505221
PI(32:1)	807.502	0.858318	0.449029	0.847563	0.435991	0.914265	1.5842	0.850974	0.604127	0.64545	1.3048	0	0.591392	0.213127	1.56251	0.640131	0.661782	1.74207	1.12764	1.1981	1.01204	0.712575	1.19267	0.938684	1.37208	0.641131	0.724105	0.928429	0.174466	2.01553	1.05106	0.79542	0.688679	1.17258	1.12068	0.903304	0.672723	0.536667	0.248595	0.460974	0.284329	0.742822	0.407223	0.546337	1.48365	0.779681	1.08424	0.73514	1.21928
PI(33:3)	817.487	2.54778	0.764746	2.452	0.708268	0.565115	2.90177	3.85204	1.60318	2.3071	2.17903	1.80525	2.48083	3.76818	2.33489	2.57777	2.50068	2.18685	2.41346	2.68844	2.17885	2.74685	1.36688	1.75737	3.10178	2.49312	2.67283	3.1875	1.85251	2.19856	2.71584	2.80521	3.96337	3.00609	2.54798	1.79857	1.65831	3.81323	3.98777	0.896756	2.29201	3.86113	3.00302	1.25377	2.14982	3.00279	2.15473	2.54978	1.69686
PI(34:0) & PA(47:10)	837.549	5.22634	1.24435	5.3	1.48652	0.812147	4.67594	3.8121	4.23602	4.12187	4.54301	6.08236	5.61469	4.568	4.35958	6.22397	5.25559	4.02643	5.22274	5.06774	4.27779	4.10966	3.22091	5.11388	4.49896	4.55703	5.69451	5.45595	5.09703	4.34378	5.46664	5.37851	7.86623	5.81114	4.60352	6.1218	6.01298	6.07685	5.265	8.64139	5.25146	4.58622	4.24442	9.61914	4.59964	5.32934	4.58306	4.71093	3.76797
PI(34:1)	835.534	0.0236899	0.0274215	0.031107	0.0302844	0.257786	0.0135996	0.0407179	0	0	0.0273593	0	0.0330414	0	0.0339017	0.0225619	0.0308724	0.0936521	0	0.125946	0.0513522	0.0263705	0.031646	0.0318344	0.0152539	0.04579	0	0.021407	0	0	0.0280911	0.0382554	0.0344206	0	0.03078	0	0.0468076	0.0673296	0	0	0	0.0280269	0.0285797	0	0	0	0.0536659	0.0423461	0.0228765
PI(34:2)	833.518	0.0188295	0.0382357	0.0134432	0.0201058	0.434769	0.0388146	0	0	0.0266249	0.0192068	0.209588	0	0.0340344	0.0431868	0.0346885	0	0.0122906	0.0175869	0	0	0.026177	0	0	0.0301865	0.059456	0	0	0	0	0	0	0	0.0695479	0.0200805	0	0	0	0	0	0	0	0	0.0970197	0.0146914	0	0.0379913	0.0296302	0.0196762
PI(34:3)	831.502	0.22757	0.160137	0.229423	0.171501	0.96056	0.244644	0.158204	0.189703	0.594463	0.348584	0.0903574	0.242495	0.316065	0.0699155	0.172807	0.593744	0.461929	0.250683	0.0752645	0.141292	0.325428	0.0794342	0.173587	0.087882	0.083065	0.41025	0.269254	0.0948404	0.235657	0.0725467	0.30354	0.245233	0.388887	0.216532	0.282473	0.225091	0	0	0	0.108027	0.095162	0.415777	0.0669675	0.487112	0.48591	0.61898	0.446436	0.463738
PI(35:0) & PA(48:10)	851.565	0.0468838	0.0354984	0.0441111	0.0486204	0.773525	0.146008	0.0184139	0.0423585	0.0656625	0.0556986	0	0.0334844	0.0345323	0.0439105	0.0697337	0.115924	0.076654	0	0.0342213	0.0613078	0.0392833	0.0502673	0.0201973	0.0320834	0.0559607	0	0.0424051	0.0525795	0.076939	0.0360846	0.000406868	0.0361877	0.0421165	0.107314	0.101593	0	0.0839499	0.0505814	0.000739211	0	0	0.0683588	0.0890028	0.0694985	0.0218935	0.0605442	0.0327487	0.0390133
PI(36:0) & PA(49:10) & TGox(50:10)+Cl-35	865.581	2.92397	0.882551	2.62157	0.879201	0.131228	3.75662	1.99742	4.20422	3.2841	3.23166	4.94517	2.27344	1.4072	2.89988	3.7671	3.88858	3.36469	2.76156	2.71513	3.085	3.04876	4.11205	2.54111	1.8782	2.41522	2.27457	2.31504	2.54423	2.54169	3.41719	1.98058	3.02671	2.67709	2.08911	3.31087	3.40826	2.02051	2.18242	5.76423	2.50108	2.94084	1.79314	3.6624	2.27947	2.65225	3.28317	2.7173	2.72733
PI(36:4)	857.518	0.964783	1.57777	0.611263	0.678144	0.19943	0.476153	0.667822	0.710759	0.723844	0.47249	2.58507	0.583844	0.151681	9.28883	0.422851	0.404206	0.375704	0.399864	0.488267	0.285358	0.304755	0.181275	0.266581	2.69261	2.70086	0.354889	0.400844	1.69977	0.205573	3.07426	0.145693	0.210962	0.378831	2.10583	0.324012	0.561457	0.291616	0.739097	0.0795173	0.206096	1.9941	0.279268	0.878747	0.287975	0.189933	0.292268	0.535997	0.179167
PI(36:5)	855.502	0.121241	0.20749	0.126845	0.357772	0.932628	0.0203179	0.147397	0.137392	0.094494	0.129153	1.33209	0.0898843	0.147861	0.123582	0.100501	0	0.0260686	0.0229417	0.0712631	0.0476433	0.0177666	0.103581	0.13326	0.0218531	0.105588	0	0.0416564	0.104389	0.0521373	0.157951	0.110654	0.0770764	0.0445329	0.120173	0.0323171	0.323197	0.104424	0.122599	0.287351	0.0383258	0.039927	0.088115	0.0825606	0.118886	0.0307214	0.0569432	0.0254601	0.0340631
PI(37:0) & PA(50:10)	879.596	0.172926	0.119471	0.142806	0.0769801	0.186297	0.153182	0.0835165	0.107993	0.223617	0.133529	0.205849	0.133334	0.395025	0.138542	0.044859	0.131611	0.557012	0.0507955	0.202885	0.0705204	0.356711	0.314471	0.142702	0.087039	0.201446	0.198518	0.122977	0.386072	0.207241	0.134868	0.25145	0.0601758	0.267883	0.0785478	0.0857095	0.0731598	0.0511977	0.174336	0.354022	0	0.0685209	0.11164	0.332953	0.0886832	0.134435	0.187048	0.326627	0.278903
PI(37:4)	871.534	0.0849125	0.0738852	0.0621173	0.0613165	0.13943	0.0797696	0.27948	0.125207	0.217484	0.146115	0	0.257887	0.0430975	0.112452	0.159139	0.220599	0.0186541	0.0918691	0.0987114	0.0346051	0.0193468	0.0351642	0.0562983	0.114383	0.10412	0.136936	0.0692963	0.0590484	0	0.189158	0.066752	0.024548	0.0996064	0	0.0540633	0.0229444	0.167779	0.0910371	0	0.0553499	0.0755433	0	0.044133	0	0.0259238	0.024235	0.210154	0.0122348
PI(37:5)	869.518	0.660522	0.660863	1.03202	0.885329	0.0384698	0	1.60496	0.0793782	1.1146	0	0.903363	0.0539533	0.689678	0.0608388	0.74231	0.344193	0.0148263	0.188042	0.0427359	0.883904	0.0413258	1.24968	1.92884	0.0671194	0.660235	0.330624	0.8889	1.82384	0.152777	0.252983	1.49828	0.0639477	0.92756	1.95472	0.393005	1.16176	0.118742	2.3226	0	1.10783	0.476974	1.06997	1.18012	0.0262673	0	0.407804	0.0638161	0.45316
PI(38:2)	889.581	0.057794	0.17182	0.0703389	0.210034	0.772511	0.0122247	0	0.0520898	0.0260398	0.0315805	0.943009	0.0273542	0.000750692	0	0.0334929	0.0228871	0.0103294	0	0	0	0	0.0379093	0	0	0	0	0	0.440985	0	0	0.0293623	0	0	0	0	0.028891	0	0	0.275499	0	0	0	0.339356	0	0	0.000517597	0.0346258	0.00145119
PI(38:3)	887.565	0.143653	0.100108	0.10387	0.0636927	0.038383	0.216002	0.383343	0.188238	0.253501	0.211809	0.172779	0.17492	0.193523	0.536058	0.0875954	0.129359	0.169891	0.307164	0.252029	0.0472624	0.0692651	0.204113	0.107097	0.0882127	0.111167	0.111854	0.0915386	0.170338	0.0542048	0.106095	0.0762223	0.12364	0.115514	0.0244768	0.108176	0.0991055	0.111854	0.182045	0.0618649	0.0484433	0.112165	0.0646985	0.0736656	0.0307531	0.0761573	0.0597817	0.208284	0.0793519
PI(38:4)	885.549	2.73784	1.72513	3.06452	2.27113	0.474737	1.75289	4.40387	3.78245	2.80468	2.01398	9.62421	2.27046	2.37227	3.89963	2.4436	1.82509	1.36655	2.69843	2.41928	1.669	1.14447	2.39203	1.95478	2.11652	1.86575	2.07742	2.37181	7.42078	1.54911	2.1859	1.7697	1.63083	1.87144	1.96255	2.66179	3.85201	3.58968	6.12174	0.921805	2.03136	2.32747	2.20724	4.97278	1.74727	1.42102	1.5988	1.91423	1.23227
PI(38:5)	883.534	12.0044	1.61086	11.0675	1.64596	0.0125561	11.9744	10.9154	15.9596	12.4789	12.3394	6.84966	12.5676	9.91645	10.6675	15.3442	12.0738	11.136	13.0874	12.1164	11.1875	12.3258	15.4063	13.321	10.5111	12.6653	12.1768	9.98177	11.8998	12.8275	12.1264	11.263	12.8629	12.0799	11.0839	12.786	12.5487	12.9824	10.9487	11.9153	13.9707	10.5197	10.7278	12.6782	10.2921	11.6598	11.6636	12.8078	13.8943
PI(38:6)	881.518	1.03845	0.72306	0.997649	0.475509	0.767362	1.2238	0.914246	0.646031	0.722108	0.900996	3.9324	1.47014	0.590821	0.314791	0.711477	1.1159	0.759618	0.504564	1.04328	0.884476	0.716999	1.56857	1.50968	0.580024	1.26731	0.493864	1.07928	3.55325	1.41723	1.35164	0.496263	1.6902	1.0642	1.01261	0.448617	0.882423	0.886899	0.556139	0.0967158	1.03009	0.772911	0.761756	0.739721	1.06664	0.760253	1.41804	0.789429	1.52815
PI(39:0) & PA(52:10)	907.628	0.163112	0.135777	0.178813	0.180721	0.664366	0.629563	0.137263	0.0413024	0.239007	0.273494	0.0909289	0.173885	0.0555709	0	0.413608	0.460579	0.169958	0.285381	0.0362318	0.347046	0.223261	0.0371461	0.16735	0.133146	0.107651	0.185921	0.172319	0.133648	0.0692873	0.213963	0.0982468	0.231493	0.0500945	0.123594	0.134688	0.0305818	0.167001	0.3335	0	0.0598477	0.041619	0.0301272	0	0.213457	0.212736	0.631717	0.375257	0.491154
PI(39:2)	903.596	0.0525792	0.0618405	0.041685	0.0564116	0.415671	0.0713663	0.0443754	0.156866	0.0327161	0.127137	0.275123	0.157671	0	0	0.0541559	0.130293	0.0417735	0	0.0580388	0.024621	0.0418663	0	0.0552608	0.0234062	0.0409947	0.0427095	0.07582	0.0583814	0.023356	0	0	0.0553948	0.0330451	0	0.0385009	0.0387213	0.0297054	0	0.164117	0	0	0.0348017	0.17295	0	0	0.31132	0.155741	0.00169069
PI(40:6)	909.549	0.0184017	0.0278361	0.0287044	0.0445897	0.223863	0	0.00276835	0.0253801	0	0	0.0866474	0	0	0	0	0	0.0158406	0	0	0.0216235	0.0160314	0.0339805	0.0229439	0	0	0	0	0.102384	0.0197339	0.0271552	0.0255721	0.0218327	0	0	0.0276296	0	0.0494014	0	0.0900881	0.0346471	0.0300331	0	0.0823754	0	0	0.0137732	0	0
PI(41:2)	931.628	5.89097	1.28102	6.13417	1.31516	0.4078	5.2445	6.46507	4.82002	6.12961	5.03214	2.21469	6.23768	4.69911	7.21824	4.10847	6.56335	6.30112	4.68196	6.40866	5.52376	7.34639	7.07326	5.81101	7.22349	6.97247	6.09292	5.36656	3.80569	7.41059	5.42576	4.8361	5.1145	7.97543	5.62871	4.83108	6.54877	6.40804	5.6727	3.20888	6.29433	8.52359	7.09774	6.17897	7.02986	6.11365	4.70066	6.26653	4.31883
PI(41:6)	923.565	3.30405	1.11908	3.28261	1.15289	0.933372	2.78746	5.17021	1.28688	4.0275	3.14726	0.801256	4.38741	4.56373	3.92589	1.21139	3.69189	3.43504	2.27365	2.72919	2.70621	4.80032	3.62335	2.9094	4.77393	4.61043	3.46467	3.93533	2.29855	4.59649	3.42582	3.96062	2.6403	4.34112	2.95049	2.00791	2.9638	2.62916	2.10157	1.41695	2.60492	4.95323	4.87836	3.05137	3.75236	3.32679	3.872	3.49443	2.5186
PI(48:5)	1023.69	0.617678	0.282958	0.504913	0.359688	0.126438	0.956704	1.02291	0.437591	0.947174	0.849893	0.229376	0.874516	1.11225	0.360084	0.427936	1.05513	0.624008	0.853953	0.759468	0.80361	0.857011	0.462266	0.533101	0.476559	0.500548	0.496241	1.08724	0.0901627	0.467871	0.587501	0.707502	0.807366	0.511654	0.913826	0.329893	0.208179	0.484601	0.302869	0.214208	0.482447	0.355255	0.521491	0.217631	1.04263	0.734445	0.997096	0.83271	0.239049
PI-O_31:1_[M-H]1-	779.508	2.15358	0.791244	1.82565	0.635469	0.0455737	2.67114	2.04147	3.84057	1.77906	2.39287	1.35764	1.9489	1.57697	1.69475	4.17398	2.00026	2.99273	3.74129	2.93532	1.8406	2.30549	1.38345	2.55635	1.90228	3.07855	1.99147	1.39075	1.90772	2.12005	1.42496	2.00163	2.42724	2.32542	2.91544	2.9491	1.13841	1.77544	1.04627	0.449704	2.60459	1.43228	1.3351	2.95992	1.66054	2.07355	1.81445	1.56145	2.4583
PI-O_36:1_[M-H]1-	849.586	0.0457623	0.0574508	0.0383805	0.0429896	0.519255	0.0894664	0.0413834	0.0542271	0.0528173	0.0658935	0.10407	0	0	0	0.0324858	0.0463776	0.0200138	0	0.0284269	0.222454	0.0848965	0.0269613	0.0260601	0	0.0248975	0.0230758	0.0262339	0.169103	0.0180185	0.0247671	0	0	0.0382887	0.0541698	0.0745207	0	0.0362255	0	0.213772	0	0.0336233	0	0.170662	0	0.0275991	0.0392941	0.124198	0.0191899
PI-O_38:2_[M-H]1-	875.602	0.0196317	0.0266623	0.0150045	0.0250162	0.428673	0.0331085	0.0518553	0.0149992	0	0	0.0721158	0	0	0.0356968	0.030932	0	0.0392574	0	0.0139539	0.0196057	0	0.0535446	0	0	0	0	0	0	0	0	0.0206716	0	0	0.0371431	0.0328982	0.0538038	0	0.0670624	0	0	0.0246488	0	0.113885	0.0491238	0.0209601	0.0175221	0	0
PI-O_38:6_[M-H]1-	867.539	9.28456	1.46554	8.9653	1.38302	0.322349	8.98138	10.6366	10.1559	9.11547	8.83315	4.24492	9.50355	11.5148	8.29888	10.707	8.45449	9.63966	11.0456	9.36605	9.10502	10.0702	9.06881	8.54008	8.54163	9.18398	10.5465	9.08706	8.54556	9.13708	10.3244	9.20083	10.5835	9.70267	8.96326	9.43401	8.59639	10.6682	12.4553	5.25121	9.59495	10.3985	9.52751	7.08648	8.06637	9.20546	7.77505	9.10083	9.17823
PI-O_40:4_[M-H]1-	899.602	0.114834	0.242089	0.190134	0.45448	0.363611	0.0672995	0.145492	0.0835048	0.113431	0.0225086	1.04757	0.0712486	0.0525582	0.149452	0.0862763	0.0299684	0.0272889	0.0578226	0.0722252	0.0162736	0.0550043	0	0.0657724	0	0	0.0317632	0.0427783	1.14135	0.0531814	0	0	0.0225313	0.0684366	0	0	0.0669533	0.0552373	0.103181	0.289557	0	0.0938592	0	0.434999	0.0258198	0	0.0125717	0.0830848	0
PI-P_33:2_[M-H]1-	803.508	0.778051	0.408616	0.941065	0.436636	0.090888	1.13598	0.330595	0.776635	1.18348	1.35129	0.184696	0.747815	0.631032	1.11934	0.482762	0.74643	1.51538	0.899364	0.44391	0.658556	1.26281	1.93401	0.749545	0.961775	1.09643	0.643654	0.891403	0.365302	1.09755	0.621704	1.1424	0.551427	0.652701	0.6681	0.503106	0.859151	0.0442822	0	0.233965	0.702555	1.04794	0.429131	0.269221	1.09739	1.08922	1.9158	0.98232	1.03961
PS_27:0_[M-H]1-	664.419	6.80443	1.90671	5.98898	1.56605	0.0409969	7.53556	6.58382	7.42203	6.17666	8.36624	2.74122	4.83539	5.1979	7.88408	10.1637	6.89655	10.3867	8.81434	11.7184	7.54987	4.92574	7.40694	7.03163	7.69119	5.79183	6.22373	6.10064	3.8892	7.80203	7.62336	5.70852	3.94639	6.80518	7.86693	7.97206	6.22757	6.41481	3.00985	9.17083	8.6017	5.58304	4.96999	7.72348	6.23708	5.181	4.59135	3.36322	7.84038
PS_29:1_[M-H]1-	690.435	0.0179471	0.0241585	0.0224276	0.0323754	0.488858	0.0185004	0.0637079	0	0	0.0432215	0	0.0335347	0	0	0	0	0.0937423	0	0.0283464	0.0228774	0.0142131	0	0.0267943	0	0	0.0184441	0.0158498	0	0.0420766	0.0310955	0.0706078	0	0.0417004	0.0211296	0	0.0682312	0	0	0	0.0282684	0.0355447	0	0	0	0	0.0198969	0	0.066963
PS_34:4_[M-H]1-	754.466	0.0147395	0.0181304	0.0152599	0.0211607	0.90698	0	0	0.0332489	0.0196491	0.0155673	0	0	0.0147735	0	0	0	0.0454241	0	0	0.0353676	0	0	0.0241819	0.0196592	0.0361328	0.0245771	0.0331321	0	0.0450719	0	0.0325516	0	0	0.0112356	0.0428687	0	0	0.0563208	0	0	0.0476644	0.0118305	0	0	0.0403227	0.0186528	0.0215992	0.0336619
PS_36:6_[M-H]1-	778.466	0.0355607	0.0311977	0.0403333	0.0361819	0.532424	0.0599935	0.0536747	0.0327735	0.0174236	0.0215493	0	0.0211008	0.104057	0.0800227	0.0283958	0.0256611	0.0886188	0.0240908	0	0.0604803	0.116836	0.0313976	0	0.0394656	0.0138975	0.0307628	0.0433715	0	0.0499931	0.0303812	0.0329558	0.0485344	0.0353825	0.000713214	0.0497552	0	0	0.0638987	0	0.0464951	0	0.0387265	0	0.0291316	0.102887	0.044171	0.105674	0.0256745
PS_38:6_[M-H]1-	806.498	0.0283912	0.0369332	0.0393092	0.0423916	0.22655	0.0590923	0.0450302	0.0360109	0	0.0207408	0	0	0	0.0385269	0	0.060362	0.0761369	0.0315336	0	0.0147492	0	0	0.0267404	0.027868	0	0.0250415	0.0438026	0	0.0885152	0	0.0314995	0.0244248	0	0.062769	0	0	0.0607221	0.0648555	0.0809554	0	0.0345757	0	0	0	0.181697	0.0694106	0.0298295	0.0583339
PS_42:11_[M-H]1-	852.482	0.0184199	0.0468775	0.0224599	0.0530379	0.721047	0.0111865	0	0.0143573	0	0	0.25324	0	0	0	0.0159898	0.0315398	0.132398	0.0121591	0	0.0227547	0.0010969	0	0.0236567	0	0.0164993	0.0321338	0	0	0.000501074	0	0	0	0.022778	0.0120029	0.00077623	0	0	0	0.112251	0	0	0	0.00886643	0	0.0126067	0.00949088	0.0210645	0.014317
PS_44:10_[M-H]1-	882.529	0.160671	0.10189	0.244927	0.162819	0.00776956	0.114627	0.0615214	0.307885	0.185061	0.129415	0.29431	0.215661	0.273424	0.0801825	0.138906	0.124405	0.316072	0.0788829	0.265895	0.0962819	0.195299	0.0881719	0.116893	0.166604	0.254727	0.196618	0.084945	0.0646787	0.0460537	0.109391	0.0487627	0.162376	0.145661	0.0464086	0.0369121	0.232423	0.0596854	0.121419	0.500262	0.209169	0.304311	0.160867	0	0.25889	0.133764	0.192536	0.109426	0.255171
PS-O_29:1_[M-H]1-	664.456	18.863	3.36628	18.9942	3.79494	0.871418	22.7654	18.0827	17.0303	16.1168	20.5139	15.7099	18.6805	11.6869	22.1821	22.9381	21.0159	20.1015	23.0455	13.0814	15.6346	18.1565	22.88	22.9801	15.6064	19.9191	17.2221	23.1302	19.387	20.546	23.5254	20.8115	20.053	17.7578	19.0931	16.5311	16.8205	18.5829	22.9678	17.4213	16.2029	16.4275	20.9337	8.49153	20.9656	19.5211	24.2559	24.0453	18.9866
PS-O_30:0_[M-H]1-	692.487	0.0328555	0.0320503	0.0331765	0.0289004	0.962814	0.0218415	0.067373	0.0272546	0.0406433	0.0241409	0	0	0.0543581	0	0.031187	0.0417857	0	0	0.0371123	0.0555684	0.0482745	0.0246934	0.0904482	0	0.042395	0	0.127262	0	0.0421078	0.0534342	0.0852698	0.0596596	0.0324189	0.0195322	0.0332379	0	0.110102	0	0.0529288	0	0.0438699	0	0	0.0275851	0.0197348	0.0907654	0.0126922	0.0164125
SM_33:1_[M+OAC]1-	747.566	0.335895	0.60524	0.452493	0.838234	0.481748	0.199969	0.194222	0.139242	0.096877	0.152297	2.89902	0.11842	0.314576	0.114009	0.217084	0.236611	0.124367	0.106938	0.13192	0.0722314	0.0861359	0.101309	0.137472	0.151431	0.109739	0.134082	0.0801105	1.86943	0.118603	0.124992	0.0665026	0.338103	0.112158	0.120597	0.196742	0.183472	0.208148	0.146008	1.36617	0.191615	0.12023	0.147175	2.03189	0.0799769	0.0959092	0.0540516	0.0920012	0.0634073
SM_34:1_[M+OAC]1-	761.581	0.267426	0.129947	0.230961	0.0928984	0.154981	0.111103	0.643604	0.305138	0.410128	0.271929	0.393661	0.249349	0.191788	0.253416	0.280206	0.309387	0.164508	0.29281	0.263777	0.137917	0.189828	0.30751	0.133777	0.311923	0.26346	0.11724	0.219665	0.339298	0.213387	0.319934	0.398242	0.183885	0.13271	0.172645	0.35334	0.286623	0.723866	0.399962	0.157573	0.327188	0.160379	0.116536	0.141059	0.201143	0.247143	0.134889	0.20959	0.125494
SM_34:2_[M+OAC]1-	759.566	0.0490208	0.0612154	0.0736799	0.0922239	0.167235	0.00785871	0.0467831	0	0.0124914	0.000907069	0.167267	0.0649288	0	0.0686564	0.0215225	0.0295874	0.00209051	0.0242149	0.0231847	0.172459	0.0453445	0.241971	0.0712451	0.00375565	0.0672235	0.0467856	0.0351291	0.121605	0.161691	0.0300566	0	0.0243255	0.0145531	0.0310153	0	0.044522	0	0	0	0	0.115847	0	0.172549	0.0912631	0	0.0999438	0.0286101	0.123092
SM_35:1_[M+OAC]1-	775.597	0.0188632	0.0347031	0.0227109	0.0317208	0.608323	0	0	0.041469	0.0256377	0.0199669	0.171247	0	0.0318542	0	0.0303891	0.0271466	0.0219603	0	0.029057	0	0	0	0	0	0	0.0278403	0.0216481	0	0	0.0335514	0	0	0.0311986	0.0129987	0.027696	0	0	0	0	0	0.0366569	0	0.136845	0.0273675	0	0.0184824	0	0.0165621
SM_36:1_[M+OAC]1-	789.613	36.1445	5.55348	32.7598	5.58241	0.00849328	34.2773	37.5366	53.8873	44.9533	40.9801	22.1629	34.5528	34.303	32.4126	38.9747	40.1436	36.4828	41.3876	39.4625	38.8112	38.726	45.734	40.2382	40.277	35.1864	38.653	31.0568	35.0603	40.6865	34.7986	35.1848	33.0986	32.1985	30.9015	32.7319	33.5082	34.2976	31.0097	30.8588	43.6626	29.9647	33.8309	32.8103	29.3394	31.6393	33.1243	42.4965	47.3392
SM_37:1_[M+OAC]1-	803.628	0.0687221	0.186951	0.134117	0.339977	0.295447	0.057268	0.0388584	0	0.0434937	0	1.10302	0	0.0782307	0.0213811	0	0.021673	0.0162913	0.0271208	0.0125113	0.013809	0.0741316	0	0.0563758	0.0196203	0	0.0383801	0.0758895	0.234634	0.0200325	0	0.035592	0.0102253	0	0	0	0	0	0	0.459047	0	0	0	0.154746	0.107948	0.0286077	0.092609	0	0.042279
SM_38:1_[M+OAC]1-	817.644	7.51236	1.31421	8.77443	1.61804	0.00029698	8.43921	6.62432	6.32688	7.17141	7.02063	6.01836	8.01893	6.51317	8.50326	6.02689	7.44204	6.67941	6.09455	6.79637	10.2151	6.98011	9.30481	9.19427	8.41816	8.12367	6.62006	8.31432	7.21018	7.70736	7.03147	8.25322	5.35757	7.57183	9.51001	6.83852	8.27556	7.78443	6.08694	5.78515	7.13687	8.20074	6.91329	6.70908	12.0316	7.24443	9.92311	7.37433	10.344
SM_39:1_[M+OAC]1-	831.66	1.84435	0.843926	1.74379	0.654197	0.555149	2.7895	1.14035	0.860609	0.915697	1.94511	0.315013	1.16268	1.15169	2.76315	4.19259	2.35923	2.69769	2.43486	1.9137	2.50551	1.30273	1.91429	1.84675	1.74463	2.24633	1.60065	2.46158	0.551927	1.90356	2.88627	1.97694	1.53128	1.90355	2.7738	2.69425	1.37169	0.641518	0.598096	3.3903	1.05879	1.25322	1.14097	1.3954	2.52683	1.91133	1.5477	1.00647	2.07244
SM_39:2_[M+OAC]1-	829.644	0.0447897	0.0386118	0.0405617	0.0415004	0.640746	0.0340054	0.0741675	0.0639264	0.0247892	0.0401323	0.00928437	0.0631014	0.077853	0.0708029	0	0.104031	0.0685054	0	0.0948852	0.0737363	0.101152	0.00400568	0.0506694	0.093843	0	0.094158	0.139839	0.0347488	0.0413006	0.0197929	0.081753	0.058718	0.0615035	0.0949486	0	0	0	0	0	0	0.0504574	0.0276965	0	0.0158319	0.0219489	0.0344759	0	0.0188894
SM_40:1_[M+OAC]1-	845.675	0.123297	0.123317	0.240137	0.800698	0.373052	0.115482	0.263043	0.171019	0.110171	0.179238	0.034937	0.117865	0.0522111	0.0609992	0.0730193	0.120694	0.0920591	0.080424	0.0584179	0.0185893	0.029122	0.0378117	0.0238375	0.0419999	0.0546451	0.0580269	0.126055	0.173396	0.184936	0.104837	0.114192	0.209898	0.0726705	0.0808747	0.134984	0.0849362	0.569499	0.61847	0.00587395	0.134116	0.188033	0.0819589	0.0766749	0.0835428	0.0933188	0.111909	0.121391	5.0844
SM_40:2_[M+OAC]1-	843.66	0.0135058	0.0176285	0.0133806	0.0172479	0.974627	0.0426641	0	0.012442	0	0.0253128	0	0	0.0255958	0	0.0509712	0.0225258	0.0317224	0	0.0268287	0	0	0	0.0216108	0	0	0	0	0.0582209	0.0258756	0	0.016865	0	0.0209365	0.0231584	0	0	0	0.0588574	0	0.0329595	0.0184143	0	0	0	0.0252723	0.0169105	0.0291464	0.0364508
SM_41:0_[M+OAC]1-	859.691	0.0129709	0.0160819	0.0251671	0.0269927	0.017931	0.000677865	0.064987	0.00123622	0.0178482	0.00167908	0	0.0293455	0.0025619	0.00206974	0.00854361	0.00226431	0.0231259	0	0.000739812	0.0155019	0.0172534	0.0120373	2.75566e-05	0.00480433	0.0047567	0.00151355	0.0483132	0	0.00225254	0.0208022	0.00298259	0.00169806	0.0238793	0.0285758	0.000425785	0.0198777	0.00114462	0.0343451	0	0.00592607	0.0051068	0.0349601	0.000157592	0.0423547	0.0350581	0.0232563	0.0127141	0.00524931
SM_41:1_[M+OAC]1-	857.675	10.707	2.19844	10.869	2.55401	0.763562	12.5172	7.71083	9.10306	9.60451	10.1394	6.45311	11.103	6.81281	11.6541	16.2751	12.71	9.61464	11.935	8.09585	12.202	9.80309	14.2097	12.3758	9.31395	13.7106	11.2196	11.6693	8.41776	9.72882	14.2184	12.5425	12.2673	9.64089	10.9627	10.2189	9.86476	9.17351	11.2122	14.3524	8.79664	7.21008	8.94898	10.4749	11.8567	10.158	11.7306	14.6754	12.1544
SM_42:1_[M+OAC]1-	873.707	0.0550936	0.0823279	0.0411046	0.0540094	0.373906	0.0738792	0	0	0.0699658	0.0414208	0.506547	0.0570827	0.0214938	0.0368494	0	0.0928132	0.0666281	0.0474568	0.0916361	0.0604746	0.0714135	0.116289	0.0190335	1.58912e-05	0.118521	0.0269753	0.0209564	0.0722016	0.0479734	0.0214884	0	0.0294492	0.00282662	0.026696	0	0	0.0378421	0.0493482	0.0865149	0	0.0488749	0.146707	0.0713893	0.0229812	0	0.0492674	0.0191884	0.265535
SM_42:2_[M+OAC]1-	871.691	1.56672	0.746438	1.25567	0.61785	0.0469834	1.60618	1.74128	0.380224	0.671525	1.68413	0.409898	1.39727	2.30169	1.7132	2.82314	1.73513	2.2347	1.68294	2.90728	1.95291	0.791083	0.465902	1.07277	1.63616	1.73802	1.22774	2.32652	0.669617	1.80791	2.46375	1.37588	0.706357	1.43566	2.1862	2.50073	0.53399	1.85793	0.26611	3.3757	1.41278	0.996307	1.05206	1.84628	2.03327	1.64857	0.76434	0.231444	1.09125
SM_43_1_[M+OAC]1-	887.722	0.115361	0.083516	0.130003	0.082873	0.436534	0.33007	0.0559823	0.0829841	0.0600446	0.0508561	0.0829974	0.043539	0.00410522	0.0749812	0.326841	0.0373696	0.23653	0.0285025	0.0282984	0.164711	0.116852	0.203895	0.0832143	0.0193185	0.106965	0.0957911	0.21213	0.0711272	0.0795681	0.241974	0.0448364	0.0916813	0.125932	0.216934	0.0807251	0.0769772	0.0401127	0.199423	0.128289	0.166011	0.116837	0.0242666	0.0684472	0.250271	0.145045	0.268719	0.0840233	0.223343
SM_44:1_[M+OAC]1-	901.738	3.7654	1.8458	3.67463	1.40433	0.806079	5.26613	2.04443	2.92089	3.40294	3.69715	9.6483	2.94147	1.75356	4.18723	4.90276	5.31086	3.63735	3.33429	2.58205	4.3724	3.40025	4.39953	3.25097	2.41438	3.51584	3.14405	3.71639	3.44041	2.55177	4.82241	3.20317	3.85169	2.57186	3.16729	3.86324	3.50478	1.6137	3.16248	11.4016	1.93808	2.87214	2.2234	5.53273	4.08738	2.96479	4.3513	4.20823	3.00884
[truncated: 37 more columns]

## Sheet: Human,PLA,Sig,-veFA
						Human	Human	Human	Human	Human	Human	Human	Human	Human	Human	Human	Human	Human	Human	Human	Human	Human	Human	Human	Human	Human	Human	Human	Human	Human	Human	Human	Human	Human	Human	Human	Human	Human	Human	Human	Human	Human	Human	Human	Human	Human	Human	Human	Human
						PLA	PLA	PLA	PLA	PLA	PLA	PLA	PLA	PLA	PLA	PLA	PLA	PLA	PLA	PLA	PLA	PLA	PLA	PLA	PLA	PLA	PLA	PLA	PLA	PLA	PLA	PLA	PLA	PLA	PLA	PLA	PLA	PLA	PLA	PLA	PLA	PLA	PLA	PLA	PLA	PLA	PLA	PLA	PLA
						GROUP	GROUP	GROUP	GROUP	GROUP	GROUP	GROUP	GROUP	GROUP	GROUP	GROUP	GROUP	GROUP	GROUP	GROUP	GROUP	GROUP	GROUP	GROUP	GROUP	GROUP	GROUP	GROUP	GROUP	GROUP	GROUP	GROUP	GROUP	GROUP	GROUP	GROUP	GROUP	GROUP	GROUP	GROUP	GROUP	GROUP	GROUP	GROUP	GROUP	GROUP	GROUP	GROUP	GROUP
		Obese		Lean		0	0	0	0	0	0	0	0	0	0	0	0	0	0	0	0	0	0	0	0	0	0	0	0	0	0	0	0	0	0	0	0	0	0	0	0	0	0	1	1	1	1	1	1
Variable	m/z	Mean	St Dev	Mean	St Dev	S00317747	S00317748	S00317749	S00317750	S00317751	S00317752	S00317754	S00317755	S00317759	S00317760	S00317763	S00317765	S00317766	S00317767	S00317769	S00317771	S00317772	S00317773	S00317775	S00317776	S00317780	S00317781	S00317784	S00317785	S00317786	S00317787	S00317788	S00317789	S00317791	S00317794	S00317795	S00317797	S00317810	S00317813	S00317816	S00317817	S00317818	S00317822	S00317746	S00317753	S00317756	S00317757	S00317758	S00317761
FA(10:0)	171.139	38.4692	11.3012	34.5288	9.24219	65.8262	52.6739	49.9859	55.6991	45.4436	49.2094	40.7746	30.4342	61.633	51.7814	39.5644	48.5125	51.2255	48.0046	31.2306	38.2943	39.7345	39.238	34.0411	33.478	38.3933	30.6915	39.4511	32.2666	34.752	34.9089	36.4164	34.1794	33.5882	30.2942	23.7038	30.7948	25.9993	29.8765	41.5475	20.8942	11.8284	25.4571	46.9845	45.1711	43.4126	37.2499	51.6314	48.0901
FA(11:0)	185.155	6.11385	1.53446	5.44444	1.3786	9.55967	8.15159	8.07768	8.61314	6.79982	8.29733	6.9904	5.28826	8.79407	7.7056	6.72657	6.94862	7.64686	7.07524	5.15742	6.3633	6.64356	6.06935	4.83977	5.26117	6.54084	5.18342	5.52227	4.72389	5.34022	6.09508	6.94266	5.57815	4.97023	4.80128	4.68557	5.10268	4.24261	5.50532	5.30986	3.8714	2.47593	4.42533	7.12753	7.70895	7.22043	6.0914	7.4162	7.76594
FA(12:0)	199.17	22.8507	4.47106	21.0242	4.50693	29.2791	26.9929	27.8127	28.5631	22.9272	30.3865	23.0757	21.5756	29.8936	28.1048	24.4482	23.2849	26.8034	25.4767	19.5423	25.6177	27.4096	22.8694	18.5802	21.1359	25.8984	21.6468	21.26	17.9728	20.3551	23.7909	29.1961	21.5628	19.7882	18.1035	20.4596	20.343	17.1436	23.2372	19.3582	15.5992	10.3783	18.4546	25.3744	27.7016	24.8161	23.347	26.2196	28.6781
FA(12:1)	197.155	1.06482	0.19709	0.985599	0.159842	1.36685	1.29484	1.3095	1.12541	1.18122	1.63304	1.09238	0.944582	1.48062	1.23749	0.886941	1.25338	1.2764	1.22125	1.01014	0.948611	1.1204	1.08377	1.08139	0.9586	1.15547	1.0423	1.04354	0.867085	0.998332	0.966538	1.08559	1.12673	0.930516	0.87233	0.948754	0.973802	0.838746	0.825069	0.812828	0.881283	0.719157	0.868412	0.641534	1.2469	1.09365	1.14035	1.12525	1.30786
FA(13:0)	213.186	4.25679	1.28445	3.85158	1.0702	6.77345	5.80241	6.34109	6.42767	5.02347	7.90789	5.05452	4.1849	5.67635	4.5456	5.35034	4.14878	4.44374	4.15611	3.45941	5.19995	4.59006	3.65776	3.01608	3.28679	4.60912	3.58708	3.81057	2.82765	3.37803	4.12303	5.38607	3.65338	2.98549	3.07218	3.82567	3.32969	2.69707	4.03638	3.3761	2.76583	2.00853	3.23989	5.70303	6.04677	4.67236	4.5434	4.64853	5.20256
FA(14:0)	227.202	15.6511	2.14592	15.7178	4.52674	20.1033	18.303	19.4214	18.493	18.2921	22.2943	17.3367	16.0433	17.8803	16.4301	15.041	14.4916	16.2722	15.938	14.0569	15.691	15.5394	14.8272	13.3231	14.8459	16.2474	14.0921	14.2812	12.9946	14.9344	15.7657	16.9422	14.5296	14.0395	14.2281	15.7671	14.3023	13.9531	14.9734	14.1842	13.4514	12.0542	13.3761	17.1	17.5458	16.358	16.4738	16.6902	17.2558
FA(14:1)	225.186	0.860718	0.338065	0.94992	0.880072	1.64268	1.10401	1.03742	0.96682	0.886073	2.50209	1.02601	0.877637	1.01819	0.826744	0.440585	0.900899	0.770075	0.871613	0.760789	0.8353	0.755038	0.860434	0.723047	0.699208	0.773302	0.786581	1.06751	0.599358	0.746338	0.683774	0.642852	0.699726	0.737357	0.764499	0.792449	0.706814	0.70697	0.728231	0.903909	0.62889	0.659068	0.574988	0.554524	0.868195	0.897517	0.799061	0.870624	0.912515
FA(15:0)	241.217	6.29488	1.81041	6.89572	5.46194	8.89407	8.63521	9.04528	8.22687	9.42354	12.5044	7.12854	5.83988	7.23006	6.12011	6.95103	5.25908	5.58315	5.72479	5.32927	7.23413	6.89254	5.27462	4.25504	4.9439	7.43729	5.47104	5.73621	3.8443	5.24129	6.55379	8.0983	5.37502	4.80122	4.95281	6.74215	4.6301	4.22171	6.252	5.98593	4.54792	3.73316	5.08554	8.90012	8.48481	6.23183	6.38205	6.02625	7.23671
FA(16:0)	255.233	460.437	30.5536	466.976	33.772	375.501	439.544	425.231	421.584	433.521	426.094	436.996	443.508	455.819	455.324	444.401	405.389	460.574	457.345	447.744	430.182	454.883	459.927	478.511	487.888	443.813	456.46	491.187	490.09	500.981	463.75	439.46	481.577	482.58	493.434	473.891	507.784	508.412	466.72	505.394	504.44	490.311	456.34	393.128	421.441	412.69	477.398	456.865	423.989
FA(16:1)	253.217	4.92235	1.73784	7.51316	13.1695	5.90502	5.47155	4.17464	4.24983	4.72647	12.9243	5.67528	8.57066	3.88751	3.90645	3.74854	4.22191	3.48261	3.86251	4.75861	3.85472	3.90887	3.84399	4.07899	4.2575	3.9903	4.7946	6.18396	3.26814	4.56697	4.72399	3.84533	3.67205	5.20252	4.39553	7.50636	3.94461	4.47312	5.03902	6.56551	4.62996	5.78655	4.9506	5.63838	4.23881	4.71838	4.14694	4.32935	4.30405
FA(16:2)	251.202	0.701083	0.123325	0.68099	0.205445	0.594257	0.81766	0.850386	0.707984	0.841246	0.902957	0.745776	0.834961	0.853163	0.82689	0.423061	0.806753	0.63491	0.788562	0.765221	0.604564	0.70615	0.743315	0.61563	0.742189	0.801766	0.825829	0.729795	0.655533	0.6569	0.596439	0.47052	0.747911	0.738475	0.640998	0.592828	0.60309	0.667981	0.378896	0.553391	0.815792	0.740623	0.618771	0.289065	0.577518	0.914852	0.842556	0.831806	0.873627
FA(16:3)	249.186	0.454407	0.110204	0.407448	0.129484	0.625042	0.674986	0.564518	0.505876	0.352694	0.35817	0.515888	0.307364	0.728623	0.445367	0.312298	0.601451	0.561059	0.582642	0.42311	0.291817	0.45057	0.54224	0.530644	0.445678	0.482089	0.472103	0.38262	0.415972	0.410698	0.388118	0.412263	0.483538	0.432633	0.443012	0.33934	0.439365	0.400991	0.266957	0.231773	0.50863	0.514782	0.422526	0.0885359	0.377077	0.578722	0.517298	0.497702	0.607694
FA(17:0)	269.249	2.69231	0.570433	2.80085	1.52087	3.31815	3.26026	3.581	3.08023	3.9002	4.62809	3.1313	2.41663	2.82742	2.38713	2.7215	2.41636	2.27447	2.48601	2.37968	3.28544	2.77141	2.36058	1.92876	2.16974	2.90712	2.58757	2.52478	1.93049	2.22692	2.90294	3.26487	2.56034	2.12279	2.38994	3.06702	2.2681	1.90351	2.80355	2.33144	2.34349	2.27492	2.57361	2.86371	3.1956	2.54947	2.75399	2.63197	3.09633
FA(18:0)	283.264	276.683	20.5851	281.441	25.7144	218.188	270.013	256.315	256.454	254.599	260.534	255.817	245.912	271.005	269.876	290.871	242.424	264.066	260.687	254.515	276.573	298.46	263.184	280.242	279.595	280.126	288.203	297.112	282.456	274.82	290.485	290.862	283.645	273.083	291.046	312.425	311.406	288.722	305.715	309.604	288.811	287.038	289.046	241.588	252.399	237.14	263.352	247.375	252.897
FA(18:1)	281.249	60.2223	14.0483	56.961	10.1942	79.9066	66.5609	65.4735	63.8578	66.38	68.4907	78.2499	124.512	53.844	56.9768	55.4963	75.8013	57.5393	62.1147	68.1783	58.8835	47.2233	66.1971	58.803	58.3123	56.7098	62.1747	53.474	52.6271	52.2466	55.4043	53.5508	52.8839	59.1986	54.0069	51.1058	41.5578	49.1717	46.7941	37.7177	51.9437	63.749	61.3284	75.7374	68.8653	68.7844	59.1452	66.3741	62.76
FA(18:2)	279.233	28.4361	6.11859	28.2754	7.24954	48.4077	31.7331	35.7682	33.3431	35.0256	36.363	33.031	28.3316	28.4656	28.3248	27.8512	37.8443	29.0705	31.0389	35.6585	29.4824	20.4132	29.7329	26.5603	24.6621	30.6527	28.6322	20.7246	22.5021	24.1395	24.5839	31.784	26.0117	26.8565	22.011	23.914	16.1144	21.982	24.1899	18.3316	27.5311	31.3281	28.1742	41.3237	38.0847	40.9549	33.9965	38.8087	43.8633
FA(18:3)	277.217	2.9973	0.979984	2.57653	0.786041	4.24784	4.91716	5.53526	4.59757	4.15383	5.18315	4.38786	2.9794	3.8077	2.83015	3.12269	3.10419	2.99022	2.99978	2.65102	3.07847	2.53773	2.7504	2.13446	2.45048	2.9774	2.29114	2.70703	1.92517	2.34437	2.20007	2.38195	2.50877	2.30637	2.12674	2.69732	1.89256	2.17298	2.36444	1.99639	2.77805	4.1012	1.6661	2.88755	4.22863	4.16127	3.69228	3.30192	3.86501
FA(18:4)	275.202	0.196922	0.0862085	0.171682	0.0771628	0.129693	0.248463	0.305008	0.280482	0.226239	0.0509426	0.276575	0.512563	0.228233	0.198491	0.0562777	0.284508	0.262056	0.2285	0.18111	0.158654	0.171393	0.244615	0.189844	0.243723	0.182661	0.242813	0.14052	0.142426	0.249732	0.116783	0.037751	0.222296	0.176363	0.228522	0.0965287	0.176892	0.222907	0.0801433	0.124102	0.207374	0.226452	0.13141	0.127725	0.151842	0.310047	0.295041	0.245506	0.300742
FA(19:0)	297.28	0.692523	0.102145	0.690892	0.19768	0.722218	0.725324	0.798261	0.738019	0.60199	1.04272	0.799127	0.65204	0.8423	0.730482	0.522042	0.714533	0.65883	0.69243	0.651152	0.709773	0.677463	0.61539	0.529874	0.588953	0.77438	0.806437	0.658053	0.595593	0.614273	0.650422	0.576421	0.714237	0.628077	0.694935	0.77967	0.682927	0.614447	0.750621	0.497097	0.749916	0.800533	0.714932	0.346091	0.702041	0.806707	0.795055	0.653291	0.770156
FA(19:1)	295.264	0.631124	0.149143	0.618804	0.24246	0.34122	0.885299	0.887223	0.763268	0.480443	1.00821	0.686078	0.705239	0.712234	0.635762	0.33927	0.509914	0.584881	0.640167	0.683357	0.646287	0.625458	0.606028	0.508627	0.578526	0.738533	0.849576	0.716291	0.425405	0.564713	0.656764	0.375624	0.557125	0.645785	0.587648	0.584661	0.543817	0.600788	0.587025	0.472987	0.759095	0.847719	0.641664	0.307955	0.356584	0.766454	0.806748	0.687796	0.79507
FA(20:0)	311.296	2.30208	0.302577	2.27519	0.445815	1.91729	2.60801	2.50524	2.50375	2.72371	3.13027	2.31359	2.24326	2.13609	2.20943	2.67576	1.85521	2.06385	2.04675	1.99696	2.41082	2.61881	2.00204	1.93471	2.02086	2.35654	2.44628	2.05068	1.9687	2.05274	2.35363	2.66987	2.18151	1.99547	2.25954	2.75923	2.29395	2.15394	2.53622	1.88052	2.47343	2.72319	2.40729	1.97773	2.26137	1.93784	2.24568	1.8682	2.26695
FA(20:1)	309.28	0.91491	0.225647	0.891779	0.353573	1.06943	1.08352	1.02149	0.903248	0.933091	1.73495	1.07638	1.54419	0.761101	0.853226	0.791527	0.991634	0.78328	0.984415	1.0919	0.904654	0.791583	0.782018	0.801096	0.696014	0.883246	1.08905	1.05286	0.593486	0.686401	0.866595	0.765902	0.8058	0.855341	0.807392	0.82194	0.563032	0.764098	0.954674	0.663874	0.853522	1.07508	1.06552	0.391819	0.791447	0.93392	0.983944	0.996446	0.937472
FA(20:2)	307.264	0.981889	0.203563	0.979568	0.290566	1.46118	1.0968	0.956348	1.02478	1.15826	1.10793	1.17447	0.752138	0.906722	0.941518	0.629791	1.24646	0.89566	1.0746	1.39088	0.917764	0.868151	1.01886	0.956263	0.771583	1.31194	1.11377	0.994913	0.827452	0.845534	1.02334	1.04268	0.974217	0.806752	0.924649	0.909565	0.665154	0.671873	0.98506	0.586004	0.840704	1.17469	1.26333	0.991345	0.966161	1.60645	1.14231	1.07776	1.3958
FA(20:3)	305.249	8.93824	3.43926	9.04545	4.4681	20.3353	6.22422	9.85666	9.95998	11.7247	7.17093	10.3681	5.0742	6.67136	12.0679	10.5871	16.8057	9.19623	6.54909	14.5776	10.7798	10.2844	10.9253	7.10499	8.88583	10.3468	10.0211	3.6634	8.32393	8.25879	9.3591	9.97451	7.80892	9.34026	6.76794	5.82594	3.83656	5.26975	7.40135	2.96807	6.65633	7.20965	11.4711	21.0363	14.7414	19.8389	11.987	7.90254	17.3207
FA(20:4)	303.233	38.9961	13.9041	35.5617	16.7919	70.7675	28.0607	48.9734	49.7028	51.3381	21.1078	43.1013	34.7521	22.6747	34.7299	40.8512	79.0242	38.6169	45.3633	61.955	59.0092	36.7001	46.469	42.0989	30.725	46.288	40.3584	16.167	42.8831	29.0802	34.7976	40.105	34.4674	40.4038	31.3006	25.3264	18.0566	32.8477	32.8115	13.4709	29.9955	39.504	47.9656	74.1335	52.1607	71.7073	28.6559	37.6333	46.1854
FA(20:5)	301.217	1.82485	0.601017	1.56984	0.457079	2.94056	2.85657	3.17066	2.67538	2.38782	2.77477	3.03487	2.22816	2.04803	1.71111	1.85791	2.61226	1.68314	1.62527	2.14222	1.92621	1.47022	1.59518	1.26593	1.40517	1.67614	1.39797	1.48312	1.04186	1.14749	1.38716	1.45665	1.49821	1.60924	1.25884	1.47431	1.05278	1.26217	1.32947	1.11002	1.65595	2.19	1.90161	2.30332	2.73345	2.80303	2.07502	1.95405	2.34766
FA(21:0)	325.311	0.0956946	0.0433862	0.11738	0.122725	0.0893026	0.0379181	0.119359	0.168079	0.125717	0.131082	0.136194	0.0141661	0.157093	0.126706	0	0.17148	0.0844364	0.102139	0.0965785	0.0548061	0.0645444	0.11431	0.0357744	0.0952828	0.133904	0.0993982	0.142234	0.0369496	0.115634	0.089119	0.0181795	0.0860335	0.100231	0.0883548	0.147073	0.110847	0.112684	0.0591511	0.0583077	0.108689	0.14586	0.0587755	0.0547448	0.0366347	0.153432	0.127814	0.135547	0.150593
FA(22:0)	339.327	0.372621	0.145174	0.41885	0.426547	0.244249	0.397931	0.331017	0.313769	0.608013	1.05438	0.503307	0.259248	0.34149	0.302033	0.100363	0.457196	0.348804	0.466924	0.426677	0.283453	0.378831	0.326439	0.303886	0.312485	0.393019	0.369488	0.409591	0.295988	0.296362	0.351067	0.24155	0.37021	0.32909	0.404986	0.473285	0.318328	0.349389	0.443558	0.194346	0.345225	0.435725	0.377882	0.187405	0.336826	0.38011	0.308529	0.355031	0.478669
FA(22:1)	337.311	0.243967	0.107244	0.236273	0.139644	0.155371	0.417432	0.103661	0.176322	0.108476	0.450799	0.286972	0.206843	0.306757	0.254633	0.135911	0.18868	0.24152	0.243111	0.350689	0.132323	0.192177	0.20502	0.217979	0.282633	0.166709	0.259727	0.350945	0.173067	0.263591	0.214683	0.110154	0.255652	0.237603	0.277033	0.215114	0.204105	0.250851	0.30663	0.114596	0.313543	0.666759	0.232658	0.0724003	0.168873	0.301849	0.233715	0.254201	0.233767
FA(22:2)	335.296	0.0856778	0.0426416	0.107927	0.0759977	0.0299736	0.0816032	0.122515	0.090589	0.0423039	0.072521	0.0657597	0.0511393	0.0693237	0.102255	0.050655	0.102929	0.115766	0.125561	0.179667	0.0512325	0.056805	0.131703	0.0699615	0.110842	0.0159263	0.179903	0.0785254	0.0530911	0.0686989	0.0887791	0.0249219	0.101526	0.108971	0.0767412	0.0209346	0.0498094	0.130645	0.0784863	0.0430676	0.16415	0.159584	0.0888924	0	0.0927266	0.131415	0.239837	0.147743	0.171385
FA(22:3)	333.28	0.184991	0.0781556	0.198371	0.100737	0.241212	0.126046	0.240125	0.122491	0.163389	0.127553	0.251717	0.050822	0.133943	0.200252	0.0495111	0.191117	0.176922	0.194993	0.420618	0.104324	0.125097	0.261987	0.179602	0.247913	0.236896	0.318887	0.166737	0.192703	0.212644	0.151469	0.131881	0.164576	0.230062	0.186164	0.149588	0.110664	0.177318	0.133518	0.0241735	0.282076	0.27351	0.277163	0.218565	0.203086	0.434043	0.295116	0.174619	0.409263
FA(22:4)	331.264	2.05951	0.658267	1.82313	0.892388	3.85453	1.88163	2.77064	2.67297	2.59585	1.13526	2.73064	1.83288	1.18169	1.71409	2.47208	2.658	2.02159	2.11603	2.97818	2.89421	1.98587	2.23327	1.97223	1.66092	2.26043	2.57041	0.942225	2.17623	1.7454	1.91727	2.83022	1.96123	1.40434	1.54802	1.37953	1.33436	1.69058	2.21087	0.670486	1.32149	2.74714	2.18847	3.35545	3.32134	4.01427	1.52976	1.5775	1.98433
FA(22:5)	329.249	2.51585	0.996115	2.29471	1.16894	5.61309	1.99848	3.07925	3.18812	3.79737	1.25273	2.71363	2.22112	1.46272	2.77742	2.95365	4.424	2.77341	2.311	3.73613	3.44747	2.84267	2.64442	2.07254	1.68686	2.74192	2.67156	0.959506	2.26681	2.03323	2.28702	3.24586	2.20319	2.30506	1.64281	1.86675	1.0288	1.72036	2.50876	0.689197	1.58221	2.78562	4.06763	4.83503	4.01586	6.32785	2.13549	2.57531	2.70746
FA(22:6)	327.233	5.32957	2.13592	5.22159	2.63691	9.78136	5.09274	4.00358	7.94039	6.2558	3.78799	8.41873	4.00228	4.29936	2.43063	7.34278	9.6631	3.76327	4.3286	8.51663	8.91347	5.68788	6.30011	6.08479	4.23398	5.53701	5.73113	1.93979	5.72997	3.25365	5.45442	5.23303	4.41296	4.15073	2.75345	4.07701	2.41492	2.94856	6.84313	1.91673	4.66057	6.53493	8.08408	13.612	8.37973	9.72839	3.90477	5.83983	8.05999
FA(24:0)	367.358	0.322401	0.408875	0.546471	1.30137	0.028717	0.109474	0.120502	0.172288	1.01687	2.47912	0.732282	0.151254	0.136196	0.154554	0.0494645	0.339974	0.206831	0.248632	0.4426	0.0895198	0.222087	0.177216	0.16348	0.181985	0.203586	0.23568	0.750519	0.194339	0.183161	0.148031	0.234355	0.175901	0.200746	0.38527	0.4	0.268506	0.268976	0.190604	0.277672	0.320887	0.353057	0.236917	0.0455224	0.266645	0.287267	0.209871	0.133772	0.438108
FA(24:1)	365.342	0.0829659	0.0601498	0.0825269	0.126962	0.0740386	0.0379633	0.0545383	0.0533824	0.133268	0.102735	0.175252	0.13303	0.0163252	0.0839239	0.0878181	0.101297	0.0789411	0.0972056	0.294775	0.0161177	0.0933177	0.0447991	0.120408	0.069874	0.0794192	0.0706766	0.0806144	0.0209302	0.0587307	0.0788793	0.0502258	0.0458825	0.0298499	0.0696531	0.15245	0.0327054	0.101969	0.0183292	0.00761472	0.126258	0.241005	0.0185037	0	0.056361	0.0574115	0.0870172	0.047456	0.0617172
FA(24:2)	363.326	0.0194071	0.0200351	0.0182479	0.0198721	0	0.015241	0.0244336	0.0227762	0.0575798	0	0.0395078	0.0144299	0	0.0162917	0	0	0	0.0333168	0.0692175	0.0143042	0	0.0127822	0.0219243	0.0295491	0.0123371	0.0491229	0.036915	0	0.00496354	0.0519861	0	0	0.0277579	0.0309781	0.0133927	0.0060651	0.0378789	0	0	0.0193959	0.0658926	0.00943057	0	0.0278615	0.0112652	0.00867908	0.0208274	0.0593981
FA(24:3)	361.311	0.0133323	0.0132234	0.0117343	0.0105996	0	0	0	0	0	0.0317867	0.0184502	0	0.00771075	0.0214675	0.0324073	0.0339521	0.0251341	0.00618236	0.0471026	0	0.00708562	0.00741252	0.0242009	0	0	0.0210689	0.00922877	0.006095	0.0341242	0	0	0.0215455	0.0108999	0.0198119	0	0.0173446	0.0136485	0.0117194	0	0.0250711	0.0365284	0.016649	0	0	0.0282483	0.00750054	0.0062415	0.0308622
FA(24:4)	359.295	0.0822445	0.0534151	0.0803024	0.0737182	0.0655987	0.0643427	0.0314627	0.0310462	0.0442062	0	0.0685673	0.0379171	0.0630386	0.0889026	0.0580084	0.215016	0.197784	0.136695	0.140456	0.0916573	0.0876332	0.12033	0.0670172	0.0339318	0.135259	0.148225	0.00845116	0.0848521	0.0821486	0.0328889	0.133582	0.167232	0.0382563	0.102857	0.0303258	0.0281838	0.074053	0.0536125	0.0188966	0.0785378	0.0865725	0.177744	0.0727368	0.0236543	0.230491	0.0447628	0.0696309	0.188992
FA(26:2)	391.358	0.00388555	0.00734705	0.00358558	0.00506903	0	0	0	0	0	0.0322937	0	0	0	0	0	0	0	0	0.0110159	0.0232824	0.00829866	0	0	0.00480604	0	0	0	0	0.00493175	0	0	0.00886208	0	0	0.0113136	0.0106492	0	0	0.00704425	0.018164	0.00698943	0	0	0	0	0.00887491	0	0
FA(26:4)	387.326	0.002418	0.00475916	0.00307558	0.00587586	0	0	0	0	0	0	0	0	0	0	0	0	0.00632628	0.0113203	0	0	0	0	0.0119522	0	0.0105058	0.00660516	0	0	0.0051622	0	0	0	0.004447	0	0.020899	0	0.00584212	0	0	0	0.00882404	0	0	0.0239707	0.00970241	0	0	0
[truncated: 30 more columns]
