# Supplementary material for: A high-throughput platform for detailed lipidomic analysis of a range of mouse and human tissues
Source: Anal Bioanal Chem. 2020 Mar 7;412(12):2851–62. doi: 10.1007/s00216-020-02511-0 (PMC7196091; doi:10.1007/s00216-020-02511-0)
Supplement: Supplementary file 4 — (XLSX 810 kb) [file 216_2020_2511_MOESM4_ESM.xlsx]

## Sheet: HumanPreg,SER,Sig,+ve,Whole
						Human	Human	Human	Human	Human	Human	Human	Human	Human	Human	Human	Human	Human	Human	Human	Human	Human	Human	Human	Human	Human	Human	Human	Human	Human	Human
						Serum	Serum	Serum	Serum	Serum	Serum	Serum	Serum	Serum	Serum	Serum	Serum	Serum	Serum	Serum	Serum	Serum	Serum	Serum	Serum	Serum	Serum	Serum	Serum	Serum	Serum
						Pregnant	Pregnant	Pregnant	Pregnant	Pregnant	Pregnant	Pregnant	Pregnant	Pregnant	Pregnant	Pregnant	Pregnant	Pregnant	Pregnant	Pregnant	Pregnant	Pregnant	Pregnant	Pregnant	Pregnant	Pregnant	Pregnant	Pregnant	Pregnant	Pregnant	Pregnant
		000min		120min		000min	000min	000min	000min	000min	000min	000min	000min	000min	000min	000min	000min	000min	000min	120min	120min	120min	120min	120min	120min	120min	120min	120min	120min	120min	120min
Variable	m/z	Mean	St Dev	Mean	St Dev	1002	1009	1017	1020	1028	1031	1036	2007	2008	2019	2028	1019	1021	1026	1002	1009	1017	1020	1028	1031	1036	2007	2008	1015	2019	2028	Vals (%)
Campesterol_[M+H]1+	401.378	0.564786	1.3007	0.249535	0.288218	0	0	0.142268	0	0	0	0.29176	0.497188	0	0	4.66061	0.0626002	0.165921	2.08665	0	0.734886	0.309261	0.382751	0	0.0830429	0.149184	0.368045	0	0	0.834615	0.132639	0.555556
Campesterol_[M+H-H2O]1+	383.367	0.832788	1.79958	0.919973	1.83181	0	0	0.0815796	0	1.68633	0	0	1.59267	0	0.0828232	6.64196	0.0580582	0	1.51562	0	0.555386	0	0.503981	0	0.30642	6.6101	0.92128	0.121723	1.24571	0.359169	0.415908	0.592593
Campesterol_[M+NH4]1+	418.404	0.0991582	0.193711	0.0302787	0.0807522	0	0.191072	0.104043	0.315124	0.68894	0	0	0	0.0551823	0	0	0.0338531	0	0	0	0	0	0	0	0	0.0902328	0	0.273111	0	0	0	0.296296
Campesteryl ester (18:0)_[M+H]1+	667.639	0.067944	0.236891	0.834099	1.9596	0.0068135	0	0.0549597	0	0	0	0.889432	0	1.11922e-05	0	0	0	0	0	0.00328566	5.5489	0	0	0	0	0	4.44959	0.000173907	0.0072421	0	0	0.333333
CE(18:02)_[M+Na]1+	671.574	0.291741	0.776691	0.0571538	0.112782	0	0	0	0	0	0.672952	0.0799656	0.239937	0.0530014	0.0869928	2.9164	0.0351259	0	0	0.31111	0.109539	0	0	0	0	0	0	0	0.265197	0	0	0.37037
CE(22:05)_[M+Na]1+	721.589	0.0655132	0.117554	0.0531121	0.124129	0	0	0.0909056	0	0	0.215325	0.0882568	0.404018	0	0.118679	0	0	0	0	0	0.0778536	0	0	0	0	0	0	0	0.136983	0.422509	0	0.296296
CE(22:06)_[M+NH4]1+	714.618	1.24177	2.43501	0.10048	0.201306	1.84701	0	0.96204	0	0.808268	0	0	0	0.0453747	0.11098	6.08708	0	0	7.52404	0	0	0	0.209278	0	0	0.613647	0	0.382832	0	0	0	0.37037
CE_oxid(22:05)	732.629	0.00689972	0.0146978	0.0155936	0.031277	0.0520967	0	0.0190923	0.00664222	0	0	0	0	0	0	0	0.0187648	0	0	0.0486819	0	0	0	0	0.0985954	0	0	0.0398465	0	0	0	0.259259
Cer(23:00)	386.363	0.324356	0.866787	0.16783	0.226234	0.0930482	0	0.330061	0.202027	0	0.0688781	0.132968	0.414382	0	0	0	0	0	3.29962	0	0.211949	0.330302	0	0.767159	0.0932429	0.106668	0.178005	0	0	0.326631	0	0.518519
Cer(24:00)	400.379	16.9708	27.4848	9.64861	6.55123	4.22349	4.71409	6.86039	4.22039	57.1019	2.20256	4.43286	6.99018	0.897348	2.12281	85.666	1.51785	1.27356	55.3685	1.24826	11.3523	17.0252	13.5145	13.151	3.24268	5.75842	12.1838	4.72509	4.55585	23.3706	5.65568	0.962963
Cer(34:01)_[M+H-H2O]1+	520.509	0.326792	0.696165	1.04256	2.90601	0	0	0.328133	0	0	0.07961	0.343971	0	0	0	2.2681	0	1.55528	0	0	0.178432	10.1172	0	0.367706	0	0	0	0	0	1.84737	0	0.333333
Cer(34:02)_[M+H]1+	536.504	0.255225	0.50845	0.33857	0.453542	0.189789	0.147361	0.386608	0	1.92281	0	0.468699	0.376948	0	0.08093	0	0	0	0	0	1.33199	0	1.09575	0.496284	0	0.234728	0.219998	0.14252	0	0.541579	0	0.518519
Cer(40:01)_[M+H-H2O]1+	604.603	0.0188195	0.0417116	0.196506	0.564229	0	0	0	0	0	0	0.138754	0	0.0349536	0	0	0.0840824	0.00568283	0	1.97901	0.103547	0.144977	0	0	0.13053	0	0	0	0	0	0	0.296296
Cer(42:01)_[M+H-H2O]1+	632.634	0.424765	0.880139	0.835397	2.01879	0	0	0	0	0	0.0512079	0.41509	0	0	0	0	0.82595	1.65374	3.00073	7.07375	0.630347	1.35711	0	0	0	0	0.963552	0	0	0	0	0.333333
Cer(42:02)_[M+H-H2O]1+	630.618	1.35986	3.00328	1.35078	2.71578	0	0	0.077612	0	0	0.0690006	0.25587	0	0	0.115795	3.57337	0.94393	3.04132	10.9611	9.19307	0.0757483	3.99033	0	0.384916	0	0.185448	1.43266	0.177904	0.280708	0.488552	0	0.62963
DG(24:00)_[M+H-H2O]1+	439.378	22.2894	23.6591	8.36261	9.09709	3.12419	3.93354	2.24169	10.2821	26.8271	0.891636	1.25747	35.8667	59.912	6.80581	9.23006	61.3332	61.357	28.9885	13.5145	1.33587	30.047	2.59472	10.1286	0.265678	1.73609	7.86722	5.77752	4.92886	20.6922	1.46312	0.962963
DG(26:00)_[M+H-H2O]1+	467.409	13.8796	19.3436	5.17806	5.51021	1.69199	1.07982	1.59329	5.39693	2.08615	1.52612	3.24133	25.2605	48.8022	7.40165	0	46.43	47.6824	2.12199	12.457	1.83178	17.7157	2.75371	9.10927	0.210977	0.266341	8.25732	2.44473	3.21475	1.35674	2.5184	0.925926
DG(28:00)_[M+H-H2O]1+	495.441	60.1571	74.1001	27.9221	15.9478	18.252	19.5468	13.0276	15.8212	125.625	13.4716	13.0515	39.6101	40.6396	20.7407	257.529	39.5405	50.018	175.325	23.0546	13.91	60.6484	25.9246	45.8636	15.5287	13.5888	28.6435	19.4764	17.1199	51.6786	19.6285	0.962963
DG(28:01)_[M+H-H2O]1+	493.425	4.05417	5.27203	0.906865	1.63118	0	0	0	0	0	3.4947	5.95306	1.66243	12.4615	2.63918	3.46915	13.3055	13.7729	0	5.51204	1.81225	0.448585	0	0	0.170242	0	0.492055	0.222734	0	0	2.22446	0.555556
DG(28:02)_[M+H-H2O]1+	491.409	2.24991	1.6865	1.90193	1.68848	0.323859	3.84624	2.63193	2.02959	0	2.01786	2.45022	5.24657	4.0532	1.97623	0	3.45224	3.47086	0	1.94084	1.3487	3.87463	5.16005	0.574779	0	0	3.97094	0.27771	2.4304	1.30974	1.93535	0.777778
DG(29:00)_[M+H-H2O]1+	509.456	2.11024	2.88023	0.267967	0.482237	0	0.199074	0	0	0	7.62296	8.89885	0.229983	2.60012	3.06513	2.60845	2.66473	1.65412	0	0.509712	1.56009	0	0	0.386315	0	0	0.75949	0	0	0	0	0.481481
DG(29:01)_[M+H-H2O]1+	507.441	0.97163	1.55789	0.134218	0.254213	0	0	0	0	0	3.56071	4.74511	0	0.108915	0.560574	2.31701	0.133345	0.225185	1.95197	0.0976705	0.500557	0	0.0870151	0.802699	0	0.122679	0	0	0	0	0	0.481481
DG(30:01)_[M+H-H2O]1+	521.456	9.51186	9.47134	7.06618	6.74956	0.363807	1.53006	1.47194	2.18588	0	20.0896	25.9387	9.33237	16.2536	15.3685	0	17.133	21.494	2.0046	18.8774	13.768	11.2397	3.61818	8.31873	1.8658	0	11.2756	0	0.719385	0.469007	14.6422	0.814815
DG(30:02)_[M+H-H2O]1+	519.441	1.16946	1.53424	0.323674	0.600451	0	0	0	0	0	3.08044	4.96741	0	1.43417	1.54302	2.50096	2.07119	0.775281	0	1.54591	1.39243	0	0	0	0	0	0	0	0	0	0.945755	0.37037
DG(32:03)_[M+H-H2O]1+	545.456	1.17514	0.78856	1.33732	1.47035	0.227677	2.49924	0.886103	0.837089	1.54059	1.96937	2.2985	1.72985	1.04437	1.18974	0	0.875478	1.35397	0	4.29913	1.70863	0.452653	1.54543	1.07892	0	0	3.82878	0.433598	0.459108	0	2.24155	0.777778
DG(33:01)_[M+H-H2O]1+	563.503	3.33287	4.26159	1.28609	1.64749	0	0.813061	0.2628	0.302828	0	11.0047	13.5043	0.921247	3.66002	6.29936	2.76447	3.98078	3.14661	0	3.09046	5.48928	0.363312	0.44106	1.0045	0.522252	0	1.01555	0	0.376381	0.48324	2.64702	0.777778
DG(33:02)_[M+H-H2O]1+	561.488	0.756011	1.70232	0.0666296	0.18537	0	0	0	0.10584	0	4.20516	5.2318	0	0.153783	0.752642	0	0.134943	0	0	0	0.636011	0	0	0	0	0	0	0	0	0	0.163544	0.296296
DG(34:03)_[M+H-H2O]1+	573.488	3.42489	4.73415	4.17244	4.44804	0	3.46419	1.63231	1.15422	0	12.4527	14.8921	0.916923	1.88824	6.88205	0	2.53474	2.13096	0	5.45054	13.4926	1.43462	3.99017	2.33038	0.873053	0	4.44745	2.50251	2.39076	0.566044	12.5911	0.777778
DG(34:06)_[M+H-H2O]1+	567.441	5.03782	8.31363	1.3552	1.00006	1.28524	0.876875	1.50393	1.94669	19.5041	0.66707	0.549	1.67038	0.514309	0.491758	18.9093	0.176236	0	22.4346	0.150721	0.389415	1.33866	1.62473	1.69698	0.935575	2.53325	0.422116	2.47792	1.31885	3.18899	0.18521	0.925926
DG(35:01)_[M+H-H2O]1+	591.535	0.953774	1.24676	0.190503	0.314667	0	0.319142	0	0	0	2.60888	4.00853	0	1.14836	0.613839	2.18468	1.70856	0.760847	0	0.313985	0.92369	0	0.416151	0	0	0	0	0	0	0	0.632211	0.444444
DG(35:05)_[M+NH4]1+	618.509	0.154777	0.285486	0.322827	0.483596	0	0	0	0.156136	0	0.48764	0.992203	0.204842	0	0.326052	0	0	0	0	0.326026	0.0824014	0.410734	0.469351	0	0	0	0.283424	0	0.353946	1.75441	0.193629	0.481481
DG(36:02)_[M+NH4]1+	638.572	0.299468	0.699643	0.180621	0.328177	0	1.73462	0	0	0	0	0	0.170153	0.114316	0	0	0.0364573	0	2.13701	0	0	1.00772	0	0.628523	0	0.15479	0	0	0	0	0.376429	0.333333
DG(36:03)_[M+H-H2O]1+	601.519	20.3394	13.9703	25.6232	9.91892	6.51342	45.0817	16.9842	15.4507	3.30697	38.0331	40.1331	27.6714	20.6656	29.6683	5.8984	15.7382	17.2558	2.3502	12.9867	41.5647	20.9784	31.917	23.4115	21.4248	12.4081	37.511	22.0451	24.7597	18.5328	39.9388	0.962963
DG(36:04)_[M+H-H2O]1+	599.503	7.23658	3.85501	11.0482	6.69184	6.10636	7.72153	8.0393	4.71672	1.20906	9.55099	10.5587	6.96973	12.3021	10.5687	0	10.9821	9.96451	2.62234	11.392	14.2826	3.35131	12.6022	5.31763	22.6714	3.29576	20.5713	10.9486	14.9629	1.76628	11.416	0.925926
DG(38:03)_[M+H-H2O]1+	629.55	2.35526	2.7528	1.01521	1.39232	0.135274	0.224274	0.57812	0.52688	0	0.540133	0.913773	0.510907	5.94809	0.268291	4.7171	6.64267	6.5588	5.40932	1.6549	0.554142	0.667555	0	0.465344	0.528969	5.17554	0.833448	1.27362	0.32497	0.703983	0	0.851852
DG(38:04)_[M+H-H2O]1+	627.535	13.5204	9.26097	20.6102	10.9626	31.1235	17.4021	31.0931	16.7499	12.4033	13.8398	11.174	14.87	1.78033	18.3001	6.15871	3.67332	2.43986	8.27676	18.5621	20.0357	4.05526	25.1398	6.4401	33.1175	37.8786	23.4265	25.1279	27.6426	3.66825	22.2286	0.962963
DG(40:03)_[M+H-H2O]1+	657.582	3.38907	5.45458	0.508805	1.09362	0	0.24193	0.117868	0.315737	1.73783	0	0	1.63598	12.6335	1.35062	0.0330808	13.6527	13.7886	1.93906	3.76904	0	1.25423	0	0	0	0.114832	0.519326	0	0	0.448236	0	0.592593
DG(40:06)_[M+H-H2O]1+	651.535	0.410452	0.676638	1.45523	2.79433	0	0.172115	0.916691	0.200769	0	0.340363	0.735425	0	0	0.813642	0	0.103414	0	2.46391	3.11589	0.43529	0	0.466173	0.66086	0.162547	0	9.66081	0	0.25399	0	2.70721	0.592593
DG(40:07)_[M+H-H2O]1+	649.519	0.256666	0.562733	0.150085	0.339645	0	0	0	0.146282	1.23935	0.24411	0.0852483	0	0	0	0	0.0306925	0	1.84765	0.355487	0.0858563	0	0	0	0.042051	0	1.17634	0	0.14128	0	0	0.407407
DG(41:05)_[M+H-H2O]1+	667.566	0.683124	0.835601	1.7181	1.71865	1.10921	3.07431	0.425915	0.146406	0	0.203731	0.357917	1.71306	0.642895	0.618305	0	0.544295	0.727679	0	0.184743	0.795354	3.87568	3.06519	3.31831	0	0	0.480456	0	1.61123	4.7495	2.5367	0.740741
DG(42:03)_[M+H-H2O]1+	685.613	2.97873	5.39855	0.273215	0.763388	0	0	0	0	0	0	0	0.98325	12.2773	0.088218	0	12.8655	13.4855	2.00243	2.65961	0	0.452711	0	0	0	0	0.166251	0	0	0	0	0.333333
DG(43:05)_[M+H-H2O]1+	695.597	0.827855	0.978315	2.00845	2.39561	0.703684	3.71826	0.0975036	0.457256	0	0.327874	0.176767	1.53854	0.701967	0.636877	0	0.59128	0.959875	1.68008	0.162188	1.23723	6.12824	3.09084	1.33224	0.102154	0.0383334	1.28758	0.065485	1.03735	7.26695	2.35283	0.888889
DG(44:04)_[M+H-H2O]1+	711.629	1.6274	2.83087	0.174636	0.431705	0	0	0	0	0	0.06031	0	0	6.34726	0	0	6.38093	7.26684	2.7283	1.50822	0	0	0.282926	0	0	0.0659338	0.238548	0	0	0	0	0.333333
DG(44:06)_[M+H-H2O]1+	707.597	0.308647	0.97439	0.0237041	0.0637746	0	0	0.0885396	0	0	0	0.037907	0.184553	0	0	0	0.117266	0.208238	3.68455	0	0	0	0	0	0.0679751	0	0	0	0	0	0.216474	0.296296
DG(44:07)_[M+H-H2O]1+	705.582	3.25933	5.52169	1.62687	1.56441	0.741264	0.438614	3.26938	1.69834	19.3475	0.962092	0.359227	0.383136	0.0530107	0.548001	8.99021	0.234133	0	8.6058	2.96479	0.721745	5.78395	1.88511	2.47619	0.46335	1.27775	0.578599	0.992877	1.53244	0	0.845667	0.888889
DG-H20(20:00)	383.316	37.8692	41.7067	16.9982	17.3938	4.79664	6.46434	3.01388	15.2595	18.9015	6.14972	5.5045	54.001	101.588	13.797	45.378	115.634	110.74	28.9415	39.5847	4.07636	57.8819	5.16162	25.2565	4.93861	1.37742	23.0757	4.23581	10.9497	21.5865	5.8541	0.962963
DG-H20(22:00)	411.347	18.8452	30.1451	6.05621	9.44898	0	0	0	5.68746	0	0	0.951319	31.3182	68.5738	6.36525	2.46847	74.9223	73.5458	0	23.9169	0.663496	25.2923	0.330579	8.10421	0	0	11.9022	0	1.1486	1.13228	0.183851	0.62963
DG-H20(23:00)	425.363	0.42628	0.85826	0.100735	0.159143	0	0	0.0973867	0	0	0	0.0339258	0	1.82187	0	0	2.61195	1.40279	0	0.236515	0	0	0.439729	0	0	0	0.198318	0	0	0.334263	0	0.333333
DG-H20(24:01)	437.363	12.4165	21.5735	1.8361	2.25569	0.488428	0.40288	1.21832	1.84063	8.45783	0.103248	0.929596	7.93631	14.6466	1.15515	22.2719	15.1638	16.4094	82.8069	7.96063	0.17088	4.00204	0.182465	0.650925	0.736387	1.85044	3.00606	0.798105	0.489477	0.717232	1.46861	0.962963
DG-H20(25:00)	453.394	0.550335	0.960722	0.0226073	0.0534523	0	0	0	0	0	0	0	0.396718	1.6342	0	0	2.32983	0.578377	2.76557	0.116111	0	0	0	0	0	0	0	0	0.155177	0	0	0.259259
DG-H20(26:01)	465.394	4.53855	4.47864	2.44404	2.002	1.17835	5.07017	2.23226	1.74738	0	1.86811	1.73458	10.0761	11.1298	1.35989	2.14831	10.961	12.3566	1.67727	4.98485	1.93685	2.66506	6.44211	3.80639	0	0	3.51544	0.214703	1.29132	2.29061	2.18115	0.851852
DG-H20(26:02)	463.379	0.15529	0.280004	0.0311718	0.070845	0	0	0	0	0	0.119818	0	0.215045	0.423839	0	0	0.947453	0.467904	0	0.100685	0	0	0	0	0.0382893	0	0.235087	0	0	0	0	0.296296
DG-H20(26:03)	461.363	0.0496297	0.0721978	0.0221593	0.0767622	0	0.204221	0.0801655	0	0	0	0.0391486	0.189881	0.0846445	0.0967546	0	0	0	0	0	0	0	0	0.265912	0	0	0	0	0	0	0	0.259259
DG-H20(27:00)	481.426	0.947801	1.84551	0.0179427	0.0621555	0	0	0	0	0	0.64103	1.22719	0	0.846611	0.217731	0	2.0051	1.38688	6.94467	0	0	0	0.215313	0	0	0	0	0	0	0	0	0.296296
DG-H20(28:03)	489.394	0.0411304	0.054314	0.162406	0.274109	0	0	0	0.141313	0	0.0642044	0.0653411	0	0.0607599	0	0	0.113081	0.131126	0	0.0942309	0.10644	0	0	0.844102	0	0	0.480226	0	0	0	0.423876	0.407407
DG-H20(40:06)	651.535	0.410452	0.676638	1.45523	2.79433	0	0.172115	0.916691	0.200769	0	0.340363	0.735425	0	0	0.813642	0	0.103414	0	2.46391	3.11589	0.43529	0	0.466173	0.66086	0.162547	0	9.66081	0	0.25399	0	2.70721	0.592593
DG-H20(42:08)	675.535	0.316328	0.584636	0.326916	0.584399	0.379631	0.119608	1.17655	2.03442	0	0.124491	0.0365566	0	0.109067	0.0947045	0	0.353558	0	0	1.80016	0	0	0	1.1519	0	0.194014	0	0	0.645677	0	0.131241	0.518519
DG-H20(43:05)	695.598	0.831429	0.975144	2.00845	2.39561	0.703684	3.71826	0.0975036	0.457256	0	0.327874	0.176767	1.53854	0.701967	0.636877	0.050039	0.59128	0.959875	1.68008	0.162188	1.23723	6.12824	3.09084	1.33224	0.102154	0.0383334	1.28758	0.065485	1.03735	7.26695	2.35283	0.925926
LPC(14:00)	468.309	0.930068	2.59897	0.65591	1.9073	9.70317	0	0.133565	2.30088	0	0.258308	0	0	0	0.625032	0	0	0	0	0.200775	0	0	0	0	6.67405	0.720428	0	0.27567	0	0	0	0.333333
LPE(16:00)_[M+H]1+ / LPC(13:00)_[M+H]1+	454.293	0.734967	0.678293	1.68413	3.0733	1.08471	0.453311	0.24506	0.98462	0.867626	1.6223	0.162248	1.71652	0.104984	1.10698	0	0.061198	0	1.87999	1.37418	0.998876	0.427742	2.49932	0.307196	0.427669	0.515486	0.592843	0.503347	0.958714	11.2437	0.360552	0.888889
LPE(18:00)_[M+H]1+ / LPC(15:00)_[M+H]1+	482.324	0.469132	1.08442	1.15902	1.8283	4.0621	0	0.964549	0	0	0.133067	0	0	0.0552317	0.647038	0	0.705858	0	0	6.26228	0.430184	0	0	0	0.529832	2.55975	0.919832	2.25131	0.854844	0	0.100231	0.518519
LPE(22:06)_[M+H]1+	526.293	3.60486	3.67146	5.42721	9.1228	1.68734	8.51811	3.85917	7.66647	1.30537	2.14122	1.0467	0	6.50307	4.4614	0	11.6568	1.62239	0	0.112276	6.11756	32.7007	2.08015	1.36363	1.28735	5.48071	10.3791	3.83487	1.26106	0	0.509197	0.814815
LPE-P(16:00)_[M+H]1+	438.298	0.213713	0.743633	0.073602	0.113841	0	0.107379	0	0	0	0	0.0435949	0	0.0458734	0	2.79513	0	0	0	0.0740226	0	0	0.177108	0	0.12575	0	0.368742	0.137601	0	0	0	0.333333
LPG(19:00)_[M+Na]1+	549.316	1.29141	1.10008	1.85589	4.50382	0.21379	1.60399	0.39257	0.194084	0	3.12502	2.75277	1.42534	0.323577	2.49413	2.61245	0.482641	0.735892	1.72348	0.36467	1.20151	1.91908	0.181817	0.752277	0	0	0.181119	0	1.34774	16.0207	0.301755	0.814815
LPI(18:03)_[M+H]1+	595.288	0.171842	0.534187	0.138303	0.226836	0	0	0	0.132367	0	0.0670554	0	0	0.135255	0	0	0.0511842	0	2.01993	0	0.0840602	0.713746	0.190901	0	0	0	0.241875	0	0	0.429052	0	0.37037
LPI(19:01)_[M+H]1+	613.335	3.46094	4.36588	5.53127	12.3065	0	9.64786	1.53209	8.90635	0	1.8951	0.916183	0	8.52027	3.13188	0	12.3018	1.60163	0	0	5.1657	42.5802	1.50033	2.57641	0	0	13.5627	0	0.410257	0.579721	0	0.592593
LPS(18:00)_[M+Na]1+	548.296	0.0865169	0.120326	0.146774	0.218956	0	0.378123	0.200925	0.102797	0	0.0723597	0.0479474	0	0	0.0946721	0	0.028424	0.285988	0	0.13354	0.103134	0.387835	0.677549	0	0	0	0	0.0838957	0	0	0.37533	0.518519
LPS(20:03)_[M+H]1+ / LPG(20:05)_[M+NH4]1+	548.298	0.0857009	0.120646	0.144217	0.219934	0	0.378123	0.200925	0.102797	0	0.0723597	0.0365239	0	0	0.0946721	0	0.028424	0.285988	0	0.13354	0.103134	0.387835	0.677549	0	0	0	0	0.0532124	0	0	0.37533	0.518519
MG(20:03)	398.327	1.05831	1.61098	0.598187	0.744446	0.791023	0.272913	0.339303	0.552669	2.4365	0.305724	0.153336	0.61051	0.472249	0	6.06143	0.728552	0	2.09212	0.564757	0.191501	0.343158	0.212152	0	2.0147	2.20802	0.41275	0.682928	0	0	0.548279	0.777778
PA(28:01)_[M+Na]1+	613.384	0.885873	1.22918	2.93149	6.6575	0	0	1.06198	3.23526	0.002891	3.0035	0.515486	2.62933	0.296913	1.65687	0	0	0	0	1.75272	1.01614	0	3.95193	0	0	0.000667718	0.758501	0.205012	1.89397	23.7331	1.86582	0.62963
PA(31:00)_[M+Na]1+	657.447	20.5006	20.0999	45.4899	56.1769	0	21.9929	33.5061	51.7539	0.935151	44.1655	13.1626	53.3454	12.8682	40.6626	1.59283	5.46193	4.36206	3.19929	26.0429	37.2565	41.6697	76.7269	26.526	0	0	43.6432	0	40.1506	208.825	45.0381	0.814815
PA(31:04)_[M+Na]1+	649.384	0.245083	0.523524	0.610909	1.53375	0	1.99244	0	0.249942	0	0	0.0906088	0.255016	0.470415	0.124494	0	0.24825	0	0	0	0.176302	5.38041	0.204885	1.09305	0	0	0.348922	0	0	0	0.12733	0.481481
PA(33:03)_[M+Na]1+	679.431	7.64174	7.10266	16.9777	13.339	0.0818497	13.6058	18.5249	7.11108	1.60228	9.53425	4.77528	13.3241	0.83942	22.71	7.36789	2.80905	4.69852	0	17.7547	8.96311	11.1168	24.7419	43.3598	0.0858781	0	26.1185	0	21.0279	24.2757	26.2881	0.851852
PA(38:08)_[M+Na]1+	739.431	0.238499	0.450204	0.475468	0.589841	0	0	0.114323	0.342658	0	0.215254	0.0704584	0.599674	0.154211	0.113655	1.68865	0.040103	0	0	0.174443	0.231566	0.46216	1.89663	0.287669	0	0	0.889778	0	0.352891	1.2759	0.134583	0.666667
PA(39:05)_[M+Na]1+	759.494	1.11258	1.35018	0.943377	1.59413	0.133098	0.457419	0.130307	1.36963	0.922022	2.04237	0	1.29759	0.175041	1.63826	2.61767	0.0350429	0	4.75768	0.308907	0.305388	0	2.06889	0	0.13688	0.274434	0.207537	0.106812	2.12689	5.41829	0.366496	0.814815
PA(40:08)_[M+Na]1+	767.462	0.108781	0.175965	0.335985	0.406841	0	0	0.0914221	0.365023	0	0.190743	0.0760568	0.608184	0.0599415	0.099634	0	0.0319306	0	0	0.105837	0.0776566	0.818161	1.25217	0	0	0	0.64269	0	0.559628	0.407994	0.167689	0.592593
PA(41:05)_[M+Na]1+	787.525	0.0261396	0.0613132	0.113664	0.24999	0.0521516	0	0	0	0	0.0999766	0	0	0	0.213826	0	0	0	0	0	0.0629362	0.25262	0	0	0	0	0	0	0	0.859702	0.188708	0.259259
PA(42:08)_[M+Na]1+	795.494	0.227424	0.650402	0.0887403	0.139346	0	0	0.103812	0	0	0	0.0450419	0.407873	0.0475307	0.0938214	0	0.0297871	0	2.45607	0	0	0	0	0	0.15936	0	0.22852	0	0.312964	0.364039	0	0.407407
PA(43:02)_[M+Na]1+	821.603	0.321034	0.419656	0.184514	0.22411	0.0945061	0.167503	0.519507	0.557059	1.03945	0.292225	0.061823	0	0.248593	0	0	0.149512	0	1.3643	0	0	0.444255	0.530423	0	0.0775489	0	0.222343	0	0.165172	0.610498	0.163931	0.62963
PA(43:04)_[M+Na]1+	817.572	0.0855039	0.0902603	0.0738037	0.117251	0.0720436	0.150955	0.0758208	0.263832	0	0.191352	0	0.195261	0	0.0902761	0.148151	0	0	0.00936194	0	0.0511746	0.352565	0.119992	0	0	0	0.250889	0	0	0	0.111024	0.518519
PA(43:06)_[M+Na]1+	813.54	0.0214792	0.0495325	0.00563973	0.0105683	0	0.18303	0.00601476	0.00292748	0	0.0648894	0.00092643	0.0160832	0.00153608	0.00975502	0	0.0155468	0	0	0.000797651	0.00457528	0	0.0202271	0	0	0	0	0	0.00629319	0.0336988	0.00208476	0.555556
PC(28:00)_[M+H]1+ / PE(31:00)_[M+H]1+ / PA(33:01)_[M+NH4]1+	678.507	0.352654	1.1311	0.0765571	0.248248	0	0	0	0	0	0.38564	4.26314	0	0.00576814	0.0698115	0	0	0.212795	0	0.0554616	0	0	0	0	0	0	0	0	0	0.863224	0	0.259259
PC(30:00) & PE(33:00)	706.539	0.326322	0.630151	0.128445	0.321576	1.08493	0.182451	0.225348	0.284908	0	0.123119	0	0	0	0.401921	2.26582	0	0	0	0	0	0	0	0.293436	1.10911	0	0	0	0.138793	0	0	0.37037
PC(30:04)_[M+H]1+ / PE(33:04)_[M+H]1+ / PA(35:05)_[M+NH4]1+	698.476	0.146129	0.245032	0.348235	0.626185	0.138236	0.183845	0.871881	0	0	0.383659	0.164809	0.303383	0	0	0	0	0	0	0	0.096262	0.447076	2.09372	0	0	0	0.972306	0.100225	0.46924	0	0	0.444444
PC(32:00) & PE(35:00)	734.57	5.25264	5.6439	7.95734	5.09869	14.8326	3.94101	11.1152	7.70443	0	9.78951	14.2583	0.990315	0.806889	8.97153	0	0.447669	0.679516	0	7.62795	12.5929	0.85639	9.02212	1.51811	11.6902	8.87953	6.91817	9.3789	5.35308	2.75613	18.8947	0.851852
PC(32:02) & PE(35:02)	730.539	0.0772682	0.186005	0.0502766	0.120904	0.695113	0.12128	0	0	0	0.144047	0	0	0	0.121315	0	0	0	0	0	0	0	0	0	0.0532565	0	0.411059	0	0.139004	0	0	0.259259
PC(34:01) & PE(37:01)	760.586	63.63	44.0667	99.2458	52.296	173.616	63.5194	106.051	95.0329	44.712	62.4109	45.9298	90.4184	17.7164	80.5053	48.5196	14.4343	4.15946	43.7946	100.363	47.4192	57.5448	71.8243	99.3257	119.996	216.199	73.4828	179.523	110.803	53.6838	60.7859	0.962963
PC(34:02) & PE(37:02)	758.57	102.53	66.5907	146.179	64.9375	231.08	85.7848	181.318	155.23	193.64	90.9636	58.9313	114.407	34.3014	118.522	76.0514	26.8542	15.5422	52.7971	107.607	82.2994	108.339	119.191	188.921	249.239	164.157	89.4679	259.691	204.418	99.6893	81.1304	0.962963
PC(34:03) & PE(37:03)	756.554	1.8654	2.56188	2.21573	2.23525	8.98601	0.411301	4.26748	2.37434	0	2.73011	3.79676	0.711733	0.0515088	2.62024	0	0.16611	0	0	2.8635	0.936864	0	0.562981	2.58878	3.86093	2.32493	0.435657	4.75063	7.33817	0	0.926368	0.740741
PC(36:03) & PE(39:03)	784.586	15.2601	11.3872	30.6095	15.2582	31.3798	12.5002	29.1091	30.3248	8.37264	15.1322	5.14878	29.8012	6.616	19.7217	19.1903	4.43179	1.91221	0	36.0057	11.9246	33.6934	19.8033	29.5229	33.9395	58.4111	19.0074	57.947	33.3169	15.3805	18.362	0.925926
PC(36:04) & PE(39:04)	782.57	60.6733	51.9577	82.5896	40.8778	172.858	57.458	116.976	110.925	98.996	57.8087	49.7905	63.1929	13.8271	86.0639	0	13.8349	7.69535	0	61.7053	59.284	47.4298	59.9941	68.734	172.258	151.666	69.4402	104.456	92.5302	50.4399	53.1375	0.888889
PC(36:05) & PE(39:05)	780.554	5.7507	5.58871	9.10759	7.63884	5.46516	2.17325	8.23153	19.9891	0	11.9958	8.15521	3.89744	6.16548	9.73896	0	0.787473	2.39644	1.51397	7.11835	5.19027	18.8793	5.76996	9.10793	2.33458	0.810464	19.851	2.02147	9.9882	23.7216	4.49798	0.888889
PC(38:05) & PE(41:05)	808.586	10.5355	8.91982	18.9699	14.818	25.4806	11.1246	26.8301	19.0133	3.08625	11.8283	11.2568	13.9908	2.18724	15.1784	4.73219	1.92319	0.86525	0	16.5388	14.5043	3.50008	16.5233	9.88249	29.1726	59.6199	17.9757	21.4909	23.5861	5.21865	9.62577	0.925926
PC(38:06)_[M+H]1+ / PE(41:06)_[M+H]1+	806.569	51.6622	54.5975	52.231	21.5153	138.961	52.9983	97.2239	59.915	182.459	40.1191	35.824	33.652	9.16717	58.7668	0	7.76674	6.41622	0	42.5861	41.2734	29.2194	53.5997	41.3552	102.717	72.8462	46.8261	70.4977	58.3424	24.4719	43.0365	0.888889
PC(38:08)_[M+H]1+	802.538	0.287712	0.385782	0.485102	0.50342	0	0.389646	0.626084	0	0	0.474756	0.134991	0.730158	0.0472533	0.337968	1.28711	0	0	0	0.244795	0.277665	0.422164	1.22237	1.47765	0	0	0.885357	0	0.620345	0	0.670878	0.592593
PC(40:04) & PE(43:04)	838.633	0.0659249	0.161619	0.0355128	0.0671685	0	0	0	0.135606	0.602637	0.0623788	0	0.122328	0	0	0	0	0	0	0	0.0936474	0	0.147391	0	0	0.185115	0	0	0	0	0	0.259259
PC(40:04)_[M+H]1+ / PE(43:04)_[M+H]1+	838.632	0.0659249	0.161619	0.0393603	0.0744605	0	0	0	0.135606	0.602637	0.0623788	0	0.122328	0	0	0	0	0	0	0	0.098511	0	0.188698	0	0	0.185115	0	0	0	0	0	0.259259
PC(40:07) & PE(43:07)	832.586	2.68626	2.96754	3.92875	3.65541	8.95066	1.94548	7.84323	3.72656	0	4.0786	3.4841	1.91033	0.349168	4.85073	0	0.331492	0.137345	0	4.80009	3.33452	0.534531	1.93692	1.03575	6.56476	13.712	3.64519	5.69592	3.61982	0.674912	1.59069	0.851852
PC(40:08) & PE(43:08)	830.57	0.513593	0.603942	0.685769	0.641059	0.0991383	0.318847	1.35136	0.266172	0	1.05087	1.01004	0.547007	0.0575102	0.483897	0	0.0662644	0	1.9392	1.03052	0.873349	0	1.217	0	0	0.60189	2.20814	0.128104	0.786702	0.80911	0.57442	0.740741
PC(40:09) & PE(43:09)	828.554	0.679452	1.06397	0.0725679	0.169861	0.117196	0	1.18496	1.03339	0	2.67193	3.0914	0	0	1.41344	0	0	0	0	0.461983	0.408833	0	0	0	0	0	0	0	0	0	0	0.296296
PC(42:06) & PE(45:06)	862.633	0.614511	1.5959	0.0839491	0.114691	0	0.133303	0	0	3.11478	0	0	0	0	0	0	0	0	5.35507	0	0.0954667	0	0	0.305306	0.173044	0.255532	0.178041	0	0	0	0	0.296296
PC(42:09)	856.586	0.0580928	0.111448	0.0399511	0.0638333	0	0	0.408673	0.0893884	0	0.0853796	0.116366	0	0	0.113492	0	0	0	0	0.0884125	0.0778375	0	0	0	0	0	0.179643	0	0.133521	0	0	0.333333
PC(44:10)_[M+H]1+	882.601	0.0758558	0.159168	0.0168602	0.0393796	0.0675582	0.165098	0.00219724	0	0.591406	0	0	0	0	0	0.101478	0	0.134244	0	0	0	0	0	0	0	0	0.102247	0.100075	0	0	0	0.296296
PC(44:11)	880.586	0.478964	0.748696	0.33642	0.399706	0.38547	0.497256	0.956006	0.242869	0	0.460599	0.0499927	0.313247	0.0491951	0	2.83472	0.034087	0	0.882055	0	0.107057	0.525329	1.24768	0.312799	0	0	0.720617	0	0.669225	0	0.454331	0.666667
PC(46:07)	916.68	0.00359841	0.00894051	0.043747	0.113478	0	0.00227458	0	0	0	0	0	0	0.0294494	0	0	0.0186538	0	0	0	0.0614537	0.397091	0	0	0	0	0.0550211	0.0113976	0	0	0	0.259259
PC-O(40:07) & PC-P(40:06)	818.606	0.436109	1.15971	0.10597	0.19853	0	0	0	0	0	0.07977	0.28737	0	0	0	4.21788	0.0147951	0	1.5057	0	0	0	0	0	0	0	0.36255	0	0	0.56328	0.345815	0.296296
PC-P(38:03) & PC-O(38:04)	796.622	0.458637	1.12565	0.0367984	0.0997896	0	0	0	0.135439	0	0.127156	0	0	0	0	3.63332	0.0390155	0	2.48598	0	0	0.339724	0	0	0	0	0	0.101857	0	0	0	0.259259
PC-P(41:05)	834.638	0.0813953	0.103738	0.407791	1.07106	0.0134143	0.323004	0.100598	0.0902111	0.294308	0.0739841	0.00339549	0.0341734	0.0582054	0.00152818	0.108431	0.038282	0	0	0.00372712	0.00926298	0.0172917	0.0153343	0	0.177866	3.7758	0.348395	0.095306	0	0.441408	0.00909223	0.814815
PC-P(42:06)_[M+H]1+	846.637	1.55075	3.93399	0.0432878	0.107762	0	0.00169331	0.00615552	0.00340471	0	0	0.033702	0	0.00188765	0.00165402	9.78793	0.0822826	0	11.7918	0	0	0.0995926	0	0	0.371579	0	0.00100522	0.0472772	0	0	0	0.481481
PE(32:06)	680.429	2.40812	3.01732	5.29472	4.8876	0	2.9041	7.66034	0.990779	1.19481	3.83765	1.42886	1.98927	0.19021	10.2155	1.96649	0.404494	0.931076	0	7.39243	2.44817	0	8.84722	14.3272	0	0.178401	8.66815	0.337578	8.00492	3.00846	10.3242	0.814815
PE(36:00)_[M+H]1+ / PC(33:00)_[M+H]1+ / PA(38:01)_[M+NH4]1+	748.585	0.236056	0.534871	0.0435184	0.0794005	0	0.0807788	0	0.188524	0	0	0	0	0.0449499	0	1.38935	0.0122462	0	1.58894	0	0.146754	0.182699	0	0	0	0.192768	0	0	0	0	0	0.333333
PE(36:02) & PC(33:02)	744.554	0.319753	0.637214	0.325769	0.370082	0.173082	0	0.328191	0.114599	0.879954	0.226182	0.29703	0	0.0500448	0	0	0.0321983	0	2.37527	0.671217	0.156291	0	0	0.906608	0	0.149888	1.04013	0	0.400544	0.446483	0.138069	0.62963
PE(36:03)_[M+H]1+ / PC(33:03)_[M+H]1+ / PA(38:04)_[M+NH4]1+	742.538	3.56137	8.58436	0.39656	0.504507	0.0721507	0	0.0712519	0.156571	31.2425	0.0379981	0.0449001	0.194347	0.0692279	0	9.09219	0	0.120574	8.75748	0.0718557	0.00162771	0.949481	0.80703	1.61763	0.0979401	0.0620992	0.165377	0.190465	0.0755425	0.651779	0.0678936	0.851852
PE(38:02) & PC(35:02)	772.586	0.624766	1.26652	0.382461	0.593953	1.30265	0.164388	0.668791	0.978375	0	0.497961	0	0	0.0553278	0.299223	0	0	0	4.78001	0.18306	0.40883	0	0	0.644233	0.24561	0.273398	0	2.15632	0.286512	0	0.391562	0.592593
PE(38:03) & PC(35:03)	770.57	1.56577	3.54145	0.470735	0.604248	0	0	0	0.503079	12.9661	0.147862	0.0370176	0.482124	0.0726254	0.140262	3.62867	0	0	3.94314	0.146501	0.045404	0.627739	1.64639	0.744735	0.134242	0.0817262	0	0.128782	0.22596	1.69418	0.173164	0.740741
PE(38:06)_[M+H]1+ / PC(35:06)_[M+H]1+ / PA(40:07)_[M+NH4]1+	764.523	1.39828	1.68021	1.43114	1.91067	0.116561	4.64937	4.32468	2.2692	0	1.5231	1.78001	0.305506	0	3.39794	0	1.20961	0	0	4.86201	0.988652	0.393866	0.857617	0.412734	0	0	4.89531	0	3.7507	0	1.01285	0.62963
PE(40:04) & PC(37:04)	796.586	0.14084	0.387948	0.0433496	0.0948137	0.278633	0	0	0.194311	0	0	0.0438446	0	0	0	1.45497	0	0	0	0.0799627	0	0	0	0	0	0.315353	0	0.124879	0	0	0	0.259259
PE(40:06) & PC(37:06)	792.554	0.292477	0.417356	1.68109	2.9195	0.0798214	0.895554	1.33015	0	0	0.581547	0.594448	0	0.000924797	0.357818	0	0.254415	0	0	2.44344	0.687709	0	0.792285	0.635298	0	0.126468	9.68547	0	0.354592	0.335674	5.11213	0.62963
PE(40:07)_[M+H]1+ / PC(37:07)_[M+H]1+ / PA(42:08)_[M+NH4]1+	790.538	3.51988	2.5547	6.89531	5.89912	1.78806	8.00861	6.36995	3.91567	0	6.10975	4.67432	6.27216	0.628192	4.20332	2.0186	1.21006	0.521064	3.55856	3.77014	4.75014	5.32492	16.6782	8.74728	0	0	16.1306	0	6.63445	13.0842	7.62383	0.814815
PE(42:08)_[M+H]1+ / PC(39:08)_[M+H]1+	816.554	1.52745	2.04472	3.36794	5.56251	0.198664	0.6973	1.78713	5.99492	0	4.60325	0.350289	2.59025	0.744102	4.33284	0	0.0855582	0	0	0.669595	2.57216	1.45505	7.53732	1.30812	0	0	2.36266	0	3.37818	19.7446	1.38753	0.703704
PE-O(36:03)_[M+H]1+ / PC-P(33:02)_[M+H]1+	728.559	0.254044	0.796495	0.0356752	0.0548149	0	0	0	0	0.589608	0	0	0	0	0	0	0	0	2.96701	0	0.0704808	0	0	0	0.0436007	0.085323	0.17769	0.0510084	0	0	0	0.259259
PE-O(38:05)_[M+H]1+ & PC-P(35:04) & PC-O(35:05)	752.559	16.1929	41.2516	0.714187	0.81148	0.483943	0.547535	2.36843	0.417472	13.4893	0.259048	0.497827	0.219719	0.162582	0	59.7546	0.0632323	0	148.438	0.0784632	0.203224	0	0.279048	0.312462	1.43442	2.78816	0.690609	1.51167	0.349708	0.457157	0.465319	0.851852
PE-O(40:05)_[M+H]1+	780.59	2.5125	5.47507	0.219942	0.306444	0	0.0144948	0.187321	19.9891	0	0.210896	0.00237484	0.0360435	6.16548	0.0143153	5.68335	0.0180908	0.00547448	2.84799	0	0.329082	0.550961	0.126076	0.00445277	0	0.00183012	0.64206	0.00367587	0.0803335	0.875418	0.0254187	0.814815
PE-O(42:06)_[M+H]1+	806.606	1.40146	3.48969	3.88395	9.56674	0.8105	0.265225	13.1401	1.62867	0	0.0716904	0.133324	0	0.111956	0	0	0.148157	0.201071	3.1098	0.0882462	0.0904947	1.0016	0.187333	0	32.4449	11.5268	0.202407	0	0	1.06565	0	0.666667
PE-P(38:06)_[M+H]1+	748.528	0.357248	0.708018	0.129193	0.264661	0	0.111661	0.132665	0.288921	0	0.215666	0.0651949	0	0.037935	0	2.42718	0.0416353	0.195085	1.48554	0	0.0564494	0	0	0	0.0678019	0.0897673	0.84437	0	0	0	0.491922	0.555556
PE-P(40:07)_[M+H]1+	774.543	0.116986	0.319632	0.142496	0.232641	0.120073	0	0	0.0924999	0	0	0.0966619	0	0.0808079	0	1.21652	0.0312375	0	0	0	0	0.757968	0	0	0	0	0.365058	0.105543	0.194803	0	0.286583	0.407407
PG(30:01)_[M+H]1+	693.47	0.139583	0.359708	0.286286	0.633457	0	0	0.189241	0	0	0.20482	0.079932	0	0.117494	0	0	1.36267	0	0	0	0	0.524144	0	0	0	0.000761365	0.553959	0	0.168543	2.18803	0	0.37037
PG(32:01)_[M+H]1+	721.501	0.405258	0.795926	0.216512	0.351958	0	0	0.135385	0.231747	0	0.0516174	0	0	0.0614087	0.0861013	2.46491	0.6572	0	1.98524	0	0	0.406379	0.225909	0	0	0	0.792694	0	0.143608	1.02955	0	0.481481
PG(35:03)_[M+H]1+	759.517	0.111307	0.343253	0.012283	0.0398444	0	0.00321708	0	0.0985411	0	0.0990636	0	1.29759	0.0386614	0.00208827	0	0	0	0.0191377	0	0	0	0.138571	0	0	0	0	0	0.00848055	0.000345227	0	0.37037
PG(36:00)_[M+NH4]1+	796.606	0.261926	0.916798	0.0385114	0.101175	0	0	0	0.12499	0	0.0682901	0	0	0	0	3.44472	0.0289713	0	0	0	0	0.339724	0	0	0	0	0	0.122413	0	0	0	0.222222
PG(38:02)_[M+H]1+	803.58	0.0329018	0.0669637	0.0901532	0.172521	0	0	0.0793791	0.235899	0	0	0	0	0.0943192	0	0	0.0510281	0	0	0	0	0.579365	0.180598	0	0	0	0.210181	0.111695	0	0	0	0.296296
PG(40:00)_[M+H]1+	835.642	0.00467685	0.00826201	0.0369202	0.0871932	0.00927916	0	0.0075705	0.00445759	0	0	0.0273231	0	0	0	0	0.0168456	0	0	0	0	0	0	0	0	0.00706011	0.00494847	0	0	0.274749	0.156285	0.333333
PG(40:09)_[M+Na]1+	839.483	0.0682569	0.122326	0.0182445	0.0632008	0	0.365037	0	0.13967	0	0	0	0.307167	0	0.105877	0	0.0378471	0	0	0	0	0	0.218934	0	0	0	0	0	0	0	0	0.222222
PG(42:06)_[M+Na]1+	873.562	0.0817635	0.122639	0.331074	0.80205	0	0.18247	0.0857014	0.227221	0	0	0	0	0.0521436	0.209599	0	0.387553	0	0	0	0	2.7324	0	0	0	0	0.899579	0	0	0.340912	0	0.333333
PG-O(32:00)_[M+NH4]1+	726.564	0.237666	0.561083	0.0723016	0.118725	0	0	0	0.30885	0	0.431288	0.198101	0	0	0	0	0.056824	0.20702	2.12524	0.1482	0	0	0	0.348793	0	0	0.237656	0	0.13297	0	0	0.37037
PG-O(38:01)_[M+H]1+ / TG(46:05)_[M+Na]1+	791.616	0.45228	1.65207	0.0641554	0.0935781	0	0.01108	0.0191007	0.00692195	0.0924606	0	0.00140901	0.00245953	0.00541087	0	6.1916	0.00146944	0	0	0	0.004132	0.265849	0.197195	0	0	0.0889975	0	0.162573	0.0100517	0.041067	0	0.592593
PG-P(40:06)_[M+Na]1+	829.535	0.358663	0.687046	0.265183	0.502129	0	0.236886	0.213402	0.168361	0	0.214025	0.636317	0	0.209356	0.276797	0	0.407097	0	2.65904	0.210638	0.151192	1.79471	0.411097	0.302045	0	0	0.256406	0.0561091	0	0	0	0.592593
PI(26:00)_[M+H]1+	727.439	0.650145	0.745605	0.823742	1.39742	0	0.329846	0.222512	0.890724	0	2.10819	0.0405969	0.180171	0.292113	1.59891	0.672951	0.749225	0.00225284	2.01454	0.079216	0.636712	0.501674	0.222658	0	0	0	2.73165	0	0.708536	4.55456	0.449898	0.740741
PI(31:00)_[M+NH4]1+	814.544	0.235405	0.541195	0.0362724	0.0668835	0	0	0.0801538	0	1.46657	0	0	0.169025	0	0.000134232	1.54809	0.0316994	0	0	0	0	0	0.178574	0	0.119381	0	0.137314	0	0	0	0	0.333333
PI(31:01)_[M+H]1+	795.502	0.250248	0.657744	0.0758851	0.116526	0	0	0.089131	0	0.65964	0	0.0269112	0.132353	0.0471947	0.0662923	0	0.0258812	0	2.45607	0	0	0	0	0	0.211128	0	0.115088	0	0.182354	0.353619	0.0484322	0.481481
PI(35:00)_[M+H]1+	853.58	0.0498107	0.0887991	0.0624523	0.169397	0	0	0	0.239613	0	0.11895	0.0516711	0	0	0	0	0.0309062	0.249005	0.00720466	0	0	0	0	0	0	0	0.172686	0	0	0.576742	0	0.296296
PI(41:00)_[M+H]1+	937.674	0.0373398	0.138195	0.037662	0.124181	0	0	0.00258085	0	0.517475	0.000686448	0	0	0	0.00201594	0	0	0	0	0	0.000268589	0	0	0.431647	0	0.00192884	0	0	0	0.0180998	0	0.296296
PI(42:00)_[M+Na]1+	973.672	0.411019	0.760056	0.978971	1.87384	0	0.0984924	0.307673	2.17116	0	1.97807	0	0	0.0996746	1.06433	0	0.0348664	0	0	0	0.452053	0	2.60976	0	0	0	0.510065	0	1.22184	6.40764	0.54629	0.481481
PI(43:04)_[M+NH4]1+	974.669	0.109177	0.228337	0.229354	0.469551	0	0.202379	0	0.841462	0	0.124618	0	0	0.0507482	0.276536	0	0.0327356	0	0	0.0770529	0	0.596511	0.332387	0	0	0	0	0	0.145313	1.60098	0	0.407407
PI-O(31:01)_[M+NH4]1+	798.549	0.10765	0.247449	0.109329	0.210447	0	0	0.127159	0.0557981	0	0.0584582	0.0327674	0.938931	0.0774831	0	0	0	0.2165	0	0	0.150162	0.356447	0	0	0	0	0	0	0.122749	0.682592	0	0.407407
PI-O(40:02)_[M+NH4]1+	922.674	0.146107	0.453758	0.0196822	0.0472517	0.0849011	0	0.0761528	0.130983	1.71579	0	0.0376743	0	0	0	0	0	0	0	0	0	0	0	0	0	0.0924365	0	0	0.14375	0	0	0.259259
PI-O(42:01)_[M+Na]1+	957.677	1.06754	2.3386	1.64973	2.70969	0	0.656541	0	4.83755	0	0.13492	0.073325	7.89235	0.569553	0.76311	0	0.0182434	0	0	0	0.571556	0.852111	7.05522	0.357206	0	0	1.41381	0	1.49096	7.61954	0.436347	0.592593
PI-P(37:02)_[M+NH4]1+	878.612	0.00789397	0.0279492	0.0268561	0.0600641	0	0	0	0.00449706	0	0	0	0	7.13334e-05	0	0	0.00103696	0	0.10491	0	0	0	0.181276	0	0.0178748	0	0	0	0.123123	0	0	0.259259
PS(34:00)_[M+Na]1+	786.526	0.211429	0.305046	0.206008	0.318117	0	0.151857	0.0956506	0.504992	0.391776	0.933131	0.0365189	0.0101627	0	0.712287	0	0	0	0.123634	0.00182393	0.0711371	0.0177152	0.616712	0	0	0.00602406	0.190643	0.00374944	0.147759	1.00427	0.412265	0.703704
PS(36:03)_[M+H]1+ / PG(36:05)_[M+NH4]1+	786.528	0.176577	0.30779	0.203565	0.319776	0	0.151857	0.0956506	0.504992	0.0376396	0.933131	0.0365189	0	0	0.712287	0	0	0	0	0	0.0711371	0	0.616712	0	0	0	0.190643	0	0.147759	1.00427	0.412265	0.481481
PS(38:01)_[M+H]1+ / PG(38:03)_[M+NH4]1+	818.591	0.361189	0.774722	0.144289	0.17607	0.112606	0.137639	0.00680449	0.000373065	0	0.189093	0.246368	0	0	0	2.6839	0.174152	0	1.5057	0.00137092	0.220857	0	0.0175399	0.191835	0	0	0.455497	0	0.0982033	0.441818	0.304342	0.62963
PS(39:02)_[M+H]1+ / PG(39:04)_[M+NH4]1+	830.591	0.165792	0.253462	0.10981	0.174185	0	0.360432	0.000977493	0.138799	0	0.0697023	0.00318216	0.518377	0.0697601	0.122154	0	0	0.173161	0.864548	0	0.0724224	0	0.44941	0	0	6.52829e-05	0.245234	0	0.00733585	0.449773	0.0934817	0.62963
PS(41:02)_[M+Na]1+	880.604	0.0363182	0.0705656	0.0523028	0.0717423	0.000290808	0.00540163	0.225816	0	0	0.0561318	0.025738	0.165865	0.0292113	0	0	0	0	0	0	0.0759117	0	0.140444	0	0	0	0.151248	0	0.190317	0	0.069713	0.444444
PS(42:02)_[M+Na]1+	894.62	0.00504599	0.0110515	0.0408119	0.0924854	0	0.015961	0.00130607	0	0	0.0139359	0.0386423	0	0	0.000291819	0	0.000506729	0	0	0.000944796	0.000929421	0	0.10002	0.00252199	0	0	0.315785	0	0.00373798	0	0.065804	0.481481
PS(43:02)_[M+Na]1+	908.635	0.0186233	0.0320583	0.0676948	0.12218	0.0701539	0.00563063	0.0225859	0.105762	0	0.00124832	0.000613833	0.0137152	0.0368795	0.004138	0	0	0	0	0	0.00253595	0	0.232461	0	0	0	0.314665	0	0	0.257115	0.00556182	0.518519
PS(44:00)_[M+H]1+ / PG(44:02)_[M+NH4]1+	904.7	0.537532	1.58687	0.189211	0.417727	0	0	0.102821	0.134665	1.12965	0	0	0	0	0	0	0	0.205644	5.95267	0	0	0	0	0	0.626228	0.272132	0	1.37217	0	0	0	0.296296
PS(44:02)_[M+Na]1+	922.651	0.155858	0.448983	0.0620545	0.103425	0.0863308	0.0532208	0.0881972	0.0870396	1.7103	0.0838509	0.0261096	0	0.0469552	0	0	0	0	0	0	0.00260653	0	0.28931	0.241005	0	0.107306	0.00164137	0	0.102785	0	0	0.518519
PS(44:05)_[M+H]1+ / PG(44:07)_[M+NH4]1+	894.622	0.00504599	0.0110515	0.0149393	0.0326222	0	0.015961	0.00130607	0	0	0.0139359	0.0386423	0	0	0.000291819	0	0.000506729	0	0	0.000944796	0.000929421	0	0.10002	0.00252199	0	0	0.00531379	0	0.00373798	0	0.065804	0.481481
PS-O(36:00)_[M+Na]1+ & PS-O(38:03)_[M+H]1+ / PG-O(38:05)_[M+NH4]1+	800.578	1.43197	2.9626	2.03008	3.74917	0	0.966084	0.917931	5.31125	0	0.708558	0	10.5297	1.10088	0.482557	0	0.0305288	0	0	0.0642252	1.03756	0.798561	8.70262	0.290256	0	0	1.67396	0.0923455	0.460331	11.1129	0.12817	0.666667
PS-O(36:01)_[M+Na]1+	798.562	0.0347152	0.0569575	0.0960184	0.199421	0	0	0	0.111714	0	0.0584582	0	0.176456	0.0357967	0	0	0	0.103589	0	0	0.0760859	0.356447	0	0	0	0	0	0	0.0803143	0.639373	0	0.333333
PS-O(36:02)_[M+H]1+ / PG-O(36:04)_[M+NH4]1+	774.564	0.16119	0.458308	0.0173906	0.0602426	0.114355	0.168452	0.0756579	0.10877	0	0	0	0	0.0478567	0	1.74157	0	0	0	0	0	0	0	0	0	0	0.208687	0	0	0	0	0.259259
PS-O(38:04)_[M+H]1+ / PG-O(38:06)_[M+NH4]1+	798.564	0.0212505	0.0397164	0.0771451	0.139339	0	0	0	0.111714	0	0.0520331	0	0	0.0301719	0	0	0	0.103589	0	0	0.0683909	0.356447	0	0	0	0	0.132549	0	0	0.368354	0	0.296296
PS-P(29:00)_[M+Na]1+	700.452	0.465103	1.07959	0.359068	0.810232	0	0	0	0.678474	0	0.921343	0.0367695	0.762282	0	0.0774231	4.03515	0	0	0	0.184638	0.203782	0	0	0.303504	0	0	0.168651	0	0.268721	2.90226	0.277255	0.481481
PS-P(41:00)_[M+H]1+	846.658	1.55129	3.9338	0.0478889	0.135369	0	0	0	0	0	0	0.0363886	0	0	0	9.78793	0.101881	0	11.7918	0	0	0	0	0	0.466177	0	0	0.108489	0	0	0	0.222222
SM(32:01)_[M+H]1+	675.544	0.316328	0.584636	0.326916	0.584399	0.379631	0.119608	1.17655	2.03442	0	0.124491	0.0365566	0	0.109067	0.0947045	0	0.353558	0	0	1.80016	0	0	0	1.1519	0	0.194014	0	0	0.645677	0	0.131241	0.518519
SM(33:01)_[M+H]1+	689.559	0.291647	0.393797	0.22571	0.315411	0.134689	0	0.616394	0.16035	0	0.142853	0.0467532	0	0.389129	0	0	1.33232	0.48994	0.770639	0.952061	0.101144	0	0	0.732753	0	0.0980586	0.175886	0	0.348636	0	0.299975	0.592593
SM(34:01)_[M+H]1+	703.575	23.6941	16.8053	38.2817	17.0521	35.0288	33.2132	56.8627	46.6881	33.6496	22.4648	13.7335	28.4163	10.0097	27.7151	0	11.7593	12.1766	0	42.8209	23.7514	51.0328	43.1888	83.0148	22.9526	30.706	27.5273	27.3384	47.6595	26.882	32.5055	0.888889
SM(34:02)_[M+H]1+	701.559	1.31413	1.45407	1.04132	0.892083	2.07938	0.950252	3.5201	4.68564	0.675621	2.08131	0.674169	0	0.10762	0.779203	2.46703	0.377561	0	0	1.43552	0.823972	0.59385	0.694794	2.57202	0.899278	0.630508	0.253941	0.581835	2.98638	0	1.0237	0.814815
SM(36:01)_[M+H]1+	731.606	2.15941	2.71195	2.25593	2.22625	2.15958	1.93099	9.31752	5.62059	0	2.07698	0.928338	0.62957	0.183852	1.07952	0	0.953394	0.216513	5.13489	5.37753	0.417867	0.827729	1.75534	6.25618	0.221935	4.99917	0.737342	1.18423	3.78501	0	1.50876	0.851852
SM(36:02)_[M+H]1+	729.591	0.221741	0.372867	0.109523	0.158577	0.552859	0	0.307107	1.08083	0.95444	0.0662418	0.0395169	0	0	0	0	0.103381	0	0	0.166624	0	0.381743	0	0.438891	0	0.1415	0	0	0	0	0.185513	0.444444
SM(36:04)	725.559	0.595151	0.989178	0.309674	0.449024	0	0	0.642381	0.489449	0	3.3536	1.82211	0	0	0.466599	0	0.0617962	0	1.49618	1.56839	0.361777	0.358006	0	0.676801	0	0	0.265639	0	0.202316	0	0.283161	0.518519
SM(38:01)_[M+H]1+	759.638	0.731405	1.35127	0.256007	0.575678	0	0	0.678304	0.707804	0	0.0713364	0.0383248	0.413878	0	0.104956	3.94098	0.345174	0.143481	3.79543	2.04453	0.0766157	0	0	0.290301	0	0	0.152937	0	0.322509	0	0.185191	0.592593
SM(38:02)_[M+H]1+	757.622	0.137388	0.445511	0.125857	0.26205	0.105565	0	0.0891668	0	0	0	0.0485089	0	0	0	0	0	0	1.68019	0	0	0	0	0.400698	0	0.00405485	0	0	0.112625	0.870124	0.122787	0.333333
SM(39:01)_[M+H]1+	773.653	0.0133888	0.0295987	0.356078	1.01208	0	0	0	0	0	0.05682	0.0326085	0	0	0	0	0.0980145	0	0	3.54952	0	0	0	0.309171	0	0	0	0	0.272183	0.142059	0	0.259259
SM(40:01)_[M+H]1+	787.669	1.04291	1.11206	1.80243	2.17087	0.101548	0.318252	3.43368	1.61634	0	2.05835	1.61502	0	0.165865	0.393746	2.58072	1.61534	0.701833	0	7.81249	2.05614	0.37405	1.44449	3.42464	0.282526	0.118473	1.86035	0.318838	2.28503	0	1.6521	0.814815
SM(40:02)_[M+H]1+	785.653	0.23894	0.51447	0.298818	0.478176	0	0	0.325815	1.95046	0	0.330726	0.188256	0	0	0.404699	0	0.145213	0	0	1.13762	0.345444	0	0	1.30863	0	0.127482	0	0	0.666635	0	0	0.407407
SM(41:00)_[M+H]1+	801.684	0.0979417	0.156964	0.348581	0.880285	0	0	0.280112	0.127284	0	0.243516	0.084502	0	0	0.10413	0	0.531639	0	0	3.08542	0.0675489	0	0	0.547846	0	0	0	0	0.384758	0	0.0973988	0.407407
SM(41:04)	795.638	0.145444	0.530403	0.000687202	0.00173544	0.00519858	0.00133607	0	0.00343537	0	0	0	0	0.000121364	0	0	0.0381765	0	1.98794	0	0	0.00257491	0	0	0	0	0.00567152	0	0	0	0	0.296296
SM(42:01)_[M+H]1+	815.7	0.318508	0.381803	0.507657	0.853946	0.118329	0.209198	0.373016	0.442073	0	0.965942	1.29602	0	0.1185	0.363831	0	0.294633	0.277571	0	2.70334	0.525555	0	0	0.65029	0	0	0	0.248544	0.235024	0	1.72913	0.592593
SM(42:02)_[M+H]1+	813.684	4.5545	4.41028	8.00288	4.18216	10.8582	3.17958	10.6501	13.2794	0	5.80201	3.31402	5.45204	1.36759	6.40803	0	2.78126	0.670837	0	12.5311	5.1595	3.14404	4.40123	11.3517	9.50374	14.8457	4.39966	8.51683	12.3837	2.13973	7.65771	0.851852
SM(42:03)_[M+H]1+	811.669	0.956367	1.43224	0.656094	0.801522	3.64001	0	1.78165	4.4704	0	0.699533	0.170654	0.204769	0.111717	0.636738	0	0.251753	0	1.42193	0.391656	0.267298	0	0.214731	0.308327	2.57407	1.67798	0	0.402097	1.32555	0	0.71142	0.703704
SM(44:00)_[M+H]1+	845.747	0.272058	0.501191	0.078409	0.202175	0	0	0	0	1.09715	0.640528	1.59813	0	0.0790583	0	0	0.0390969	0.35486	0	0.269529	0.671379	0	0	0	0	0	0	0	0	0	0	0.296296
SM(46:01)	871.763	0.102676	0.238308	0.294391	0.426314	0	0	0	0	0	0.191016	0.888413	0	0.060171	0.226798	0	0.07106	0	0	1.30971	0.953517	0	0	0.321508	0	0	0.254267	0	0.401708	0	0.29198	0.407407
SM(48:01)	899.794	2.13474	2.27508	1.77212	2.12744	0.147613	1.09272	0.955699	0.118892	0.727529	2.65512	4.20394	0.236975	5.90057	3.02976	0	4.65705	6.1605	0	0.495152	6.1767	0	0.956439	0.19651	5.14845	0	1.75354	1.9696	3.73741	0	0.831619	0.777778
TG(33:00)	614.536	0.731491	2.55008	0.149543	0.198813	0	0	0	0	0	0.0678516	0	0	0.226696	0	9.58336	0.362969	0	0	0.21937	0	0	0	0.391737	0.632218	0.163798	0	0	0.195101	0	0.192294	0.37037
TG(35:00)	642.567	0.528106	0.826709	0.171154	0.400517	0.149425	0.199027	0	0	0	0	0	0	1.35134	0	0.161772	2.41866	1.25743	1.85583	0.175322	0.0656124	1.41266	0	0	0	0	0.251725	0.148527	0	0	0	0.444444
TG(35:01)	640.552	0.145701	0.450192	0.0922152	0.198996	0	0.194682	0	0	1.69711	0	0	0	0	0	0	0.0358696	0.112145	0	0.0926207	0.0693406	0.669918	0.274702	0	0	0	0	0	0	0	0	0.296296
TG(36:00)_[M+Na]1+	661.538	0.557168	0.740862	0.435028	1.25092	0	0	0	0.180097	0	0.219579	0.676745	0.531211	1.40941	0.96515	0	2.38529	1.43287	0	0.283619	0.0999669	0	0.113454	0	0	0	0	0	0.154385	4.39624	0.172673	0.518519
TG(36:00)_[M+NH4]1+	656.582	12.487	14.0993	4.017	5.67154	0.508285	0.408795	0.312699	3.89016	4.2599	0.169002	0.324553	15.7963	32.1559	6.58729	18.6749	33.524	40.0527	18.1529	13.8933	0.430342	17.1227	0.190742	4.72541	2.34553	0.137504	5.31333	0.48821	0.855668	0.941948	1.75937	0.962963
TG(36:02)	652.552	0.0467671	0.0968031	0.100989	0.1817	0	0	0.00438746	0	0	0.0333517	0	0.226608	0.0862117	0	0	0.304181	0	0	0.25066	0	0	0	0	0	0.131931	0.589941	0	0	0	0.239338	0.333333
TG(37:00)_[M+NH4]1+	670.598	0.819138	1.29995	0.057294	0.147599	0	0.24267	0	0	0	0	0	0	2.83467	0.11955	0	2.98391	3.07535	2.21179	0.489851	0	0	0	0	0	0	0	0	0.197677	0	0	0.296296
TG(38:00)_[M+NH4]1+	684.614	7.69955	12.8688	1.21998	2.56757	0	0	0	0.634019	0	0	0	9.79357	28.4647	1.38289	1.74062	29.3821	34.716	1.67972	8.56005	0	3.96946	0.250013	0.273599	0	0	0.991008	0	0	0.453995	0.141641	0.555556
TG(38:01)_[M+Na]1+	687.553	0.22473	0.550327	0.121884	0.165304	0	0.189692	0	0.151023	0	0.131276	0	0	0.208549	0	0	0.37118	0	2.0945	0.0811126	0.0987543	0.390464	0.315451	0	0	0	0	0.139788	0	0.437042	0	0.444444
TG(38:01)_[M+NH4]1+	682.598	9.60841	12.3248	1.83891	2.75252	0.383659	0.227825	0.218045	0	8.94365	0.18183	0.0507232	3.38061	16.8484	0.45448	37.4541	19.2153	21.6548	25.5044	9.89104	0.0819603	3.90249	0.186417	1.17392	1.8173	1.15219	1.23907	1.53131	0.13811	0	0.953141	0.888889
TG(38:02)	680.583	0.534448	1.01667	0.0821205	0.157152	0	0	0	0	0	0	0	0	1.97596	0	1.87718	3.1227	0.506442	0	0.384672	0	0	0	0	0	0	0.190495	0	0	0.410279	0	0.259259
TG(40:00)_[M+NH4]1+	712.645	4.91323	8.516	0.656689	1.3557	0	0	0	0	0	0	0.0485838	2.30624	19.9845	0	0	18.7511	22.2421	5.45274	4.88154	0	0.929168	0.216809	0	0.257379	0.220254	0.506182	0	0.180608	0.421186	0.267151	0.555556
TG(40:01)_[M+NH4]1+	710.629	3.32032	6.05009	0.605908	1.68795	0	0	0	0.154652	0	0	0.0876962	1.5815	12.712	0.10082	0	13.7502	16.5729	1.52468	5.90824	0	0.786844	0	0	0	0	0.452703	0	0	0	0.123109	0.444444
TG(40:02)_[M+NH4]1+	708.614	1.31906	2.3823	0.252417	0.569431	0	0	0	0	0	0	0	0	4.23792	0	0	5.62336	6.70367	1.90185	2.01636	0	0	0	0.276966	0.315183	0.234569	0	0	0	0	0.185932	0.333333
TG(41:00)_[M+NH4]1+	726.661	0.201307	0.378517	0.132055	0.23253	0	0	0	0	0	0.281836	0	0	0.87773	0	0	1.14904	0.509685	0	0	0	0	0.200383	0.259007	0.135706	0.187569	0	0	0	0.801998	0	0.333333
TG(42:00)_[M+NH4]1+	740.676	3.5739	5.89502	0.332395	0.771973	0	0	0	0	0	0.0588448	0.26231	1.42268	13.6063	0	2.89575	12.8396	16.2043	2.7447	2.60861	0	0.994722	0	0.272076	0	0	0	0.113327	0	0	0	0.444444
TG(42:01)_[M+NH4]1+	738.661	2.44357	4.26403	0.211246	0.619644	0	0	0	0	0	0.203264	0.374988	0.23628	9.68928	0	0	9.69152	11.1127	2.90191	2.16575	0	0	0.199151	0	0	0.170056	0	0	0	0	0	0.37037
TG(44:00)_[M+NH4]1+	768.708	3.10573	4.38497	0.358173	0.738964	0	0.170233	0.295798	0.117078	0	2.23134	2.49952	1.12467	10.406	0.743715	0	8.76469	13.0387	4.0885	2.61562	0.510205	0.551961	0	0.285604	0	0	0.200252	0.134426	0	0	0	0.62963
TG(44:01)	766.692	3.40829	4.20351	0.591606	1.20547	0	0	0	0	0.719054	3.13575	5.11525	0.927081	9.79585	1.27203	1.96692	10.3906	11.7773	2.61622	4.22266	1.19405	0.726185	0.161451	0	0	0	0.226164	0	0	0	0.568768	0.592593
TG(44:02)_[M+NH4]1+	764.676	0.956272	1.23365	0.0488289	0.14466	0	0	0	0	0.750112	0.2427	1.52237	0	2.05283	0.0926364	0	2.99076	2.75122	2.98518	0.501701	0	0	0	0	0.0842456	0	0	0	0	0	0	0.37037
TG(45:00)_[M+NH4]1+	782.723	0.527865	0.842072	0.0254683	0.0882247	0	0	0	0	0	1.69471	2.64268	0	0.369663	0.474261	0	0.623603	0	1.58519	0	0.305619	0	0	0	0	0	0	0	0	0	0	0.259259
TG(45:01)_[M+NH4]1+	780.708	1.03649	1.78023	0.0904039	0.154673	0	0	0	0	0.676674	2.12894	4.63405	0	0.107345	1.21563	5.29951	0.448708	0	0	0.0848897	0.529202	0	0	0	0.165076	0	0.154243	0.151437	0	0	0	0.444444
TG(46:01)_[M+Na]1+	799.679	0.411098	1.03571	0.0523634	0.103616	0	0	0.102038	0.289684	0	0.448334	0.941549	0	0	0	3.88869	0.0850873	0	0	0.319355	0	0	0	0	0	0.179733	0.129273	0	0	0	0	0.333333
TG(46:01)_[M+NH4]1+	794.723	4.51631	5.47547	1.91887	2.89011	0	0	0.100845	0.38406	0	10.1136	14.0732	0.508015	9.14063	7.2432	0	9.44375	12.221	0	6.27285	7.65734	1.19734	0.204251	1.04787	0.118907	0	0.399457	0.187167	0	0	5.94131	0.666667
TG(46:02)_[M+NH4]1+	792.708	1.96805	2.68152	0.616839	1.0974	0	0	0	0	0	5.57865	8.34134	0	2.78904	3.75284	0	3.53467	3.55613	0	2.91892	2.95401	0.420674	0.204761	0	0.166064	0.0680637	0	0.120797	0	0	0.548772	0.518519
TG(46:03)_[M+NH4]1+	790.692	0.326381	0.566221	0.123559	0.191791	0.108435	0	0	0	0	0.129031	1.19188	0.185259	0.313039	0	1.95075	0.47544	0.215493	0	0.574213	0.161078	0.42408	0	0	0	0	0.166043	0	0.157293	0	0	0.481481
TG(46:04)_[M+NH4]1+	788.676	0.585438	0.608909	1.28739	1.06919	0	0.46636	0.836825	1.12748	2.08015	0.401478	0.296764	0.951973	0.330146	0	0	0.414075	1.29088	0	2.55207	0.531702	3.13739	0.333344	2.07215	0	0	1.25132	0.482967	1.58065	2.45068	1.05643	0.740741
TG(46:05)_[M+NH4]1+	786.661	0.0439304	0.0702023	0.0823505	0.140595	0	0	0	0.131389	0	0.126966	0.0524594	0	0	0.0862294	0	0	0.217982	0	0.365343	0	0	0	0.361437	0	0	0	0.146999	0.114427	0	0	0.333333
TG(47:01)_[M+NH4]1+	808.739	1.5193	2.79803	0.177918	0.514781	0	0	0	0	1.75905	6.67757	8.69876	0	0.210175	3.22834	0	0.473144	0.223202	0	0.199557	1.799	0	0	0	0	0	0	0	0	0	0.136454	0.37037
TG(47:04)	802.692	0.0600575	0.0844549	0.171336	0.400912	0	0.226576	0	0	0	0.117215	0.0398487	0	0	0.0875339	0	0.167769	0.201863	0	1.40632	0	0	0	0	0	0.188315	0.212439	0	0	0.248956	0	0.37037
TG(48:00)_[M+Na]1+	829.726	0.299832	0.575948	0.428488	0.942376	0.178471	0.323741	0	0	0	1.44567	1.78491	0	0	0.391054	0	0.0738085	0	0	0.0687213	0.276906	0	0.470318	0	0.112256	0.089668	0.175915	0	0.364811	3.38299	0.200272	0.555556
TG(48:01)_[M+NH4]1+	822.755	8.13722	8.90292	6.66957	8.2317	0	6.3334	2.7404	1.33523	0	21.5666	27.5404	2.77709	11.684	15.2423	0	11.1744	13.5272	0	9.01032	21.1437	5.80267	8.27047	4.73074	0.383234	0.0673835	3.44755	0.45276	1.11145	0.87111	24.7435	0.814815
TG(48:02)_[M+NH4]1+	820.739	5.38374	7.4748	4.47912	6.39123	0	2.53707	0.67099	0.522211	0	17.2997	24.209	1.62688	5.30991	12.1213	0	5.03006	6.04515	0	6.40231	17.7306	2.03093	5.04425	2.30084	0	0	1.69263	0.233791	0.660516	0.440248	17.2134	0.740741
TG(48:03)_[M+NH4]1+	818.723	1.08349	2.03222	0.566432	1.04032	0	0.193469	0	0	0	3.94676	6.91872	0	0.415495	2.34797	0	0.829553	0.51689	0	2.00621	3.31642	0	0.253631	0.282314	0.19817	0	0	0	0	0	0.740441	0.481481
TG(48:04)_[M+NH4]1+	816.708	0.320795	0.561773	0.348864	0.651485	0	0	0	0.362899	0	0.138761	0.521184	0	0.111379	0.243353	0	0.332895	0.658099	2.12256	2.30804	0.25117	0.404509	0	0	0	0	0.633988	0	0.283001	0	0.305662	0.518519
TG(48:05)_[M+NH4]1+	814.692	1.56965	1.62303	2.51395	2.16649	4.15566	0.727552	4.74867	4.17951	0	1.82565	0.975475	0.438456	0.235547	1.79761	0	1.13214	0.473875	1.28498	6.53085	1.99692	0.399047	0.736843	3.31936	2.13313	6.13473	0.268844	2.16414	4.00031	0	2.48318	0.851852
TG(49:01)_[M+NH4]1+	836.77	1.31215	2.0784	0.269097	0.420004	0	0	0	0	0	4.69225	6.54088	0	1.3386	1.65491	0	0.988703	0	3.15483	0.677067	1.35903	0	0.173284	0.630477	0.213588	0	0	0	0	0	0.175725	0.444444
TG(50:00)_[M+Na]1+	857.757	0.371971	0.590583	0.68179	1.19576	0.0778878	0.37066	0.129945	0	0	1.62236	1.50764	0.19822	0.0980905	1.16428	0	0.0385121	0	0	0.0666774	0.280207	1.87223	0.180149	0.527864	0	0.124846	0.194037	0.0983263	0.382624	4.13464	0.319876	0.740741
TG(50:01)_[M+Na]1+	855.741	1.03641	1.59891	0.0427949	0.148246	0	0.177955	0	0	0	2.58268	4.10643	0	0.229944	0.112076	3.75318	0.313607	0	3.23388	0	0.513539	0	0	0	0	0	0	0	0	0	0	0.333333
TG(50:01)_[M+NH4]1+	850.786	17.8465	13.8559	16.9094	12.8392	1.55485	37.0829	10.5956	12.4383	2.08583	29.2585	38.601	15.152	28.5046	20.7621	0	22.5154	31.3004	0	10.7023	36.7388	22.2966	25.2944	19.9432	2.27937	0.452996	12.2044	7.95675	9.34106	13.9023	41.8006	0.888889
TG(50:02)_[M+Na]1+	853.726	0.842885	1.86065	0.0946109	0.294737	0	0	0	0	0	3.86446	6.16057	0	0.0510046	0.119402	1.41936	0.185592	0	0	0	1.0251	0	0	0	0	0	0	0	0.11023	0	0	0.296296
TG(50:02)_[M+NH4]1+	848.77	18.233	17.9413	20.1607	18.08	0.529379	43.7552	10.6526	15.9197	0	41.8392	56.0595	17.2091	13.803	28.3494	0	11.9788	15.1658	0	11.4244	54.4947	15.7519	29.9276	15.316	2.4322	1.1065	17.3092	12.8558	13.2181	11.3563	56.7357	0.851852
TG(50:03)_[M+NH4]1+	846.755	5.33261	7.57888	5.84219	7.45491	0	8.43718	1.84465	0.946941	0	18.2607	24.1646	1.88467	2.64269	11.3101	0	2.29542	2.86955	0	3.44666	21.2085	1.89747	11.4489	2.12026	0.135172	0	2.60691	3.86814	2.18564	1.40138	19.7873	0.777778
TG(50:04)_[M+NH4]1+	844.739	0.567327	1.14829	0.337251	0.597408	0	0	0	0	0	2.13206	3.96728	0	0	0.997195	0	0.351512	0.494528	0	0.848088	1.68576	0	0.215823	0	0	0	0	0	0	0	1.29734	0.333333
TG(50:05)_[M+NH4]1+	842.723	0.218204	0.429272	0.328796	0.922025	0	0	0	0.12511	0.986687	0	0.0461831	0	0	0	1.37049	0.0988217	0.427563	0	3.23018	0.111568	0.401727	0	0	0	0	0	0.202082	0	0	0	0.37037
TG(51:02)_[M+NH4]1+	862.786	0.706727	1.28881	0.189549	0.517595	0	1.22134	0	0	0	2.47028	4.49875	0	0.351932	0.524572	0	0.336124	0.491174	0	0	1.76627	0	0	0	0	0	0	0	0	0	0.50832	0.333333
TG(51:04)_[M+NH4]1+	858.755	0.0778068	0.0979073	0.103074	0.189572	0	0	0.0892101	0.110277	0	0.221155	0.261049	0.228591	0.0452435	0.133769	0	0	0	0	0	0.154283	0.549693	0	0	0	0	0	0.100862	0	0.432046	0	0.407407
TG(52:01)_[M+Na]1+	883.773	0.0399846	0.0646151	0.0518458	0.132385	0	0	0	0	0	0.0736214	0.187941	0	0	0.0908583	0	0.0481742	0.159189	0	0	0	0	0	0	0.185566	0	0	0	0	0.436583	0	0.259259
TG(52:01)_[M+NH4]1+	878.817	4.22223	5.59099	2.54188	2.33203	0	21.7373	1.81227	5.13264	0	6.61134	4.54506	0.902273	5.49534	2.90454	0	4.60409	5.36632	0	1.03887	7.86349	1.82553	3.07067	1.2161	0.152789	0.840779	3.18723	1.69974	2.25282	1.00293	6.35159	0.814815
TG(52:02)_[M+Na]1+	881.757	1.08395	1.95988	0.298381	0.643985	0	1.8141	0.10561	0.52072	0	4.91846	6.12757	0	0.324825	0.546825	0	0.817201	0	0	0.158061	2.28758	0	0.235894	0	0	0	0.190799	0	0	0.47536	0.232884	0.518519
TG(52:02)_[M+NH4]1+	876.802	38.5944	40.7998	39.4796	21.0613	4.9385	158.804	25.9451	48.8344	1.66018	55.6458	66.0717	48.7189	30.1657	44.7004	0	24.4192	29.1253	1.29247	16.9488	73.8764	40.7301	53.2542	33.4133	5.41533	19.6636	55.1036	32.2644	37.2958	33.5743	72.2153	0.925926
TG(52:03)_[M+Na]1+	879.741	0.723814	1.5555	0.152509	0.342541	0	0.348111	0	0.118175	0	3.34779	5.20822	0.225055	0.258824	0.37054	0	0.25668	0	0	0	1.18803	0	0	0	0	0	0.204492	0	0	0.320782	0.116796	0.444444
TG(52:03)_[M+NH4]1+	874.786	22.9829	21.7343	27.7399	15.954	2.77955	69.5885	18.698	23.5747	0	46.2734	55.2805	24.9045	16.555	36.6135	0	12.505	13.8017	1.18649	11.7518	58.4009	27.1032	41.1819	23.9018	6.69973	9.19786	32.8642	22.6099	24.1867	23.9545	51.0265	0.888889
TG(52:04)_[M+NH4]1+	872.77	6.07458	5.51801	7.14477	5.66184	0.129677	11.6518	2.85177	3.64384	0	13.5663	16.6614	5.98297	6.60495	11.6905	0	5.04759	7.21333	0	3.23933	18.7531	3.74009	13.0042	2.22902	7.62339	0.137735	7.22269	7.51378	8.51743	0.513108	13.2433	0.851852
TG(52:05)_[M+NH4]1+	870.755	0.597534	0.828606	0.734159	1.11586	0	0.188552	0.108805	0.125642	0	1.87961	2.78133	0.210319	0.517786	0.935369	0	0.589857	1.02821	0	3.083	3.11258	0.490659	0.238173	0.327849	0.353037	0	0.480153	0.133061	0.199196	0	0.392202	0.740741
TG(52:06)_[M+NH4]1+	868.739	0.0551396	0.0951028	0.656466	1.50869	0	0	0.09496	0	0	0.0613392	0.089162	0	0	0.243033	0	0.28346	0	0	5.30808	0.0903843	0.398005	0	0.621831	0	0	1.18533	0	0	0.273962	0	0.407407
TG(53:02)_[M+NH4]1+	890.817	0.283353	0.518737	0.0282888	0.0979953	0	0.165484	0	0	0.686887	0.274539	0.777134	0	0.107231	0.106094	0	0	0	1.84958	0	0.339466	0	0	0	0	0	0	0	0	0	0	0.296296
TG(53:06)_[M+NH4]1+	882.755	1.02255	1.78232	0.052923	0.183331	0	0.173665	0	0.120516	0	2.34436	3.28186	0	0.114842	0.0918541	2.07678	0.173952	0	5.93791	0	0.635076	0	0	0	0	0	0	0	0	0	0	0.37037
TG(54:01)_[M+NH4]1+	906.848	0.0839377	0.124994	0.0378441	0.0925059	0	0	0	0	0	0.202819	0.374865	0	0.191734	0	0	0.180255	0.225455	0	0	0.163032	0	0	0	0	0	0	0	0	0	0.291097	0.259259
TG(54:02)_[M+NH4]1+	904.833	1.75347	2.06338	1.33754	2.05661	0	2.67792	0.547282	0.734111	0	5.1944	6.69058	0.302735	2.59771	1.72663	0	2.54118	1.53609	0	0.169334	6.47407	0	1.63571	0.294808	0	1.03435	1.15118	0.380601	0.370266	0	4.54011	0.703704
TG(54:03)_[M+NH4]1+	902.817	17.959	12.4888	17.028	10.3743	1.11138	48.5505	11.3079	16.0688	3.85816	26.3863	31.6173	24.8403	18.867	21.7312	9.26141	15.8824	16.6163	5.3276	6.87033	33.0882	7.36227	19.8055	12.5931	4.59829	18.103	31.5857	12.7294	12.7345	11.5006	33.3655	0.962963
TG(54:04)_[M+NH4]1+	900.802	8.6262	6.95113	8.7498	6.47057	0.179784	19.5486	5.81619	4.72685	0.936059	16.0434	19.9663	8.45502	11.1326	14.8492	0	8.23947	9.41791	1.45545	3.03412	22.6314	2.24819	12.3771	2.03034	7.33944	5.86046	14.2599	7.59916	7.9987	3.10976	16.5091	0.925926
TG(54:05)_[M+NH4]1+	898.786	3.8515	3.41489	4.18715	3.827	0.937185	3.49702	2.73156	0.509447	0.813789	5.62902	6.88455	0.932961	9.21157	7.74235	0	7.34093	7.69066	0	1.53653	11.4755	0.423077	5.0973	1.2984	9.72913	0.131004	4.36604	3.9732	7.76064	0	4.45502	0.851852
TG(54:06)_[M+NH4]1+	896.77	1.62837	2.34276	2.181	3.01248	0.110934	0	0	0.307841	0	1.10585	1.4357	0	5.36733	2.93644	0	5.01009	6.52305	0	3.54145	5.04023	0.443474	0.710354	0.285752	10.3063	0.123074	2.2211	0.810431	2.51414	0	0.175606	0.703704
TG(54:07)_[M+NH4]1+	894.755	0.129889	0.313097	0.271399	0.548683	0	0	0	0	0	0	0.0845137	0	0.0866517	0	0	0.559846	1.08743	0	1.57799	0.194034	0	0	0	1.27413	0	0.210636	0	0	0	0	0.296296
TG(57:09)_[M+NH4]1+	932.77	0.0746961	0.166379	0.0878621	0.155553	0	0	0.182897	0.222476	0	0	0.594041	0	0.0463314	0	0	0	0	0	0	0.340417	0	0	0	0.0549836	0	0.222721	0	0	0.436224	0	0.296296
TG(59:13)_[M+Na]1+	957.694	1.06841	2.33819	1.64197	2.71386	0	0.656541	0	4.83755	0	0.13492	0.0756306	7.89235	0.569553	0.76311	0	0.0281264	0	0	0	0.571556	0.852111	7.05522	0.264154	0	0	1.41381	0	1.49096	7.61954	0.436347	0.592593
TG_oxid(34:01)	642.53	1.28258	3.26765	0.101665	0.123282	0	0	0	0	1.89796	0	0	0	0	0.149631	11.9337	0	0	3.9748	0.080782	0	0	0	0	0.203415	0.157561	0.18638	0.361525	0	0	0.230321	0.37037
TG_oxid(36:00)	672.577	0.109595	0.339304	0.0795225	0.116832	0	0	0	0	0	0.221461	0	0	0.0424516	0	0	0	0	1.27042	0.0737047	0.0932957	0	0	0.402691	0	0.145261	0	0.119766	0.119551	0	0	0.333333
TG_oxid(39:00)	714.624	1.24174	2.43502	0.106257	0.199144	1.84701	0	0.96204	0	0.808268	0	0	0	0.0449545	0.11098	6.08708	0	0	7.52404	0	0	0	0.209278	0	0.0693267	0.613647	0	0.382832	0	0	0	0.407407
TG_oxid(46:08)	796.609	0.353668	0.982547	0.0385114	0.101175	0	0	0	0.135439	0	0.109973	0	0	0	0	3.63332	0.0390155	0	1.03361	0	0	0.339724	0	0	0	0	0	0.122413	0	0	0	0.259259

## Sheet: HumanNon-Preg,SER,Sig,+ve,Whole
						Human	Human	Human	Human	Human	Human	Human	Human	Human	Human	Human	Human	Human	Human	Human	Human	Human	Human	Human	Human
						Serum	Serum	Serum	Serum	Serum	Serum	Serum	Serum	Serum	Serum	Serum	Serum	Serum	Serum	Serum	Serum	Serum	Serum	Serum	Serum
						Non-pregnant	Non-pregnant	Non-pregnant	Non-pregnant	Non-pregnant	Non-pregnant	Non-pregnant	Non-pregnant	Non-pregnant	Non-pregnant	Non-pregnant	Non-pregnant	Non-pregnant	Non-pregnant	Non-pregnant	Non-pregnant	Non-pregnant	Non-pregnant	Non-pregnant	Non-pregnant
		000min		120min		000min	000min	000min	000min	000min	000min	000min	000min	000min	120min	120min	120min	120min	120min	120min	120min	120min	120min	120min	120min
Variable	m/z	Mean	St Dev	Mean	St Dev	M007	M008	M009	M014	M018	M020	M021	M033	M034	M007	M008	M009	M014	M018	M020	M021	M033	M003	M006	M013	Vals (%)
Campesterol_[M+H]1+	401.378	0.0241293	0.072388	0.283844	0.38359	0	0	0	0	0	0	0	0.217164	0	0.331997	1.32554	0.174571	0.14064	0.0936086	0	0	0.495814	0	0.399753	0.160355	0.45
Campesterol_[M+H-H2O]1+	383.367	0.224367	0.645166	0.239105	0.303036	0.0757956	1.94351	0	0	0	0	0	0	0	0.277353	0	0.126752	0.112318	1.01341	0.332735	0.451927	0.315662	0	0	0	0.45
Campesteryl ester (18:0)_[M+H]1+	667.639	0.00965942	0.0144251	0.000504072	0.00167182	0	0	0.030312	0.000520252	0.0304568	0	0.0256458	0	0	0	0	0	0.00554479	0	0	0	0	0	0	0	0.25
CE(22:05)_[M+Na]1+	721.589	0.0606075	0.0975567	0.0287336	0.0643247	0.25393	0	0	0	0	0.0446641	0.0451762	0.201697	0	0	0	0.14209	0	0	0	0	0.17398	0	0	0	0.3
CE(22:06)_[M+NH4]1+	714.618	0.0200074	0.0401511	0.284727	0.610726	0	0	0.102024	0	0	0	0.0780432	0	0	2.05607	0.518746	0.172819	0	0.295569	0	0	0	0	0	0.0887966	0.35
Cer(23:00)	386.363	0.0413967	0.0738382	0.168695	0.18755	0	0	0	0.132101	0.199848	0	0.040622	0	0	0	0.438968	0.159489	0.0831388	0	0.437764	0.217899	0.44122	0	0	0.0771622	0.5
Cer(24:00)	400.379	5.76027	11.2579	7.47637	5.78308	3.15147	35.4864	3.51874	1.31924	0.4896	1.18475	0.543518	5.1196	1.02914	4.89993	20.6298	6.23444	7.78193	5.21604	3.88573	4.78282	11.9162	0	13.4668	3.42633	0.95
Cer(34:01)_[M+H-H2O]1+	520.509	0.0582401	0.0952192	0.458258	1.16169	0	0	0.0931931	0	0.188013	0	0	0.242954	0	0	0.750004	0	0.146191	0	0	0.251297	3.89334	0	0	0	0.35
Cer(34:02)_[M+H]1+	536.504	0.185468	0.338098	0.407662	0.525794	0	1.03534	0.323122	0	0	0.0729131	0.034882	0.20295	0	0.165584	0.94366	0.202686	0.210576	0	0	0	0.537576	1.69566	0.646847	0.081696	0.65
Cer(36:03)_[M+H]1+	562.519	0.0265543	0.0470781	0.100915	0.176866	0.0827525	0	0	0	0.0279981	0	0.128238	0	0	0	0	0.392411	0	0	0.277164	0	0.440489	0	0	0	0.3
Cer(40:01)_[M+H-H2O]1+	604.603	0.196581	0.546103	0.0361796	0.0624083	0	0	0.120243	0	0	0	1.64899	0	0	0	0	0.125317	0.151671	0.120987	0	0	0	0	0	0	0.25
Cer(42:01)_[M+H-H2O]1+	632.634	0.739857	1.68024	0.170342	0.380954	0.0780856	0	0.131434	0	0	0	5.05389	0	1.3953	0	0	0	0	0	0	0.850453	0	1.02331	0	0	0.3
Cer(42:02)_[M+H-H2O]1+	630.618	0.955875	2.46153	0.245249	0.34144	0.0524529	0.00530838	0	0	0.0300716	0.0564143	7.46315	0	0.995477	0.236481	0	0.332616	0.312567	0	0	0.247106	1.15278	0	0	0.416192	0.6
DG(24:00)_[M+H-H2O]1+	439.378	18.647	17.8737	10.4876	12.9656	22.0887	13.165	2.28614	0.3017	45.9519	49.757	15.751	11.6755	6.84611	1.76076	13.8893	5.19618	2.11371	0.353086	2.50612	14.4531	3.1309	17.2068	9.44163	45.3117	1
DG(26:00)_[M+H-H2O]1+	467.409	13.9301	15.4396	7.06947	10.6237	16.1721	1.15354	0.0957893	0.396753	38.5445	39.5438	15.5457	5.83496	8.08411	0.796017	5.1713	5.06284	0.321225	0	1.38573	9.18903	3.06638	11.8328	3.86375	37.075	0.95
DG(28:00)_[M+H-H2O]1+	495.441	29.382	20.875	30.9351	20.3297	20.5894	79.856	8.7601	10.7116	32.1573	35.1765	26.0692	27.2705	23.8477	19.3697	85.2204	18.7636	13.8227	13.1067	20.4243	36.6027	24.8787	31.2904	39.5223	37.285	1
DG(28:01)_[M+H-H2O]1+	493.425	4.45775	5.13887	1.11472	3.23328	3.62448	0	0	0	11.3641	12.1893	9.50233	0.487121	2.95234	0	0	0	0	0	0.479273	0.963559	0	0	0	10.819	0.45
DG(28:02)_[M+H-H2O]1+	491.409	2.00662	1.50148	3.00927	4.74648	1.17987	0	0	0.995561	2.87061	3.65806	2.77806	2.61029	3.96711	0	15.742	1.40327	0	0	5.69562	1.05392	1.54778	0	6.04832	1.6111	0.7
DG(29:00)_[M+H-H2O]1+	509.456	1.21449	1.65716	0.492249	0.927391	0.395108	0	0.116408	0	3.06865	1.78806	4.69989	0.425208	0.43705	0	0.644842	0	0	0.162813	3.05387	0.395003	0	0	0	1.15821	0.6
DG(29:01)_[M+H-H2O]1+	507.441	0.22869	0.420822	0.219862	0.350018	0	0	0	0	0.406868	0.184751	1.28661	0	0.179984	0	0.670848	0.217266	0	0	1.07338	0.267582	0.189409	0	0	0	0.45
DG(30:01)_[M+H-H2O]1+	521.456	10.2419	9.9208	6.41503	6.23065	9.02845	0	0	1.49189	14.1098	15.0112	30.2928	5.72417	16.5184	0.170486	5.57905	7.75112	0	0.145104	11.0722	14.1103	0.995303	12.7329	1.83989	16.169	0.85
DG(30:02)_[M+H-H2O]1+	519.441	1.14483	1.74184	0.24469	0.403296	0.438329	0	0.0987809	0	2.11868	1.79103	5.27558	0	0.581075	0.314746	0.91373	0	0	0	0	1.10623	0	0	0	0.356882	0.5
DG(32:03)_[M+H-H2O]1+	545.456	2.08905	2.74748	2.63964	3.72266	0.510971	0	0.0815385	0.637474	0.790887	0.693632	7.46344	2.73052	5.89296	0.191681	12.8678	2.37126	0	0	4.32674	3.65858	1.64877	0	2.7845	1.18673	0.8
DG(33:01)_[M+H-H2O]1+	563.503	2.58733	2.94089	1.17242	1.52175	1.23071	0	0	0.447702	4.89881	3.84812	8.57395	0.380214	3.90649	0	1.53519	1.36778	0	0.0919938	4.84383	1.02449	0.173891	0.916999	0	2.94246	0.75
DG(34:03)_[M+H-H2O]1+	573.488	4.65857	4.62355	1.9288	1.82499	1.98058	0	0	12.1577	2.92279	4.97547	11.2431	1.36482	7.28264	0.956042	2.10919	5.81142	0	0.163042	0.827723	3.13377	1.2426	4.27777	0.610853	2.08435	0.85
DG(34:06)_[M+H-H2O]1+	567.441	1.33567	1.82441	1.63394	1.10807	1.07285	5.89565	1.99578	0.778639	0.0584578	0.493132	0.0933029	1.36248	0.270738	3.06405	0.903415	3.18747	1.73783	1.32771	1.23715	0.289325	3.02692	0	2.14892	1.05053	0.95
DG(35:01)_[M+H-H2O]1+	591.535	0.964547	1.33009	0.302129	0.782992	0.12968	0	0	0.40258	2.1195	1.79177	3.80199	0	0.435417	0	0	0	0	0	0	0	0	2.55957	0	0.763849	0.4
DG(35:05)_[M+NH4]1+	618.509	0.24812	0.502252	0.0279004	0.0669057	0.224026	1.56665	0	0.1737	0.109187	0	0.159512	0	0	0	0	0	0	0	0.209271	0	0	0	0	0.0976339	0.35
DG(36:02)_[M+NH4]1+	638.572	0.0113398	0.0236754	0.11638	0.192263	0	0	0	0	0.0363062	0.0657523	0	0	0	0	0.605263	0	0	0	0.212879	0.241898	0.220144	0	0	0	0.3
DG(36:03)_[M+H-H2O]1+	601.519	22.2122	11.4337	21.1241	12.9401	19.2551	7.32296	0.737371	34.4611	21.2483	29.1176	28.4405	27.969	31.3582	16.2203	37.482	37.3218	4.25864	3.32724	16.9921	23.9048	21.394	41.5411	14.0601	15.8635	1
DG(36:04)_[M+H-H2O]1+	599.503	10.6661	5.17855	7.77161	3.57042	9.75045	3.27284	3.71898	20.0065	11.4321	13.5987	11.4928	8.8417	13.8812	4.56891	4.03398	11.5927	6.33035	3.54343	6.84616	11.5277	8.69378	13.2993	4.19365	10.8577	1
DG(38:03)_[M+H-H2O]1+	629.55	2.69952	3.76631	0.787714	1.05582	0.455839	0	0.253699	10.3444	7.01074	4.55723	1.32116	0	0.352627	0	0.60243	0.968455	0.52266	0.790419	0.237927	0.257965	0.423435	1.07905	0	3.78252	0.8
DG(38:04)_[M+H-H2O]1+	627.535	14.7803	9.56126	23.3991	9.48325	15.996	2.80728	24.05	21.1598	3.19124	5.7381	9.65929	25.1282	25.2929	32.9325	5.32021	33.5937	34.2844	28.2286	16.0953	28.7807	23.5438	23.6298	19.2571	11.7241	1
DG(40:03)_[M+H-H2O]1+	657.582	5.35192	6.80972	1.13236	2.75487	1.08259	0	0	16.4996	15.3983	9.87694	4.5098	0.262766	0.537318	0	0.976132	0.31348	0	0.264435	0	1.30211	0	0	0.266466	9.33329	0.65
DG(40:06)_[M+H-H2O]1+	651.535	0.959531	1.06405	0.710343	1.04419	0.274862	0	0	2.12814	0	0.108224	1.86163	2.42789	1.83502	0.416093	0	2.46027	0	0.116869	1.35306	0.473566	0	0	2.85294	0.140981	0.65
DG(40:07)_[M+H-H2O]1+	649.519	0.343562	0.327136	0.0629301	0.153007	0.27086	0.831768	0	0.367077	0	0.0520043	0.641673	0.170367	0.758311	0	0	0	0	0	0.208128	0	0	0	0.484103	0	0.45
DG(41:04)_[M+H-H2O]1+	669.582	0.0516367	0.0710702	0.0212981	0.0502211	0.0887835	0	0	0	0.19007	0	0.0534374	0.132439	0	0	0	0	0	0.0463979	0.166082	0	0	0	0	0.0217986	0.35
DG(41:05)_[M+H-H2O]1+	667.566	0.526266	0.865365	1.12558	1.52303	0.0993455	0	0	0.235108	0	0.438762	0.424362	2.71389	0.824927	0	2.78415	4.61698	0	0	0.736093	0.737868	0.563372	0	2.55089	0.392074	0.65
DG(42:03)_[M+H-H2O]1+	685.613	3.66878	5.17618	0.711462	2.35965	0.922574	0	0	4.2675	14.6654	9.38739	3.63336	0	0.142762	0	0	0	0	0	0	0	0	0	0	7.82609	0.35
DG(42:04)_[M+H-H2O]1+	683.597	2.23064	3.30583	0.456739	1.38841	0.660958	0	0	0	8.84447	6.06485	4.08375	0.21496	0.20674	0.164107	0	0	0	0	0	0.22382	0	0	0	4.6362	0.45
DG(43:05)_[M+H-H2O]1+	695.597	0.376337	0.33315	1.16105	1.76043	0.442575	0.498244	0.00570976	0	0.0783781	0.336452	0.338315	1.01837	0.668994	0.087734	2.03277	5.37129	0	0	0.463077	0.208982	0.63267	0	3.44871	0.526286	0.8
DG(44:03)_[M+H-H2O]1+	713.644	2.02783	3.54319	0.416207	1.34179	0.374479	0	0	0	9.79357	6.12992	1.9525	0	0	0	0	0	0	0.117828	0	0	0	0	0	4.46045	0.3
DG(44:04)_[M+H-H2O]1+	711.629	1.58507	2.55681	0.276751	0.91788	0.385382	0	0	0	7.09365	4.23377	2.55284	0	0	0	0	0	0	0	0	0	0	0	0	3.04426	0.25
DG(44:05)_[M+H-H2O]1+	709.613	0.484374	0.79258	0.0751776	0.150887	0.0610466	0.64919	0.0788371	0	2.46568	0.641671	0.462943	0	0	0.17817	0	0.170064	0	0	0	0	0	0	0	0.478719	0.45
DG(44:07)_[M+H-H2O]1+	705.582	0.920611	0.726104	0.480362	0.464859	0.106931	2.41363	0.294215	1.04705	0.688772	0.476994	0.849893	1.70505	0.702961	0.885784	0	0.668808	1.16075	0.443852	0	1.2355	0.467288	0	0	0.422	0.8
DG-H20(20:00)	383.316	33.5191	31.3235	23.4885	25.0617	38.2345	8.27504	1.56904	2.25465	83.5083	80.6021	45.6315	19.143	22.454	1.86248	37.556	15.4576	1.07153	2.93157	2.43571	37.8125	12.2076	36.5522	26.4099	84.0762	1
DG-H20(22:00)	411.347	19.8416	22.5263	9.36402	16.3483	23.7438	0	0	0	55.4839	54.9197	28.3573	5.6865	10.3836	0	3.35595	3.96824	0	0	0.198074	15.6286	0.728506	22.4599	3.27778	53.3872	0.7
DG-H20(23:00)	425.363	0.357771	0.57286	0.159441	0.333601	0.0772499	0	0	0	1.56122	0.994995	0.58647	0	0	0	1.01863	0.16187	0	0	0	0	0	0	0	0.573353	0.35
DG-H20(24:01)	437.363	6.75529	4.86437	3.54282	3.783	5.30713	12.9379	1.60809	0.148524	11.7615	12.0846	9.2495	2.78551	4.91482	5.89713	7.098	1.95578	0.908741	0.534975	2.00695	5.12191	0.75836	1.49886	0.636617	12.5537	1
DG-H20(25:00)	453.394	0.452437	0.667432	0.168462	0.362022	0	0	0	0	1.78602	1.31309	0.666968	0.16572	0.140138	0	1.12163	0	0	0	0	0.145259	0	0	0	0.586195	0.4
DG-H20(26:01)	465.394	4.25648	3.67467	5.23849	9.90724	4.47136	0	0	0.671419	9.00246	9.38846	6.51565	2.56518	5.69376	0.219155	33.8686	1.41751	0	0	3.13132	4.87252	1.03982	0	3.87684	9.19761	0.75
DG-H20(26:02)	463.379	0.22514	0.300872	0.193594	0.366377	0	0	0	0	0.821841	0.309087	0.38203	0	0.513305	0.162142	1.18978	0	0	0	0.460845	0	0	0	0	0.316767	0.4
DG-H20(26:03)	461.363	0.0081603	0.0162941	0.100801	0.171857	0	0	0	0	0.0330902	0.0403526	0	0	0	0	0	0	0	0.122998	0	0.315291	0.151163	0	0.519355	0	0.3
DG-H20(28:03)	489.394	0.11326	0.143339	0.29816	0.632763	0	0	0	0	0.202636	0.0556916	0.101419	0.267203	0.392395	0	2.11379	0.202771	0	0	0.415708	0	0	0	0.547486	0	0.45
DG-H20(40:06)	651.535	0.959531	1.06405	0.710343	1.04419	0.274862	0	0	2.12814	0	0.108224	1.86163	2.42789	1.83502	0.416093	0	2.46027	0	0.116869	1.35306	0.473566	0	0	2.85294	0.140981	0.65
DG-H20(42:08)	675.535	0.585538	0.648497	0.241269	0.502425	0.187738	0	0.182191	0.785689	0.644028	0.265817	0.807705	2.13495	0.26172	0	0	0.158025	0	0.0890477	0	0.258917	0	1.68953	0.458435	0	0.65
DG-H20(43:05)	695.598	0.46307	0.430334	1.16901	1.75528	0.442575	1.22224	0.00570976	0.0565993	0.0783781	0.336452	0.338315	1.01837	0.668994	0.175344	2.03277	5.37129	0	0	0.463077	0.208982	0.63267	0	3.44871	0.526286	0.85
LPC(14:00)	468.309	0.914172	1.50333	0.930869	2.4574	2.06037	0.6452	4.50329	0	0.0396054	0	0.189967	0	0.789121	0	0	0	8.22711	1.32974	0	0	0.682703	0	0	0	0.45
LPE(16:00)_[M+H]1+ / LPC(13:00)_[M+H]1+	454.293	0.786293	1.28071	0.504353	0.703554	4.03006	0	0.193615	0.174201	0	0.137372	1.21253	0.713525	0.615336	0.476643	0	0.118783	0.532989	0.129809	2.46018	0.507752	0	0	0.556046	0.765682	0.75
LPE(18:00)_[M+H]1+ / LPC(15:00)_[M+H]1+	482.324	1.01174	1.31377	0.487546	0.654194	0.128034	1.20341	0.67204	0.438962	0	0.0617349	4.23972	1.44873	0.913052	1.91923	0	0.167162	0.91619	0	0	1.14937	0.225241	0	0	0.985802	0.7
LPE(22:00)_[M+H]1+ / PC-O(19:00)_[M+H]1+	538.387	0.0359214	0.0474176	0.211476	0.483491	0	0	0.102988	0.116069	0	0.0454269	0.0588093	0	0	0	0	0	0.338173	0	0	0	0.386161	1.60191	0	0	0.35
LPE(22:06)_[M+H]1+	526.293	2.78886	3.79596	9.70144	10.0821	2.59943	0	8.18254	1.49871	0	0.405405	0.713682	10.3332	1.36673	4.00815	0.875146	12.1794	6.91668	9.13714	19.9128	0.575394	14.338	0	33.5495	5.22376	0.85
LPE-P(16:00)_[M+H]1+	438.298	0.106151	0.318453	0.255868	0.428416	0	0.955358	0	0	0	0	0	0	0	0.236177	0	0	0	0	0.180936	0.213991	0	0.95473	1.22871	0	0.3
LPG(19:00)_[M+Na]1+	549.316	0.711802	1.03896	2.17636	3.75922	3.2067	0	0	0	0.395614	0.0507856	1.0137	1.19617	0.543248	0	13.0465	1.38362	0.114955	0	1.49449	0.464507	1.78029	0.721874	3.68562	1.24812	0.75
LPI(19:01)_[M+H]1+	613.335	2.43993	5.04788	9.56417	15.3262	2.87188	0	0	2.32404	0	0.251905	0.381131	15.5977	0.532753	0.238096	0	14.3389	0	0	27.3737	0	10.86	3.63496	47.6205	1.13974	0.65
LPS(18:00)_[M+Na]1+	548.296	0.113888	0.115564	0.39105	0.755846	0.202606	0	0	0	0.0874009	0.0950088	0.0739866	0.2727	0.293291	0	2.36132	0	0	0	1.23611	0.204646	0	0	0.499477	0	0.5
LPS(20:03)_[M+H]1+ / LPG(20:05)_[M+NH4]1+	548.298	0.113888	0.115564	0.39105	0.755846	0.202606	0	0	0	0.0874009	0.0950088	0.0739866	0.2727	0.293291	0	2.36132	0	0	0	1.23611	0.204646	0	0	0.499477	0	0.5
MG(20:03)	398.327	0.892011	1.34701	0.87647	1.31326	0.0945397	3.22201	3.28546	0	0.455995	0.307993	0.14927	0.389921	0.122908	0.435384	4.58127	0	1.64485	0.858991	0.203804	0.724022	0.334803	0	0.551001	0.307039	0.85
PA(28:01)_[M+Na]1+	613.384	1.20894	2.74693	1.16875	1.94034	8.41218	0	0	0	0.0420807	0.13595	1.54222	0.568405	0.179612	0	0	0.54281	0	0.156789	5.33497	0.561319	0	0	4.54133	1.71899	0.6
PA(31:00)_[M+Na]1+	657.447	22.0573	27.9358	35.3931	46.9439	86.7821	0	0	10.8805	1.29272	8.14949	22.6192	38.0429	30.7486	0	42.7208	23.4229	0	0.116281	112.109	15.523	19.4117	2.19953	137.631	36.1901	0.8
PA(31:04)_[M+Na]1+	649.384	0.0605015	0.0857175	0.125729	0.225769	0.0809978	0	0	0.121653	0.0937023	0	0	0.248161	0	0	0.590155	0.293954	0	0	0	0	0	0	0.498909	0	0.35
PA(33:03)_[M+Na]1+	679.431	9.9035	10.8027	15.9409	14.534	6.83378	0	0	23.2696	3.86185	4.91327	4.43055	30.6441	15.1783	0	6.96919	29.5962	0	0	23.429	33.7423	7.74151	33.7897	32.0967	7.98502	0.75
PA(38:08)_[M+Na]1+	739.431	0.217333	0.354743	0.178556	0.28779	0.563638	0	0	0.147577	0	0.0470576	0	1.03066	0.167069	0	0.779031	0.485595	0	0	0	0	0.563754	0	0	0.135735	0.45
PA(39:05)_[M+Na]1+	759.494	1.08586	1.94621	0.652019	0.958458	6.00729	2.00303	0.0719925	0	0.0709316	0.170359	0.669127	0.496983	0.283047	0.469289	0	0.1672	0.364929	0.283605	1.39779	0	0	0	3.07231	1.41709	0.75
PA(40:08)_[M+Na]1+	767.462	0.0752152	0.0895715	0.178148	0.244422	0.240969	0	0	0.148063	0	0.0834128	0.0420567	0	0.162435	0	0	0.221703	0	0	0	0.200801	0.589529	0	0.647776	0.299822	0.5
PA(41:05)_[M+Na]1+	787.525	0.0435156	0.113352	0.0361643	0.0809461	0.342953	0	0.00165984	0	0	0	0.0470268	0	0	0	0	0	0	0	0.179107	0	0	0	0.2187	0	0.25
PA(42:08)_[M+Na]1+	795.494	0.0454915	0.0914051	0.0634445	0.123813	0.23344	0	0	0	0	0	0	0.175984	0	0	0	0.118987	0	0	0.200422	0	0	0	0.37848	0	0.25
PA(43:02)_[M+Na]1+	821.603	0.255155	0.281449	0.720976	1.24316	0.231934	0.939114	0.153912	0.399693	0	0.10774	0.0479127	0.206655	0.209433	0.178247	0	1.82728	0.393621	0	0.288133	0	0.765166	0	4.10338	0.374909	0.75
PA(43:04)_[M+Na]1+	817.572	0.0718456	0.123341	0.0966965	0.231891	0.302697	0	0	0	0	0.0276318	0.0446634	0.271618	0	0	0	0.108176	0.105437	0	0.783127	0	0	0	0	0.0669215	0.4
PA(43:06)_[M+Na]1+	813.54	0.652921	1.94573	0.0434222	0.0639281	5.84145	0	0	0	0	0.000625023	0.00105201	0.0331669	0	0.19995	0	0	0.101852	0	0.0113435	0.078034	0	0	0.0177533	0.0687112	0.5
PC(28:00)_[M+H]1+ / PE(31:00)_[M+H]1+ / PA(33:01)_[M+NH4]1+	678.507	0.0654965	0.133999	0.0189903	0.0600689	0.405804	0	0	0.0676047	0	0.00203143	0.114028	0	0	0	0	0.00896982	0	0	0	0	0	0	0.199923	0	0.3
PC(30:00) & PE(33:00)	706.539	0.302924	0.547393	0.120724	0.31242	0.207369	1.68486	0.559325	0	0.0938581	0.0504169	0.130488	0	0	0	0	0	1.04391	0.0859352	0.198115	0	0	0	0	0	0.45
PC(30:04)_[M+H]1+ / PE(33:04)_[M+H]1+ / PA(35:05)_[M+NH4]1+	698.476	0.188381	0.246443	0.155968	0.21986	0	0	0	0.690663	0.0260444	0.0716935	0.123383	0.383136	0.400511	0	0.566637	0.170426	0	0	0.226951	0.558661	0	0	0	0.192976	0.55
PC(32:00) & PE(35:00)	734.57	5.9781	3.67392	8.85838	9.85138	10.4432	1.06204	9.30773	10.5031	3.0766	1.98258	4.39045	4.96514	8.07212	9.39791	0	4.97833	11.3074	7.86928	35.3014	3.53392	14.6318	7.02536	0.494279	2.90252	0.95
PC(32:02) & PE(35:02)	730.539	0.238462	0.458649	0.197794	0.333025	0.389299	0	1.38781	0.341037	0.0280154	0	0	0	0	0	0	0.145891	0.403927	1.06681	0	0	0.105512	0	0.453598	0	0.45
PC(34:01) & PE(37:01)	760.586	72.3262	40.2138	89.6562	39.9894	72.1209	102.971	141.938	86.7631	17.6232	32.4381	27.6982	79.084	90.2993	86.8806	87.5544	62.7569	153.715	130.645	75.8528	104.545	144.395	38.2761	65.0063	36.5898	1
PC(34:02) & PE(37:02)	758.57	130.73	88.0354	154.035	82.3461	96.6016	199.529	305.112	173.923	32.1288	51.1366	43.6242	144.293	130.224	231.762	100.971	94.0445	264.475	293.076	126.225	119.541	221.109	82.4502	106.65	54.0779	1
PC(34:03) & PE(37:03)	756.554	3.08854	4.305	2.70118	2.81668	2.4754	0	13.6725	5.5938	0.421004	0.956069	0.792939	1.44548	2.43972	3.5406	0	1.22222	5.8846	9.21648	3.42766	0.733818	3.28503	0	1.32418	1.07842	0.85
PC(36:03) & PE(39:03)	784.586	18.149	11.1456	23.2149	12.9673	17.9709	4.87902	28.6702	35.9574	6.99534	11.644	6.98445	25.923	24.3163	25.1101	3.20871	21.3981	35.4194	33.6784	20.0957	25.3984	48.7356	18.5496	17.8704	5.89989	1
PC(36:04) & PE(39:04)	782.57	80.9253	63.915	103.087	52.7008	63.2934	120.724	221.642	78.3722	12.8868	23.4518	30.1401	75.8774	101.94	149.871	60.033	74.9208	181.315	209.16	83.0004	89.7842	97.7326	68.7373	57.1344	62.2658	1
PC(36:05) & PE(39:05)	780.554	6.16251	4.94817	9.88032	10.4685	14.1798	0	5.69565	10.267	0.806194	1.38756	4.29075	9.84744	8.98825	0.897568	0	15.8973	4.5276	4.3121	27.3394	2.07534	9.42912	2.52226	29.8233	11.8595	0.9
PC(38:05) & PE(41:05)	808.586	16.3742	12.5576	19.4418	10.6273	11.1624	40.792	30.1139	13.191	2.66328	5.41121	5.95963	21.0889	16.9852	36.7475	4.55756	18.7035	28.4916	31.2963	17.0285	26.0215	22.9957	12.5647	6.7613	8.6921	1
PC(38:06)_[M+H]1+ / PE(41:06)_[M+H]1+	806.569	61.298	49.0388	81.4165	50.1077	38.8564	152.79	118.491	44.5225	7.13341	14.3319	25.3666	74.824	75.3655	183.698	60.9893	48.9582	140.615	145.665	55.8032	64.0743	64.9838	46.1457	45.1336	39.5143	1
PC(38:08)_[M+H]1+	802.538	0.62724	1.05623	0.216182	0.440839	0.509692	0	0	0.442774	3.18319	0	0.147301	1.3622	0	0	0	0.32267	0	0	1.4636	0	0	0	0.430312	0.16142	0.45
PC(40:04) & PE(43:04)	838.633	0.0401705	0.0834206	0.0801666	0.152055	0	0	0.0699798	0.252538	0	0	0.0390168	0	0	0.482498	0	0	0.108021	0	0	0.232246	0	0	0	0.0590677	0.35
PC(40:04)_[M+H]1+ / PE(43:04)_[M+H]1+	838.632	0.0405842	0.0834234	0.0866716	0.160507	0	0	0.0699798	0.252538	0	0	0.0427401	0	0	0.482498	0	0	0.108021	0	0	0.303801	0	0	0	0.0590677	0.35
PC(40:07) & PE(43:07)	832.586	3.2216	2.68515	4.42429	3.07399	4.07004	1.03693	8.63371	2.17716	0.227076	1.38559	1.90364	3.58168	5.97862	3.3485	0	5.16447	9.76578	9.52565	5.15143	1.97529	5.70749	3.59867	2.06947	2.3605	0.95
PC(40:08) & PE(43:08)	830.57	0.586328	0.742439	0.337289	0.382649	0.917576	0	0.1582	0.627061	0	0.057563	0.192879	2.24478	1.07888	0.103104	0.568927	1.03549	0.430021	0.063981	1.01072	0.255693	0.164627	0	0	0.0776199	0.8
PC(40:09) & PE(43:09)	828.554	0.293124	0.482986	0.143175	0.204344	1.44688	0	0	0.16629	0	0	0.670925	0.22981	0.124207	0	0.34755	0.506007	0	0	0.305767	0	0	0	0	0.415606	0.45
PC(42:05) & PE(45:05)	864.648	0.0198093	0.0421032	0.00459341	0.00905832	0	0.055206	0	0	0	0	0	0.121085	0.00199312	0.00283001	0	0.010467	0.0299821	0	0.00584455	0	0	0	0.00140377	0	0.4
PC(42:06) & PE(45:06)	862.633	0.0487244	0.103419	0.267496	0.388653	0.292677	0	0.145842	0	0	0	0	0	0	0	0	0.15856	0.278539	0	0	0	0.813402	0.620262	1.0717	0	0.35
PC(42:09)	856.586	0.128938	0.246827	0.0681979	0.135683	0.736891	0	0	0	0	0	0.258189	0	0.16536	0	0	0	0	0	0.297139	0	0	0	0.375426	0.0776115	0.3
PC(44:10)_[M+H]1+	882.601	0.0519958	0.155667	0.0790063	0.114677	0.467106	0	0.000856184	0	0	0	0	0	0	0.177135	0.294514	0.237979	0	0	0	0	0.159442	0	0	0	0.3
PC(44:11)	880.586	0.489419	0.513285	0.633661	0.810591	0.628273	0.864462	0	0.260261	0	0.0449451	0.168931	1.05852	1.37938	0	2.11521	1.02368	0.0809168	0	1.97736	0.663662	0	0	1.05118	0.0582616	0.7
PC(46:07)	916.68	0.107487	0.291165	0.0717042	0.195694	0.0557175	0.88217	0	0.0294911	0	0	0	0	0	0	0	0	0	0	0	0.14094	0	0.647807	0	0	0.25
PC-O(32:00)	720.591	0.0403147	0.0508672	0.00721637	0.023934	0.122743	0	0.0794082	0.103215	0.0574663	0	0	0	0	0	0	0	0	0	0	0	0	0	0	0.07938	0.25
PC-O(40:07) & PC-P(40:06)	818.606	0.063126	0.135525	0.079829	0.17173	0.117224	0	0	0.409029	0.0418812	0	0	0	0	0	0	0	0.219641	0.105662	0	0	0.552816	0	0	0	0.3
PC-P(41:05)	834.638	0.0577575	0.0915324	0.213137	0.314716	0.250418	0	0.175316	0.0257609	0	0.00362611	0.00217864	0.00925764	0.0532604	0.0181301	0	0.0940462	0.163182	0	0.172886	0	0.273935	1.09412	0.344164	0.184039	0.75
PC-P(42:06)_[M+H]1+	846.637	0.175953	0.331626	0.175891	0.232733	0	0.874313	0.621706	0.0865787	0	0.000923183	0	5.30164e-05	0	0.636075	0.503598	0.00875424	0.348663	0	0.00331602	0	0.154929	0	0.279461	0	0.6
PE(32:06)	680.429	3.08258	3.55387	4.60876	4.94317	1.66387	0	0	8.19558	1.35759	1.50104	1.19424	9.69535	4.13551	0	0	11.6017	0	0.169869	10.1239	10.8153	0.730949	5.97597	9.10737	2.17136	0.75
PE(34:01) & PC(31:01)	718.539	0.145378	0.321622	0.0779387	0.15582	0.179108	0.981785	0	0.147506	0	0	0	0	0	0	0	0	0.0823593	0	0	0	0	0	0.423172	0.351795	0.3
PE(36:00)_[M+H]1+ / PC(33:00)_[M+H]1+ / PA(38:01)_[M+NH4]1+	748.585	0.0107371	0.0234528	0.0760693	0.101235	0	0	0	0.067923	0	0	0.0287111	0	0	0	0	0	0.0559724	0	0.133662	0	0.191486	0	0.276132	0.17951	0.35
PE(36:02) & PC(33:02)	744.554	0.218927	0.240099	0.0466595	0.0805446	0.121586	0	0.164093	0.793734	0.0375083	0.134674	0.101042	0.296914	0.32079	0.188594	0	0.14571	0	0	0	0	0	0	0	0.178951	0.55
PE(36:03)_[M+H]1+ / PC(33:03)_[M+H]1+ / PA(38:04)_[M+NH4]1+	742.538	0.175124	0.397031	0.358891	0.423587	0	1.22273	0.103953	0.152827	0	0.0882513	0	0.00835959	0	0.497503	0	0.313729	0.859982	0.175318	0.131457	0.120973	0	1.38659	0.360453	0.101793	0.7
PE(38:02) & PC(35:02)	772.586	0.321251	0.286636	0.336687	0.423174	0.104896	0	0.850054	0.628758	0.209016	0.397263	0	0.420539	0.280735	0.835117	0	0	0.943813	0.429176	0	0.476501	1.01895	0	0	0	0.6
PE(38:03) & PC(35:03)	770.57	0.169194	0.168303	0.443018	1.03024	0.423254	0	0.196808	0.378021	0	0.0277433	0.0703152	0.328975	0.0976328	0	0.511992	0.271239	0.159497	0	3.50302	0	0	0	0.370674	0.0567764	0.65
PE(38:06)_[M+H]1+ / PC(35:06)_[M+H]1+ / PA(40:07)_[M+NH4]1+	764.523	2.0959	2.9389	2.31084	3.41194	1.74945	0	0	8.90083	1.01573	0.400882	0.344685	4.6791	1.7724	0.809246	0	10.9007	0	0	3.35822	0.503758	0	5.55828	3.56737	0.721645	0.7
PE(40:04) & PC(37:04)	796.586	0.261883	0.598677	0.183487	0.575179	0.264566	1.82898	0.2634	0	0	0	0	0	0	0	0	0	0.103149	0	0	0	0	1.9152	0	0	0.25
PE(40:06) & PC(37:06)	792.554	0.932413	1.03426	1.25312	1.86532	0.928626	0	0	1.95219	0.138658	0.220731	0.78799	3.04769	1.31584	0.206577	0	5.34966	0	0	1.04148	0	0.107258	3.71984	2.86914	0.490328	0.7
PE(40:07)_[M+H]1+ / PC(37:07)_[M+H]1+ / PA(42:08)_[M+NH4]1+	790.538	4.69701	4.54704	5.45963	5.75655	4.4696	2.51381	0	9.99847	0.662634	1.36372	2.6265	13.1055	7.53289	0.390028	13.3581	9.92295	0	0	13.0822	3.00625	1.96671	3.81525	13.5129	1.00157	0.85
PE(42:08)_[M+H]1+ / PC(39:08)_[M+H]1+	816.554	2.16436	3.65628	2.27037	4.11245	11.5294	0	0	0.685459	0.0360466	0.672486	2.94066	1.61498	2.00015	0	0	0.677955	0	0	7.88286	0	0.344424	0	12.1576	3.91128	0.6
PE-O(36:03)_[M+H]1+ / PC-P(33:02)_[M+H]1+	728.559	0.158416	0.350004	0.0222051	0.0521378	0.0433671	1.0828	0	0.132013	0.0255252	0.0299142	0.112126	0	0	0.0848671	0	0	0	0.159389	0	0	0	0	0	0	0.4
PE-O(38:05)_[M+H]1+ & PC-P(35:04) & PC-O(35:05)	752.559	3.24302	7.88581	2.28838	3.25479	0.100021	24.0492	3.56572	0	0.0587823	0.0696031	0.135362	0.218212	0.990305	8.15037	8.87953	1.10411	0.925087	0.728674	3.87022	0.21169	0.516348	0	0.567311	0.218798	0.9
PE-O(40:05)_[M+H]1+	780.59	0.0923539	0.125998	1.27559	3.5233	0.237735	0	0.00328256	0.120528	0.0323831	0.0247421	0.0231298	0.0293056	0.360078	0	0	0.790749	0	0	0.636563	0	0.172385	0	0.572271	11.8595	0.65
PE-O(40:06)_[M+H]1+ & PC-O(37:06) & PC-P(37:05)	778.574	0.0124975	0.0252127	0.0927691	0.15223	0	0	0	0.0653363	0	0	0.0471415	0	0	0.200834	0	0	0	0	0	0	0.194777	0	0.475085	0.149764	0.3
PE-O(42:06)_[M+H]1+	806.606	0.124362	0.244459	0.791149	0.902468	0.350566	0	0.700959	0.0146218	0	0	0.0531145	0	0	1.02163	0	0.593616	1.60107	1.56961	0	0	0.72587	0	2.81787	0.372983	0.55
PE-P(38:06)_[M+H]1+	748.528	0.115419	0.230556	0.290656	0.299664	0	0	0.12265	0.117797	0	0.0371875	0.0450285	0	0.716109	0.226821	0	0.585436	0.202072	0	0.834967	0.142035	0.305113	0	0.747139	0.153629	0.65
PE-P(40:07)_[M+H]1+	774.543	0.062283	0.0895862	0.137082	0.233683	0.130258	0	0.0592199	0.271431	0	0.0514271	0.0482107	0	0	0	0	0.162706	0.0958067	0	0.00032167	0	0.192343	0	0.775144	0.281586	0.55
PG(30:01)_[M+H]1+	693.47	0.3486	0.954655	0.60658	1.11455	2.88962	0	0	0.168753	0	0	0.0790267	0	0	0	0	1.63685	0	0	1.36708	0	0.222909	0	3.44554	0	0.35
PG(32:01)_[M+H]1+	721.501	0.108673	0.155022	0.280852	0.343661	0.46381	0	0.0984673	0	0.196274	0	0.0352138	0.184296	0	0	0	0.232509	0.217833	0	0.709662	0	0.423981	1.00833	0.497054	0	0.55
PG(34:01)_[M+H]1+	749.533	0.06768	0.129083	0.0581239	0.151454	0.198249	0	0	0	0	0	0.0460402	0.364831	0	0	0	0	0	0	0	0	0.143395	0	0.495968	0	0.25
PG(35:03)_[M+H]1+	759.517	0.0275179	0.0750614	0.0170941	0.032077	0.226902	0	0	0	0.000433251	0.000230289	0.020095	0	0	0.0859449	0	0	0	0	0.00705143	0	0	0	0.01967	0.0753691	0.4
PG(36:06)_[M+H]1+ & PG(34:03)_[M+Na]1+	767.486	0.0738405	0.163161	0.2898	0.54648	0.477192	0	0.185275	0	0	0.00209855	0	0	0	0	0	0	0.102105	0	0.396763	0.171758	0.146378	1.84915	0.521645	0	0.45
PG(38:02)_[M+H]1+	803.58	0.161317	0.295782	0.132691	0.275427	0.0635055	0.923494	0	0.124384	0.00190502	0	0	0.216415	0.122148	0	0	0	0	0	0.480824	0	0	0	0.837298	0.141477	0.45
PG(40:00)_[M+H]1+	835.642	0.000925733	0.0027772	0.004146	0.00533496	0	0	0.0083316	0	0	0	0	0	0	0	0	0.0112619	0.00523723	0	0.00877061	0	0.0143952	0	0	0.00594105	0.3
PG(40:09)_[M+Na]1+	839.483	0.0431811	0.0713714	0.0445838	0.0793124	0.177638	0	0	0	0	0	0.0623773	0	0.148614	0.140088	0	0.131705	0	0	0.218629	0	0	0	0	0	0.3
PG(42:06)_[M+Na]1+	873.562	0.103786	0.171471	0.112707	0.2633	0.260586	0	0	0	0	0	0	0.473608	0.19988	0	0	0.440342	0	0	0.799435	0	0	0	0	0	0.25
PG-O(32:00)_[M+NH4]1+	726.564	0.208489	0.374309	0.0860778	0.128184	0.354018	1.14608	0	0	0	0	0.153285	0.223021	0	0.0736244	0	0.156487	0	0	0.401473	0	0.207768	0	0	0.107504	0.45
PG-O(34:01)_[M+NH4]1+	752.58	0.0348069	0.0707099	0.0634107	0.119565	0.186932	0	0	0	0	0	0	0.12633	0	0	0.360683	0.151048	0	0	0	0.18515	0.000636311	0	0	0	0.3
PG-O(35:00)_[M+NH4]1+	768.611	0.00419681	0.0124905	0.0980361	0.179919	0	0	0	0	0.000267437	0	0.0375039	0	0	0.390196	0	0	0.00788826	0	0.188992	0	0	0	0.491321	0	0.3
PG-O(38:01)_[M+H]1+ / TG(46:05)_[M+Na]1+	791.616	0.382062	1.05708	0.0753562	0.138878	0.00148443	3.19757	0.119503	0.119999	0	0	0	0	0	0.18008	0	0.00454894	0.168909	0	0.440375	0	0.0139423	0	0.0127076	0.00835585	0.55
PG-P(40:06)_[M+Na]1+	829.535	0.174156	0.273465	0.130477	0.218369	0.458833	0	0	0.163577	0.0463636	0.0600364	0.0474245	0.791169	0	0	0	0.460442	0	0	0.624025	0.199685	0.151093	0	0	0	0.5
PI(26:00)_[M+H]1+	727.439	0.553095	0.922944	1.55093	2.91613	2.80236	0	0	0	0.0554023	0.0368187	0.705294	1.05186	0.32612	0	0.468627	0.441942	0	0	6.79326	0	0.637908	0	8.00077	0.717717	0.6
PI(35:00)_[M+H]1+	853.58	0.214209	0.5318	0.115776	0.190024	0.254138	1.61474	0	0	0	0	0.0590047	0	0	0	0	0.482542	0.0538332	0	0.39192	0	0	0	0	0.345236	0.35
PI(41:00)_[M+H]1+	937.674	0.0190594	0.0416891	0.00574301	0.0103773	0.125643	0.00120363	0.000213404	0	0	0	0.0365553	0.00694611	0.000973268	0	0.0277725	0.0227856	0	0	0.000407144	0	0	0	0.0122078	0	0.5
PI(42:00)_[M+Na]1+	973.672	0.827299	1.71272	0.449609	0.754727	5.27551	0	0	0.162084	0	0.196126	1.11795	0.694022	0	0	0	0.284696	0	0	1.13768	0	0	0	2.17244	1.35089	0.45
PI(43:04)_[M+NH4]1+	974.669	0.206457	0.363074	0.0752385	0.233304	1.05701	0	0	0	0	0	0.405621	0.395488	0	0	0	0	0	0	0.777198	0	0	0	0	0.0504263	0.25
PI-O(31:01)_[M+NH4]1+	798.549	0.121261	0.151606	0.13447	0.195933	0.30778	0	0	0.148867	0	0.0916926	0	0.418958	0.12405	0	0.475619	0.174209	0	0	0	0.22977	0	0	0.516235	0.0833409	0.5
PI-O(40:02)_[M+NH4]1+	922.674	0.0301044	0.0903132	0.203626	0.271433	0.27094	0	0	0	0	0	0	0	0	0.102613	0.773259	0	0.315004	0	0.440312	0	0.534608	0	0	0.074088	0.35
PI-O(42:01)_[M+Na]1+	957.677	0.520755	0.693384	0.87938	1.76565	1.54011	0	0	0.831326	0.0201609	0.233368	0.158177	1.76793	0.135723	0	0	0.70256	0	0	2.45986	0	0	0	5.69896	0.811795	0.55
PI-P(37:02)_[M+NH4]1+	878.612	0.000235423	0.00070627	0.0298979	0.0903937	0	0	0	0	0	0	0	0	0.00211881	0	0	0.0160944	0.00213718	0	0.00161028	0	0.00187284	0	0.302072	0.0050907	0.35
PS(34:00)_[M+Na]1+	786.526	0.440118	0.849592	0.450721	0.85616	2.61773	0	0.0820207	0	0	0.0820462	0.739076	0.286011	0.154179	0	0	0.382194	0	0	2.3085	0	0	0	2.0052	0.262035	0.5
PS(36:01)_[M+Na]1+	812.541	0.0207574	0.0505447	0.0619068	0.186342	0.151999	0	0	0	0	0	0.0348177	0	0	0	0	0	0	0	0.621899	0	0	0	0.00845514	0.0506213	0.25
PS(36:02)_[M+H]1+ / PG(36:04)_[M+NH4]1+	788.544	0.0181043	0.0307623	0.0174074	0.0475852	0.0526206	0	0	0	0.0840249	0.0262932	0	0	0	0	0	0.157564	0	0	0	0	0	0	0	0.0339177	0.25
PS(36:03)_[M+H]1+ / PG(36:05)_[M+NH4]1+	786.528	0.431007	0.854234	0.450721	0.85616	2.61773	0	0.00252463	0	0	0.0820462	0.739076	0.283505	0.154179	0	0	0.382194	0	0	2.3085	0	0	0	2.0052	0.262035	0.5
PS(38:01)_[M+H]1+ / PG(38:03)_[M+NH4]1+	818.591	0.0620979	0.0691595	0.130992	0.170063	0.0993305	0	0	0.15595	0.0386165	0	0	0.165531	0.099452	0	0	0.11655	0.21385	0.105662	0.151335	0	0.325916	0	0.527598	0	0.55
PS(39:02)_[M+H]1+ / PG(39:04)_[M+NH4]1+	830.591	0.0240565	0.0349255	0.167091	0.364127	0.100205	0	0.0240104	0	0.0327611	0.0572108	0.000806203	0	0.00151569	0.112625	0	0	0.00194651	0	0.43919	0	0	0	1.19111	0.093126	0.55
PS(41:02)_[M+Na]1+	880.604	0.0381657	0.0775239	0.0642743	0.0980455	0.227015	0	0	0.0966274	0	0	7.61489e-05	0.00210281	0.0176704	0	0.00181701	0.203873	0	0	0.160652	0.00103715	0	0	0.260697	0.0789417	0.55
PS(42:02)_[M+Na]1+	894.62	0.0280488	0.0768045	8.83753e-05	0.000293108	0	0	0	0.232194	0.000287571	1.5302e-05	0	0.0188942	0.00104861	0	0	0	0	0	0	0	0	0	0	0.000972129	0.3
PS(43:02)_[M+Na]1+	908.635	0.0938835	0.156422	0.0637401	0.0960803	0.17762	0	0	0.202115	0	0	0.00117815	0.449968	0.0140701	0	0.0620788	0.127177	0	0	0.169564	0	0	0	0.292884	0.0494368	0.5
PS(44:00)_[M+H]1+ / PG(44:02)_[M+NH4]1+	904.7	0.248642	0.699595	0.530154	1.13151	0.12691	0	2.11087	0	0	0	0	0	0	2.05695	0	0.187983	0	0	0	0	0.181541	0	3.40522	0	0.3
PS(44:02)_[M+Na]1+	922.651	0.0141579	0.0307165	0.130047	0.15371	0.0938222	0	0	0.0208982	0	0.000149529	5.27853e-05	0.0104079	0.00209029	0.113725	0.327851	0.0042114	0.273565	0	0.299033	0.00405903	0.368851	0	0	0.0392208	0.7
PS(44:05)_[M+H]1+ / PG(44:07)_[M+NH4]1+	894.622	0.00297661	0.00637393	8.83753e-05	0.000293108	0	0	0	0.00683138	0	1.5302e-05	0	0.0188942	0.00104861	0	0	0	0	0	0	0	0	0	0	0.000972129	0.25
PS-O(36:00)_[M+Na]1+ & PS-O(38:03)_[M+H]1+ / PG-O(38:05)_[M+NH4]1+	800.578	0.782304	1.15804	1.43794	2.3485	1.84347	0	0	0.905075	0	0.25901	0.321015	3.43067	0.281505	0	0.556552	2.01244	0	0	4.59837	0	0.397804	0	7.1416	1.11054	0.6
PS-O(36:01)_[M+Na]1+	798.562	0.0980622	0.134507	0.0993845	0.172391	0.0989911	0	0	0.148867	0	0.0916926	0	0.418958	0.12405	0	0.319445	0.174209	0	0	0	0	0	0	0.516235	0.0833409	0.45
PS-O(36:02)_[M+H]1+ / PG-O(36:04)_[M+NH4]1+	774.564	0.165941	0.381051	0.186926	0.296208	0	1.15257	0.0634195	0.277481	0	0	0	0	0	0.13069	0	0.192056	0.110301	0	0.456294	0	0.19184	0	0.974993	1.42117e-05	0.5
PS-O(38:04)_[M+H]1+ / PG-O(38:06)_[M+NH4]1+	798.564	0.0939684	0.123641	0.0688311	0.157855	0.0989911	0	0	0.148867	0	0.0916926	0	0.382114	0.12405	0	0	0.174209	0	0	0	0	0	0	0.516235	0.0666992	0.4
PS-P(29:00)_[M+Na]1+	700.452	0.412438	0.937847	0.361765	0.542042	2.88968	0	0.0647523	0	0	0	0.222222	0.368412	0.166878	0	0.635039	0	0	0	1.11126	0	0.151408	0	1.56519	0.516518	0.5
PS-P(41:00)_[M+H]1+	846.658	0.19572	0.409397	0.185671	0.275327	0	1.13977	0.621706	0	0	0	0	0	0	0.744841	0.551149	0	0.382047	0	0	0	0.364347	0	0	0	0.3
SM(32:01)_[M+H]1+	675.544	0.585538	0.648497	0.235463	0.506014	0.187738	0	0.182191	0.785689	0.644028	0.265817	0.807705	2.13495	0.26172	0	0	0.158025	0	0	0	0.284106	0	1.68953	0.458435	0	0.6
SM(33:01)_[M+H]1+	689.559	0.377996	0.326403	0.100578	0.189564	0.312167	0	0	0.464801	0.452672	0.196515	0.743573	0.982942	0.24929	0.627736	0	0.15134	0	0	0	0	0.170998	0	0	0.156287	0.55
SM(34:01)_[M+H]1+	703.575	30.0135	19.6879	32.2196	11.9336	23.3346	45.6624	16.732	41.5244	13.7179	11.4614	20.3871	72.1605	25.141	43.5649	57.2287	25.3273	24.6398	17.3516	21.8014	43.89	34.3534	29.7994	33.5641	22.8944	1
SM(34:02)_[M+H]1+	701.559	1.19996	1.08766	0.542441	0.619022	1.54201	0	0.937221	2.48432	0.786849	0.54251	0.492838	3.38229	0.631581	0.390925	0	0.178005	2.21059	0.75108	0.199145	0.71575	0.758446	0	0.468022	0.294885	0.85
SM(36:01)_[M+H]1+	731.606	1.84519	2.66146	1.73171	2.02848	1.13505	0	0.451336	1.76876	1.15404	0.573106	1.85095	8.76194	0.911505	6.47687	1.51377	1.3866	0.20479	0.535683	0	3.54541	0.349728	0	1.45292	3.58305	0.85
SM(36:02)_[M+H]1+	729.591	0.0543103	0.0947675	0.0250132	0.0566892	0.229383	0	0	0	0.051826	0	0	0.207584	0	0	0	0.161723	0.113422	0	0	0	0	0	0	0	0.25
SM(36:04)	725.559	0.691615	0.813388	0.0254787	0.0613442	2.02547	1.42095	0	0.645588	0	0	1.69298	0.439549	0	0	0	0.192561	0	0	0	0	0	0	0	0.0877037	0.35
SM(38:01)_[M+H]1+	759.638	0.525218	0.536562	0.0576	0.117753	0.13855	1.66314	0	0.961601	0.236172	0.165891	0.862916	0.393815	0.304876	0	0	0.154402	0.104511	0	0	0	0	0	0.374687	0	0.55
SM(38:02)_[M+H]1+	757.622	0.108892	0.172418	0.0429765	0.0800113	0.20458	0	0	0	0	0	0.115613	0.519165	0.140669	0.193158	0	0	0	0	0.202805	0	0	0	0	0.0767788	0.35
SM(39:01)_[M+H]1+	773.653	0.503552	0.846686	0.214284	0.7107	0.0910875	1.51138	0	0.15242	0.0485698	0.046405	2.37697	0.163914	0.141228	0	0	0	0	0	0	0	0	2.35712	0	0	0.45
SM(39:03)	769.622	0.0965518	0.155739	0.160827	0.338077	0.395546	0	0.305332	0	0	0	0	0	0.168088	0	0	0	0.250759	0	0	0	0	1.08469	0.433649	0	0.3
SM(40:01)_[M+H]1+	787.669	1.43807	1.43696	0.461632	0.570694	1.17943	0	0.0744727	2.88439	1.1648	0.461551	4.46896	1.67403	1.035	0.151747	0	1.53956	0	0	0	0.977393	0.3429	1.03098	0	1.03537	0.7
SM(40:02)_[M+H]1+	785.653	0.375216	0.465149	0.0586567	0.101349	0.52292	0	0	0.503517	0.219953	0.133126	0.545916	1.45152	0	0.235666	0	0.228808	0	0	0.18075	0	0	0	0	0	0.45
SM(41:00)_[M+H]1+	801.684	0.289346	0.670416	0.0545604	0.0760469	0	0	0	0.130365	0.0918914	0.130324	2.06705	0	0.184485	0	0	0.166879	0	0	0.14745	0	0.134691	0	0	0.151145	0.45
SM(41:04)	795.638	0.0157871	0.0473612	0.0199348	0.0549489	0.142084	0	0	0	0	0	0	0	0	0.00653925	0	0.0165897	0.00104751	0	0	0	0.18488	0	0.00766541	0.00256101	0.35
SM(42:01)_[M+H]1+	815.7	0.591652	0.706289	0.180426	0.190193	0.388975	0	0.112366	1.10994	0.620861	0.0877677	2.24935	0.437484	0.31813	0	0	0.261374	0.136179	0.110778	0.505826	0.490313	0.172571	0	0	0.307642	0.75
SM(42:02)_[M+H]1+	813.684	5.62595	3.70704	5.45856	3.39644	6.3353	0	7.94953	9.89455	1.71334	2.40235	5.56615	10.9573	5.81499	4.77859	0.987052	4.8769	12.342	9.17272	4.40433	7.30784	7.83269	1.77883	2.96637	3.59675	0.95
SM(42:03)_[M+H]1+	811.669	0.914054	0.797103	0.813208	1.51581	1.29917	1.16964	2.54124	0.876425	0.206363	0.158049	0.0770496	1.42085	0.477694	0	0	0	4.73849	2.65596	0.508683	0	0.399347	0	0.565224	0.0775847	0.75
SM(44:00)_[M+H]1+	845.747	0.283381	0.717254	0	0	0.102648	0	0	0.143609	0.0627586	0.0503604	2.19106	0	0	0	0	0	0	0	0	0	0	0	0	0	0.25
SM(46:01)	871.763	0.643749	1.29398	0.0664344	0.116421	0.305317	0	0	0.579235	0.229403	0.420595	4.05263	0.206561	0	0.298979	0	0.188763	0	0	0	0.243036	0	0	0	0	0.45
SM(48:01)	899.794	2.71934	2.48699	0.929017	0.88234	1.59886	0	0	2.52027	7.17456	5.70362	3.74617	0.833745	2.89684	1.37188	0.359533	1.15541	0	0.181417	0.480255	1.32839	0.642146	1.87758	0	2.82257	0.8
TG(33:00)	614.536	0.239156	0.45443	0.157439	0.362685	0	1.23301	0	0	0.799582	0.0613247	0.0584904	0	0	0.131235	0	0	0	1.21777	0.276828	0	0	0	0	0.105994	0.4
TG(35:00)	642.567	0.528085	0.980161	0.244818	0.472962	0.0865003	0	0	0	2.98975	0.972777	0.518548	0	0.185184	0.334266	1.49082	0	0	0.129561	0	0	0	0	0	0.738348	0.45
TG(36:00)_[M+Na]1+	661.538	0.535954	0.685775	0.358879	0.567367	1.72662	0	0.0923358	0	1.00457	0.582603	1.41745	0	0	0	0.5548	0	0	0	0	0.360131	0	1.04228	0.243241	1.74722	0.5
TG(36:00)_[M+NH4]1+	656.582	14.8674	17.1591	6.21331	7.78112	8.38776	0	0.393037	45.8119	37.7273	24.5001	11.5954	1.46647	3.92518	0.389193	14.5656	2.149	0.42075	2.7235	0.234625	11.2507	0.562757	9.22208	2.60388	24.2243	0.95
TG(36:02)	652.552	0.0838621	0.147877	0.017593	0.0583495	0	0	0	0.131482	0.451727	0.0527863	0.118763	0	0	0	0	0	0	0.193523	0	0	0	0	0	0	0.25
TG(37:00)_[M+NH4]1+	670.598	0.646592	1.2261	0.0714533	0.161712	0	0	0.0802233	0	3.5491	1.72293	0.46707	0	0	0	0	0	0	0	0	0.326726	0	0	0	0.45926	0.3
TG(38:00)_[M+NH4]1+	684.614	9.55922	11.1874	2.88897	6.17336	6.95882	0	0	13.2239	32.9308	20.8391	8.65803	1.05829	2.36409	0	0.819891	0.382308	0.0962008	0.262966	0	2.65872	0	6.53227	0.482636	20.5437	0.75
TG(38:01)_[M+Na]1+	687.553	0.059379	0.0744709	0.0839998	0.188292	0.168895	0	0.0893062	0	0.165059	0	0.11115	0	0	0	0	0.410666	0	0	0	0	0	0	0.513332	0	0.3
TG(38:01)_[M+NH4]1+	682.598	5.51486	6.76141	2.46397	3.9151	3.36084	2.49177	0.661094	0.442382	19.5389	12.4694	9.08324	0.405687	1.18037	2.29431	2.27971	0	0.236159	1.19382	0.219697	3.27005	0.951622	2.95679	0	13.7015	0.9
TG(38:02)	680.583	0.574481	1.01369	0.16201	0.326858	0	0	0	0	2.91502	1.40173	0.853575	0	0	0	0	0	0	0	0	0	0.166832	0.918726	0	0.696557	0.3
TG(40:00)_[M+NH4]1+	712.645	5.33976	7.45042	1.66514	3.93261	4.3134	1.73601	0.1194	0	20.8696	14.383	6.02232	0	0.61416	0.277284	0	0.157965	0.162843	0.105991	0	0.75342	0	3.43962	0.284177	13.1352	0.75
TG(40:01)_[M+NH4]1+	710.629	3.78315	5.6854	1.18563	2.64985	1.2083	0	0.0608245	0	15.464	9.91391	6.95084	0	0.450487	0.132157	0	0	0	0	0.27066	1.50767	0	1.78958	0.400202	8.94167	0.6
TG(40:02)_[M+NH4]1+	708.614	1.38335	2.23062	0.26126	0.715257	0.105046	0	0	0	6.10974	3.47017	2.76521	0	0	0	0	0	0	0	0	0.232123	0	0	0.243028	2.39871	0.35
TG(41:00)_[M+NH4]1+	726.661	0.22515	0.409832	0.0288186	0.0641612	0.0848785	0	0	0	1.21064	0.53866	0.192178	0	0	0	0	0.163802	0	0	0	0	0	0	0	0.153203	0.3
TG(42:00)_[M+NH4]1+	740.676	3.60842	5.39074	0.985352	2.63432	2.02177	0.785898	0	0	14.6129	10.5356	4.51962	0	0	0.1557	0	0	0	0.177345	0	0	0	1.72909	0	8.77674	0.45
TG(42:01)_[M+NH4]1+	738.661	2.48737	3.92414	0.456716	1.51475	0.553369	0	0	0	10.3546	7.3936	4.08478	0	0	0	0	0	0	0	0	0	0	0	0	5.02387	0.25
TG(42:02)_[M+NH4]1+	736.645	0.915386	1.17413	0.0517084	0.149931	0.0943503	1.98189	0	0	3.20084	1.44282	1.51858	0	0	0	0	0	0	0.0694046	0	0	0	0	0	0.499388	0.35
TG(42:03)_[M+NH4]1+	734.629	0.0866773	0.0961098	0.028825	0.0614001	0.0692405	0.196631	0	0	0.240294	0.0525636	0.029907	0	0.191459	0.0270507	0	0.190015	0	0	0	0	0	0	0	0.100009	0.45
TG(44:00)_[M+NH4]1+	768.708	2.79722	4.0408	0.954541	2.00914	1.51303	0	0	0	10.8588	7.59288	4.7978	0	0.412446	0.445963	0.620231	0.199463	0	0	0.396457	0.536064	0	1.42494	0	6.87683	0.6
TG(44:01)	766.692	3.32462	4.5392	0.915318	2.17858	1.63079	0	0.073422	0	11.535	8.22154	7.78039	0	0.680449	0	0	0.174905	0	0	0	0.45448	0	2.28107	0	7.15804	0.5
TG(44:02)_[M+Na]1+	769.632	0.0620409	0.104626	0.143485	0.274173	0.173668	0	0.287368	0	0	0	0	0	0.0973323	0	0	0	0.22791	0	0	0	0	0.760096	0.590329	0	0.3
TG(44:02)_[M+NH4]1+	764.676	1.03786	1.35787	0.112406	0.372809	0	1.85624	0	0	3.70987	2.12407	1.65059	0	0	0	0	0	0	0	0	0	0	0	0	1.23647	0.25
TG(44:04)_[M+NH4]1+	760.645	0.0245569	0.0399711	0.0528548	0.0916473	0.0996498	0	0	0	0.0392993	0	0.0820632	0	0	0	0	0.171486	0	0	0.230442	0	0.179475	0	0	0	0.3
TG(45:00)_[M+NH4]1+	782.723	0.240915	0.406878	0.0250885	0.0607705	0	0	0	0	1.15363	0.531586	0.483016	0	0	0	0	0	0	0	0.191716	0	0	0	0	0.0842574	0.25
TG(45:01)_[M+NH4]1+	780.708	0.331025	0.558835	0.126049	0.390786	0.124314	0	0	0	1.20772	0.251797	1.3954	0	0	0	0	0	0	0	1.30182	0	0	0	0	0.0847178	0.3
TG(46:01)_[M+Na]1+	799.679	0.0996997	0.149336	0	0	0.138822	0	0	0.0732223	0.0259656	0	0.441967	0.21732	0	0	0	0	0	0	0	0	0	0	0	0	0.25
TG(46:01)_[M+NH4]1+	794.723	4.30837	5.04026	1.79792	2.12076	2.34784	0	0	0	10.4163	8.08483	13.1746	0.635641	4.11617	0	1.12147	1.31208	0	0	3.74433	4.63296	0	2.48833	0.509788	5.96815	0.65
TG(46:02)_[M+NH4]1+	792.708	1.75419	2.54026	0.387837	0.55873	0.256066	0	0	0	4.10361	3.31308	7.09971	0	1.01528	0	0	0.544952	0	0	0.723746	0.992382	0.30956	0	0	1.69557	0.5
TG(46:03)_[M+NH4]1+	790.692	0.303265	0.63067	0.00678917	0.0225171	0	0	0.131756	0	0.569714	0.116313	1.9116	0	0	0	0	0	0	0	0	0	0	0	0	0.0746809	0.25
TG(46:04)_[M+NH4]1+	788.676	0.763443	0.803095	0.62342	1.07641	0.280188	0	0.0475392	1.25575	0.25887	0.888708	2.38123	1.45989	0.298819	0	0	0.174532	0.115554	0	0.457752	0.463679	0.17534	3.71742	0.932802	0.820543	0.8
TG(46:05)_[M+NH4]1+	786.661	0.117244	0.155657	0	0	0.269962	0	0	0.167755	0.0765568	0	0.091068	0.449859	0	0	0	0	0	0	0	0	0	0	0	0	0.25
TG(47:01)_[M+NH4]1+	808.739	0.739362	1.2353	0.292511	0.942643	0	0	0	0	1.79348	0.763062	3.61941	0	0.478313	0	0	0	0.0839519	0	3.13367	0	0	0	0	0	0.3
TG(47:04)	802.692	0.0677351	0.095023	0.0633751	0.151713	0.145466	0	0	0	0.0275339	0.0201811	0.255613	0	0.160822	0	0.473775	0	0	0	0	0.223351	0	0	0	0	0.35
TG(48:00)_[M+Na]1+	829.726	0.188434	0.270359	0.131819	0.160951	0.385863	0	0	0	0.0689374	0.0501118	0.817001	0.260271	0.113723	0	0	0.163709	0.119614	0	0.277262	0	0.17681	0	0.509665	0.202947	0.6
TG(48:01)_[M+NH4]1+	822.755	7.4916	6.72722	5.38001	5.51658	6.28475	0	0	3.60844	13.4144	11.8417	19.3766	2.21653	10.682	0.349579	3.8432	8.4505	0	0	8.54883	10.6197	1.71786	15.8771	0	9.77332	0.75
TG(48:02)_[M+NH4]1+	820.739	4.57427	4.94248	1.77677	2.33321	2.89842	0	0	2.06283	6.13805	5.81296	15.8937	1.72735	6.63515	0	0.500089	6.06454	0.0738441	0	4.87273	3.99054	0.556597	0	0	3.48609	0.7
TG(48:03)_[M+NH4]1+	818.723	0.968256	1.9313	0.0611784	0.136742	0	0	0	0.321096	0.910212	0.528162	6.01529	0	0.93954	0	0	0.3072	0	0	0.365763	0	0	0	0	0	0.35
TG(48:04)_[M+NH4]1+	816.708	0.563003	1.50488	0.133573	0.259546	0.231494	0	0	0	0.0596325	0	4.56835	0	0.207551	0	0	0.670536	0	0	0	0.624402	0	0	0	0.174361	0.35
TG(48:05)_[M+NH4]1+	814.692	1.99269	1.18658	1.52439	1.71104	1.98353	1.03343	2.76031	2.99719	0.71848	0.640451	4.24942	2.00609	1.54533	0.347962	0	2.26717	5.59566	3.4708	1.37823	0.927058	1.59035	0	0.928347	0.262751	0.9
TG(49:01)_[M+NH4]1+	836.77	0.839322	1.29496	0.169203	0.349345	0.112132	0	0	0	2.12661	1.24171	3.67717	0.396277	0	0	0	0.0711448	0	0	1.12586	0	0	0	0.477233	0.186992	0.45
TG(50:00)_[M+Na]1+	857.757	0.344354	0.501855	0.137195	0.215357	1.54864	0	0.0743707	0	0.101171	0	0.535983	0.539446	0.299574	0	0	0	0.143975	0	0.586062	0	0	0	0.429125	0.34998	0.5
TG(50:01)_[M+Na]1+	855.741	0.285071	0.487406	0.0242807	0.08053	1.04177	0	0	0	0.114815	0.184566	1.22449	0	0	0	0	0	0	0	0	0	0	0	0	0.267088	0.25
TG(50:01)_[M+NH4]1+	850.786	16.7955	10.6209	14.9938	11.4886	20.0931	3.41692	0.17241	14.8291	29.2966	29.4139	26.3618	11.8814	15.6942	8.93156	24.8158	20.2358	0.352744	0.23949	12.4317	22.2662	10.8785	38.5163	6.40497	19.859	1
TG(50:02)_[M+Na]1+	853.726	0.39405	0.574574	0.00888856	0.02948	1.25597	0.853597	0	0	0	0	1.31012	0	0.126763	0	0	0	0	0	0	0	0	0	0	0.0977741	0.25
TG(50:02)_[M+NH4]1+	848.77	17.8354	10.9806	15.6394	12.6752	19.5919	0.916474	0	24.4589	18.7993	22.2439	32.3418	15.5428	26.6233	5.07528	23.52	29.9973	0.356933	0	16.7746	21.2875	15.7295	40.3695	5.75304	13.1703	0.9
TG(50:03)_[M+NH4]1+	846.755	5.08377	4.55745	3.28253	4.44091	2.83269	0	0	10.1459	4.31291	5.34654	13.3242	2.14433	7.64736	0.325971	0.466821	10.3083	0	0	3.64957	2.93276	2.89602	13.2414	0.473162	1.81375	0.8
TG(50:04)_[M+NH4]1+	844.739	0.730004	1.54455	0.0522504	0.146859	0	0	0	0.387617	0.39669	0.159601	4.77795	0	0.848182	0	0	0	0	0	0.488045	0	0	0	0	0.0867099	0.35
TG(50:05)_[M+NH4]1+	842.723	0.812663	2.06923	0.0588341	0.110204	0.5701	0	0	0	0.0354114	0	6.30786	0.170352	0.230241	0	0	0.326934	0.186217	0	0	0	0.134025	0	0	0	0.4
TG(51:00)_[M+NH4]1+	866.817	0.0907139	0.247144	0.0339365	0.0759329	0	0.748543	0	0	0.0275448	0.0403375	0	0	0	0	0	0	0	0.204673	0	0	0.168628	0	0	0	0.25
TG(51:01)_[M+NH4]1+	864.802	0.287986	0.460674	0.0529633	0.175659	0	0	0	0.044832	1.17438	0.440459	0.932201	0	0	0	0	0	0	0	0.582597	0	0	0	0	0	0.25
TG(51:02)_[M+NH4]1+	862.786	0.50855	0.735068	0.0223145	0.0528602	0.536531	0	0	0	1.06133	0.627117	2.19499	0	0.15698	0	0	0.163314	0	0	0	0	0	0	0	0.0821449	0.35
TG(51:04)_[M+NH4]1+	858.755	0.0825193	0.0974127	0.015318	0.0508041	0.277419	0	0.0635887	0	0	0	0.102235	0.171073	0.128357	0	0	0.168498	0	0	0	0	0	0	0	0	0.3
TG(52:01)_[M+Na]1+	883.773	0.0440471	0.0554578	0.0185017	0.0613632	0.112315	0	0	0	0.0551201	0.104619	0.12437	0	0	0	0	0	0	0	0	0.203519	0	0	0	0	0.25
TG(52:01)_[M+NH4]1+	878.817	2.62965	2.33818	2.42491	2.82054	4.9911	0	0	1.68874	5.82485	4.10626	4.81603	0.19354	2.04633	4.16678	1.32121	8.47402	0.0857626	0	0.621002	2.15643	0.577605	6.21126	0	3.05989	0.8
TG(52:02)_[M+Na]1+	881.757	1.09721	2.16577	0.176954	0.266946	6.59253	0	0	0	0.447141	0.835054	2.00014	0	0	0	0	0.719626	0	0	0	0	0	0.293042	0.559885	0.373944	0.4
TG(52:02)_[M+NH4]1+	876.802	37.6442	16.6311	35.6825	27.7742	54.8299	36.1611	0.181494	34.7207	42.8285	57.2717	43.0741	30.0617	39.6689	21.7898	53.1143	71.8513	2.28085	1.24597	20.7183	45.4079	32.1935	91.3524	26.8599	25.6927	1
TG(52:03)_[M+Na]1+	879.741	0.472293	0.711341	0.148642	0.294985	2.05257	0	0	0.146722	0.367857	0.475252	1.20824	0	0	0	0.918705	0.437541	0	0	0	0	0	0	0	0.278816	0.4
TG(52:03)_[M+NH4]1+	874.786	23.0895	12.1184	22.0535	18.5563	22.6566	8.22672	0.0973614	37.6884	21.0961	31.3862	31.7367	23.8382	31.0793	13.2772	26.3504	46.9918	1.15388	0.860671	19.5742	25.6915	22.8692	62.1161	10.0046	13.6983	1
TG(52:04)_[M+NH4]1+	872.77	6.85303	5.50224	4.64867	4.70314	4.29739	0	0	17.8274	7.84009	9.66992	9.53774	4.75849	7.74624	2.7606	1.79897	10.1237	0.202801	0.280014	3.67407	5.63132	5.7998	15.8703	1.43449	3.55936	0.9
TG(52:05)_[M+NH4]1+	870.755	1.53559	2.09685	0.316623	0.488019	0.373644	0	0	2.80934	0.671303	1.09451	6.56801	0.472022	1.83147	0.175468	0	0.459239	0	0	0.352704	0.300267	0.290236	1.70397	0	0.200971	0.7
TG(52:06)_[M+NH4]1+	868.739	1.10524	2.82801	0.0971085	0.298073	0.00112711	0	0	0	0	0	8.54467	0	1.40136	0	0	0	0	0	0	0.993273	0	0	0	0.0749203	0.25
TG(53:02)_[M+NH4]1+	890.817	0.145117	0.196817	0.00870549	0.0288729	0.534025	0	0	0	0.297836	0.156141	0.318051	0	0	0	0	0	0	0.0957604	0	0	0	0	0	0	0.25
TG(53:03)_[M+NH4]1+	888.802	0.0766004	0.128313	0.0449916	0.107727	0	0	0	0	0.151862	0.176616	0.360925	0	0	0	0	0.336478	0	0	0	0	0.15843	0	0	0	0.25
TG(53:06)_[M+NH4]1+	882.755	0.508788	1.15201	0.0920352	0.305246	3.49911	0	0	0	0.0689772	0.199484	0.811518	0	0	0	0	0	0	0	0	0	0	0	1.01239	0	0.25
TG(53:10)_[M+Na]1+	879.647	0.207797	0.348213	0.151946	0.175912	0.401978	1.04387	0.0832993	0.315937	0	0.0250888	0	0	0	0	0	0.390537	0.107347	0	0.219877	0	0.193659	0	0.491198	0.268786	0.55
TG(54:01)_[M+NH4]1+	906.848	0.418762	0.756342	0.129188	0.314924	0.333597	2.33376	0	0	0.715779	0.264384	0.12134	0	0	0	0	0	0.0854697	0	0.207461	0	0	1.05837	0	0.0697747	0.45
TG(54:02)_[M+NH4]1+	904.833	1.83023	1.99612	0.684415	0.906478	2.06196	0	0	0.128257	3.63004	3.36606	5.47411	0	1.81159	0.530971	0.97128	2.97304	0	0	0.425483	1.05896	0.162985	0	0	1.40584	0.65
TG(54:03)_[M+NH4]1+	902.817	16.779	8.66198	15.0337	11.8259	19.9455	14.1455	0.487049	8.19827	27.5551	26.7618	20.9252	14.1418	18.8507	7.82451	27.8704	32.9966	0.763511	0.624413	12.342	18.3728	11.3694	33.3063	6.04812	13.8527	1
TG(54:04)_[M+NH4]1+	900.802	8.0797	5.09439	6.64411	6.77808	7.12768	0.91933	0.0906914	8.78143	12.8336	14.4962	12.271	5.88622	10.3112	5.79993	6.15439	18.3141	0.237281	0.182615	1.99699	6.01673	6.23717	20.216	0.900824	7.02918	1
TG(54:05)_[M+NH4]1+	898.786	4.5241	3.95212	2.7744	2.08023	2.64301	0	0.0777406	5.9675	11.0697	9.62619	5.70798	1.59651	4.02829	4.98767	3.03931	2.80988	1.006	0.455851	0.484212	5.59006	2.26839	3.45572	0.424336	5.99693	0.95
TG(54:06)_[M+NH4]1+	896.77	3.13554	2.71839	0.911623	0.942043	0.89699	0	0	4.55117	6.75895	5.51921	6.27967	1.20525	3.00864	0.888167	0.819103	0.948605	0	0	0	1.8356	0.724262	2.10255	0	2.70957	0.7
TG(54:07)_[M+NH4]1+	894.755	0.81991	1.70285	0.0245084	0.0812851	0.143294	0	0	0.383023	0.633094	0.429418	5.31708	0	0.473278	0	0	0	0	0	0	0.269592	0	0	0	0	0.35
TG(59:13)_[M+Na]1+	957.694	0.517897	0.695619	0.87938	1.76565	1.54011	0	0	0.831326	0	0.233368	0.158177	1.76793	0.130159	0	0	0.70256	0	0	2.45986	0	0	0	5.69896	0.811795	0.5
TG_oxid(34:01)	642.53	0.184169	0.456813	0.140145	0.219649	0	1.37694	0.280581	0	0	0	0	0	0	0.696585	0	0	0.124221	0.336797	0	0.265092	0	0	0	0.1189	0.35
TG_oxid(39:00)	714.624	0.020233	0.040027	0.266612	0.606027	0.00101067	0	0.102024	0	0.00101915	0	0.0780432	0	0	2.05607	0.319475	0.172819	0	0.295569	0	0	0	0	0	0.0887966	0.45
TG_oxid(42:06)	744.577	0.01998	0.0328972	0.0305585	0.0681219	0.0732764	0	0	0.0778217	0.0287216	0	0	0	0	0.177601	0	0.158543	0	0	0	0	0	0	0	0	0.25

## Sheet: HumanPreg,SER,Sig,-ve,Whole
						Human	Human	Human	Human	Human	Human	Human	Human	Human	Human	Human	Human	Human	Human	Human	Human	Human	Human	Human	Human	Human	Human	Human	Human	Human	Human	Human
						SER	SER	SER	SER	SER	SER	SER	SER	SER	SER	SER	SER	SER	SER	SER	SER	SER	SER	SER	SER	SER	SER	SER	SER	SER	SER	SER
						Pregnant	Pregnant	Pregnant	Pregnant	Pregnant	Pregnant	Pregnant	Pregnant	Pregnant	Pregnant	Pregnant	Pregnant	Pregnant	Pregnant	Pregnant	Pregnant	Pregnant	Pregnant	Pregnant	Pregnant	Pregnant	Pregnant	Pregnant	Pregnant	Pregnant	Pregnant	Pregnant
		000min		120min		000min	000min	000min	000min	000min	000min	000min	000min	000min	000min	000min	000min	000min	000min	000min	120min	120min	120min	120min	120min	120min	120min	120min	120min	120min	120min	120min
Variable	m/z	Mean	St Dev	Mean	St Dev	1002	1009	1015	1017	1019	1020	1021	1026	1028	1031	1036	2007	2008	2019	2028	1002	1009	1015	1017	1020	1028	1031	1036	2007	2008	2019	2028	Vals (%)
Cer_34:1_[M+OAC]1-	596.526	0.429156	0.730303	0.187256	0.132525	0.194508	0.157248	2.10726	0.253928	0.201922	0.130393	0.13947	2.32613	0.0284311	0.291121	0.094166	0.040968	0.109712	0.184765	0.177314	0.195607	0.218264	0.208504	0	0.294999	0.418063	0.0522912	0.0260253	0.249345	0.05173	0.346407	0.185831	0.962963
Cer_34:1_[M-H]1-	536.505	3.09542	7.31555	3.82465	4.67527	0.206964	0.225837	0.99896	0.138965	11.0423	0.147675	27.5409	0.539034	0	0.963243	2.77698	0.0940996	0.199767	1.55671	0	11.0833	0.997138	2.07793	13.0751	0.0684985	2.57146	0.0777514	0.129098	8.2996	0.169855	0.996207	6.34985	0.925926
Cer_38:1_[M-H]1-	592.567	0.327853	0.98165	0.0156633	0.0337403	0	0	3.71533	0	0.0421321	0	0	0	0	0	0	0.0213365	0	0	1.13899	0	0	0	0	0	0	0.023272	0.0135536	0.0348211	0	0	0.116313	0.296296
Cer_40:1_[M-H]1-	620.599	0.0155172	0.029335	0.0283231	0.0497961	0.0882978	0	0	0.0459699	0	0	0.0704518	0	0	0	0	0.0280386	0	0	0	0	0	0.0330486	0.152845	0	0	0.0383248	0.0115072	0	0.104151	0	0	0.333333
Cer_41:1_[M+OAC]1-	694.635	0.00141165	0.00260278	0.00274235	0.005332	0.00649692	3.68994e-05	0	0.00799481	0	0	0	0	0	0.00331826	0.00267821	0.000649644	0	0	0	0.0023047	0.00167289	0.0183285	0	0	0	0	0.00413223	0	0.00646989	0	0	0.407407
Cer_41:1_[M-H]1-	634.614	0.0210885	0.0550833	0.020338	0.0366928	0	0	0	0	0	0	0	0	0	0.0818945	0.0307207	0	0	0	0.203713	0.0163141	0.0228611	0	0.118457	0	0	0	0.0678918	0	0.0185316	0	0	0.296296
Cer_42:1_[M-H]1-	648.63	0.0100419	0.0228447	0.0204728	0.0439356	0	0	0	0	0	0.0274893	0	0	0	0.046051	0.0770879	0	0	0	0	0	0	0.0260569	0.15333	0	0	0	0.0149061	0	0	0.00938004	0.0419999	0.296296
Cer_42:2_[M-H]1-	646.614	0.0440661	0.0504725	0.0653139	0.0820219	0	0.103297	0	0.0695585	0.0533144	0.0424023	0.180292	0	0	0.0535503	0.035853	0.0462935	0.0764301	0	0	0	0.0188632	0	0.264915	0.127151	0.0760302	0	0	0.100122	0	0.139231	0.0574544	0.592593
CL(70:01)_[M]2-	717.525	1.02969	2.41857	0.414551	0.861994	0.746941	0	0	0.060372	0	0.031516	0	4.37178	1.21429	0.053525	0.189907	0.0236983	0	0.000786298	8.75258	0.0387709	0.00243208	0.0158418	0	0.0755517	0.181989	2.97629	0.919762	0	0.697368	0	0.0666051	0.703704
CL(70:03)_[M]2-	715.51	0.144236	0.352125	0.023571	0.0541947	0.0194102	0	0	0	0	0	0	0.698859	0.177038	0	0.0305736	0.00198873	0	0	1.23567	0	0	0	0	0.0550265	0	0.0432215	0	0	0	0.184605	0	0.333333
CL(70:05)_[M]2-	713.494	1.47762	2.28835	2.73287	3.9974	0.198944	0.714881	0	0.872591	2.05946	0.781494	1.57092	0.650373	0	3.81929	8.93063	0.333681	0.751868	1.40808	0.0721688	0.560854	4.13102	0.837312	0.264807	2.30191	1.01454	0.0926505	0.0713203	2.27125	0.105984	8.09916	13.0436	0.925926
CL(74:03)_[M]2-	743.541	16.1523	10.3068	19.6588	7.70305	11.2553	20.161	4.45633	17.7108	21.039	31.8182	13.7866	0	4.40374	27.3817	23.6101	15.382	23.3067	27.9735	0	24.1369	14.9294	19.5466	27.24	22.0509	31.1777	8.04261	7.70484	21.4025	10.5095	25.3956	23.7695	0.925926
CL(78:00)_[M]2-	774.596	0.135841	0.197223	0.0847372	0.118526	0.0758635	0	0	0.0407408	0.0326409	0.214998	0	0.636957	0.249094	0.114907	0.0858145	0.00350934	0	0.0588416	0.524251	0.0238574	0.146549	0.0255384	0.387851	0	0.11053	0.0709574	0	0	0.0291484	0	0.222415	0.703704
LPA(26:4)_[M]-	541.329	2.30338	4.24238	1.87114	0.821658	1.26006	1.38422	17.4095	1.45315	1.23642	0.556188	2.80719	0.588022	0.318025	0.870985	0.376918	2.32447	1.26853	0.596161	2.10086	0.92541	1.09231	1.87168	1.48409	2.67565	1.22791	1.45254	3.1117	0.918051	2.22677	3.22224	2.24534	1
LPC_15:0_[M+OAC]1-	540.331	35.2699	22.9893	52.4974	22.0473	49.0173	32.8523	4.82327	44.909	34.9949	41.0047	12.6205	2.01486	38.1119	51.6785	20.8354	63.9541	81.0954	47.1994	3.93642	42.0897	58.2214	48.1409	45.7702	40.8532	41.8077	63.6597	75.9393	55.3158	104.417	36.9071	16.8465	1
LPC_15:1_[M+Cl]1-	514.271	4.95155	2.99725	5.53026	1.93652	4.93623	8.55112	1.4339	8.39503	5.57601	7.09723	3.60724	0	2.51035	6.11835	9.17914	5.53622	3.90733	7.42513	0	5.67081	6.83385	6.19229	3.44106	4.0903	4.38602	4.21277	7.26605	8.58958	4.17148	2.98936	8.51951	0.925926
LPC_16:1_[M+Cl]1-	528.286	0.428924	0.430871	0.192557	0.145792	1.28589	0.199704	1.30455	0.280395	0.402892	0.324002	0.24919	0	0.138432	0.596431	1.01795	0.146533	0.200019	0.287867	0	0.101007	0.27059	0.416639	0.182433	0	0	0.313252	0.162511	0.042372	0.331059	0.372045	0.118782	0.851852
LPC_18:2_[M+Cl]1-	554.302	6.95987	3.06704	6.22183	1.8959	9.3931	8.68642	2.32106	7.94852	6.94417	10.7537	11.1129	1.50184	5.09077	7.89704	7.24596	5.24027	4.89356	11.2993	4.06944	7.74054	8.41937	7.56539	3.51684	9.32376	5.47278	7.74354	4.3623	5.48981	3.98047	4.89513	6.15208	1
LPC_18:2_[M+OAC]1- / LPS_22:1_[M-H]1-	578.346	1.3798	2.54609	0.183071	0.214798	0.223788	0.113797	0	0.131106	0.621323	0.050372	1.67579	8.14659	2.44499	0.0845579	0.40961	0.0199944	0	0.18083	6.59425	0.570964	0.117856	0.0668784	0.147311	0.189204	0	0.147483	0.106138	0.677439	0.107195	0	0.0663803	0.851852
LPC_20:3_[M+Cl]1-	580.317	1.24325	1.15665	1.36922	0.830371	3.15022	2.61774	0	2.24526	0.715573	1.17842	0.103735	0	0	2.89467	1.27051	2.49112	1.09947	0.882099	0	1.33393	1.68896	2.31877	0	0.956251	1.02373	1.45195	2.91467	1.54072	2.10302	0.317705	0.780952	0.814815
LPC_20:4_[M+Cl]1-	578.302	2.1617	3.31336	1.19115	1.09891	0.616704	0.916455	13.2611	0.863039	0.866456	1.00864	3.58099	0	0.103149	1.50563	2.43381	0.529148	1.1928	1.02926	4.51841	0.388059	1.65485	0.53463	2.56432	1.32665	1.14637	0.153452	0.0434889	0.384941	0.223594	2.85811	3.01538	0.962963
LPC_22:1_[M+Cl]1-	612.38	0.387911	0.531234	0.915313	1.33815	1.85051	0.0459915	0	0.307567	0.133325	0.681006	0.102017	0	0.128001	0.4086	0.254694	1.30388	0.481633	0.121454	0	0.33905	0.316579	0.427671	0.298065	0.0551074	0.0886835	2.67448	3.47292	0.0724085	3.16675	0	0.0720396	0.851852
LPC_22:2_[M+Cl]1-	610.365	1.28784	0.981664	1.70292	1.16323	2.02544	1.32842	0	1.79255	1.57866	1.81409	0.218391	0	0.180995	1.50273	2.68215	2.89408	1.92595	1.37417	0	2.73116	1.84238	1.53947	0	0.489719	1.55503	0.820196	3.85044	1.79851	3.16969	0.441468	2.19702	0.851852
LPC_22:6_[M+Cl]1-	602.302	1.32454	2.70665	0.503997	0.524774	0.0270254	0.403527	10.0737	0.272492	3.97243	0.303348	3.2964	0.386574	0.136549	0.064788	0.101129	0.199894	0.281562	0.348679	0	1.75505	0.213571	0.229237	0.870541	0.357846	0.823256	0.0221145	0.025341	0.309325	0.0438399	1.05927	0.338577	0.962963
LPC_24:0_[M+OAC]1-	666.471	8.62016	4.0454	9.81749	4.01136	7.61304	9.46111	2.23536	7.97289	11.4926	13.6966	10.9219	4.17763	4.91265	12.5176	13.3151	6.15687	12.3002	11.0322	1.49658	7.0283	7.84336	9.72542	13.7845	9.85868	16.5694	6.73314	2.39005	9.3137	7.08231	14.3703	13.1107	1
LPE_16:0_[M-H]1-	452.278	3.54374	2.86825	3.04195	2.60615	5.3834	2.59004	10.7612	2.88193	1.13977	1.89407	0.101302	3.70893	0.771705	3.88986	0.722486	5.85011	3.82213	2.21594	7.42327	2.48278	3.88278	3.54161	0.884965	2.4417	0.371146	4.83588	9.12133	2.39435	5.68784	0.587188	0.271802	1
LPE_18:0_[M-H]1-	480.31	6.83248	2.04543	7.08547	1.91954	8.2678	8.28029	9.08532	6.1038	7.26627	6.14956	6.11898	3.8531	8.79841	7.97847	4.11708	8.26282	8.5487	7.39679	2.25987	8.71246	6.95442	6.62494	6.30319	8.00932	6.19103	6.34901	9.60763	7.57297	10.386	4.47855	3.83609	1
LPE_18:1_[M-H]1-	478.294	1.24439	1.61926	0.582433	0.840133	0.564218	0.193734	2.73281	0.234371	0.513404	0.250057	1.42705	5.33278	0.420419	0.56591	1.94994	0	0.106427	0.266951	4.10774	0.0659645	0.654084	0.204881	3.10202	0.188526	0.596868	0.391934	0.0795347	0.126662	0.253424	0.325066	1.00024	0.962963
LPE_20:0_[M-H]1-	508.341	53.4174	36.9548	73.0463	25.5014	53.7203	79.6314	7.55034	120.182	38.3463	43.4461	22.9902	6.8628	95.2794	49.5507	29.6696	115.956	67.4791	61.3194	9.27731	90.5326	85.9634	103.422	55.3034	83.3672	56.0341	45.0292	105.512	94.4888	79.4154	52.065	25.423	1
LPE_20:1_[M-H]1-	506.325	9.44556	5.74233	11.598	3.67906	11.6226	12.9765	2.6648	8.54933	11.6261	15.8895	8.6081	0	1.97676	15.4632	16.1991	8.94309	13.3044	13.8599	0	11.5099	7.37525	9.88983	16.4677	10.9051	16.4762	6.94111	6.67656	12.4747	9.71401	16.2157	14.5296	0.925926
LPE_20:2_[M-H]1-	504.31	16.3531	12.062	22.85	6.46884	12.1455	15.3885	1.54582	25.659	20.0971	23.0731	3.37421	5.85673	8.93075	21.8608	7.02135	29.7885	44.3123	23.5849	2.65834	23.245	31.519	29.1217	22.4012	23.6022	23.6601	19.903	22.8465	25.0144	29.3569	16.3887	7.1407	1
LPE_22:6_[M-H]1-	524.278	51.0684	30.742	58.9866	22.6245	99.2696	69.5908	9.01203	56.3161	38.3314	50.8776	29.3004	12.6168	111.489	48.3744	23.5997	79.5645	66.6691	54.2365	16.7785	43.8791	60.7734	67.1882	49.1526	82.2856	46.8313	100.373	69.8261	32.9682	78.4041	57.9024	18.2553	1
LPE-O_18:1_[M-H]1-	464.315	3.50668	2.31996	2.32406	1.36105	4.9109	1.77243	0	2.34012	3.39327	4.17048	1.91209	10.518	3.36756	3.81634	2.63818	2.10459	3.02362	4.01711	4.61546	1.65262	4.00672	3.55414	1.01055	2.30537	0.952217	4.95894	1.36954	1.6369	3.6859	1.41822	1.33756	0.962963
LPE-P_16:0_[M-H]1-	436.283	0.312992	0.637189	0.241986	0.519048	0.223013	0.0501946	2.14079	0.0706096	0.0324447	0.129473	0.0926348	1.56224	0.149747	0.0225966	0.0532965	0.140986	0.0268531	0	0	0	0.023541	0	0	0	0	0.122714	1.60196	0	1.03421	0	0.121416	0.666667
LPG(35:0)_[M]-	749.57	9.2286	18.3174	12.771	11.915	0.112512	3.27019	1.77289	1.85374	30.8684	2.63193	68.9661	1.96924	0.239395	4.46816	12.7199	1.63419	0.299274	7.27625	0.346923	27.852	6.97985	6.44739	35.4744	4.96988	13.9326	0.0570087	0.069583	25.228	0.0826851	12.7636	19.3947	1
PA(34:1) & TGox(35:1)+Cl-35	673.481	0.110185	0.216643	0.252427	0.79289	0.170162	0.0489267	0	0.166433	0.0455147	0.0971549	0	0.864683	0	0.067848	0.115275	0.0459839	0.0307988	0	0	0.0544353	0.0430815	0.0762216	0	0	0	0.0244351	2.76874	0	0.00927589	0	0.0529357	0.62963
PA(34:2)	671.465	24.2292	11.8137	27.9978	12.4723	35.7265	26.3165	12.3475	20.4502	30.9849	33.7144	31.7782	0.425147	25.8581	27.7014	33.7571	20.9938	38.3352	25.0485	0	15.9407	20.9463	23.8241	42.5032	22.6455	48.6644	34.1642	10.7262	13.4928	29.7432	44.8031	28.5197	0.962963
PA(42:4) & TGox(43:4)+Cl-35	779.559	0.89416	1.62996	0.15115	0.115443	0.112998	0.310496	2.21681	0.165491	0.29455	0.330994	0	5.89528	0.188513	0.403909	0.297784	0.026483	0	0.192319	2.97677	0.0772223	0.202216	0.176039	0.275237	0.139829	0	0.124282	0.0473044	0.211092	0.0175954	0.408664	0.134322	0.888889
PA(43:6) & TGox(44:6)+Cl-35	789.543	0.974253	1.41213	1.30557	2.5116	1.72305	0.105875	3.52221	0.0180317	0.532497	0.0306692	2.61679	4.17646	1.45765	0.0447903	0.245242	0.0641671	0.0430129	0.0333557	0	0.311755	0.026432	0.0750755	0.295666	0	0	7.98346	4.67296	0.231319	2.00581	0	0.0644204	0.851852
PA(44:5) & TGox(45:5)+Cl-35	805.575	4.37295	3.11973	3.32531	1.4902	9.89787	6.82923	0	4.66513	3.2178	5.14349	2.38016	0.568553	9.78925	4.52707	7.77005	2.55241	3.15167	4.52211	0.579424	2.27106	3.86364	2.51214	2.6949	3.2647	3.44473	6.73481	2.14321	1.19667	3.08976	3.27975	5.40839	0.962963
PA(44:6) & TGox(45:6)+Cl-35	803.559	0.811808	1.82987	0.117529	0.133921	0	0.0563618	1.24879	0.200528	1.45732	0.146193	0.784473	7.2142	0.458505	0.0841922	0.0350512	0.0220332	0.0429865	0.0659374	0.360551	0.201549	0.0380343	0.0800973	0.216145	0.0601559	0	0.0171544	0.0272381	0.471613	0.0246732	0.100092	0.173598	0.925926
PC_19:1_[M+OAC]1-	608.357	3.81131	8.82657	4.50275	5.8629	0.0438766	0.290156	0	0.23633	14.2443	0.53376	32.8861	0.0112873	0.00727119	0.573999	3.18553	0.240477	0	3.22075	1.69579	13.9405	1.2964	3.05981	16.8629	0.44964	4.12467	0.0297556	0.0310909	10.2759	0.0178739	1.23836	2.7061	0.925926
PC_22:1_[M+Cl]1-	626.359	2.97488	5.02224	3.51087	3.49678	0.0418699	1.1759	0	0.51957	8.68495	0.688568	19.1173	3.41527	0.265308	1.5918	4.09817	0.151971	0.0446663	2.19257	2.63531	7.77073	2.2536	2.0997	8.44801	0.839105	2.19099	0.120654	0.049374	8.27652	0.0154059	2.16191	7.90442	0.962963
PC_26:1_[M+Cl]1-	682.422	0.575526	0.644012	0.55155	0.567063	0.0455036	0.0348158	1.28368	0.176058	0.50561	1.46719	0.481524	1.48325	0	0.0822166	0.0414289	0.371265	0.312512	1.96529	0.382543	0.88869	0.636245	0.428834	0.246799	0.951139	0.231362	0.0282756	0.600754	2.07805	0.0960782	0.155509	0.276863	0.962963
PC_28:1_[M+OAC]1- & PS_32:0_[M-H]1-	734.498	2.07435	1.63904	2.39718	1.27035	4.24268	3.60999	0	2.54292	1.71817	3.2272	0.554819	0	0.375719	2.34902	5.56406	2.83928	1.60735	1.80435	0.679678	1.78216	3.12442	2.62913	0.655323	1.68423	1.00901	4.62768	4.63402	1.64045	2.80881	1.63476	2.53624	0.925926
PC_28:2_[M+OAC]1- & PS_32:1_[M-H]1-	732.482	0.0810629	0.25669	0.0149271	0.0290699	0.113717	0	1.00226	0.0206156	0	0	0	0	0	0	0.0392479	0	0.0401054	0	0	0	0	0	0	0	0	0.0511529	0.0398563	0	0.0881155	0	0	0.296296
PC_30:2_[M+OAC]1- & PS_34:1_[M-H]1-	760.513	0.110742	0.203613	0.0570278	0.107262	0.0203716	0	0	0.025838	0.137028	0.411168	0	0	0	0.0481697	0	0.113333	0.13771	0.0324769	0.735032	0.0509383	0	0.07825	0	0	0.386164	0.0293093	0.00911001	0.0468103	0.0184064	0	0.0653451	0.62963
PC_30:3_[M+Cl]1-	734.453	0.0580442	0.134558	0.0296222	0.0699351	0	0	0	0.0201105	0.0869704	0	0.269828	0	0	0	0.471983	0.0217718	0	0	0	0.20173	0.153736	0	0	0	0	0	0	0	0	0	0	0.259259
PC_31:0_[M+OAC]1-	778.56	0.0964387	0.123915	0.104086	0.139038	0.0174303	0.0413517	0	0.0760305	0.485786	0.0990017	0.198151	0	0	0.107099	0.119566	0.0521275	0.155715	0.0943207	0	0.102467	0.0199431	0.126984	0.507332	0.124522	0.0743745	0	0.00854499	0.0924904	0.0252038	0	0.167175	0.777778
PC_32:2_[M+OAC]1- & PS_36:1_[M-H]1-	788.545	0.781012	1.83965	0.404659	0.808369	0	0	0	0	2.07733	0.0304369	6.56436	0	0	0	3.02033	0.022719	0	0	0	2.62043	1.37837	0	0.576922	0	0.224931	0	0	0	0	0	0.0552558	0.37037
PC_32:3_[M+OAC]1- & PS_36:2_[M-H]1-	786.529	1.40566	2.2175	1.54252	1.58925	1.0197	0.364122	8.87535	0.32808	0.891631	0.129709	0.356532	3.04676	0.398099	0.670867	2.2774	0.310325	0.66673	0.462327	1.28732	0.270904	0.372474	0.18862	0.623916	0.940147	0.390705	3.88663	1.12854	3.29273	0.811063	1.72547	4.87906	1
PC_32:4_[M+OAC]1- & PS_36:3_[M-H]1-	784.513	0.107213	0.299585	0.0679249	0.0903106	0	0	0	0.0132421	0	0	0	0.51745	0	0	0	0	0	0	1.0775	0.0545844	0.0240935	0.0275689	0	0.0582285	0.11601	0	0.326434	0	0.0401119	0.112505	0.0555624	0.444444
PC_32:5_[M+OAC]1- & PS_36:4_[M-H]1-	782.498	0.31634	0.443112	0.313432	0.370596	1.78512	0.406273	0	0.366207	0.203008	0.322409	0.0957044	0	0	0.518137	0.10933	0.31625	0.178089	0.444574	0	0.24977	0.11993	0.173662	0	0.13472	0	0.910897	1.15384	0.171113	0.581485	0.152442	0.113332	0.777778
PC_33:0_[M+OAC]1- & PC-O_36:2_[M+Cl]1-	806.592	0.604972	0.915057	0.481001	0.496552	0.0857329	0.214164	0	0.212323	2.36992	0.445546	3.05588	0	0.126022	0.814208	1.0367	0.298513	0.333702	0.0818673	0	1.17704	0.428714	0.414467	1.1884	0.0555964	0.890978	0	0.0234242	0.187577	0.0301607	0.160827	1.21483	0.851852
PC_33:1_[M+Cl]1-	780.532	0.682785	0.759231	0.206379	0.130309	2.21932	0.714822	2.23893	0.525396	0.0254041	0.309422	0.322879	1.58838	0	1.00087	0.615956	0.312168	0	0.368226	0	0.0642626	0.235064	0.177046	0.247756	0.428024	0	0.25556	0.419549	0.122201	0.126929	0.271267	0.128891	0.851852
PC_33:1_[M+OAC]1- / PS_37:0_[M-H]1-	804.576	1.95364	3.69391	0.277373	0.243696	0.15028	0.413519	13.4305	0.153559	0.377453	0.104964	1.58379	5.03564	0.550354	0.300059	0.318158	0.140606	0.15554	0.344444	6.24577	0.163618	0.162727	0.22003	0.768668	0.184335	0.740487	0.0523945	0.093114	0.103298	0.13968	0.263466	0.436657	1
PC_33:3_[M+OAC]1- / PS_37:2_[M-H]1-	800.545	1.00748	2.19409	0.140761	0.121169	0.114303	0.145285	8.26426	0.104944	0.156475	0.0377031	0.252745	3.33829	0.727307	0.168149	0.0644226	0.0529506	0.0500595	0.0624595	1.57289	0.186601	0.0316854	0.074668	0.232968	0.371474	0	0.119482	0.054915	0.0227975	0.0602735	0.293894	0.240377	0.962963
PC_33:4_[M+OAC]1- / PS_37:3_[M-H]1-	798.529	11.893	8.77122	10.0102	3.46871	24.0627	18.8351	0	11.1221	9.33666	12.8952	10.4614	0	30.1812	12.1424	20.7128	6.99235	8.86804	12.7845	0	6.57573	10.2979	7.75806	10.7461	10.7459	9.92209	16.1082	5.39596	6.17256	8.83655	11.4068	16.1566	0.888889
PC_34:1_[M+Cl]1-	794.547	0.624747	0.638008	0.234846	0.176853	0.348612	0.256022	1.85053	0.298352	0.068843	0.375529	0.153986	0.805705	0.34766	0.821391	1.4544	0.0608071	0.236298	0.29955	1.99351	0.379817	0.420797	0.102675	0.245678	0.125826	0	0.171038	0.0138117	0.214578	0.158012	0.417652	0.568264	0.962963
PC_34:1_[M+OAC]1- & PS_38:0_[M-H]1-	818.592	0.767639	1.7752	0.0275704	0.0409928	0.0426764	0	6.66296	0.0215589	0	0	0.140679	2.15391	0.45155	0	0.0927552	0	0	0.028099	1.92039	0	0.0914345	0.0229015	0	0.000272316	0	0.125683	0.0296516	0.0402312	0.0206706	0	0	0.592593
PC_34:2_[M+Cl]1-	792.532	51.7011	42.8193	42.1201	23.3834	32.2037	40.2329	26.8821	24.2887	34.2758	28.0305	51.9693	141.212	58.2544	44.9467	78.3876	13.4724	14.3853	31.1712	155.805	19.6193	37.5384	21.4656	27.9466	34.601	29.52	72.3192	35.2979	36.2327	27.9504	68.1901	94.7598	1
PC_34:2_[M+OAC]1- & PS_38:1_[M-H]1-	816.576	5.46716	3.95652	4.88816	3.41878	5.19633	9.46892	0	10.1548	3.92093	8.3832	0.0913069	0	7.60243	5.86974	3.85056	7.65997	10.1355	9.67373	0	5.34297	9.3585	8.50059	1.36317	7.81305	0.738127	5.81099	7.49209	4.20708	7.4517	0	0.579703	0.851852
PC_34:3_[M+OAC]1- & PS_38:2_[M-H]1-	814.56	0.28892	0.486005	0.736303	2.30099	1.33368	0	0	0.0124628	0.0238621	0.0669424	0	0.442038	0.164175	0.0609415	0.573173	0.0485158	0.041369	0.0800447	1.48659	0.0223926	0.00140572	0	0.142663	0.0826404	0.0926281	8.03957	0.0738804	0	0.0200598	0.226271	0.134124	0.814815
PC_34:4_[M+OAC]1- & PS_38:3_[M-H]1-	812.545	1.95599	3.21749	1.36315	0.685309	1.77983	1.19969	13.4247	1.15375	1.59099	0.519321	0.903673	1.31471	0.554808	0.939835	0.165316	1.47419	1.32335	0.729099	2.26654	0.943128	0.799891	1.04835	0.611841	2.02479	1.00195	0.700591	2.82282	1.18591	1.21932	1.93349	2.06576	1
PC_34:5_[M+OAC]1- & PS_38:4_[M-H]1-	810.529	0.247619	0.291145	0.232298	0.193983	0	0	0	0.492845	0.217032	0.593034	0	0.455241	0.139341	0.968528	0.474495	0.0521753	0.0596321	0.261969	0	0.31075	0.158601	0.439765	0.124161	0.0999139	0.376759	0.0300412	0	0.330571	0	0.302989	0.614028	0.740741
PC_34:6_[M+OAC]1- & PS_38:5_[M-H]1-	808.513	0.0268373	0.050183	0.0393811	0.0562463	0.0207684	0	0	0	0.0439425	0.0537299	0.127069	0	0	0.157049	0	0	0	0	0	0.0934585	0.0235521	0.0533415	0	0	0.140129	0	0	0	0.0158422	0.146249	0	0.407407
PC_35:1_[M+Cl]1-	808.563	0.0809125	0.105386	0.158314	0.24682	0.376463	0.0560257	0	0.059117	0.0673932	0.0917833	0	0	0.00655131	0.0113994	0.0267412	0.216299	0.0410781	0.063382	0.197455	0.0321898	0.092789	0.218163	0	0.0948391	0.0802581	0.172307	0.342505	0	0.866722	0	0	0.740741
PC_35:1_[M+OAC]1- / PS_39:0_[M-H]1-	832.607	1.5181	3.16798	0.411402	1.092	2.53922	0.0960519	0	0	0	0.182098	0	10.7718	1.7614	0.0987367	0.213713	0	0.0445596	0.035959	7.02794	0.0256142	0	0.0260459	0	0	0	3.85452	0.335548	0	0.332786	0.1671	0.195204	0.62963
PC_35:2_[M+Cl]1-	806.547	0.148437	0.295939	0.0664313	0.0805448	0	0.0403535	0	0.0624434	0	0.0279779	0.273803	0.469938	0.191391	0	0	0.0143335	0.00191283	0.041714	1.10269	0.023643	0	0	0.279028	0.0953448	0.0570147	0.0632889	0.0787065	0.0364656	0.0161286	0	0.147556	0.703704
PC_35:3_[M+OAC]1- / PS_39:2_[M-H]1-	828.576	0.109223	0.217144	0.081197	0.133595	0.0286126	0.0605746	0	0.0421014	0.0280375	0	0	0.751074	0.141372	0.059419	0	0.0339673	0	0	0.493188	0.0482742	0.0190191	0.0480746	0.288997	0	0	0.423442	0.0556165	0	0.0315821	0	0.0593591	0.62963
PC_35:4_[M+OAC]1- / PS_39:3_[M-H]1- & PC-O_38:6_[M+Cl]1-	826.56	31.4374	22.1216	22.6818	9.28216	17.3049	20.658	17.6685	18.4869	26.4331	30.73	27.8331	93.9529	18.5286	28.7109	29.6224	14.6003	28.1478	25.8712	73.0124	15.6644	17.2383	21.4925	32.3861	22.4062	38.3561	16.2226	6.15865	21.4327	17.0415	34.1022	29.6806	1
PC_35:5_[M+OAC]1- / PS_39:4_[M-H]1-	824.545	0.0700142	0.135399	0.0524786	0.0442562	0.105717	0.0620694	0	0.041104	0	0.0522216	0	0.520825	0	0.175983	0	0.0922936	0	0	0	0.0693492	0.0571995	0.0583406	0.121274	0	0	0.0542625	0.0853041	0.0379498	0.0179318	0.128131	0	0.592593
PC_36:0_[M+Cl]1-	824.594	0.611076	0.691677	0.627243	0.47928	1.18033	0.588223	0.0957394	2.49875	0.421392	0.264366	0	0	0.0813641	1.48378	1.11817	0.20234	0.223623	0.534977	0.473095	0.64371	0.578601	1.44922	0.298796	0.613439	0.286776	1.7603	0.28473	0.473685	0.476226	0.306825	0.354601	0.925926
PC_36:1_[M+OAC]1- & PS_40:0_[M-H]1-	846.623	0.0157378	0.0216585	0.00679946	0.0126533	0.0410055	0.0496426	0	0.0238982	0.0223918	0	0.0582474	0	0	0	0	0	0.0408819	0	0	0	0	0	0	0	0.00531138	0.0270214	0	0.0377507	0.01151	0	0	0.37037
PC_36:2_[M+Cl]1-	820.563	0.806949	1.36447	0.668687	1.07668	0.583193	0.0569936	0	0.523054	0.384746	0.615995	0.269308	0.601229	0.111043	2.20425	5.33671	0.141055	0.454747	0.821897	0	0.211046	1.83984	0.23354	0.156338	0.425901	0.0199532	0.157183	0.0672093	0.598381	0.322657	0.268825	3.72337	0.925926
PC_36:2_[M+OAC]1- & PS_40:1_[M-H]1-	844.607	0.646889	0.591883	0.314658	0.315021	0.0312548	0.254246	2.46818	0.463036	1.06313	0.685281	0.670389	0.462634	0.615966	1.02684	0.466237	0.616452	0.186713	0.692967	0	0.589093	0.0854139	1.00063	0.110712	0.713522	0.131028	0.0283575	0.0393326	0.288927	0.0156453	0.403877	0.369363	0.962963
PC_36:3_[M+Cl]1-	818.547	0.272119	0.443186	0.451526	0.693381	0.860502	0.173178	0	0.890527	0.13261	0.0593928	0	0	0.284465	0.0394445	0	1.47506	0.126639	0.0399694	0	0.0280512	0.373459	1.19301	0	0.122174	0	0.177862	1.55237	0.044432	1.92695	0	0	0.666667
PC_36:3_[M+OAC]1- & PS_40:2_[M-H]1-	842.592	5.54637	3.05812	6.32607	1.94966	10.9047	7.06208	0	4.59681	6.71617	7.94791	3.41454	0.464571	2.4989	6.60414	8.92614	6.14064	7.79155	6.301	3.82635	5.16344	4.25301	4.84464	8.53812	4.98187	8.36645	6.19772	5.22668	3.69486	7.24521	9.89151	7.50932	0.962963
PC_36:4_[M+Cl]1-	816.532	3.67037	2.5024	3.93106	0.899852	7.49098	5.68262	0	3.96949	3.5454	5.14509	2.6486	0	0.910237	7.43898	4.83409	4.35481	4.83686	4.19842	0	2.79622	3.38302	4.84018	4.98987	4.70608	5.28319	4.28574	2.51855	3.09912	3.91614	3.68933	3.66532	0.888889
PC_36:4_[M+OAC]1- & PS_40:3_[M-H]1-	840.576	0.0689144	0.0952589	0.0291251	0.0275238	0.165852	0.184692	0	0.336194	0	0.0273256	0	0	0	0.0314551	0.0798221	0.0517283	0.0612886	0.0953577	0	0.0246312	0.0600802	0.0247352	0	0.0545665	0	0.0192731	0.010269	0.0757824	0.0148452	0	0.0653185	0.666667
PC_36:5_[M+OAC]1- & PS_40:4_[M-H]1-	838.56	0.0597432	0.0910976	0.0503788	0.0478383	0.0192855	0	0	0.0283677	0.149901	0.324019	0.12664	0	0	0.145391	0.0395051	0	0.0449808	0.0180592	0	0.109904	0.0555907	0.0812462	0	0	0.103205	0.0285689	0	0.0794351	0.0216399	0.124957	0	0.62963
PC_36:6_[M+Cl]1-	812.5	3.78086	4.524	3.96578	3.02097	0.0371199	5.90154	18.6964	3.54153	4.51575	3.22271	3.51716	0	0.192954	3.73474	2.33566	1.91734	5.08989	3.38659	0.623629	3.20674	2.93691	3.35802	5.44968	7.31327	4.72281	0.0260652	0	4.65912	0.0553478	9.65428	6.20718	0.925926
PC_36:6_[M+OAC]1- & PS_40:5_[M-H]1-	836.545	0.0266712	0.0487314	0.0416826	0.0820172	0.170934	0.0546521	0	0	0	0	0	0	0	0.0263752	0.0691524	0.0789543	0	0	0	0	0.054089	0	0	0	0	0.0413672	0.137938	0	0.266797	0	0	0.333333
PC_36:7_[M+OAC]1- & PS_40:6_[M-H]1-	834.529	0.91569	2.45046	0.950721	1.78064	0	0	0	0.0424208	3.37723	0.0645255	9.21396	0	0	0.258716	0.400336	0.0545977	0	0.323567	0	5.73391	0.100948	0.276325	2.83207	0.0489097	0.135552	0	0	2.16929	0	0	0.111651	0.592593
PC_36:8_[M+OAC]1- & PS_40:7_[M-H]1-	832.513	0.0125183	0.0213481	0.0122494	0.0336854	0	0	0	0.0159758	0	0.0703515	0	0	0	0.0416474	0.0284959	0	0	0.0313038	0	0.000775148	0	0	0	0	0.115488	0.0307298	0	0	0	0	0	0.296296
PC_37:2_[M+Cl]1-	834.578	0.00952618	0.0241877	0.0304181	0.0663956	0	0	0	0	0	0	0.0931342	0	0	0.0124069	0	0.015045	0	0.0223067	0	0.0347847	0	0	0.218203	0	0.103435	0	0	0	0.00859443	0	0	0.296296
PC_37:2_[M+OAC]1- / PS_41:1_[M-H]1- 7 PC-O_40:4_[M+Cl]1-	858.623	0.0846723	0.150065	0.0847089	0.197466	0.401712	0	0	0.0308173	0	0.0291763	0	0	0.29502	0	0.0827006	0.0242413	0	0	0.406417	0.0221718	0	0	0	0	0	0.639541	0.323314	0	0.0314805	0	0	0.407407
PC_37:3_[M+Cl]1-	832.563	0.0189005	0.0353689	0.0215327	0.0312574	0	0	0	0	0.0739596	0	0	0	0	0.0715098	0.106174	0	0	0.0318647	0	0.0630331	0.0512689	0	0	0.0672954	0	0	0	0	0	0.00499076	0.0718045	0.333333
PC_37:3_[M+OAC]1- / PS_41:2_[M-H]1- & PC-O_40:5_[M+Cl]1-	856.607	0.151453	0.322518	0.0589789	0.0716583	0.0157087	0	0	0	0.263051	0	0.147936	0.567529	0	0	0	0.0236522	0.0791544	0	1.17477	0.234908	0	0.086849	0.092708	0	0.142423	0.055423	0.0254275	0	0.0199396	0	0.0500694	0.555556
PC_37:4_[M+OAC]1- / PS_41:3_[M-H]1- & PC-O_40:6_[M+Cl]1-	854.592	11.0067	9.41746	8.38129	2.36758	6.51482	8.4441	1.48936	9.67601	7.97215	9.68889	6.69577	40.7632	8.44022	8.63052	7.89187	7.337	9.91627	7.92551	23.7143	7.93398	8.26062	7.81895	9.04311	7.42771	15.2668	6.59834	6.09962	9.1726	8.68446	6.85178	7.41746	1
PC_37:5_[M+OAC]1- / PS_41:4_[M-H]1-	852.576	2.85819	2.19025	3.08071	2.57869	7.62362	3.10456	4.96046	4.10551	1.69161	2.84025	0.262477	0	3.39714	2.24672	0.724281	6.03701	3.43372	1.9789	0.466593	0.822322	3.18719	5.20542	1.61927	2.57768	0.49849	4.82845	6.06	1.94747	8.56765	1.52955	0.125042	0.962963
PC_37:6_[M+OAC]1- / PS_41:5_[M-H]1-	850.56	7.75665	4.8829	9.50545	6.72205	6.35854	12.4136	0	7.19357	12.5582	9.47535	18.9303	1.72547	6.16333	7.81327	9.69958	6.02788	10.5224	6.29589	1.1725	6.60498	6.62949	6.28109	19.5682	9.38182	23.3596	4.25277	2.42388	4.38908	3.53959	13.6458	13.989	0.962963
PC_37:7_[M+Cl]1-	824.5	0.016759	0.0224805	0.0210002	0.0398589	0.0564978	0	0	0	0.0406223	0.0337646	0	0	0	0.0278861	0	0.0353597	0	0.0572537	0	0	0.0258437	0	0	0	0	0.0232713	0.123547	0	0.0793404	0	0	0.37037
PC_37:7_[M+OAC]1- / PS_41:6_[M-H]1-	848.545	0.0309896	0.0353487	0.0570676	0.0561719	0.0472557	0	0	0.0354143	0	0.0288863	0	0	0	0.042343	0.0981215	0.0471272	0.0930394	0.0726569	0	0.0222324	0	0.0561215	0	0	0.100915	0.0804613	0.127553	0.0385521	0.0179665	0.17692	0.0640904	0.62963
PC_38:1_[M+Cl]1-	850.61	0.0233028	0.0341304	0.0315674	0.0582924	0.0349729	0	0	0	0	0.0375085	0.0966568	0	0.0926872	0	0	0.0485045	0.0392121	0	0	0	0	0.0171739	0	0.0563665	0.201323	0.054369	0	0.0487457	0.000830366	0	0	0.444444
PC_38:2_[M+Cl]1-	848.594	0.0514635	0.14483	0.0225665	0.0239634	0.0968478	0	0	0.019294	0	0.00181689	0	0.565264	0	0	0.0350541	0.0536753	0	0	0	0.0643723	0.0302435	0.0442141	0	0	0	0.0217716	0	0.0431898	0.0131316	0	0.0538747	0.481481
PC_38:3_[M+OAC]1- & PS_42:2_[M-H]1-	870.623	0.108096	0.178717	0.135286	0.185077	0.608867	0.0823622	0	0.0723162	0.0728621	0.0582225	0	0	0.133854	0.0160439	0.454535	0.0379507	0.0668892	0.0175405	0	0.0399513	0.0765364	0.272995	0	0.0580248	0	0.209264	0.477886	0	0.488778	0	0	0.666667
PC_38:4_[M+Cl]1-	844.563	3.5728	2.64416	4.32282	2.26224	1.74837	6.95994	0	8.41661	4.58742	4.67165	0.610446	0	3.86531	4.73803	4.83705	3.07447	3.87768	6.20501	0	6.1668	5.13457	5.08495	2.34712	6.09071	6.60751	0.742969	2.00451	6.40179	1.84603	2.43882	7.00805	0.888889
PC_38:4_[M+OAC]1- & PS_42:3_[M-H]1-	868.607	0.0782541	0.170355	0.155208	0.235321	0	0	0	0	0.577123	0	0.24984	0	0	0.0276396	0.319209	0	0	0	0	0.645389	0.0785702	0.0270271	0.173451	0.0509524	0	0	0	0.257262	0.0169616	0	0.612882	0.444444
PC_38:5_[M+Cl]1-	842.547	0.0336698	0.0542903	0.0456873	0.0860175	0.00136901	0	0	0.0440622	0.0370618	0.185528	0	0	0	0.0249587	0.0319923	0.0534909	0	0.126584	0	0.0305679	0.0195044	0.0245154	0	0.22666	0.229949	0	0.0164088	0	0.000641152	0	0	0.555556
PC_38:5_[M+OAC]1- & PS_42:4_[M-H]1-	866.592	0.151423	0.385061	0.0120649	0.0188432	0.0916296	0	1.27594	0.0189285	0	0	0	0	0	0	0	0	0	0	0.884852	0	0	0	0	0.0518925	0	0.0258394	0.0288154	0.0382314	0	0	0	0.296296
PC_38:6_[M+Cl]1-	840.532	1.62636	1.44684	0.803309	0.410472	4.93118	2.90577	3.6791	1.75805	0.818806	0.867339	0.632573	0	0.526678	3.06073	2.34049	0.811564	0.192394	1.25487	0.615857	0.430534	0.954519	0.832838	0.54069	1.57387	0.224609	1.27111	1.05849	0.403339	0.561749	0.598765	1.1892	0.962963
PC_38:6_[M+OAC]1- & PS_42:5_[M-H]1-	864.576	0.0346514	0.062038	0.0197384	0.0205786	0	0.0349015	0	0.0135193	0.218074	0.0587688	0.134944	0	0	0.0158583	0	0.0161373	0	0.027567	0	0.0187041	0	0.0327664	0	0.00586777	0.0638456	0.0235956	0.0140568	0.0397514	0	0	0.0382733	0.592593
PC_38:7_[M+OAC]1- & PS_42:6_[M-H]1-	862.56	2.67235	6.17108	2.26213	3.53738	0.0463011	0	3.8139	0.0440607	10.2747	0.355521	22.7583	0.409026	0.086962	0.0999278	0.374513	0.0295277	0	1.17405	0.61851	10.0053	0.450485	1.32645	7.93143	0	0.869567	0.0605029	0.0377252	5.7499	0.0290191	0.253184	0.432029	0.888889
PC_38:9_[M+OAC]1- & PS_42:8_[M-H]1-	858.529	23.5226	33.797	12.8597	11.4108	13.4028	11.7089	6.54528	5.80459	8.41086	4.9823	11.7505	99.4799	38.816	10.7038	19.3786	2.50455	3.3674	7.85531	108.128	3.72126	8.75127	6.04271	4.34994	9.51236	4.05207	43.3481	8.80668	9.23335	14.6086	16.9896	24.9008	1
PC_39:0_[M+Cl]1-	866.641	0.865626	1.33493	1.65627	2.4975	4.5301	0.206008	0	0.43998	0.0611928	1.06291	0.0866325	0.335256	0	0.861958	0.609841	3.44135	1.06769	0.281477	0	0	0.569791	0.884511	0.139528	0.533575	0.100026	4.00162	6.74787	0.343702	6.19507	0.150341	0.209234	0.851852
PC_39:4_[M+Cl]1-	858.578	0.0220237	0.0456116	0.0385064	0.0429765	0.097725	0	0	0.0184685	0.0307583	0	0	0	0.15783	0	0	0.0255746	0	0	0	0	0	0	0.113543	0	0.0614508	0.0586248	0.0622194	0	0	0.0956835	0.070556	0.407407
PC_39:5_[M+Cl]1-	856.563	0.154066	0.445791	0.0277851	0.0513308	0.442774	0	1.71345	0	0	0	0	0	0	0.0330248	0	0.0487506	0.0452076	0.0277769	0	0	0	0.0577817	0	0	0	0.0798315	0.0294746	0	0.166334	0	0	0.37037
PC_39:5_[M+OAC]1- / PS_43:4_[M-H]1-	880.607	0.102703	0.281651	0.0366609	0.0437672	0.00781178	0.0819858	0	0.0323321	0	0.0277394	0	1.10666	0.176745	0	0.0463331	0.0168585	0.0427565	0.00132127	0	0.024698	0.00160578	0.0277061	0	0	0.114393	0.0279213	0.0345721	0	0.0101308	0.0785372	0.120366	0.703704
PC_39:6_[M+OAC]1-	878.592	10.9699	8.00543	6.35389	2.26353	10.128	5.37557	17.3274	4.84595	6.99391	9.35784	6.0609	33.1496	10.5556	8.01998	6.396	4.98769	8.15781	8.97808	24.2135	3.87616	8.13909	7.81007	5.85545	6.98572	4.80054	10.7083	3.06606	3.79023	7.78658	7.97857	5.4499	1
PC_39:7_[M+OAC]1- / PS_43:6_[M-H]1-	876.576	0.041297	0.0696737	0.043592	0.0444286	0.247806	0	0	0	0	0.0704716	0.0993303	0	0	0.023559	0.0360191	0.0195094	0	0.12276	0	0	0.0228043	0.0297955	0	0.0467324	0.102638	0.123833	0.0419584	0	0.102461	0	0.0528821	0.555556
PC_39:8_[M+OAC]1-	874.56	0.142691	0.187149	0.0650385	0.104741	0.114926	0.0543812	0	0.0332479	0.0508665	0	0.0889622	0.68952	0.299737	0.0316148	0.199629	0.0749268	0.0859692	0.0321183	0.384468	0.0179373	0.0188583	0	0.360508	0	0	0.0829421	0.0543855	0	0.103688	0.142143	0	0.740741
PC_40:0_[M+Cl]1-	880.657	0.352243	0.505577	0.60609	1.20898	1.19404	0	0	0.190393	0.0474154	0.200578	0.00825456	0.474074	0.312724	0.123328	0.0433506	1.75473	0.263101	0.00293655	0.668722	0.071103	0.260776	0.23017	0	0	0	0.395694	3.63896	0.0381908	2.63818	0	0	0.740741
PC_40:1_[M+OAC]1- & PS_44:0_[M-H]1-	902.686	0.0536563	0.0591809	0.057765	0.0724153	0.0436271	0.102343	0	0.119165	0	0.0729451	0	0	0	0.134013	0.0621832	0.166024	0.104543	0	0	0.0278864	0.0503699	0.109784	0	0	0	0.0647019	0.0701328	0.042439	0.258018	0	0.0698482	0.592593
PC_40:10_[M+OAC]1-	884.545	0.208072	0.517204	0.046543	0.0708766	0.00484202	0	0	0.035402	0	0	0	1.47561	0	0.0280811	0	0.00153502	0.0533005	0.0354224	1.48689	0	0	0.0153996	0.113677	0	0.21799	0.0334255	0.0117574	0.0307103	0	0.135556	0	0.555556
PC_40:3_[M+Cl]1-	874.61	0.0515658	0.129615	0.0278678	0.0360279	0	0	0	0.0301682	0	0.0684025	0	0.494618	0.155715	0	0	0	0	0.024584	0	0.0259874	0	0.0191177	0	0.0518094	0.0627499	0	0.000260684	0	0	0.106109	0.0683797	0.444444
PC_40:4_[M+Cl]1-	872.594	0.308182	1.12869	0.0516592	0.0945112	4.38695	0.0301582	0	0.0233354	0	0	0	0	0	0.0263752	0.0691524	0.0867645	0	0	0	0.0215304	0.054089	0	0	0	0.013845	0.0465824	0.169028	0	0.30973	0.00510569	0	0.481481
PC_40:5_[M+Cl]1-	870.578	0.0339013	0.0553432	0.0625895	0.120275	0	0	0	0.0462501	0	0.0708773	0.00379012	0	0.15002	0.152063	0.0855192	0	0	0	0	0.0220737	0.0318302	0.0355549	0	0.0695061	0	0.0232002	0.0108095	0.0577055	0.0181918	0.43854	0.0436619	0.592593
PC_40:6_[M+Cl]1-	868.563	2.23264	1.25048	2.28699	1.17122	2.94353	1.6203	1.55277	1.53947	4.26528	3.53167	3.92597	0.674201	0.160963	2.7792	3.34044	2.26366	2.51204	1.85457	0.525628	2.18871	2.30152	2.17453	2.42666	1.03468	3.7574	2.01007	1.7127	0.80193	1.73365	2.12171	5.18037	1
PC_40:6_[M+OAC]1- & PS_44:5_[M-H]1-	892.607	0.00850866	0.014853	0.0112696	0.0194214	0.0346967	0	0	0	0	0	0	0	0	0.029796	0	0.0248711	0.0382662	0	0	0	0	0.0260641	0	0	0	0.0230165	0.023676	0	0.062478	0	0	0.296296
PC_40:7_[M+Cl]1-	866.547	3.1168	3.96951	1.81342	2.98522	0.700425	0.683814	12.3091	1.47809	0.543584	0.696079	1.63007	10.4927	4.0018	1.44994	0.283259	1.82884	0.876308	1.14664	8.63131	1.91461	1.13214	1.3359	0.540445	11.125	0.150118	0.229102	1.45938	0.629654	1.66303	0.588129	0.993532	1
PC_40:7_[M+OAC]1- & PS_44:6_[M-H]1-	890.592	0.104136	0.280025	0.0250127	0.0523094	0.0211476	0	0	0	0	0.0269119	0	0.465588	0	0	0.0277267	0	0	0	1.02066	0.150246	0	0.00538149	0	0	0	0.0245131	0	0	0	0.120012	0	0.333333
PC_40:8_[M+Cl]1-	864.532	0.0567185	0.137227	0.0170889	0.0290865	0.0366335	0	0	0.0402079	0	0	0	0	0.102137	0.0174868	0.097914	0	0	0.0195312	0.536868	0	0	0.0161899	0	0	0.0656363	0.0185673	0.0175701	0	0	0	0.087103	0.444444
PC_40:8_[M+OAC]1- & PS_44:7_[M-H]1-	888.576	9.63286	3.60082	10.3835	5.01112	13.1888	9.19627	11.7607	7.55795	11.536	12.45	12.5084	3.04536	7.34227	10.0992	11.3001	7.88437	15.0683	9.38755	2.16779	5.46815	6.98898	8.8521	15.0586	8.35286	19.4576	12.2403	4.09496	5.01084	10.6101	17.9965	10.4708	1
PC_41:1_[M+OAC]1-	916.701	0.245271	0.449068	0.132458	0.211483	0.94217	0	0	0.220508	0	0.0679719	0	0	0.180182	0.38021	1.60374	0.0224095	0.109677	0.152191	0	0.0552649	0.053035	0.138715	0	0.0508313	0.0768879	0.774387	0.0957735	0	0.190879	0	0.153723	0.666667
PC_41:2_[M+Cl]1-	890.641	0.104262	0.185906	0.0825059	0.102424	0.0344792	0	0	0.0684486	0.207585	0.237858	0	0.710127	0	0.160134	0.00469872	0.0425457	0	0.0980488	0	0.182869	0.0233132	0.0199051	0	0.0885729	0.322674	0.0669697	0.00478877	0.0750285	0.004498	0.201452	0	0.703704
PC_41:3_[M+Cl]1-	888.625	0.0489359	0.111077	0.00900435	0.0236767	0	0	0	0	0.106597	0	0.122331	0.421349	0	0.0165636	0.0671981	0	0	0	0	0.0815184	0.0216965	0	0	0	0	0	0.00483731	0	0	0	0	0.296296
PC_41:6_[M+OAC]1-	906.623	0.029148	0.0838127	0.0827424	0.177456	0.0695676	0	0	0.0189874	0	0	0	0	0.324506	0	0	0.0241584	0	0	0	0.0291011	0.0292614	0	0	0	0	0.0297772	0.620921	0	0.150095	0.133752	0	0.37037
PC_42:0_[M+Cl]1-	908.688	0.425349	0.565174	0.348757	0.312581	1.10461	0.245883	0	0.218117	0.230539	0.520926	0.0931241	0	0	0.748362	2.13273	0.461443	0.249629	0.374875	0	0.291009	0.282475	0.33875	0	0.184326	0	0.82335	0.717594	0.0708807	0.921799	0.376466	0.178434	0.777778
PC_42:11_[M+OAC]1-	910.56	0.138129	0.343787	0.0166638	0.0227627	0	0	1.29563	0.000117473	0.037798	0	0	0.0602146	0.0951438	0.0250937	0.0289209	0	0	0.0335346	0.495477	0.0552634	0.0193434	0	0	0.0556586	0	0	0.0264778	0.0424737	0.000748537	0	0	0.555556
PC_42:2_[M+OAC]1-	928.701	0.218115	0.583358	0.0411243	0.0854416	0.075538	0.17643	2.31236	0.0956867	0.0384848	0.052674	0	0	0	0.0709516	0.0858867	9.87789e-05	0.0889648	0.0310503	0.243593	0.0255457	0.0238697	0	0.302937	0.053336	0	0	0.0200996	0.00173155	0	0	0.0659716	0.703704
PC_42:4_[M+Cl]1-	900.625	0.479355	0.677037	0.145518	0.210961	0.0233976	0.0598027	1.63404	0.043897	1.04447	0.317481	0.982821	0	0.12715	0.349251	0.127807	0.12042	0.0915521	0.0663101	2.20192	0.787444	0.119356	0.192255	0.147111	0	0.110096	0.0533712	0.0161034	0.0450608	0.0180167	0.132244	0.125161	0.925926
PC_42:5_[M+Cl]1-	898.61	0.17108	0.333595	0.00726205	0.0116104	0.0180146	0	1.19886	0	0	0	0	0.486864	0.288662	0	0.0327184	0	0.028579	0.0261828	0.486318	0	0	0	0	0	0	0.0236023	0.0104746	0.0220182	0.0310494	0	0	0.444444
PC_42:6_[M+Cl]1-	896.594	0.0190573	0.0578126	0.0236768	0.0385564	0.0206748	0	0	0	0	0	0.223836	0	0	0	0	0	0	0.0413476	0	0	0	0.0297191	0	0	0.0690507	0	0.103874	0	0.0814778	0	0	0.259259
PC_42:7_[M+Cl]1-	894.578	0.293601	0.735166	0.0275261	0.0434752	0	0	2.86235	0	0	0	0.0816516	0.540742	0	0	0.37194	0.0450526	0	0.0264428	0.475841	0	0.0767527	0	0.117699	0	0.0892632	0.0465985	0	0	0	0	0	0.407407
PC_43:4_[M+OAC]1-	938.686	1.67521	1.68585	1.59635	1.26311	1.29176	0.543416	0	1.33614	4.52586	1.2547	6.26186	1.17927	1.25713	0.91115	0.434192	1.40033	0.900982	0.740059	3.09131	4.82793	1.33724	1.31722	1.73826	0.700155	0.345683	0.692868	2.97945	2.25795	1.42528	0.803442	0.730719	0.962963
PC_44:0_[M+Cl]1-	936.719	0.84372	2.56946	0.303411	0.430389	0.0188122	0.838457	10.0882	0.0406403	0.130488	0.142895	0.65905	0	0	0.0623989	0.0560002	0.115954	0.328033	0.174861	0	0.106548	0.106584	0.136386	0.540421	0.358677	0.581221	0	0	0.0898463	0.0144249	1.51581	0.191013	0.814815
PC_44:1_[M+Cl]1-	934.704	0.866837	1.04145	1.93594	2.37841	1.39362	0.5406	0	0.218351	1.29354	0.623505	2.81145	0	0	0.727834	1.25243	3.44135	0.246465	0.453422	0	1.55725	0.533609	0.170315	0.477776	0.190251	0.0959594	4.00162	6.74787	0.660794	6.19507	0.829866	1.77086	0.851852
PC_44:10_[M+Cl]1-	916.563	14.955	7.83788	17.6316	5.68278	27.0518	20.953	7.01171	12.0245	17.4373	20.1154	14.6169	0.484303	9.5849	18.0221	24.5493	16.0428	19.9721	15.866	0.592788	14.0234	11.4974	13.4112	25.3788	14.6129	23.7674	16.7376	13.5995	10.883	18.9217	27.8967	20.8499	1
PC_52:4_[M+OAC]1-	1064.83	0.145605	0.544856	0.0147567	0.0319783	0	0	0	0	0	0.0211497	0	0.00508434	0	0.028416	0	0.0145586	0	0	2.11487	0.0183906	0.0225749	0.0247542	0.111361	0	0	0	0	0	0	0	0	0.333333
PC-O_17:0_[M+OAC]1-	568.362	14.2471	9.57181	18.8857	8.18515	11.2555	10.544	7.61323	16.2107	14.5469	21.0141	1.21188	10.6448	2.88468	19.6052	5.52467	33.2778	32.5366	18.4895	8.34739	30.5552	17.0802	19.3414	14.5802	17.2499	17.0253	10.9976	32.5119	27.5631	21.3975	14.3634	3.96284	1
PC-O_18:0_[M+Cl]1-	558.333	1.95364	3.69391	0.277373	0.243696	0.15028	0.413519	13.4305	0.153559	0.377453	0.104964	1.58379	5.03564	0.550354	0.300059	0.318158	0.140606	0.15554	0.344444	6.24577	0.163618	0.162727	0.22003	0.768668	0.184335	0.740487	0.0523945	0.093114	0.103298	0.13968	0.263466	0.436657	1
PC-O_18:1_[M+Cl]1-	556.317	0.985051	1.88926	0.0937508	0.0695334	0.102264	0.0737782	2.20252	0.123895	0.11831	0.061438	0.122205	4.17532	1.04808	0.113783	0.0452067	0.0494823	0.0265705	0.105941	6.40696	0.0574768	0.0984129	0.0616166	0.128611	0.0492683	0.102771	0.11272	0.0962937	0.0689774	0.0624299	0.000590629	0.285841	1
PC-O_19:0_[M+Cl]1-	572.349	4.57678	9.85981	0.398263	0.314516	0.0567141	0.254877	17.9799	0.649882	2.00188	0.525857	1.27273	36.1298	2.81597	0.183101	0.42468	0.084503	0.451355	0.181206	5.6391	0.207364	0.174453	0.487514	0.756581	0.499597	0.162125	0.193303	0.101456	0.703771	0.178768	1.10073	0.213501	1
PC-O_22:0_[M+OAC]1-	638.44	2.08193	3.93004	1.34906	1.87009	0	0.270395	2.08888	0.377103	9.4389	0.132867	13.045	0.371337	0.141539	0.37368	4.06262	0.0633037	0.058022	0.758091	0.0471315	2.86996	1.37767	0.949229	4.15896	0.191624	0.212789	0.0288559	0.00743148	5.61777	0.0106949	0.23582	0.527886	0.962963
PC-O_32:0_[M+OAC]1-	778.597	0.601047	0.647999	0.625978	0.519846	1.45011	1.01125	0	0.934642	0.185456	0.6656	0.105095	0.446495	0	0.556241	2.3681	0.690008	0.167878	0.434826	0	0.476304	0.610853	0.775739	0	0.0745601	0.456993	0.888561	1.47702	0.221677	1.61763	0.135717	0.776692	0.851852
PC-O_32:1_[M+OAC]1- & PS-O_36:0_[M-H]1-	776.581	0.177014	0.441243	0.0320209	0.0594332	0	0	1.6221	0.0396782	0	0.0351084	0	0.742694	0	0.0607014	0	0.023873	0.0541279	0.0375346	0.0393996	0	0.0227109	0.0547657	0	0	0	0	0	0	0.0164456	0.196294	0.094035	0.518519
PC-O_33:2_[M+OAC]1- & PS-O_37:1_[M-H]1-	788.581	2.85658	1.97453	3.13384	1.41371	2.69436	4.25366	0	4.56036	2.92458	5.70359	1.1423	0.455994	1.30961	4.51414	5.57224	2.61671	2.31892	4.78217	0	3.44519	4.3555	4.13104	1.81864	4.61527	3.38206	1.56205	2.62627	4.71465	1.48824	0.841631	4.62556	0.925926
PC-O_34:0_[M+OAC]1-	806.628	0.0236601	0.0581508	0.0354988	0.0597677	0.0206748	0	0	0	0	0.0581325	0.223836	0	0	0	0	0.0109094	0	0.0413476	0	0.0230003	0	0.0297191	0	0	0.189137	0	0.103874	0	0.0802551	0	0	0.37037
PC-O_34:1_[M+Cl]1-	780.568	0.0724372	0.0974079	0.0369842	0.0483821	0	0	0	0.0397664	0.281387	0.0353774	0.25746	0	0.0966937	0.160525	0.163598	0.0223464	0.0294048	0	0	0.128586	0.0637702	0	0	0	0.12042	0.022139	0	0.0365331	0	0	0.0723624	0.555556
PC-O_34:1_[M+OAC]1- & PS-O_38:0_[M-H]1-	804.612	0.0401603	0.0618154	0.0515839	0.045841	0.0191076	0	0	0	0.0835261	0.0973225	0.157628	0	0	0	0	0.0673643	0	0.177457	0	0.113708	0.0617363	0.0192907	0	0.036456	0.106326	0	0.0931381	0.115619	0.0188823	0	0.0538502	0.555556
PC-O_34:2_[M+OAC]1- & PS-O_38:1_[M-H]1-	802.597	0.587121	0.783614	0.537395	0.778664	0.0556373	0.271265	0	0.708362	1.56263	0.139428	0.597104	0	0	1.31478	2.7455	0.0984705	0.316083	0.997555	0	0.113135	0.799437	0.585033	0.0996124	1.0505	0.113535	0.203659	0.0215794	2.78893	0.394188	0.134357	0.144764	0.851852
PC-O_34:3_[M+OAC]1- & PS-O_38:2_[M-H]1-	800.581	0.1334	0.335079	0.125594	0.31557	0	0	0	0	0.444438	0	1.2639	0	0.168927	0	0.123735	0	0	0	0	1.11216	0.100764	0.0267761	0.158145	0	0	0	0	0.109287	0	0	0	0.333333
PC-O_34:4_[M+OAC]1- & PS-O_38:3_[M-H]1-	798.565	2.11684	3.15072	3.57609	4.49547	0.503244	0.375376	2.36906	1.13715	3.86919	0.484102	11.3717	0	0	3.10254	6.5717	0.446107	0.442044	1.08044	0	4.42578	3.89573	0.287988	3.73608	1.85504	2.2594	0.141328	0.0814252	7.25013	0.389376	2.48149	16.1093	0.888889
PC-O_35:0_[M+Cl]1-	796.599	3.07795	5.39519	2.82433	3.50168	0	1.34465	0	3.10652	4.50115	0.482115	3.28835	0	0	8.48982	20.3891	0	0.206373	4.36105	0	0.238462	9.00302	2.49122	0.166851	8.09498	0.120043	0.0542488	0	1.51915	0	6.78549	5.41845	0.703704
PC-O_35:1_[M+OAC]1- / PS-O_39:0_[M-H]1-	818.628	0.0343363	0.111005	0.010762	0.0166255	0.057164	0	0	0	0	0	0	0.431547	0	0.0263329	0	0	0	0	0	0.0251887	0.0256042	0.0332239	0	0	0	0.0451268	0	0	0	0	0	0.259259
PC-O_36:2_[M+OAC]1- & PS-O_40:1_[M-H]1-	830.628	0.0405851	0.115335	0.00631833	0.0119006	0.0355807	0	0	0	0	0.0316939	0	0	0	0	0	0	0.0946071	0	0.446895	0	0	0	0	0	0	0.0334982	0.0242611	0	0.0180607	0	0	0.259259
PC-O_36:4_[M+Cl]1- & PC_33:2_[M+OAC]1- / PS_37:1_[M-H]1-	802.552	32.181	17.3939	36.851	17.4124	14.5473	42.8071	24.1372	73.8956	22.7171	27.5756	11.5326	41.1738	34.6953	23.9372	10.8616	57.6318	40.1773	36.3099	20.7159	54.9496	49.7734	65.3391	26.883	55.659	31.9006	14.2046	34.3414	47.8854	23.9074	25.1218	12.2468	1
PC-O_36:4_[M+OAC]1- & PS-O_40:3_[M-H]1-	826.597	0.144811	0.490694	0.0568783	0.0869488	0.0155999	0.0496917	1.91608	0.087317	0.0388479	0	0	0	0	0.0225872	0	0	0.0420367	0	0	0.0149939	0	0.0235202	0.22066	0.0682675	0	0.017904	0.0113047	0	0	0.247512	0.0783771	0.555556
PC-O_36:5_[M+OAC]1- & PS-O_40:4_[M-H]1-	824.581	1.2708	1.14808	0.983463	0.649145	0.736993	0.183084	2.12388	0.698135	4.21489	1.60064	1.33708	1.2043	0	0.891028	0.702643	0.918711	3.09163	1.35899	0	0.734063	1.65776	1.8576	0.284233	1.08745	0.398486	1.73963	0.277305	0.995143	1.89735	0.374025	0.498519	0.925926
PC-O_37:0_[M+Cl]1-	824.63	0.0089345	0.0194801	0.0294842	0.0454469	0	0.0621025	0	0	0	0	0	0	0	0.0434652	0	0.0276296	0	0.000820205	0	0.0271988	0.0213566	0	0.151202	0	0	0	0.0631657	0	0.0233827	0	0.0675037	0.37037
PC-O_37:2_[M+Cl]1-	820.599	0.18271	0.192083	0.0967033	0.123361	0.266388	0.212627	0	0.0517555	0.33804	0.132496	0.442172	0.627526	0	0.150223	0.369063	0.000850827	0	0.135369	0.0141363	0.156613	0.0817294	0.0483218	0	0.0808895	0	0.240542	0.0406239	0.0949744	0.00323683	0	0.413509	0.777778
PC-O_37:2_[M+OAC]1- / PS-P_41:0_[M-H]1-	844.644	0.109995	0.102836	0.137707	0.118463	0.377725	0.106985	0	0.038712	0.112667	0.232108	0.112821	0	0	0.145243	0.132313	0.171416	0.0749801	0.144959	0	0.100592	0.118748	0.249274	0	0	0.108543	0.105712	0.21053	0.0338057	0.424588	0.121491	0.179199	0.777778
PC-O_38:3_[M+OAC]1- & PS-O_42:2_[M-H]1-	856.644	1.02376	0.892019	1.05001	0.593717	2.08279	0.950269	0	1.23817	1.99531	1.65939	0.286237	0	0	2.6682	0.440964	1.28452	0.863615	1.887	0	1.55154	1.20213	1.37487	0.124012	0.849513	0.11795	1.66862	1.25426	1.5038	1.50949	0.141358	1.30256	0.851852
PC-O_38:4_[M+Cl]1- & PC_35:2_[M+OAC]1- / PS_39:1_[M-H]1-	830.584	15.3617	21.4316	5.98228	4.03773	2.69461	6.61337	82.9307	4.71498	7.33045	6.39878	11.7226	39.2173	12.437	6.13219	5.32603	3.08777	6.15737	4.69181	30.9705	4.14675	3.7255	4.25037	12.5511	5.76359	12.9648	2.34189	1.34346	4.01449	2.0945	9.61851	8.97241	1
PC-O_38:5_[M+OAC]1- & PS-O_42:4_[M-H]1-	852.612	0.00610644	0.0187788	0.0113858	0.0223486	0.00070084	0	0	0	0	0	0	0	0.071571	0	0	0.0193247	0	0	0	0.0737411	0	0	0	0	0	0.0154616	0.0125735	0	0	0	0.0348538	0.259259
PC-O_38:6_[M+OAC]1- & PS-P_42:1_[M-H]1-	850.597	0.0528221	0.174994	0.0214574	0.0455909	0.0196048	0	0	0	0	0	0.0934158	0	0	0	0	0	0	0	0.679311	0	0	0.0228155	0	0.0710885	0	0	0.0131096	0	0	0.150476	0	0.259259
PC-O_40:0_[M+OAC]1-	890.722	1.9504	1.57712	1.79671	1.33369	0.245538	2.10644	0	1.92335	4.56603	3.02625	4.06927	0	0	3.64595	2.72874	2.11682	1.23222	3.1975	0.39784	2.31709	1.39049	3.48423	1.39757	3.16797	1.19269	0.11295	0.00987452	2.03804	0.0338002	3.8	2.61579	0.888889
PC-O_42:2_[M+OAC]1-	914.722	0.471812	0.410822	0.370079	0.276548	1.31236	0.543428	0	0.23774	0.813391	0.833043	0.0997496	0	0	0.609921	0.719895	0.578701	0.942058	0.386903	0	0.361238	0.171779	0.467482	0.481364	0.193419	0.111352	0.781199	0.625966	0.12252	0.858281	0	0.266345	0.814815
PC-O_44:3_[M+Cl]1-	916.693	0.447359	0.594868	0.276965	0.318868	0.0689929	0.0653056	0	0.0877034	1.00821	0.212025	1.78285	0	0.368272	0.632551	1.70937	0.232349	0.12923	0	0.413529	0.603627	0.599405	0.0592885	0.463112	0.061843	0.41976	0	0.00947314	0.0597303	0.0963652	0	0.950974	0.814815
PC-O_44:4_[M+Cl]1- & PC_41:2_[M+OAC]1-	914.678	0.0158698	0.0226595	0.0209017	0.025915	0	0.064011	0	0	0	0.0217367	0	0	0	0.0271804	0	0.0285967	0.0387375	0.0577843	0	0.0270249	0	0	0.0659894	0.0356775	0	0	0.0287569	0	0.0233827	0	0.0699892	0.444444
PC-O_44:5_[M+OAC]1-	936.706	0.147961	0.199557	0.087021	0.0614691	0.0442178	0.0389413	0	0.288942	0.136391	0.0805922	0.0029402	0.676516	0	0.105581	0.118718	0.0357933	0.0916649	0.0739791	0.525136	0.0543668	0.0721286	0.0634646	0.103343	0.208002	0.115192	0	0.184243	0.0293027	0.029235	0.0809024	0.104073	0.888889
PC-O-31:0_[M+OAC]1- & PA(P-42:4)	764.581	1.22556	1.74334	3.14168	2.87773	3.24864	0.0587324	0	0.476448	1.25128	0.107322	4.25796	0	0	2.04334	5.45301	0.326376	0.102265	0.541409	0.516683	1.96321	2.74863	0.0687865	0.756996	0.952424	1.2591	3.87427	3.71481	2.58988	6.1056	3.03345	10.6329	0.888889
PC-P_29:0_[M+OAC]1- / PS-O_33:0_[M-H]1-	734.534	0.548886	0.383595	0.844612	0.744929	0.313845	0.262978	1.29182	0.899813	0.506421	0.630371	0	0.626714	0	1.02579	0.651638	0.831373	0.535663	0.65687	0	2.20143	0.651649	0.693416	0.0929841	0.125052	0.846891	0.124383	1.68178	1.6504	1.51669	0	0.550667	0.851852
PC-P_31:1_[M+OAC]1- / PS-O_35:1_[M-H]1-	760.55	1.32699	2.10086	0.902515	1.18816	0.204789	0.88145	0	3.32423	6.75237	0.240083	0.629418	0	0	5.30281	1.26283	0.142886	0.151335	0.594491	0.418166	0.384774	3.9763	0.381009	0	0.655524	0.426943	0.340646	0.0797877	1.56936	0.0689215	0.563791	2.38313	0.851852
PC-P_33:2_[M+OAC]1- / PS-O_37:2_[M-H]1-	786.565	0.77377	0.843427	0.766074	0.919625	2.3707	1.32652	0	1.92445	0.184108	0.686165	0	0	0	1.43839	1.5922	1.57878	0	0.505238	0	0.489972	1.05621	1.34815	0	0.150179	0	1.12467	3.29585	0.705651	0.539711	0	0.482501	0.666667
PC-P_35:2_[M+OAC]1- / PS-P_39:1_[M-H]1-	814.597	0.0329948	0.0548493	0.0736401	0.0992201	0	0.0543652	0	0.0649227	0	0.029416	0	0	0	0.0867744	0.203207	0.0261087	0.0301279	0	0	0.0247609	0.0176976	0.0423464	0	0.265602	0.199565	0	0.00752519	0.0257189	0.0106954	0.238318	0.0514521	0.62963
PC-P_38:6_[M+Cl]1-	824.537	0.01941	0.0263087	0.014479	0.0292186	0	0.00230034	0	0.0295114	0.0764353	0.0275567	0.0751822	0	0	0.0224065	0	0.018079	0.037086	0.00259228	0	0.0961688	0	0.0129589	0	0	0	0.046495	0	0	0.0181251	0	0	0.481481
PC-P_42:4_[M+OAC]1-	908.675	0.129945	0.205233	0.0280813	0.0289138	0.145452	0.105057	0	0	0.0821883	0.05007	0	0.653592	0.178543	0.0249416	0.0621823	0.0415708	0	0.0263057	0.579266	0	0.0217822	0.0299368	0	0.0391641	0	0.067858	0.0712353	0	0.0402578	0	0.0667416	0.666667
PE_32:0_[M-H]1-	690.508	1.74614	4.52447	1.0546	1.33407	0.128071	0.676989	17.9766	0.15199	0.863	0.70433	2.11815	0	0	0.700512	0.817914	0.325471	1.16574	0.563289	0	0.385025	0.738044	0.251455	2.37292	1.30005	1.18664	0.0193068	0.015314	0.243489	0.0388011	4.59261	1.51151	0.888889
PE_33:4_[M-H]1-	696.461	7.82116	5.00361	8.84993	5.70575	8.62497	9.78073	1.57219	5.65878	8.28169	5.00682	13.2486	6.09188	14.974	10.1713	18.7894	2.41685	1.43416	7.23755	4.02855	3.93044	8.26447	5.69146	2.72913	8.83109	2.05922	13.4105	8.48853	5.85397	9.37845	16.2732	21.2887	1
PE_34:0_[M-H]1-	718.539	0.0965927	0.153042	0.197828	0.362822	0.609243	0.0649099	0	0.130279	0.0777011	0.0924156	0	0	0	0.0474375	0.158499	0.0539385	0.169023	0.0454439	0	0.0972992	0.0274936	0.101122	0	0	0	0.41619	0.464554	0.0398421	1.22744	0	0	0.62963
PE_34:1_[M-H]1-	716.524	0.382522	0.978741	0.250969	0.38128	0	0	0	0.0297588	0	0	0	0	0	1.28632	3.69317	0.0292053	0	0.168708	0.530667	0.569734	0.539693	0.0374904	0	0.0685976	0.116868	0	0	0.112679	0.0144826	0.275082	1.277	0.555556
PE_34:2_[M-H]1-	714.508	0.14232	0.123931	0.371062	0.447267	0.182067	0.0582944	0	0.294328	0.0805328	0.281788	0.0997277	0	0	0.155686	0.139225	0.218152	0.394088	0.230913	0	0.942865	0.19404	0.300111	0	0	0.431323	0.322813	1.5336	0.256675	0.327664	0	0.143653	0.740741
PE_36:1_[M-H]1- & CL(74:02)_[M]2-	744.555	1.57531	1.84397	1.36989	1.47753	1.8855	0.254379	1.59346	0.987962	1.59162	1.20367	2.48803	0.946158	0	2.76459	7.52367	0.350488	0.72664	1.31347	0	0.747034	2.78026	0.64796	0.420513	0.900579	0.951833	1.35613	0.356606	0.859386	0.641379	1.1691	5.60791	0.925926
PE_36:2_[M-H]1-	742.539	28.0082	20.097	44.8466	24.4228	45.1032	22.4828	3.88685	27.8674	25.8401	35.9672	8.48489	3.05792	21.5112	43.6468	15.8182	71.131	56.0274	34.7878	4.51064	53.1992	30.4805	31.7271	36.9352	29.5192	32.797	35.3705	105.592	57.8135	72.3631	37.7634	14.598	1
PE_36:4_[M-H]1-	738.508	25.3586	29.1672	11.1889	5.08978	12.7873	11.7877	110.453	13.3907	7.35618	11.7794	4.49363	56.835	36.7707	11.7566	7.78067	7.43578	11.2893	18.557	57.9059	6.42417	20.5256	14.8593	5.84499	15.0321	7.31609	14.467	10.9267	6.43063	13.5215	4.05517	14.8635	1
PE_36:5_[M-H]1-	736.492	0.238867	0.483839	0.096162	0.19482	0.201887	0.113347	1.92004	0.0546075	0.104872	0.226657	0.101219	0.536807	0	0.0760783	0.0469959	0.0146706	0.0490334	0.136792	0	0.0260056	0.0266249	0.0843391	0	0	0.699085	0.0644539	0.0252781	0	0.128693	0.0994633	0	0.777778
PE_38:1_[M-H]1-	772.586	0.0960008	0.163067	0.166906	0.27823	0.379897	0	0	0.180112	0	0.0821764	0	0	0	0.0996176	0.55157	0.105674	0	0.0409653	0	0.0753526	0.0624465	0.10883	0	0	0	0.486538	0.913985	0.0573502	0.298373	0	0	0.518519
PE_38:2_[M-H]1- & CL(78:04)_[M]2-	770.571	23.7226	15.9387	28.585	10.5851	29.536	35.5047	4.86555	39.2365	16.8926	14.6771	10.9613	8.59944	55.4834	14.1325	11.1611	52.5874	30.1046	19.0056	13.0914	28.5734	33.7856	36.8972	21.2622	29.837	22.8029	26.6594	52.1419	20.7291	36.2718	24.144	9.91514	1
PE_38:4_[M-H]1-	766.539	12.9157	6.36378	8.85205	3.83309	11.3492	14.5899	8.95547	6.48559	16.0835	9.57216	19.5096	21.7691	26.5799	8.88409	9.03181	5.54133	5.1829	11.9515	18.2495	14.4346	11.9528	9.7033	13.4569	13.6913	8.14357	8.37443	4.86636	8.20942	4.92882	4.66391	3.79923	1
PE_38:6_[M-H]1-	762.508	9.79433	7.65665	11.9211	7.41903	8.28948	10.5786	1.41592	15.8088	8.20127	19.7291	0.46622	1.36008	3.84734	10.53	5.06847	23.0592	20.6587	15.9668	1.93505	12.1128	20.4371	17.4578	6.74841	9.29779	5.24707	13.4499	27.5758	10.5117	14.6513	3.07073	2.49306	1
PE_40:3_[M-H]1-	796.586	1.03606	0.452998	0.684382	0.453421	0.94696	1.27123	1.58382	1.24094	0.919356	1.14426	1.4028	1.09362	0.276751	2.06566	0.728371	0.935692	0.55337	0.477724	0.900388	0.662079	0.648023	1.08507	0.748854	1.09224	1.11264	0.150053	0.302009	0.251948	0.136132	0.458792	1.56474	1
PE_40:4_[M-H]1-	794.571	0.230949	0.247254	0.090383	0.0866785	0.026495	0.130844	0	0.204136	0.677804	0.224382	0.338988	0	0.795852	0.273814	0.0304719	0.0784108	0.125883	0.072079	0.485079	0.254455	0.0758523	0.0318513	0.206151	0.115017	0	0.0167184	0.0116888	0.0442848	0.0142499	0.130238	0.184089	0.888889
PE_40:6_[M-H]1-	790.539	1.10118	1.86983	0.680134	1.01767	0.669098	0.13051	1.09127	0.0854856	0.210475	0.242536	0.295689	4.81162	1.51139	0.34625	0.439144	0.135484	0.0348523	0.232147	6.2818	0.164133	0.135061	0.134774	0.138824	0.168711	0.0884783	0.263404	2.95489	0.141251	2.65936	0.469572	0.84315	1
PE_44:1_[M-H]1-	856.68	0.494016	0.43672	0.474211	0.420135	0.0402007	0.771559	0	1.64208	0.81819	0.441172	0.420039	0.658169	0	0.759746	0.0875953	0.105214	0.452052	0.49219	0.722039	0.519908	0.473492	0.584582	0.264752	1.41471	0.246768	0.0497102	0.078494	0.327446	0.0203296	1.07038	0.639959	0.925926
PE_44:10_[M-H]1-	838.539	0.108207	0.229256	0.0319892	0.0496611	0.0930208	0	0	0	0.051833	0	0	0	0.593699	0.0478741	0	0.0238776	0.0545928	0.0224934	0.735718	0	0	0.0224614	0	0.144295	0	0.0268521	0.042961	0.0253439	0	0.121958	0	0.518519
PE-O_34:2_[M-H]1-	700.529	0.0347001	0.0882119	0.0607483	0.144059	0	0	0	0	0	0	0.332075	0	0	0.0256429	0.11894	0.0438444	0	0	0	0.501529	0.0216247	0.0143334	0	0	0	0	0	0	0	0.127582	0.0639104	0.333333
PE-O_34:3_[M-H]1-	698.513	14.9698	9.93311	15.3438	5.06676	11.1766	18.1478	2.25522	19.2734	16.5454	33.7248	14.2044	0	8.38871	22.754	23.893	10.3463	15.9116	27.9259	0	14.4046	17.262	15.8815	19.904	16.9747	21.904	11.0103	5.73356	16.4648	6.83808	18.04	19.7074	0.925926
PE-O_36:2_[M-H]1-	728.56	0.268127	0.5279	0.171501	0.505681	0	0	0	0	0.975774	0	1.83327	0.456468	0	0	0.0845647	0	0	0	0.671836	1.77255	0	0	0.113669	0.0472896	0	0	0	0.0402834	0	0	0.0842255	0.37037
PE-O_36:3_[M-H]1-	726.544	0.147184	0.427686	0.0682862	0.0898148	0	0.105918	1.68783	0.0371678	0.0174543	0.0692022	0.10054	0	0	0.0516975	0.0356143	0.0502074	0	0.0521195	0	0.0255846	0.0588564	0.0426771	0	0.26753	0.135188	0	0	0.0316293	0	0.214504	0.0434653	0.666667
PE-O_36:4_[M-H]1-	724.529	0.0543756	0.126965	0.0154224	0.0323301	0	0	0	0.0195432	0	0	0	0	0.142426	0.0515622	0.12016	0	0	0	0.481942	0	0.0238045	0	0	0	0.114041	0.0205238	0.0122942	0	0.014406	0	0	0.37037
PE-O_36:5_[M-H]1-	722.513	0.249577	0.52418	0.0989268	0.19507	0.202977	0.113347	2.08243	0.0546075	0.104872	0.226657	0.083693	0.536807	0	0.0760783	0.0469959	0.0293702	0.0490334	0.136792	0	0.0267226	0.0266249	0.0843391	0	0	0.699085	0.0644539	0.0252781	0	0.128693	0.131925	0	0.777778
PE-O_38:2_[M-H]1-	756.591	0.507957	0.852053	0.0890004	0.0670311	0.209375	0.207914	1.90124	0.0172073	0.0140339	0.0504174	0	2.72263	0.365895	0.0610388	0.120767	0.0621248	0.131329	0.102223	1.65316	0.0271392	0.0390926	0.010769	0.130138	0.173989	0	0.158223	0.0803747	0.0243689	0.144466	0.101739	0.177706	0.925926
PE-O_38:3_[M-H]1-	754.576	0.175181	0.37581	0.0512485	0.11696	0.390265	0	1.40578	0	0	0.0263129	0	0	0.137495	0	0.151639	0	0	0	0.516218	0	0	0.0309704	0	0	0	0.364455	0	0	0.219557	0	0	0.333333
PE-O_38:4_[M-H]1-	752.56	0.101425	0.187922	0.0536729	0.0858047	0.0454065	0.00224563	0	0	0.0396129	0.0286988	0.10312	0.399534	0	0.057373	0.0329833	0.00216728	0.0632362	0.0680379	0.678954	0.0490653	0.0423756	0.0177494	0.11789	0	0	0.024413	0	0	0	0.294992	0.0975892	0.703704
PE-O_38:5_[M-H]1-	750.544	0.739121	0.720991	0.735846	0.539067	0.0301758	0.137645	0	0.90835	2.72573	0.81653	0.492785	1.40857	0.219025	0.776043	1.10607	0.101665	0.550233	1.39276	0.421233	0.488664	0.638344	1.2785	0.938343	0.748079	1.67843	0.0489354	0.0259732	1.41908	0.119137	0.921619	0.52506	0.962963
PE-O_38:6_[M-H]1-	748.529	1.08639	1.05444	1.02324	0.843962	0.40927	1.362	0	0.983635	2.71523	2.45987	0.463051	0	0	2.09154	2.73251	0.352365	0.670533	2.05587	0	1.02254	1.06374	1.43967	0.826828	0.850332	1.0922	0.0600372	0.0245178	1.11767	0.132059	1.46696	3.18229	0.851852
PE-O_40:6_[M-H]1-	776.56	0.0708924	0.147372	0.273527	0.523454	0.468716	0	0	0.0058856	0	0.0264796	0.087047	0	0	0	0.00172937	0.383951	0.0465509	0.0430275	0	0.0024059	0.0260354	0.0495315	0.124912	0	0	0.36068	1.66667	0	0.990684	0	0.0614078	0.592593
PE-P_38:6_[M-H]1-	746.513	0.189213	0.499536	0.139291	0.246978	0.268028	0.0416124	1.97113	0.0715232	0	0	0	0	0	0.143213	0.176938	0.10446	0	0.0612819	0	0.0289991	0.0270693	0	0.227915	0.0460852	0.0484063	0.0354273	0.898565	0.0448595	0.0662102	0.12574	0.122211	0.703704
PE-P_39:1_[M-H]1-	770.607	0.289187	0.496905	0.775531	1.39669	1.48184	0.0532669	0	0.293546	0.0722971	0.15307	0.0799227	0	0	0.242897	0.0866174	1.47855	0.371678	0.0241174	0	0.0492279	0.139817	0.402805	0	0	0	1.39129	3.55079	0.033971	3.73448	0	0.00399095	0.703704
PE-P_40:6_[M-H]1-	774.544	0.0253108	0.0411203	0.0244192	0.0276387	0.0391886	0.000850575	0	0.12338	0.00436886	0.00756836	0	0	0.109073	0.0564018	0	0	0.00188609	0.0369447	0	0.0316829	0.0723162	0.0211235	0	0.0251622	0	0.0240328	0	0.0383604	0	0.00165114	0.0787009	0.62963
PE-P_40:7_[M-H]1-	772.529	0.483743	0.718704	0.289866	0.561051	2.03415	0.126758	2.22902	0.463797	0.142912	0.800511	0	0	0	0.15779	0.712475	0.430531	0	0.158202	0	0	0.142025	0.165492	0.116732	0	0	1.48239	0	0.0869612	1.48479	0	0	0.592593
PG(34:0) & TG(42:5)+Cl-37	749.533	1.52839	0.959513	1.19257	0.651979	3.33525	2.54909	0	2.61324	1.53756	1.63206	0.501695	0.83654	2.07063	1.35134	2.37242	1.49623	1.48861	1.14119	0	1.09626	1.31045	1.41533	0.92901	0.298042	0.855667	1.90751	1.72902	0.473899	2.26372	0.276101	1.75579	0.925926
PG(34:1) & TG(42:6)+Cl-37	747.518	0.436429	0.447826	0.677111	0.756194	0.539217	0.337672	0	0.401978	0.664101	0.995188	0.0981684	0	0.0951921	0.449085	0.380755	1.63628	0.769423	0.179379	0	1.65555	0.173653	0.336738	0	0.0582181	0.213973	0.729867	2.06631	0.262075	1.92257	0.20906	0.497328	0.851852
PG(34:2)	745.502	0.335859	0.695152	0.0505149	0.0451282	0.021137	0.0567906	2.17492	0.0415032	0.0454691	0.000404144	0	0.602505	0.247707	0	0.0324602	0	0	0	1.81498	0.0749594	0	0.0714567	0.110172	0.117276	0.100059	0.0313487	0.000947173	0.0355714	0	0	0.0643876	0.703704
PG(36:0) & TG(44:5)+Cl-37	777.565	53.3427	24.7131	53.9815	8.93452	73.3224	72.2631	28.3681	63.019	62.0587	73.5083	67.1705	0	59.7357	65.2264	62.5704	53.436	45.1088	73.9104	0.442587	49.6389	63.7805	63.7733	46.0559	66.2395	47.5374	66.6926	43.9893	48.2937	43.805	51.2114	56.7608	0.962963
PG(36:1) & TG(44:6)+Cl-37	775.549	15.02	7.93503	19.6238	14.9077	12.512	23.6251	14.2035	16.2839	21.5873	15.1931	17.3309	0.493945	20.73	18.4366	28.0609	7.95507	8.33719	19.905	0.645825	16.5948	16.4358	10.9538	14.5036	17.18	25.8713	7.49417	3.23973	43.1361	4.87042	22.6637	52.5422	1
PG(36:2)	773.533	0.551287	0.893054	0.391092	0.384849	0.11113	0.138329	1.03662	0.430389	0.327044	0.388657	0.00996166	3.62602	0.142417	0.190874	0.615032	0.328545	0.059094	0.202116	0.663069	1.29535	0.236487	0.186302	0.305414	0	0.276027	0.0654413	0.886726	0.364193	0.738267	0.147686	0.191217	0.962963
PG(36:3)	771.518	27.6456	16.2606	31.9621	15.6548	14.4988	26.77	13.0136	32.2336	38.1185	55.1392	31.9695	0.551798	17.295	42.9205	33.3039	19.6067	43.9368	44.1387	1.18709	28.2741	26.7321	36.892	48.634	36.7919	64.1394	15.5809	6.04984	27.4057	16.9075	42.0746	34.0634	1
PG(42:2) & TG(50:7)+Cl-37	857.627	12.6494	7.38367	11.4208	4.45676	9.86699	19.0419	5.39346	17.654	10.7567	20.6549	10.3672	0	18.0101	18.6828	20.2602	6.90696	10.3897	21.7555	0	12.0009	13.507	11.722	11.9454	16.959	14.1678	7.58414	3.10288	11.9434	5.20789	10.3298	18.5795	0.925926
PG(44:4) & TG(52:9)+Cl-37	881.627	0.0564333	0.0646215	0.0340814	0.056617	0.0135804	0	0	0.0231656	0.183715	0.0511435	0.0872931	0	0.0566796	0.0225859	0.074052	0	0.0488573	0.0748965	0.21053	0.187113	0	0.0362726	0	0	0	0.0314175	0	0.0772798	0	0	0.0768943	0.592593
PG(44:6) & TG(52:11)+Cl-37 & PI(37:1)	877.596	0.945638	2.48375	0.802724	1.42152	0	0.0523631	0	0	3.8709	0.0228393	9.16412	0	0	0.0435869	0.888356	0	0	0.14241	0	4.6795	0.499486	0.0212862	2.24665	0.0713392	0.320737	0	0	1.62097	0	0	0.172723	0.555556
PG(44:9)	871.549	0.188137	0.36148	0.185606	0.297451	0.163504	0.0595668	0	0.0250148	0.136453	0.206896	0	1.45195	0.18551	0.150346	0.0221905	0.29347	0.127163	0	0	0.229907	0.10432	0	0.0945202	0	0	0.146519	0.916322	0.0659831	0.669703	0	0	0.666667
PG-O_35:0_[M-H]1-	749.57	2.35689	2.7949	3.85841	3.16884	8.49435	0.685909	0	0.578525	3.24017	0.940977	2.96369	0	0.732423	3.28478	8.04785	4.62401	0.364603	1.396	0	1.72636	3.75105	0.957948	0.278784	1.56169	0.789735	6.10541	4.87337	2.39195	7.95514	5.56636	10.3432	0.888889
PG-O_39:0_[M-H]1-	805.633	0.11245	0.19538	0.0981723	0.143006	0.721078	0.134552	0	0.36907	0	0.0416052	0	0	0	0.0962024	0.158419	0.0819245	0	0.0838928	0	0.159338	0.0481754	0.028062	0	0	0	0.0472511	0.5194	0.0521404	0.11097	0.141345	0.0713859	0.62963
PG-O_40:3_[M-H]1-	813.601	0.00624572	0.013405	0.0179862	0.0379871	0.0248513	0	0	0.0268618	0.0419727	0	0	0	0	0	0	0	0	0	0	0	0	0.0248258	0	0	0	0.0226794	0.0132531	0	0.0208605	0.134215	0	0.296296
PG-O_41:0_[M-H]1-	833.664	0.110351	0.158479	0.0667659	0.0899455	0	0.097942	0	0.0422115	0.107263	0.055253	0.169416	0.543164	0.10578	0.0219419	0.111706	0	0	0	0.400585	0.0211427	0.0212404	0.0473504	0.148642	0	0.228861	0.0454781	0	0.0412941	0	0	0.247181	0.666667
PI(31:2)	791.471	2.2288	1.66237	2.3451	1.02939	4.61128	2.22417	0	2.46677	3.91559	3.4106	1.5227	0	0.187509	4.59479	1.26453	2.79652	2.80888	3.6286	0	3.21899	2.61629	2.87811	0.762736	2.18826	0.948015	3.66517	2.80557	3.11506	3.17645	0.688432	2.07805	0.888889
PI(32:0) & PA(45:10)	809.518	0.736846	0.961623	0.692403	0.969725	0.621787	0.0526077	2.89275	0.271809	0.146723	0.261471	0	1.9388	0.238972	0.465939	0.200403	0.701624	0.395847	0.138606	2.72535	0.286254	0.587716	0.35401	0.060225	0	0	2.25009	1.92351	0.0812165	2.59943	0.0993783	0.0670023	0.888889
PI(32:1)	807.502	0.141906	0.318415	0.0238551	0.0540614	0.0683407	0	0	0.0134052	0.0433088	0.0291561	0	0.972364	0.106461	0.0258237	0	0	0	0	0.869726	0.0237391	0	0	0	0	0.175732	0.0867899	0	0	0	0	0	0.407407
PI(33:3)	817.487	0.281644	0.537821	0.373265	0.543329	0	0	0	0	1.70921	0.0730244	1.32898	0.705607	0.106758	0.0466665	0.177475	0.022122	0	0.0548168	0	1.70789	0.0848351	0.221825	0.39469	0	0.421164	0.040284	0	1.20626	0.00726874	0	0.394964	0.666667
PI(34:0) & PA(47:10)	837.549	10.7793	5.88685	14.0489	4.07982	16.0998	14.7677	0	12.9408	12.9163	13.0754	12.4826	0	16.2118	11.3606	12.9225	13.0629	16.5371	9.31202	0	10.2655	13.5257	10.6791	16.9204	11.0001	23.0842	16.1367	12.6408	8.36958	17.9765	15.3986	12.5897	0.888889
PI(34:1)	835.534	0.197714	0.400027	0.0771492	0.141164	0.0625139	0	1.50769	0	0.0333079	0.671056	0.140819	0	0.175764	0.0817454	0.0465293	0.0587468	0	0.187537	0	0.097539	0.0268832	0.157124	0	0	0	0.0485498	0.498095	0	0.0332893	0	0.06431	0.62963
PI(34:2)	833.518	0.0762781	0.128731	0.074699	0.0626994	0.0454095	0.123408	0	0.0266225	0.0280602	0.00296574	0	0	0.21913	0	0.07964	0.0261983	0	0.109599	0.483139	0.0267552	0.100649	0.0129588	0.06466	0.158114	0.184258	0.118337	0.00745554	0.0369477	0.0525846	0.133668	0	0.777778
PI(34:3)	831.502	0.0653675	0.055636	0.236223	0.419397	0.177175	0.0543395	0	0.150786	0.0585179	0.101513	0.0997277	0	0	0.0416187	0.0799996	0.0915317	0.0966607	0.0286435	0	0.2557	0.0701524	0.10316	0	0	0.0690456	0.281039	1.5336	0.0523196	0.241975	0.131383	0.0963006	0.777778
PI(35:0) & PA(48:10)	851.565	1.90557	3.00259	0.224619	0.177772	0.107603	0.12276	6.14147	0.380895	0.196506	0.683931	0.171543	9.50611	3.71432	0.684282	0	0.200568	0.0536018	0.51042	6.1095	0.512372	0.0236505	0.218176	0.135585	0.195996	0.112917	0.639397	0.136174	0.274049	0.106121	0.192501	0.14849	0.962963
PI(36:0) & PA(49:10) & TGox(50:10)+Cl-35	865.581	8.58622	5.49492	9.88678	3.31979	5.02846	12.9528	1.65488	17.6803	9.93713	14.0265	5.87602	0	5.35763	10.9326	14.1042	9.03069	8.38946	13.8226	0	11.6764	13.1849	12.3	7.23586	10.2097	11.3969	4.95551	8.21384	14.6155	4.96187	6.93072	12.9601	0.925926
PI(36:1)	863.565	0.11994	0.149339	0.165733	0.169273	0	0.163294	0	0.4065	0.138989	0.0583995	0	0	0.12785	0.239298	0	0	0	0.235414	0.42936	0.164028	0.248209	0.144103	0	0.516596	0	0	0	0.297384	0.0228675	0.263811	0.331799	0.592593
PI(36:4)	857.518	6.29722	16.9784	0.60344	0.603189	0.10438	0.474852	13.0104	0.411485	0.364174	0.31187	1.39635	8.61327	2.74274	0.214733	0.284666	0.133042	0.130914	0.108154	66.1573	0.100852	0.211046	0.22328	1.75639	1.07628	0.984173	0.179895	0.0507664	0.195076	0.021844	1.1978	1.24388	1
PI(36:5)	855.502	0.940697	1.71415	0.232638	0.347411	0.828835	0.166157	5.53436	0.104402	0.0435289	0.0256232	0.066409	4.27428	0.185854	0.0241863	0	0.598958	0.0426149	0.125384	2.08986	0.0517535	0.0785961	0.198761	0	0.0560531	0	0.443861	1.16333	0.0608635	0.591573	0	0.146866	0.851852
PI(37:0) & PA(50:10)	879.596	0.9229	2.25803	0.157317	0.183383	0.0192398	0.0418222	8.67616	0.047969	0.0623677	0.08194	0.444679	2.49888	0.0928927	0.0266018	0	0.093435	0.147973	0.0665525	1.54299	0.115048	0	0.0684178	0.177352	0.0633269	0.402018	0.0179607	0.037049	0.0429782	0.0173442	0.485739	0.460565	0.925926
PI(37:4)	871.534	1.12067	2.32341	0.277671	0.417953	1.04469	0	1.80713	0.175575	0.0271295	0.0368409	0.0982405	8.49066	0.152184	0.0853771	0	0.693299	0	0.0262234	4.17269	0.0643737	0.0258758	0.389061	0	0.0947264	0	0.659539	1.31041	0	0.724874	0	0.0631939	0.740741
PI(38:2)	889.581	0.418314	1.37677	0.0561781	0.0623429	0.0384168	0.0455876	5.38879	0.0793894	0.081816	0.0683706	0.0994512	0	0.109869	0.018764	0.00256357	0.0142664	0.0515887	0	0.275834	0.185971	0.0635958	0.0180802	0	0.157291	0	0.0466562	0.0883031	0.0424882	0.0717522	0	0	0.777778
PI(38:3)	887.565	6.4976	15.0913	2.58552	2.44511	2.35148	0.0657322	2.92569	5.02423	1.3636	5.98638	0.19054	4.26578	0.676425	0.684775	0.0630947	4.24321	4.26734	4.80618	60.5495	3.98159	6.62134	5.64535	0	0.203588	0	4.20576	4.39857	2.13344	3.567	0.255984	0.0136096	0.925926
PI(38:4)	885.549	30.4256	37.0775	14.1846	6.53776	26.7077	16.8199	144.525	13.4416	8.02272	12.0316	8.02612	67.8251	24.009	11.8701	5.81431	21.2813	14.9763	13.2915	67.7417	10.8605	15.3207	16.887	8.16149	20.2543	8.54813	26.3517	19.2292	7.91565	20.9139	9.91571	5.8574	1
PI(38:5)	883.534	8.35574	4.95854	9.62565	2.43149	13.3789	13.7619	0	12.0007	8.42238	9.57689	7.0272	0	12.2341	7.7043	15.0155	10.2075	7.63976	8.36704	0	6.73924	10.9185	8.52144	8.84307	6.48212	9.66715	11.7987	15.0059	7.97776	8.90784	8.67335	11.9728	0.888889
PI(38:6)	881.518	0.422603	0.864768	0.098504	0.101001	0.00841104	0.0840504	2.86128	0.0414523	0.122493	0.0260777	0.152655	0.685241	0	0.0544002	0	0.0203312	0.119602	0.060003	2.10305	0.261129	0.0566567	0.0211569	0.123367	0.306259	0.144656	0	0	0.0602787	0.0770175	0	0.131527	0.814815
PI(39:0) & PA(52:10)	907.628	0.057758	0.188138	0.0357329	0.0441216	0.0129777	0	0	0.0214093	0	0.0191118	0	0.735945	0	0.0354248	0	0	0	0.0415021	0	0.0486306	0	0	0	0.062414	0	0.0469716	0.0493322	0.0850695	0.136377	0	0	0.444444
PI(39:2)	903.596	0.210735	0.259108	0.346535	0.472473	0.727959	0.0512041	0	0.497085	0.0769922	0.229867	0	0	0	0.329517	0.757498	0.155737	0.216801	0.118366	0	0.116434	0.26704	0.224481	0	0	0.2138	1.06024	0.829399	0	1.37798	0	0.0690476	0.666667
PI(40:6)	909.549	0.363115	1.0052	0.0392736	0.0510567	0	0.0845661	3.88817	0	0	0	0.790681	0.608548	0	0	0	0.0234303	0.0513268	0	0	0.100946	0.0248773	0.0338226	0.119125	0.140054	0	0	0	0.0311808	0.0212787	0	0	0.481481
PI(41:2)	931.628	2.91241	4.14408	3.08297	2.46413	0.937294	0.318894	1.40399	0.391544	7.14898	0.406519	15.5273	6.22421	0.527363	1.08067	3.95479	0.170587	0.156534	1.84694	3.59045	6.78324	1.94551	1.52409	6.60963	0.845419	1.85239	0.475523	1.55989	5.88942	2.73751	0.825346	5.94762	1
PI(41:6)	923.565	0.320494	0.74734	1.55066	3.2622	0.0691628	0	0	0	0.463871	0	0	0.585472	0	0.720923	2.87558	0	0	0.0923912	0	0.220352	1.89863	0	0	0.10878	0.358307	0.0226022	0.00510119	3.32586	0.0310626	1.25849	11.3787	0.592593
PI(48:5)	1023.69	3.91231	8.25292	3.31392	4.96258	0.0605574	0.174098	6.02591	0.0815722	16.566	0.62827	29.3985	1.58825	0.36112	0.108086	0.680434	0.0257087	0.0235466	1.77681	1.18584	14.8184	0.654089	1.88234	10.497	0.120335	2.44825	0.0334222	0.0230512	7.84485	0.0535573	0.238412	1.1534	1
PI-O_31:1_[M-H]1-	779.508	1.04373	0.609303	0.528826	0.44545	0.671346	1.24738	1.86925	1.31342	1.13348	1.51013	0.591363	2.10739	0.33439	0.778886	0.676772	0.675633	0.482551	0.258054	2.00596	0.574572	0.26551	0.762747	0.642341	0.594023	1.68488	0.166316	0.331882	0.201415	0.150692	0.112367	0.859162	1
PI-O_36:1_[M-H]1-	849.586	0.06979	0.0862292	0.0800483	0.101857	0.0148776	0.0530732	0.00417235	0.0393028	0.0827723	0.0656131	0.0820431	0	0	0.0600753	0.163177	0.0679038	0	0.0761708	0.337668	0	0.0440544	0.0443577	0.125647	0.18147	0.106182	0	0	0.336334	0.00431572	0	0.118219	0.740741
PI-O_38:2_[M-H]1-	875.602	0.0656398	0.152531	0.0336364	0.0700766	0.0759315	0	0	0.0861487	0.0327795	0	0	0	0.0917274	0.0599894	0	0	0.0356899	0	0.60233	0	0.0279062	0	0	0	0	0.03957	0.101944	0	0.234218	0	0	0.407407
PI-O_38:6_[M-H]1-	867.539	0.868056	1.05453	0.722756	0.895675	0.120394	0	2.32285	0.0742675	1.51875	0.028797	3.68084	1.06718	0.609387	0.490982	1.11602	0.0741142	0.157928	0.163791	1.59554	2.01653	0.39076	0.110678	0.601158	0.120177	0.133744	0.14878	0.0896702	0.84936	0.0547206	1.34695	2.81054	0.962963
PI-O_40:4_[M-H]1-	899.602	1.90912	4.2927	0.350704	0.25906	0	0.367534	8.85776	0.253241	0.264348	0.213089	0	0.728816	0.917794	0.160795	15.2015	0.054771	0.378046	0.13014	1.10902	0.20714	0.646254	0.0794113	0.247395	0.566394	0.288938	0.23571	0.19834	0.275475	0	0.873583	0.589804	0.888889
PI-O_40:6_[M-H]1-	895.571	0.355464	0.565499	0.315477	0.622812	0	0.0591312	0	0.163773	0.0740102	0.168784	0	0.175862	0.493208	1.67982	1.69239	0.0467436	0.242619	0.535628	0	2.24725	0.250434	0.229759	0	0.0685738	0.350572	0	0.0157364	0.0577034	0.0151628	0.354528	0.196005	0.777778
PI-P_33:2_[M-H]1-	803.508	0.110328	0.201965	0.0581034	0.0847375	0.0611933	0.166639	0	0.0945369	0.0765044	0.0763957	0	0	0	0.113894	0.110619	0.0161432	0	0.126592	0.812411	0.107216	0.0966848	0.083127	0	0.110295	0	0	0.0184238	0	0	0	0.281495	0.592593
PS_27:0_[M-H]1-	664.419	1.86096	1.6802	1.23711	0.867726	5.72972	3.05551	0	2.1738	1.13068	2.73332	0.172409	0.636645	0.156676	3.92835	3.29316	1.94874	0.796163	2.15918	0	0.898915	1.96164	1.9261	0.318785	0.840183	0.222767	2.81648	2.31963	0.879792	1.40652	0.0923937	1.16213	0.925926
PS_34:4_[M-H]1-	754.466	0.0145538	0.0218926	0.0235436	0.0428183	0.0281643	0	0	0	0	0.046338	0	0	0	0.0419736	0	0.050574	0.0512565	0	0	0.0974251	0	0	0	0	0	0	0.102466	0	0.0826325	0	0	0.296296
PS_34:6_[M-H]1-	750.435	0.00438005	0.0114146	0.0114844	0.0330985	0	0	0	0	0.0254265	0.0020489	0	0	0	0	0.0382254	0	0	0	0	0.0187255	0.000639994	0	0	0	0	0	0	0	0	0.115203	0.00324449	0.259259
PS_42:9_[M-H]1-	856.513	0.0554764	0.116966	0.0220252	0.0481132	0.0214262	0.124937	0	0	0	0	0.0864852	0.45499	0	0.0585557	0	0.046715	0.0390368	0	0	0	0	0	0.107799	0	0	0	0	0	0.0173512	0.139152	0	0.37037
PS_44:10_[M-H]1-	882.529	0.442831	0.666716	0.298971	0.252922	0.176225	0.195566	2.74715	0.831222	0.281272	0.215239	0.179948	0.485607	0.109276	0.296161	0.106899	0.0789968	0.126783	0.386701	0.425412	0.344304	0.303193	0.837443	0	0.350556	0.418779	0.0471672	0.0369698	0.621412	0.0488431	0.346407	0.232575	0.962963
PS-O_29:1_[M-H]1-	664.456	1.33385	2.72457	0.0567197	0.107631	0.15619	0.062469	2.21965	0.0677256	0.0367893	0	0	9.89459	0.332528	0.401842	1.86944	0	0	0.0698075	4.89666	0	0.36732	0.0526871	0	0	0	0.0914803	0.0149041	0	0.014481	0.139764	0	0.62963
SM_33:1_[M+OAC]1-	747.566	2.31155	2.32763	2.0668	1.3245	0.0854196	0.795131	6.26829	1.65804	6.13976	1.90791	7.31717	0.748066	0.377448	0.872986	0.708692	1.26752	2.4734	1.50941	2.54402	4.40061	1.9496	2.44474	3.73124	1.62059	2.3594	0.262647	0.193956	3.44708	0.958632	1.21755	2.21552	1
SM_34:1_[M+OAC]1-	761.581	1.24927	2.25447	0.122944	0.0797278	0.219241	0.0350393	6.25653	0.0422611	0.0767882	0.133751	0.313154	6.18583	1.13564	0.074567	0.012772	0.0148444	0.260031	0.0262608	3.95239	0.002059	0.0738978	0.0270123	0.169354	0.153163	0.110364	0.24884	0.155316	0.0315218	0.198679	0.214723	0.0903911	1
SM_34:2_[M+OAC]1-	759.566	0.581492	1.06696	0.815717	1.72542	4.0964	0.154886	1.70357	0.414332	0.1145	0.196161	0.103499	0	0.680798	0.224983	0.680752	0.0235594	0.300492	0.028459	0	0.0753533	0.0691755	0.16583	0.206931	0.345223	0.141846	6.23371	0.760171	0.203923	0.822891	0.562288	0.201258	0.925926
SM_35:1_[M+OAC]1-	775.597	0.243682	0.782042	0.0690922	0.0971965	0.0221633	0.00508158	3.06564	0.046537	0.110881	0.00242684	0.103325	0	0	0.131222	0.0957816	0.0281505	0	0.0440126	0	0.0480125	0.0625312	0.0783949	0	0.0296427	0.121563	0.0214801	0.00922096	0.0300576	0.0725789	0	0.355624	0.777778
SM_36:1_[M+OAC]1-	789.613	13.4872	7.88843	13.864	4.87948	27.0719	17.5168	1.99471	11.9807	13.8067	21.0779	14.4784	0.354686	14.8513	14.3857	23.7384	10.6877	14.2744	16.0892	0	8.39552	12.8646	11.1088	16.9938	10.2069	18.109	24.492	10.3504	8.32317	11.9841	18.4721	15.0681	0.962963
SM_37:1_[M+OAC]1-	803.628	0.366925	0.359971	0.410297	0.400751	0.0293334	0.470728	0	0.88274	0.578938	0.631916	0.394038	0	0	0.866585	0.143959	0.0740271	0.980625	0.450988	0	0.404118	0.621974	0.468991	0.162741	1.16031	0	0	0	0.766748	0	0.386599	0.952089	0.703704
SM_38:1_[M+OAC]1-	817.644	12.6671	7.22445	11.3271	7.47148	2.18054	26.6574	1.67002	11.5186	22.1994	11.5536	20.6464	12.4601	9.79153	14.8074	17.8247	6.54799	5.16503	15.9816	11.0029	10.3121	9.38372	11.4925	8.61774	18.0129	13.8853	2.83367	0.501232	16.3112	0.82824	20.4995	23.2476	1
SM_39:1_[M+OAC]1-	831.66	0.347332	0.462548	0.249813	0.247736	0.605227	0.42362	1.7243	0.165946	0.0441537	0.436842	0	0	0	0.783943	0	0.270278	0.125219	0.0292233	0.601226	0.134429	0.0776627	0.242052	0.106229	0.123778	0.130268	0.142097	0.90295	0.108551	0.589464	0.27505	0.165221	0.851852
SM_39:2_[M+OAC]1-	829.644	0.0161676	0.0337531	0.0054698	0.0102894	0.0206553	0.0606946	0	0	0.0433457	0	0	0	0.117819	0	0	0	0	0	0	0	0	0.0258191	0	0	0	0	0.0255758	0	0.0142426	0	0	0.259259
SM_40:1_[M+OAC]1-	845.675	1.5185	2.96946	0.863506	2.58586	0.26242	0.0471391	4.20505	0.0549147	0.00457367	0.0177355	0.0851418	8.58619	1.3443	0.00912597	0.0614796	0.00452223	0.00767055	0.0413377	8.04585	0.0307054	0.0445932	0.00906078	0.10482	0.108067	0.0392009	0.320691	9.06575	0.0178407	0.302881	0.301677	0.0167818	1
SM_41:0_[M+OAC]1-	859.691	0.201618	0.553213	0.45294	0.846985	0.146343	0	2.18088	0	0	0.0239301	0.113692	0	0.13646	0.037762	0.0652866	0.277762	0.0421559	0	0	0	0	0	0	0.0575089	0	1.02423	2.22862	0.0435558	2.08137	0	0	0.518519
SM_41:1_[M+OAC]1-	857.675	3.60386	2.63118	5.49445	2.17366	4.64426	5.31752	0	3.21363	6.45715	6.41758	3.48717	0	0.12429	4.35901	2.86995	5.24177	8.2746	3.65094	0	4.97066	2.94999	4.31249	8.16101	2.86923	7.4947	4.73673	4.14318	3.27018	7.46297	9.22045	6.34182	0.888889
SM_42:1_[M+OAC]1-	873.707	1.14537	0.991043	0.499931	0.461077	0.0425889	1.04381	3.58663	1.31028	0.815075	2.20806	0.229435	1.39512	0.674231	1.41257	0.548936	0.731106	0.625253	2.5575	0	0.40017	1.19583	1.05485	0.264193	1.14939	0.260737	0.121056	0.064016	0.453471	0.0619472	0	0.973522	0.925926
SM_42:2_[M+OAC]1-	871.691	1.99663	1.80701	1.79825	0.742373	5.29159	3.73691	0	1.7008	1.4989	2.78387	0.119588	0	0	4.83971	3.27241	3.16469	1.43375	2.10718	0	2.24236	1.509	2.65462	1.36348	1.92652	0.797132	1.35009	3.20999	1.92352	2.10064	0.56526	1.93633	0.851852
SM_43_1_[M+OAC]1-	887.722	0.34202	0.603585	0.329261	0.416336	0.0824919	0.0976052	1.92032	0.0455918	0.294353	0.357332	0	1.67677	0	0.105357	0.041049	0.272077	0.0547001	0.182652	0	1.29535	0.01586	0.109162	0.132748	0	0.225024	0.0353634	0.886726	0.302081	0.738267	0.145939	0.0646134	0.851852
SM_44:1_[M+OAC]1-	901.738	4.78901	3.89483	6.88294	3.07722	1.76055	5.90798	0	5.67112	9.09496	11.4503	4.47257	0	0.246007	7.71186	2.65626	5.34094	10.1329	7.38966	0	9.1564	4.10786	6.63692	11.0699	7.71152	10.9599	1.90069	2.3517	7.9201	4.36083	8.00917	8.4102	0.888889

## Sheet: HumanNon-Preg,SER,Sig,-ve,Whole
						Human	Human	Human	Human	Human	Human	Human	Human	Human	Human	Human	Human	Human	Human	Human	Human	Human	Human	Human	Human	Human	Human
						SER	SER	SER	SER	SER	SER	SER	SER	SER	SER	SER	SER	SER	SER	SER	SER	SER	SER	SER	SER	SER	SER
						Non-pregnant	Non-pregnant	Non-pregnant	Non-pregnant	Non-pregnant	Non-pregnant	Non-pregnant	Non-pregnant	Non-pregnant	Non-pregnant	Non-pregnant	Non-pregnant	Non-pregnant	Non-pregnant	Non-pregnant	Non-pregnant	Non-pregnant	Non-pregnant	Non-pregnant	Non-pregnant	Non-pregnant	Non-pregnant	Non-pregnant
		000min		120min		000min	000min	000min	000min	000min	000min	000min	000min	000min	000min	120min	120min	120min	120min	120min	120min	120min	120min	120min	120min	120min	120min
Variable	m/z	Mean	St Dev	Mean	St Dev	M003	M007	M008	M009	M014	M018	M020	M021	M033	M034	M003	M006	M007	M008	M009	M013	M014	M018	M020	M021	M033	M034	Val
Cer_34:1_[M+OAC]1-	596.526	0.168885	0.153821	0.252921	0.220781	0.132322	0.177534	0	0.448303	0.140842	0.0588916	0.0522833	0.192473	0.425978	0.0602284	0.150189	0.467172	0.0341247	0.557352	0.0646133	0.208818	0.266432	0.0681992	0.436956	0.0805486	0.0462546	0.654389	0.954545
Cer_34:1_[M-H]1-	536.505	3.31585	6.61639	1.46866	1.50904	0.1754	1.97903	0	0.281967	0.991285	0.699288	0.587977	21.6452	1.60029	5.19806	3.46022	2.21929	0	0.107202	2.4487	4.33289	0.241026	0.101488	0.866128	2.68233	0.0526375	1.11202	0.909091
Cer_40:1_[M-H]1-	620.599	0.026556	0.0362893	0.0306447	0.0701186	0.0526436	0	0	0.0671054	0.0952606	0	0	0	0.0505502	0	0	0	0.24235	0	0	0	0.0719783	0.0243163	0	0	0.0290916	0	0.363636
Cer_41:1_[M+OAC]1-	694.635	0.00372152	0.00699487	0.00245169	0.00730453	0.00293225	0.000504077	0	0.0174528	0	0	3.50837e-05	0.016291	0	0	0	0	0.000584654	0	0	0	0.00297227	0.0254898	0	0	0.000373563	0	0.409091
Cer_41:1_[M-H]1-	634.614	0.0166307	0.0249548	0.0960469	0.237147	0.0419769	0.0336894	0	0.0191897	0	0.0714507	0	0	0	0	0	0.0320849	0.834596	0	0	0.0554188	0.0826882	0.147776	0	0	0	0	0.409091
Cer_41:2_[M+OAC]1-	692.62	0.011362	0.0187907	0.00775658	0.018281	0.0570552	0	0	0.0125764	0	0	0.0153683	0	0.0286204	0	0.0407831	0	0	0	0	0	0.0522958	0	0	0	0	0	0.272727
Cer_42:1_[M-H]1-	648.63	0.170266	0.406349	0.0654675	0.126326	1.31663	0.0591938	0.182451	0.0313714	0.0469845	0	0	0.0205825	0.0454501	0	0	0	0.0317105	0	0.0955392	0	0	0	0.336911	0	0	0.321449	0.5
Cer_42:2_[M-H]1-	646.614	0.0251327	0.0226829	0.0425117	0.0489526	0.0352553	0.0305036	0	0.0100461	0.0545583	0	0.0635201	0.0263213	0	0.0311224	0	0.0951832	0	0.143401	0.0443099	0.0324184	0	0.0426825	0	0.0443469	0	0.107799	0.636364
CL(70:01)_[M]2-	717.525	0.315749	0.849584	0.32114	0.486922	0.075257	0.0319031	0.248886	2.72439	0.0355602	0	0.0255793	0	0	0.0159084	0.0297367	0.0864951	0.738458	0.144776	0.114417	0	1.5847	0.843343	0.137938	0	0.0621681	0.111648	0.772727
CL(70:03)_[M]2-	715.51	0.0452148	0.119311	0.0139179	0.0232884	0	0	0.380413	0.0106473	0	0.0610877	0	0	0	0	0	0	0.0386523	0	0	0	0.0710496	0.0213777	0	0.0359347	0	0	0.318182
CL(70:05)_[M]2-	713.494	2.14458	1.88295	1.78766	2.38955	0.326502	5.91288	0	0.731527	2.22751	4.65485	1.18042	2.74838	1.90222	1.76154	5.35344	0.66641	0.0328769	0.130771	4.51348	0.560108	0.282168	0.0940455	2.78727	0.207713	0.236113	6.58748	0.954545
CL(74:03)_[M]2-	743.541	20.9595	9.62565	18.4253	9.20266	10.2493	28.2587	11.709	8.73498	28.0807	38.2879	24.4783	13.575	21.7452	24.4761	24.0406	14.771	6.87454	13.0546	31.6493	14.4415	9.6766	11.919	27.9378	20.0891	11.6301	35.0199	1
CL(78:00)_[M]2-	774.596	0.0752971	0.0731771	0.0665206	0.0582096	0.0878246	0.185698	0	0.0442899	0.0968683	0.210099	0.0756859	0.019174	0	0.0333317	0.0783774	0	0.0427902	0	0.155514	0	0.0509362	0.0753145	0.141756	0.0457672	0.0483607	0.159431	0.772727
LPA(26:4)_[M]-	541.329	1.23791	1.04304	1.67602	1.22686	1.88438	0.889426	3.85902	0.681168	0.752345	0.233055	0.675254	1.15017	1.61574	0.638537	0.871532	1.88695	5.35049	1.25316	0.999373	1.03804	1.63499	0.862207	1.9215	1.3553	1.92065	1.01803	1
LPC_15:0_[M+OAC]1-	540.331	53.0952	21.6819	54.2154	26.4083	66.6818	38.5762	39.1285	66.1665	88.6201	30.3039	84.0013	30.874	38.4381	48.1613	42.0512	79.2179	49.1872	37.0096	16.1217	50.4148	63.9582	85.6604	61.5976	55.9915	99.2385	10.1363	1
LPC_15:1_[M+Cl]1-	514.271	5.52469	1.87736	6.51406	3.07428	4.50387	6.27684	1.17128	4.95517	4.67617	7.7056	6.55315	5.5403	6.52056	7.34396	8.04501	4.08561	10.1766	1.33117	10.251	11.2136	4.61578	6.03696	7.67869	6.89799	3.37809	4.45827	1
LPC_16:1_[M+Cl]1-	528.286	0.591926	0.674842	0.325629	0.259948	0.874362	0.347136	0	2.34251	0.449788	0.735174	0.588404	0.0846415	0.176911	0.320329	0.0468953	0.137518	0.471721	0.146348	0.220018	0.507044	0.73389	0.801913	0.39525	0.16265	0.284305	0	0.909091
LPC_18:2_[M+Cl]1-	554.302	7.44173	2.87437	7.40606	2.54596	3.1906	8.76575	4.28701	9.26675	12.5638	4.45423	6.05524	8.80845	8.56271	8.46275	10.1024	4.00923	7.68699	8.61386	11.1269	7.62841	9.39257	9.26357	7.20817	6.56087	4.16023	3.11948	1
LPC_20:3_[M+Cl]1-	580.317	2.06293	1.09283	1.23655	1.10872	4.27856	2.53323	0.199224	1.55674	1.8205	1.65625	2.59673	1.33514	2.92274	1.73022	0.506273	0.0774105	3.30889	0	0.333862	1.87428	2.51727	1.27442	1.06978	0.189759	2.58432	1.10237	0.954545
LPC_20:4_[M+Cl]1-	578.302	0.777139	0.624448	1.13127	0.888411	0.816136	2.0992	0	0.175904	0.409648	0.315982	0.610479	1.16145	1.28373	0.898872	2.24727	1.06238	0.26028	3.13141	1.18022	0.422294	0.414827	0.218496	1.31928	0.661795	0.834758	1.82225	0.954545
LPC_22:1_[M+Cl]1-	612.38	0.800805	1.53102	0.889665	1.15483	0.813999	0.446445	0	5.08847	0.076545	0.0923027	0.73347	0.23536	0.186807	0.334651	0.0949521	0.29923	0.153336	0.299595	0.160174	1.49835	2.91929	3.00581	0.17574	0.0458406	2.02366	0	0.909091
LPC_22:2_[M+Cl]1-	610.365	1.58907	1.40872	1.33983	0.954525	5.01267	2.19836	0.141929	0.493514	0.650585	1.8604	2.36309	0.920009	0.980208	1.26991	0.527739	0.574719	2.59666	0.333875	1.27571	1.84652	1.53584	0.874333	0.580109	2.12277	3.29069	0.51895	1
LPC_22:6_[M+Cl]1-	602.302	1.47719	2.99914	0.596138	1.37372	9.59644	0.234329	0.419286	0.073746	0.294663	0.231418	0.193688	3.16932	0.0952948	0.46368	0.375995	0.12167	0.125247	0.33291	0.381967	0.295017	0.0369263	0.0528677	0.000101496	0.355074	0.140581	4.9353	1
LPC_24:0_[M+OAC]1-	666.471	12.2328	5.61409	10.1115	6.9199	18.7996	11.8547	3.19004	9.54258	16.6126	22.0039	10.0441	6.62119	12.0786	11.5811	11.804	6.89564	8.06814	2.85381	11.5481	6.04638	7.75336	10.8865	13.4388	6.03596	6.17884	29.8291	1
LPE_16:0_[M-H]1-	452.278	3.53869	1.90139	3.26475	2.84128	5.95588	3.12473	0.628582	4.99394	6.0607	1.91752	5.28412	2.02481	2.38411	3.01247	1.93681	4.37778	3.02498	0.419385	0	3.49046	5.36545	4.77904	3.16416	2.19239	10.2866	0.139996	0.954545
LPE_18:0_[M-H]1-	480.31	8.59222	2.8585	7.94544	3.53801	13.9948	8.20086	11.3578	8.16737	7.59763	2.73243	8.82237	7.63239	8.56297	8.85364	5.02095	7.75097	6.32515	17.1915	4.82454	6.39675	8.88707	5.92899	9.32047	8.96694	10.5511	4.18086	1
LPE_18:1_[M-H]1-	478.294	0.403645	0.309672	0.40741	0.377893	1.00648	0.749195	0.183893	0.459376	0.362746	0.64071	0.213755	0.264178	0.0364186	0.119702	0.356938	0.107408	0.39577	0.454356	0.111013	0.136473	0.305692	0.528163	1.44528	0.0960173	0.245426	0.706387	1
LPE_20:0_[M-H]1-	508.341	59.9883	34.8424	67.9313	36.9412	54.8846	48.3093	144.967	21.1596	38.1961	27.1525	64.1369	58.9167	81.4958	60.6643	42.9304	89.2704	110.47	124.303	30.0735	61.4603	49.4283	35.7784	58.7428	124.274	73.4559	14.9895	1
LPE_20:1_[M-H]1-	506.325	12.894	4.70146	10.8201	5.65024	18.5052	16.1694	5.80733	9.38999	12.9957	20.7538	12.3995	7.35802	11.9101	13.6511	11.3035	8.12498	5.69967	5.05018	13.4981	7.96429	8.90479	10.6573	14.5869	9.44102	8.22385	26.3866	1
LPE_20:2_[M-H]1-	504.31	23.5012	15.3793	25.3248	13.4758	17.724	19.0398	6.79597	17.7002	55.3987	12.7251	47.2034	16.1437	20.1255	22.1553	29.7899	46.4266	16.1389	15.5641	10.7647	29.66	18.8039	25.6491	30.6375	33.728	45.4217	1.31345	1
LPE_22:6_[M-H]1-	524.278	67.6695	43.5521	66.2828	41.2321	66.8684	60.682	188.904	62.753	40.7816	40.5829	56.6831	45.4229	56.8335	57.1831	31.7573	59.9297	90.0463	145.686	19.8643	45.5371	107.079	60.9933	35.8145	74.7245	113.386	10.5753	1
LPE-O_18:1_[M-H]1-	464.315	3.42675	1.74926	2.99887	1.66403	4.95465	4.24467	2.63772	6.75267	3.91588	0.508192	3.23527	2.63373	1.60843	3.77632	2.59275	1.23156	2.56583	0.877285	3.02876	2.68091	6.53414	5.19491	3.95205	2.69849	3.56479	1.06493	1
LPE-P_16:0_[M-H]1-	436.283	0.0644088	0.0663189	0.11683	0.135988	0.190208	0.0243901	0	0.166576	0.0952007	0.0601664	0.0335352	0	0.037531	0.0364804	0	0.0925872	0.100016	0	0.0554433	0.0227806	0.247491	0.125082	0.0350901	0	0.310712	0.412763	0.772727
LPG(35:0)_[M]-	749.57	10.2058	16.9314	6.32431	6.01777	0.44969	6.06687	0.160362	0.239994	7.07045	2.68119	3.99109	56.4442	9.81854	15.1357	16.9282	11.0937	0.14539	1.00759	13.305	12.6925	0.125106	0.132283	5.37613	8.82762	1.88944	4.36876	1
LPC_18:2_[M+OAC]1- / LPS_22:1_[M-H]1-	578.346	0.407352	0.672143	0.164404	0.116917	0.0661496	0.229127	0.412075	0.11315	0.0404931	0.233801	0.118131	2.27349	0.100541	0.486567	0.24975	0.126675	0.332995	0	0.158823	0.23661	0.375745	0.114325	0.145062	0.0478968	0.0235812	0.161389	0.954545
PA(34:1) & TGox(35:1)+Cl-35	673.481	0.0378724	0.0370239	0.0483641	0.0487246	0	0.092488	0	0.0358064	0	0	0.0455004	0.0495133	0.0887789	0.0666367	0.0554148	0.0327768	0.162936	0	0.053543	0.0638042	0.115389	0.0325217	0	0.0401627	0.0238207	0	0.681818
PA(42:4) & TGox(43:4)+Cl-35	779.559	0.700547	1.00428	0.227167	0.322941	3.22209	0.718211	0.329996	0.145448	1.65047	0.375739	0.224629	0.0699611	0.121154	0.147769	0.0934544	0.0450715	0.177328	0	0.268902	0.098914	0.135145	0.0835972	0.472513	0.128578	0.0500649	1.17243	0.954545
PA(43:6) & TGox(44:6)+Cl-35	789.543	0.847148	1.21026	0.71807	1.34533	2.37905	0.0329368	0.116851	3.37127	0.0494993	0	0.456766	1.74524	0.23408	0.0857869	0.178666	0	0.509653	0.367263	0.0434152	0.224302	1.8448	4.6852	0	0.0595489	0.429304	0.274684	0.863636
PA(44:5) & TGox(45:5)+Cl-35	805.575	4.28231	1.88006	4.96475	3.36656	3.21166	4.55387	4.14802	8.82938	1.64527	4.4696	3.04163	3.35337	4.76531	4.80497	4.07297	2.12115	11.7791	2.08782	3.09076	5.16654	8.64894	10.2255	3.74056	2.83944	3.83811	1.96611	1
PA(44:6) & TGox(45:6)+Cl-35	803.559	0.48372	1.15699	0.152372	0.163455	0	0.00541043	0.377274	0.0528657	0.0572234	0.0799254	0.060794	3.75663	0.132234	0.314843	0.14369	0.0511629	0.113971	0.148692	0.385557	0.2815	0	0.0340889	0.509199	0	0	0.160603	0.818182
PC_19:1_[M+OAC]1-	608.357	4.2467	8.72327	1.9131	2.37782	0.858455	0.600184	0	0.0432768	1.64624	0.0859635	0.843856	28.3682	3.32035	6.70046	5.62637	2.32713	0.0404513	0	4.31679	6.04939	0.018843	0.0160002	0.118331	3.65993	0.175441	0.608478	0.909091
PC_22:1_[M+Cl]1-	626.359	3.11825	4.53333	1.75578	2.02054	0.18741	3.14553	0.431133	0.15955	1.98987	1.06105	1.21939	15.3177	2.99036	4.68056	5.14776	2.01364	0.26473	0.609303	5.88284	3.45038	0.314429	0	0.877105	1.77508	0.138246	0.595843	0.954545
PC_26:1_[M+Cl]1-	682.422	0.78096	1.10986	0.26738	0.287042	0.25862	0.346374	0.595249	0.0874534	3.81602	0.283472	0.695362	1.14003	0.432024	0.155003	0.873502	0.304942	0	0	0.792887	0.232284	0.0234996	0.13578	0.327643	0.252449	0.121051	0.144517	0.909091
PC_28:1_[M+OAC]1- & PS_32:0_[M-H]1-	734.498	2.8841	1.43769	2.53524	1.82604	3.41384	2.77116	3.79855	6.04024	1.22925	3.4056	2.65037	0.968052	2.44048	2.12347	1.93142	0.34746	5.814	0.411981	2.69596	2.74041	4.30683	4.99717	1.81423	2.75699	2.60644	0	0.954545
PC_28:2_[M+OAC]1- & PS_32:1_[M-H]1-	732.482	0.0230946	0.0424274	0.0316415	0.0505964	0.0537473	0	0	0.126979	0	0	0	0	0.05022	0	0	0	0.0406068	0.166325	0	0	0.0658313	0.0735916	0	0	0.0333433	0	0.363636
PC_30:2_[M+OAC]1- & PS_34:1_[M-H]1-	760.513	0.104012	0.120835	0.0326741	0.0434578	0.121163	0	0	0.0186942	0.275076	0.360749	0.0947787	0.0519457	0.0675128	0.050205	0	0	0	0	0	0.0701476	0.0359124	0.019577	0.0559552	0.0760395	0	0.134458	0.636364
PC_31:0_[M+OAC]1-	778.56	0.315036	0.572016	0.0910973	0.117357	1.91213	0.228002	0	0.0193193	0.353564	0.110829	0.0861144	0.236592	0.162084	0.0417267	0.129622	0.149945	0	0	0.172549	0.0793933	0	0.0234451	0.115487	0	0.0209883	0.401738	0.772727
PC_32:2_[M+OAC]1- & PS_36:1_[M-H]1-	788.545	0.342832	0.872939	0.0763637	0.127798	0.0482006	0	0	0	0	0.55106	0	2.7794	0	0.0496563	0.0593019	0	0	0	0.0461568	0.245227	0	0	0	0.392049	0	0.173629	0.409091
PC_32:3_[M+OAC]1- & PS_36:2_[M-H]1-	786.529	1.38716	1.88771	1.59205	1.48117	6.30264	0.812022	0.467483	2.8027	1.28952	0.30208	0.325342	0.183893	0.731069	0.654872	1.45185	0.711637	0.238572	2.47073	5.18741	0.404012	1.72964	2.30692	1.18033	0.164571	0.277469	2.98149	1
PC_32:4_[M+OAC]1- & PS_36:3_[M-H]1-	784.513	0.0556582	0.0964817	0.0522315	0.0772325	0.0876121	0	0.317964	0.0446277	0.040448	0	0.0235036	0	0	0.0424274	0	0	0.0666364	0.283126	0.055913	0	0.0344436	0.0324687	0.0485664	0.0677562	0.0378682	0	0.636364
PC_32:5_[M+OAC]1- & PS_36:4_[M-H]1-	782.498	0.419877	0.544028	0.516315	0.539818	0.450644	0.248572	0.425556	1.91174	0.0437016	0.328876	0.407646	0.149109	0.103569	0.129351	0.261758	0.248121	0.789825	0.32317	0.306179	0.224827	1.75234	1.37454	0.164447	0.117415	0.633156	0	0.954545
PC_33:0_[M+OAC]1- & PC-O_36:2_[M+Cl]1-	806.592	0.903477	1.22698	0.344421	0.701699	3.7889	0.360412	0	0.0437736	0.101581	1.31457	0.25779	2.22723	0.562041	0.378475	0.25881	0.283338	0.148277	0	0	0.400973	0.047993	0	0.0891752	0.217201	0.151696	2.53559	0.818182
PC_33:1_[M+Cl]1-	780.532	0.338695	0.315423	0.484969	0.502948	0.321473	0.6143	0	1.01109	0.0741777	0.102198	0.198289	0.0896364	0.478539	0.497244	0.194664	0.252287	1.58519	0.534256	0.0563924	0.232983	1.2776	0.698945	0	0.0803717	0.219927	0.687011	0.909091
PC_33:1_[M+OAC]1- / PS_37:0_[M-H]1-	804.576	0.254132	0.123899	0.297116	0.194277	0.211517	0.316729	0.39239	0.109578	0.136105	0.259271	0.271181	0.295684	0.468872	0.0799889	0.298199	0.343808	0.210147	0.798919	0.441516	0.344132	0.176304	0.128488	0.0681677	0.14626	0.226486	0.382968	1
PC_33:3_[M+OAC]1- / PS_37:2_[M-H]1-	800.545	0.290147	0.442008	0.338046	0.774754	1.48277	0.0744323	0.43656	0.102257	0	0.285359	0.114508	0.063441	0.308752	0.0333946	0.0498509	0.0889505	0.397643	0.315014	0.0508838	0.0561225	0.0614456	0.143513	0	0.0282685	0.0960879	2.76877	0.909091
PC_33:4_[M+OAC]1- / PS_37:3_[M-H]1-	798.529	12.5652	4.79089	14.0782	7.41673	9.89096	11.6682	18.0118	22.9145	7.29268	13.4774	8.54991	8.4711	12.3014	13.0744	11.2841	6.99352	29.4362	13.3338	9.19298	14.1046	22.22	25.2209	11.064	8.22884	8.80658	9.05261	1
PC_34:1_[M+Cl]1-	794.547	0.204351	0.139488	0.238346	0.0974624	0.180048	0.519907	0.143216	0.132045	0.163543	0	0.252465	0.308094	0.111273	0.232916	0.34683	0.188399	0.197062	0.285628	0.217036	0.28112	0.342707	0.169545	0.313606	0.0778617	0.0854607	0.354891	0.954545
PC_34:1_[M+OAC]1- & PS_38:0_[M-H]1-	818.592	0.116439	0.351872	0.0707025	0.111939	0	0	0	0.0220537	0	1.1175	0	0.0248399	0	0	0.166314	0.0538406	0	0.00817378	0	0.0226852	0.0243678	0.109793	0	0.0787759	0	0.38448	0.5
PC_34:2_[M+Cl]1-	792.532	34.1117	17.7116	37.3916	23.3424	9.8183	48.7175	14.4913	53.6606	34.7804	66.2055	23.8618	23.978	30.452	35.1516	62.5037	28	21.0653	29.1989	77.5718	24.2154	33.8633	27.8123	38.0045	16.9036	9.28773	80.273	1
PC_34:2_[M+OAC]1- & PS_38:1_[M-H]1-	816.576	5.7959	3.23721	8.0987	4.14911	3.40703	6.0676	1.21104	6.33732	6.16749	0.347139	9.87103	6.61796	9.03777	8.89463	5.49702	11.6727	7.16472	9.04927	3.61685	15.5552	7.02489	11.868	5.69568	9.19335	10.7012	0.145448	1
PC_34:3_[M+OAC]1- & PS_38:2_[M-H]1-	814.56	1.02303	3.14057	0.778832	1.56142	0.0414082	0.0168982	0.100476	9.96084	0.0366086	0	0.0420962	0.000397259	0.0315379	0	0	0.062982	0.449581	0	0.115214	0.0278006	3.23521	4.81903	0.372508	0.0479147	0	0.215743	0.772727
PC_34:4_[M+OAC]1- & PS_38:3_[M-H]1-	812.545	0.918889	0.406822	1.3577	0.829524	0.480864	0.90887	0.843057	1.49064	0.975868	0.341544	0.928636	0.962564	1.64733	0.609512	0.267602	2.21289	1.2843	0.207021	1.25865	1.13714	1.9411	2.03352	2.46917	0.555885	2.34694	0.578169	1
PC_34:5_[M+OAC]1- & PS_38:4_[M-H]1-	810.529	0.333845	0.364919	0.107044	0.284374	0.0721417	0.354848	0.1341	0.0232447	1.23529	0.622948	0.161916	0.080111	0.288377	0.365468	0.054454	0	0	0	0.0867362	0	0.0241409	0.0262641	1.00572	0.0410397	0.0461709	0	0.772727
PC_34:6_[M+OAC]1- & PS_38:5_[M-H]1-	808.513	0.0575892	0.0900477	0.0202228	0.037677	0.296031	0	0	0.0210476	0.0392207	0	0.0845524	0.0789169	0.0561233	0	0	0	0	0	0	0.0345031	0	0	0.0469283	0.0351768	0	0.126066	0.454545
PC_35:0_[M+OAC]1-	834.623	0.0183764	0.0294418	0.0130943	0.0237011	0.033229	0.0335713	0	0	0	0.0909384	0	0.0260249	0	0	0	0	0	0	0.0514243	0	0	0	0.0544697	0.0512372	0	0	0.318182
PC_35:1_[M+Cl]1-	808.563	0.0372175	0.0356061	0.0538301	0.103434	0.0388104	0.0449523	0	0.0572513	0.000279556	0	0.0558134	0.0904702	0	0.0845982	0	0	0.0292815	0	0.00112326	0.0557378	0.304091	0.019877	0	0	0.23585	0	0.590909
PC_35:1_[M+OAC]1- / PS_39:0_[M-H]1-	832.607	0.353449	0.705174	0.229777	0.383263	0.0742719	0.119381	0.643562	2.29255	0.0888534	0	0.0767665	0.0424612	0.102458	0.0941815	0	0	0.3938	0.313294	0.102504	0.0209482	1.35898	0.32003	0	0.0420546	0.0221592	0.183556	0.818182
PC_35:2_[M+Cl]1-	806.547	0.205163	0.587889	0.097571	0.103565	0	0.00181124	1.87689	0.0577162	0.0237648	0	0.063573	0	0	0.0278696	0.119819	0.0576638	0.0243406	0.31591	0.21281	0.103053	0.00836941	0.0295847	0	0.0374765	0.0269513	0.234873	0.772727
PC_35:3_[M+OAC]1- / PS_39:2_[M-H]1-	828.576	0.0375355	0.0616261	0.059953	0.0656651	0	0	0	0.190204	0	0.0708501	0.0735717	0	0	0.0407292	0.0697737	0	0.04567	0	0.0545033	0	0.191547	0.0418794	0.0628694	0.0709711	0	0.182223	0.545455
PC_35:4_[M+OAC]1- / PS_39:3_[M-H]1- & PC-O_38:6_[M+Cl]1-	826.56	28.5549	11.5514	23.558	14.8664	43.1942	27.1032	15.0179	22.4503	37.311	50.1909	23.9394	15.1174	25.5183	25.7068	26.8414	14.7659	19.6521	10.7889	27.4254	14.4891	17.9056	25.7672	30.7567	14.352	13.9466	66.0048	1
PC_35:5_[M+OAC]1- / PS_39:4_[M-H]1-	824.545	0.0733751	0.0564729	0.00564458	0.0136183	0.0590502	0.0690233	0	0.0344515	0.198722	0.0747887	0.0296602	0.119715	0.104222	0.044119	0	0	0	0	0	0.0258561	0.0418789	0	0	0	0	0	0.5
PC_36:0_[M+Cl]1-	824.594	0.744545	0.99893	0.998825	0.926087	0.2522	0.941008	0	3.46607	0.213391	0.263436	0.483611	0.460319	0.867911	0.497505	0.390519	0.457889	1.2206	0.290389	0.695387	2.12419	2.06368	3.00865	0.766241	0.739852	0.0798794	0.148623	0.954545
PC_36:2_[M+Cl]1-	820.563	0.898336	0.715805	1.13751	2.11449	1.57503	1.93652	0	0.261728	0.982257	1.99151	0.700859	0.713493	0.173148	0.648822	0.844284	0.0497903	0.123443	0	0.422242	0.253231	0.0975968	0.296824	6.57891	0.218251	0.266943	4.49859	0.909091
PC_36:2_[M+OAC]1- & PS_40:1_[M-H]1-	844.607	0.977907	1.38493	0.753346	1.11567	3.32199	0.439496	0.162451	0.131456	3.83171	0.355893	0.343845	0.134769	0.37253	0.684932	1.69952	0.861955	0.101845	0	1.33542	0.10305	0.054891	0	0.896522	0.182334	0.0329583	3.77166	0.909091
PC_36:3_[M+Cl]1-	818.547	0.131925	0.214611	0.283054	0.419373	0.691407	0.0289447	0	0.10299	0	0	0.287364	0.0542565	0.105868	0.0484237	0	0.0578257	0.885554	0	0.064378	0.564128	0.338735	0.145411	0.0572878	0	1.28333	0	0.681818
PC_36:3_[M+OAC]1- & PS_40:2_[M-H]1-	842.592	6.77174	2.64565	5.57497	1.61211	9.72227	8.34571	3.57579	9.05549	5.04345	10.9333	6.80557	3.41739	4.6637	6.1548	5.24101	4.26255	5.0092	2.96134	4.89373	5.13915	8.25771	7.69055	5.47916	4.21808	7.8867	5.86044	1
PC_36:4_[M+Cl]1-	816.532	5.9764	2.7012	3.48348	2.0832	7.11206	7.77241	0.243249	6.70027	7.43192	9.54368	5.10013	2.96576	7.59638	5.2982	3.25447	1.18371	4.64672	0.216081	1.5757	2.64939	5.99844	5.49516	6.09782	1.14699	4.94487	4.59241	1
PC_36:4_[M+OAC]1- & PS_40:3_[M-H]1-	840.576	0.096408	0.15523	0.0560591	0.0964679	0.0415242	0.0258585	0.498233	0.0486111	0.0394917	0.0492048	0	0	0.227369	0.0337876	0	0	0.0673162	0.33383	0.0503616	0.032123	0	0.0580639	0	0	0	0.131015	0.636364
PC_36:5_[M+OAC]1- & PS_40:4_[M-H]1-	838.56	0.047408	0.0591264	0.0217393	0.0474558	0	0.0586149	0	0.0405092	0.0280958	0.0711108	0.0344778	0.200389	0.0408828	0	0	0.0404029	0	0	0	0	0.015703	0	0.0407373	0	0	0.164028	0.5
PC_36:6_[M+Cl]1-	812.5	2.41054	1.90721	2.96887	2.61528	0.703988	3.39719	0	0.0260019	4.03647	1.21512	2.72263	2.74	5.89809	3.36595	1.26123	7.02393	0	3.10823	4.56103	3.24441	0.0766477	0.0265529	6.51403	3.09714	0.661744	6.05152	0.909091
PC_36:6_[M+OAC]1- & PS_40:5_[M-H]1-	836.545	0.0300755	0.07592	0.0413173	0.041906	0	0.0310228	0	0.243447	0	0	0	0.0262851	0	0	0.0670749	0	0.0514106	0	0	0.0684416	0.0475732	0.121113	0.045424	0	0.09477	0	0.454545
PC_36:7_[M+OAC]1- & PS_40:6_[M-H]1-	834.529	0.944267	2.17896	0.189386	0.293749	0.120481	0.119202	0	0	0.0883626	0.0589037	0.14145	6.91396	0.0557772	1.94454	0.500021	0.121764	0	0	0.164588	0.912463	0	0	0	0.499543	0.0742583	0	0.636364
PC_36:8_[M+OAC]1- & PS_40:7_[M-H]1-	832.513	0.0337979	0.0693052	0.00734864	0.0136901	0	0	0.22368	0	0.0254194	0	0	0.047853	0.0410264	0	0	0	0	0	0	0.037202	0.0291027	0.0218791	0	0	0	0	0.318182
PC_37:3_[M+Cl]1-	832.563	0.0445661	0.0366445	0.0391307	0.0694613	0	0.0267962	0	0.0183507	0.0913058	0.07524	0.0284674	0.0999559	0.0366063	0.0689386	0	0.0448987	0	0	0.21953	0	0	0	0.112514	0	0	0.0926254	0.545455
PC_37:3_[M+OAC]1- / PS_41:2_[M-H]1- & PC-O_40:5_[M+Cl]1-	856.607	0.283885	0.552884	0.0152812	0.0292827	1.66456	0	0.12223	0.0226064	0	0	0.0260002	0.872458	0.0519413	0.0790498	0	0	0.0383199	0	0.061444	0	0	0	0	0	0	0.08361	0.454545
PC_37:4_[M+OAC]1- / PS_41:3_[M-H]1- & PC-O_40:6_[M+Cl]1-	854.592	9.10642	3.40832	7.67914	2.33545	11.0123	8.68974	4.35868	5.35966	9.88263	16.0182	10.8492	6.15182	10.7643	7.9777	9.12817	5.10818	10.9707	2.09542	9.3859	8.17163	6.38881	8.187	9.53274	7.68467	7.13523	8.36124	1
PC_37:5_[M+OAC]1- / PS_41:4_[M-H]1-	852.576	2.59581	1.68782	3.05799	2.30637	5.13098	2.60443	0.46975	3.27909	0.785778	0.0642351	4.07059	2.27978	3.41612	3.85735	0.574211	2.931	4.7259	2.81899	0.630558	3.68098	5.63336	3.76638	1.44632	2.54538	7.94286	0	0.954545
PC_37:6_[M+OAC]1- / PS_41:5_[M-H]1-	850.56	8.70096	4.85272	7.08665	3.46915	9.85253	7.55367	6.02083	3.24217	7.45775	20.4119	7.01244	7.84323	12.6815	4.93361	9.4074	5.41638	7.97122	11.7709	5.32009	7.25418	3.93574	3.97219	4.29015	5.08923	5.50166	15.1107	1
PC_37:7_[M+Cl]1-	824.5	0.0373532	0.0533889	0.00613946	0.0113043	0.155575	0	0	0	0.0379734	0.0413208	0.105658	0	0	0.0330043	0	0	0	0	0	0	0.0208488	0.0301597	0	0	0.022665	0	0.363636
PC_37:7_[M+OAC]1- / PS_41:6_[M-H]1-	848.545	0.113879	0.145821	0.0464961	0.0616125	0.0630711	0.0277048	0.430243	0.339451	0.0402124	0.0652999	0.065738	0.0581044	0	0.0489624	0	0	0.100121	0.000132452	0.0285635	0	0.179107	0.114114	0	0	0.0324482	0.103467	0.727273
PC_38:1_[M+Cl]1-	850.61	0.00727941	0.015769	0.0118188	0.0188312	0.04409	0	0	0	0	0	0	0	0.0287041	0	0	0	0.0273544	0	0	0.0278606	0.0579946	0.0261337	0	0	0.0024828	0	0.318182
PC_38:2_[M+Cl]1-	848.594	0.0238893	0.0312568	0.0250817	0.0403422	0.0302422	0.0299288	0	0	0.0862162	0.0683625	0	0.0241436	0	0	0	0.0526994	0.000795647	0.134229	0.0523534	0.0249449	0	0	0	0	0.0359579	0	0.5
PC_38:3_[M+OAC]1- & PS_42:2_[M-H]1-	870.623	0.153594	0.199975	0.199442	0.33694	0.481795	0.0455889	0.277759	0.520322	0	0.0488687	0.0947116	0.0252283	0.0416642	0	0	0	1.13312	0.139602	0.0315647	0.105254	0.532516	0.338697	0	0.00150559	0.111053	0	0.727273
PC_38:4_[M+Cl]1-	844.563	3.76613	2.46161	4.98847	2.44805	0.573766	4.37573	0.773831	1.07974	4.21324	3.47341	4.62706	4.64231	8.64226	5.25992	6.38699	5.90128	6.64725	2.74344	8.2664	7.16581	1.53808	2.8141	7.43353	6.33109	1.553	3.08068	1
PC_38:4_[M+OAC]1- & PS_42:3_[M-H]1-	868.607	0.276849	0.703346	0.0130094	0.0255184	0.198217	0.137348	0	0	0	0	0.0308839	2.26749	0	0.134556	0	0	0	0	0.0526511	0.0286035	0	0	0	0.074858	0	0	0.363636
PC_38:5_[M+Cl]1-	842.547	0.112959	0.253883	0.0545034	0.0858699	0.0511201	0.059553	0	0.00117844	0.826308	0	0.0185977	0.128125	0.0447038	0	0.0744852	0	0.00963773	0.147315	0.0462767	0.0373944	0.0159413	0.000987032	0	0.025406	0.00513893	0.291458	0.772727
PC_38:6_[M+Cl]1-	840.532	1.55244	1.30517	1.29577	1.35828	3.89035	2.33328	0	2.606	0.386969	0.328392	0.591187	0.80021	2.67427	1.91376	0.417535	0.421392	4.03653	0.531205	0.130774	1.39217	3.42028	2.71928	1.30444	0.131523	0.840518	0.203664	0.954545
PC_38:6_[M+OAC]1- & PS_42:5_[M-H]1-	864.576	0.141459	0.261026	0.00815329	0.0148155	0.4734	0.0282629	0	0.0332248	0.0196058	0	0.0240534	0.762159	0	0.0738863	0.0410435	0	0	0	0.00173683	0	0	0	0.0296361	0	0.025423	0	0.5
PC_38:7_[M+OAC]1- & PS_42:6_[M-H]1-	862.56	2.85497	5.6714	0.780722	1.18905	5.26367	0.131769	0.216896	0.0514512	0.407506	0.0723647	0.112974	18.1915	0.691922	3.40972	1.781	0.179084	0.0299255	0.574823	0.543484	3.97334	0.0876362	0.0669871	0.0488743	1.78036	0.0562132	0.246932	1
PC_38:9_[M+OAC]1- & PS_42:8_[M-H]1-	858.529	11.3227	10.4455	12.6918	8.3899	1.5703	12.4852	3.63036	38.1519	10.4683	17.1887	6.30686	5.77421	10.0462	7.60468	17.2636	6.06814	11.898	6.53071	27.1142	3.63139	17.6375	22.2716	14.1079	1.96147	3.35796	20.4594	1
PC_39:0_[M+Cl]1-	866.641	1.14918	1.48529	1.18803	1.83452	1.8019	0.579404	0	4.9024	0.0745738	0	1.76335	0.339322	1.29167	0.739195	0.0158082	0.356456	0.437645	0.320721	0	0.634999	5.0748	2.35113	0.295542	0.105285	4.66393	0	0.818182
PC_39:5_[M+Cl]1-	856.563	0.104104	0.174455	0.112302	0.211363	0.508296	0.0991444	0	0.327996	0	0	0.0311744	0	0	0.0744262	0	0	0.0278205	0	0	0.0368479	0.258525	0.210812	0	0	0.0918813	0.72174	0.5
PC_39:5_[M+OAC]1- / PS_43:4_[M-H]1-	880.607	0.0271836	0.0272474	0.038931	0.046048	0.0651692	0.0327756	0	0.0181011	0.0662324	0	0.000878382	0	0.0371697	0.0515099	0.061443	0.0148629	0.00348099	0.145014	0.0674861	0.00781601	0.00474887	0.0287933	0.0991124	0	0.0344145	0	0.772727
PC_39:6_[M+OAC]1-	878.592	7.73756	3.42702	7.04003	2.75959	10.744	9.1178	7.85821	13.9702	8.90812	1.40308	6.78549	5.3443	4.99768	8.24674	6.13489	3.63054	5.17464	4.10384	7.37794	5.77959	12.7426	10.8012	9.71517	6.43375	7.3455	5.24069	1
PC_39:7_[M+OAC]1- / PS_43:6_[M-H]1-	876.576	0.136751	0.262369	0.0934237	0.162983	0.129458	0.0907946	0.188228	0.861832	0	0	0.0228082	0.0430676	0.031319	0	0.123102	0	0.0840995	0	0.0448983	0.0339758	0.310459	0.524551	0	0	0	0	0.590909
PC_39:8_[M+OAC]1-	874.56	0.0526606	0.0620053	0.0661081	0.0750837	0.0658714	0.121643	0	0.185126	0.0511671	0	0.0740262	0	0	0.0287729	0.0281917	0.0679426	0.0591667	0.151232	0	0	0.248131	0.114292	0	0	0.0496833	0.0746576	0.636364
PC_40:0_[M+Cl]1-	880.657	0.329748	0.370684	0.3523	0.576617	0.877809	0.120329	0	1.00376	0.141231	0.00105545	0.617	0.0350069	0.294954	0.206327	0	0.0525089	0.224552	0.165667	0.0637034	0.222463	1.25017	0.247679	0.065784	0.0981326	1.83693	0	0.863636
PC_40:1_[M+OAC]1- & PS_44:0_[M-H]1-	902.686	0.156893	0.193736	0.104224	0.112575	0.653926	0.137416	0	0.316647	0.0892068	0.10126	0.0653865	0.0661299	0.0510985	0.0878624	0.0705828	0.105811	0.115533	0	0	0.224129	0.232744	0.353032	0	0.0667713	0.0820906	0	0.772727
PC_40:10_[M+OAC]1-	884.545	0.0136684	0.0265106	0.0277623	0.0686103	0.0791828	0.040379	0	0.0171219	0	0	0	0	0	0	0	0	0	0.00292844	0	0.0328083	0.060053	0	0	0	0	0.237358	0.318182
PC_40:2_[M+OAC]1- & PS_44:1_[M-H]1-	900.67	0.0273443	0.0648103	0.05021	0.0814283	0.038525	0	0	0.207468	0	0	0	0.0274504	0	0	0.0287723	0	0.0400417	0.163169	0	0	0.132902	0	0	0	0	0.237636	0.363636
PC_40:3_[M+Cl]1-	874.61	0.0425336	0.0395154	0.0468367	0.0750539	0.0458548	0.0515571	0	0.0148524	0.044489	0.0649785	0.0909841	0.11262	0	0	0.0443861	0.131271	0	0	0	0	0	0	0.0545925	0.0668411	0.0172819	0.247667	0.590909
PC_40:4_[M+Cl]1-	872.594	0.0355581	0.0891432	0.0514665	0.0554205	0.00161232	0.0319205	0	0.287077	0.00332413	0	0	0.0262851	0.000299413	0.00506239	0.0670749	0	0.0704898	0	0	0.0760021	0.0570139	0.180134	0.0523478	0	0.108885	0.00564963	0.681818
PC_40:5_[M+Cl]1-	870.578	0.0418688	0.0592182	0.12778	0.356337	0	0.0353661	0	0.019031	0	0.0824723	0	0.118935	0.162883	0	0.0997333	0	0.0277747	0	0.0452704	0.0501171	0	0	1.25529	0.0349045	0.0202655	0	0.545455
PC_40:6_[M+Cl]1-	868.563	2.24548	1.07562	1.50042	0.653064	2.03106	2.98815	0	2.1362	1.71731	4.10403	2.12966	2.99974	2.64091	1.70773	1.62775	1.49733	1.14563	0.342847	1.04731	1.6945	2.79278	2.39714	1.4055	0.842727	1.48683	1.7247	0.954545
PC_40:6_[M+OAC]1- & PS_44:5_[M-H]1-	892.607	0.0137761	0.020544	0.0125475	0.0209221	0	0.0258339	0	0.0611538	0	0	0.0256724	0.0251012	0	0	0	0	0.0646953	0	0	0.0345878	0	0.0237187	0	0	0.0275677	0	0.363636
PC_40:7_[M+Cl]1-	866.547	1.61545	1.9589	9.18416	19.3502	0.324149	1.83867	6.77665	0.547	1.32215	0.226157	2.60565	1.21472	0.559536	0.739855	0.0942178	49.0028	0.174329	1.72875	0.422315	52.113	0.71381	0.176969	1.16579	1.97666	2.15569	0.485634	1
PC_40:7_[M+OAC]1- & PS_44:6_[M-H]1-	890.592	0.0211927	0.0430793	0.028577	0.0409828	0	0.0297562	0	0	0.0479859	0	0	0.134185	0	0	0.0622022	0	0	0	0	0.0557183	0.032303	0	0	0.0672696	0	0.125431	0.363636
PC_40:8_[M+Cl]1-	864.532	0.0283413	0.0332724	0.0215285	0.0318872	0.0364395	0.0466222	0.104172	0.0502947	0	0	0	0.0174571	0	0.0284265	0.0508393	0	0.0322044	0	0.0355495	0	0.102248	0	0	0.0375013	0	0	0.5
PC_40:8_[M+OAC]1- & PS_44:7_[M-H]1-	888.576	11.765	5.03623	9.70175	3.38668	13.807	10.9676	7.43423	18.8496	11.357	21.6135	10.3717	5.62318	9.18055	8.44574	9.65774	7.31638	12.5514	4.91159	7.40669	7.41203	13.5457	16.5998	9.33316	5.99084	10.7976	10.8983	1
PC_41:1_[M+OAC]1-	916.701	0.350637	0.64489	0.693594	1.12967	0.306559	0.469606	0.308557	2.13233	0.0409934	0.0721927	0.0193048	0.0677572	0.0480778	0.0409842	0.0687678	0	3.16749	0.0868607	0.0517066	0.254731	1.85188	2.49607	0.0587895	0.0335711	0.101467	0.151796	0.954545
PC_41:2_[M+Cl]1-	890.641	0.120549	0.104945	0.0766946	0.0500373	0.0634483	0.127305	0	0.0223895	0.12479	0.330988	0.133785	0.265233	0.089705	0.0478434	0.0453935	0.0969079	0.0305664	0.160748	0.150898	0.0217934	0.0464207	0.0300986	0.0924225	0.0474421	0.0583893	0.139255	0.954545
PC_41:3_[M+Cl]1-	888.625	0.127701	0.371147	0.0142652	0.0215206	0	0	0	0.015833	0	0.0795441	0	1.18163	0	0	0.0475802	0	0	0	0	0	0.043791	0	0.0491253	0.0306859	0	0	0.318182
PC_41:5_[M+Cl]1-	884.594	0.217874	0.613251	2.46305	8.52245	1.95571	0	0.181535	0.00106183	0.0404344	0	0	0	0	0	0	0	0	0	0	0	0	0	0	0	0.031125	29.5254	0.272727
PC_41:6_[M+OAC]1-	906.623	0.021239	0.0267766	0.0557378	0.0931127	0.0774209	0	0	0.0430937	0	0	0.0225498	0.0246315	0.0446937	0	0	0.108098	0.0353448	0.272363	0	0	0.0443125	0	0	0	0.208736	0	0.454545
PC_42:0_[M+Cl]1-	908.688	0.628275	0.655263	0.397915	0.581114	1.32653	1.46578	0.154369	1.86162	0.195818	0.271842	0.225747	0.131255	0.218972	0.43082	0	0	0.474275	0	0.0624721	0.0913622	1.63553	1.54278	0.113753	0.194304	0.493835	0.166668	0.863636
PC_42:11_[M+OAC]1-	910.56	0.243897	0.678844	0.059605	0.0945308	2.17354	0	0.0853735	0.000887892	0	0.0655426	0	0.0586934	0.0549296	0	0	0	0.0573358	0.323761	0.000298487	0.031294	0.0556818	0	0.0562656	0	0.0344549	0.156168	0.636364
PC_42:2_[M+OAC]1-	928.701	0.030877	0.0397419	0.0253583	0.0310175	0	0.0785093	0.0977336	0.0169195	0	0.0808716	0	0	0	0.0347355	0.0375356	0	0.035034	0	0	0.0935442	0	0.0288118	0.0618009	0.0475727	0	0	0.5
PC_42:4_[M+Cl]1-	900.625	0.70025	0.986907	0.176144	0.346938	3.18621	0.196116	0	0.0544636	0.739518	0.28637	0.168459	1.53553	0.654137	0.181701	0.16477	0.0517474	0.116002	0	0.0768998	0.16738	0	0.120792	0	0.113292	0.0419137	1.26093	0.818182
PC_42:5_[M+Cl]1-	898.61	0.0182658	0.0431818	0.0102246	0.0228742	0.0323877	0	0	0.0127694	0	0.137501	0	0	0	0	0	0	0.0278197	0	0	0	0.0179802	0.0768947	0	0	0	0	0.272727
PC_42:6_[M+Cl]1-	896.594	0.0147208	0.017283	0.0131218	0.0217965	0.0336616	0.0370507	0	0	0	0.0417946	0.0168049	0.0178963	0	0	0	0	0	0	0	0	0	0.0252764	0.0661024	0.040122	0.0259606	0	0.409091
PC_42:7_[M+Cl]1-	894.578	0.349037	0.696516	0.552964	1.8813	1.2401	0.0579853	0.153792	0	0	2.00461	0	0	0	0.0338755	0	0	0.0285034	0	0.0470671	0	0	0	0	0.0333485	0	6.52665	0.409091
PC_43:4_[M+OAC]1-	938.686	2.49906	3.23595	0.86874	0.68188	1.89903	1.10574	10.6004	1.13008	1.24863	0.385195	1.2263	5.77903	0.416253	1.2	1.45134	0.912576	0.437574	0.210902	2.61898	0.772345	0.296015	0.325763	0.492828	0.984738	1.33996	0.581865	1
PC_44:0_[M+Cl]1-	936.719	0.174079	0.144333	0.323427	0.395306	0.304009	0.369876	0	0.0616939	0.23972	0.0945243	0.0865351	0.0354719	0.400302	0.148653	0.438777	0.35626	0	1.20816	0.194815	0	0.0173828	0.0263044	0.147021	0.286898	0.199263	1.00624	0.863636
PC_44:1_[M+Cl]1-	934.704	1.29967	1.69053	0.684162	1.27836	0.767272	1.51543	0	4.9024	0.269218	0.645666	0.419401	3.8483	0.211163	0.417877	0.306272	0.173893	0.15529	0	0.153316	0.161745	0.883793	0.565841	0.457168	0.125532	4.66393	0.563169	0.909091
PC_44:10_[M+Cl]1-	916.563	18.7621	6.19315	16.2248	3.49067	26.4544	21.3822	16.1915	22.6278	14.594	29.6939	17.1175	9.37158	13.8824	16.306	13.4183	12.878	13.6036	16.6016	14.2464	13.1428	20.6788	20.883	15.7714	12.4066	19.8003	21.267	1
PC_52:4_[M+OAC]1-	1064.83	0.00794397	0.0175248	0.034332	0.0461732	0	0	0	0.0506701	0	0	0.0287697	0	0	0	0.0373835	0	0.0206393	0	0.0426841	0.0298065	0	0.0646106	0.0565973	0	0	0.160263	0.409091
PC-O_17:0_[M+OAC]1-	568.362	14.7543	8.06794	17.4583	10.2073	11.8846	17.6421	3.89637	8.82734	17.9756	8.88455	33.0156	10.4689	15.9309	19.0172	19.1782	30.8772	7.30243	15.0489	9.05046	15.8615	13.6258	11.6678	23.4768	32.3644	30.7999	0.246567	1
PC-O_18:0_[M+Cl]1-	558.333	0.254132	0.123899	0.297116	0.194277	0.211517	0.316729	0.39239	0.109578	0.136105	0.259271	0.271181	0.295684	0.468872	0.0799889	0.298199	0.343808	0.210147	0.798919	0.441516	0.344132	0.176304	0.128488	0.0681677	0.14626	0.226486	0.382968	1
PC-O_18:1_[M+Cl]1-	556.317	0.187844	0.305283	0.139217	0.156678	0.0828765	0.0889816	0.270268	0.117642	0	0	0.0324174	1.01876	0.0463805	0.221119	0.0498263	0.145849	0.193263	0.00276706	0.0213422	0.0537973	0.578847	0.250336	0.0691576	0.0810781	0.0680782	0.156259	0.909091
PC-O_19:0_[M+Cl]1-	572.349	1.95125	3.35561	0.981054	1.92866	10.8897	0.349737	2.73405	0.13078	0.685843	0.144648	0.0578453	3.4545	0.201111	0.864316	0.129909	0.272095	0.509595	0.237569	1.48182	0.284319	0.148072	0.301426	1.37317	0.123138	0	6.91154	0.954545
PC-O_22:0_[M+OAC]1-	638.44	2.45804	6.01078	0.757229	1.07573	0	0.414537	0.094844	0	0.189658	0.077785	0.183784	19.2066	0.376687	4.03656	2.18556	0.29304	0.0418858	0.00484661	1.69826	3.2394	0	0.0241078	0.354643	1.10536	0	0.139648	0.818182
PC-O_32:0_[M+OAC]1-	778.597	0.767776	0.691878	0.761372	0.793024	1.93244	0.656596	1.24479	1.88814	0.0463888	0.208076	0.710576	0.221559	0.26674	0.502467	0.0482727	0.41902	2.61279	0.162571	0.203892	0.645024	1.51806	1.59841	0.206259	0.845793	0.876364	0	0.954545
PC-O_32:1_[M+OAC]1- & PS-O_36:0_[M-H]1-	776.581	0.037404	0.0394767	0.033234	0.0776948	0.0759237	0.109817	0	0.0753223	0.04916	0	0.0261818	0.0376352	0	0	0	0.00930748	0.0222777	0	0	0	0.0565169	0	0	0.0378605	0	0.272846	0.5
PC-O_33:2_[M+OAC]1- & PS-O_37:1_[M-H]1-	788.581	3.43642	1.86764	3.38874	2.173	0.352737	3.88194	2.20641	1.93621	3.75879	6.78855	4.59278	2.00135	5.20974	3.63565	4.97464	1.65281	3.0863	0.507827	8.34383	3.31903	2.01145	2.78894	4.92936	5.31489	1.3691	2.36669	1
PC-O_34:0_[M+OAC]1-	806.628	0.0301195	0.0341528	0.0109419	0.0189512	0.0355733	0.0327514	0	0.010663	0	0	0.0877399	0.0809945	0.0534727	0	0	0	0	0	0	0	0	0.0227532	0.0611087	0.0214806	0.0259606	0	0.454545
PC-O_34:1_[M+Cl]1-	780.568	0.126878	0.16217	0.025441	0.0434088	0.285585	0.0596631	0	0.0213981	0.086529	0.122289	0.078155	0.52899	0.0423452	0.0438217	0.0580973	0	0	0	0.0271014	0.0308174	0	0	0	0.0420916	0	0.147185	0.636364
PC-O_34:1_[M+OAC]1- & PS-O_38:0_[M-H]1-	804.612	0.0547225	0.0926387	0.020274	0.0228239	0	0	0	0	0.305029	0.0868508	0.0483304	0.0195203	0.0386203	0.048874	0.0304341	0.052756	0	0	0	0	0.0232699	0.0537805	0	0.0355662	0.0474809	0	0.545455
PC-O_34:2_[M+OAC]1- & PS-O_38:1_[M-H]1-	802.597	2.35221	3.77664	1.73968	2.12878	12.52	1.94069	0	0.190464	3.98548	0.647872	0.209135	0.628662	2.2575	1.14234	3.87126	2.70409	0.040082	0	5.58607	0.323312	0.163112	0.0442606	2.71659	0.305343	0.117859	5.00417	0.909091
PC-O_34:4_[M+OAC]1- & PS-O_38:3_[M-H]1-	798.565	2.64109	2.98566	1.84259	1.86677	0.275448	3.48099	0	0.415074	3.60438	0.928619	1.60501	9.93379	4.40398	1.76362	2.93169	4.14227	0.214183	0.149394	5.07289	1.03251	0.490615	0.171567	4.45973	1.00514	0.147189	2.29389	0.954545
PC-O_35:0_[M+Cl]1-	796.599	3.7328	3.90247	4.03648	5.93073	0.28134	10.1165	0	0.100478	5.87979	9.97136	0.126814	4.27017	3.46383	3.11775	11.9742	1.71656	0	0	16.2816	0.72305	0.0164913	0.0375523	5.78869	0.169439	0.0278258	11.7024	0.863636
PC-O_36:4_[M+Cl]1- & PC_33:2_[M+OAC]1- / PS_37:1_[M-H]1-	802.552	28.9278	14.7293	35.0146	21.2977	13.9666	27.0269	50.2109	6.0843	26.3398	13.4936	39.5187	33.7505	48.0698	30.8173	32.2314	54.9818	38.8835	59.1807	21.311	36.3011	15.7851	11.6919	31.8715	79.0768	34.3277	4.53318	1
PC-O_36:4_[M+OAC]1- & PS-O_40:3_[M-H]1-	826.597	0.0348746	0.0581407	0.0236891	0.0332036	0	0.0250725	0.185345	0	0.0378782	0	0	0.0265154	0	0.0739351	0.0336051	0.069009	0.0254507	0	0	0.0228236	0	0	0.104808	0	0.0285729	0	0.5
PC-O_36:5_[M+OAC]1- & PS-O_40:4_[M-H]1-	824.581	3.97498	8.41195	2.58468	6.07991	27.7679	1.75437	0.319455	1.51592	3.46105	0.698383	1.89635	1.22638	0.294726	0.815296	0.809737	0.609329	0.30883	0.230488	0.689829	1.04956	1.576	1.09213	0.985009	0.10397	1.73556	21.8257	1
PC-O_37:0_[M+Cl]1-	824.63	0.0228401	0.0410964	0.00691645	0.0172567	0	0	0.13071	0.0414208	0	0	0.0321922	0.0240774	0	0	0	0	0	0	0	0	0.0272599	0.0557376	0	0	0	0	0.272727
PC-O_37:2_[M+Cl]1-	820.599	0.216329	0.187768	0.151795	0.171127	0.114981	0.198509	0.117776	0.25391	0.373716	0.107157	0.0636482	0.681843	0.0903237	0.161421	0.109049	0.0604196	0	0	0.555124	0.0719224	0.25061	0.0348699	0.171036	0.140452	0.0335661	0.39449	0.909091
PC-O_37:2_[M+OAC]1- / PS-P_41:0_[M-H]1-	844.644	0.187066	0.149504	0.0965776	0.117219	0.158657	0.276344	0	0.252224	0.0470728	0.0746075	0.137831	0.476988	0.0974278	0.349511	0	0	0.0792699	0.111201	0.0536516	0.0233952	0.379868	0.115333	0	0	0.247613	0.1486	0.772727
PC-O_38:3_[M+OAC]1- & PS-O_42:2_[M-H]1-	856.644	1.41485	0.872689	0.935451	0.789782	1.51105	1.58548	0.155293	3.21935	1.31754	0.659522	1.50281	1.8553	0.438735	1.90338	0.518337	0.438828	0.174761	0.178678	2.34876	0.864166	2.42622	1.2286	1.13214	0.778901	1.13603	0	0.954545
PC-O_38:4_[M+Cl]1- & PC_35:2_[M+OAC]1- / PS_39:1_[M-H]1-	830.584	6.18549	3.13151	4.74745	2.72468	4.62629	4.92827	9.30829	1.36764	6.19724	11.7908	4.53793	5.51833	9.61601	3.96413	6.59359	3.53148	3.75436	8.20364	4.35476	4.40521	1.81746	2.67371	3.78763	3.60844	2.80589	11.4332	1
PC-O_38:6_[M+OAC]1- & PS-P_42:1_[M-H]1-	850.597	0.0166481	0.0187177	0.0201292	0.022384	0.0463496	0	0	0.0208455	0.0271529	0	0	0	0.0373116	0.034821	0.0493155	0	0	0	0.0491849	0.036451	0.0384178	0	0.0481188	0	0.020063	0	0.5
PC-O_40:0_[M+OAC]1-	890.722	3.37516	3.2611	2.96584	4.33769	8.19508	2.53807	0.0980445	0.622667	9.97108	3.78715	1.60955	0.835221	2.99567	3.09901	5.19304	3.18481	0	0.151837	6.19968	0.87605	0.145035	0.0761267	4.46914	0.603451	0	14.691	0.909091
PC-O_42:2_[M+OAC]1-	914.722	0.497713	0.384004	0.443505	0.396742	0.846016	0.911088	0	1.01587	0.190714	0.379533	0.90539	0.166679	0.13821	0.423625	0.132465	0.174074	0.234902	0.157395	0.210692	0.241117	1.07688	1.19654	0.151117	0.270927	0.943705	0.532249	0.954545
PC-O_44:3_[M+Cl]1-	916.693	0.534724	0.712264	0.171514	0.388561	2.11805	0.560174	0	0.0281376	0.0850644	1.0553	0.216376	1.20431	0	0.0798307	0.17877	0	0.0589535	0	0.0685941	0.140412	0.0402211	0	0.127882	0	0.0529545	1.39038	0.727273
PC-O_44:4_[M+Cl]1- & PC_41:2_[M+OAC]1-	914.678	0.0189302	0.0327373	0.0131458	0.0259063	0	0.00235459	0.104593	0.0308705	0	0	0.0274065	0.0240774	0	0	0	0.0819028	0	0	0	0.00550295	0.0239982	0.0462817	0	0	6.3734e-05	0	0.454545
PC-O_44:5_[M+OAC]1-	936.706	0.0764769	0.0559749	0.126227	0.137639	0.00883249	0.0701329	0.172496	0.101888	0.0777207	0.00102214	0.043848	0.0632364	0.158316	0.0672766	0.107077	0.235426	0.516707	0.00435198	0.0905677	0.0806163	0.0590177	0.0618453	0.124592	0.0507904	0.0259138	0.157823	1
PC-O-31:0_[M+OAC]1- & PA(P-42:4)	764.581	2.05625	1.87164	1.63655	1.40147	0.44068	2.72583	0	5.42959	0.887395	1.25919	1.19887	4.74202	3.14035	0.73858	2.47426	2.32476	0.389747	0.177239	1.76529	0.380957	4.37317	3.89439	1.69868	0.670393	0.606459	0.883236	0.954545
PC-P_28:0_[M+OAC]1- / PS-O_32:0_[M-H]1-	720.519	0.019829	0.0224847	0.0078564	0.0163686	0.0286365	0.0301325	0	0.0190353	0	0.0722589	0.0260265	0.0222001	0	0	0	0	0.0135116	0	0.0514243	0	0	0	0	0.0293409	0	0	0.409091
PC-P_29:0_[M+OAC]1- / PS-O_33:0_[M-H]1-	734.534	0.697784	0.440367	0.386911	0.249487	1.14652	1.09692	0	0.106487	0.601321	0.803974	1.40611	0.617146	0.604211	0.595153	0.380443	0.182156	0.584	0	0.655077	0.67907	0.270805	0.260271	0.372579	0.627775	0.63076	0	0.863636
PC-P_31:1_[M+OAC]1- / PS-O_35:1_[M-H]1-	760.55	2.15372	4.52177	2.7746	5.55339	14.979	1.31151	0.167326	0.30465	1.25063	0.716258	0.782963	0.398395	0.914575	0.711951	1.40653	0.886743	0.0987268	0	17.7614	0.210751	0.0963086	0.446032	1.60327	0.251486	0.022326	10.5116	0.954545
PC-P_33:2_[M+OAC]1- / PS-O_37:2_[M-H]1-	786.565	0.683841	0.463687	0.864655	1.048	0.622511	1.01001	0.146188	1.26684	0.0931819	0.0934724	0.966299	0.530759	0.809186	1.29995	0.327149	0.0763238	3.02985	0	0.38573	2.58079	1.68721	1.33218	0.305256	0.0870575	0.468475	0.0958433	0.954545
PC-P_35:2_[M+OAC]1- / PS-P_39:1_[M-H]1-	814.597	0.0899475	0.191205	0.0941242	0.176041	0.626396	0.0780427	0	0.0212963	0.0432843	0.0831256	0	0.0473302	0	0	0.110671	0.00418301	0	0	0.0880656	0	0	0	0.540939	0	0.0192996	0.366332	0.545455
PC-P_38:6_[M+Cl]1-	824.537	0.104169	0.20971	0.0113458	0.0331008	0.2663	0	0	0	0.652434	0	0	0.0707033	0	0.0522539	0	0	0	0.114597	0	0	0	0	0	0	0.0215525	0	0.272727
PC-P_42:4_[M+OAC]1-	908.675	0.0373418	0.0664323	0.042774	0.0589823	0.0622387	0.0028685	0	0.215964	0	0	0.00116565	0.0169706	0.0441057	0.030105	0	0	0.0444822	0	0.115848	0	0.182236	0.0865305	0.0591596	0	0.0250316	0	0.590909
PE_32:0_[M-H]1-	690.508	0.401105	0.309303	1.05086	1.41234	0.539739	1.06839	0	0.0321068	0.332384	0.309237	0.431906	0.466031	0.61654	0.214719	1.54864	0.837361	0	4.90179	0.816243	0.301599	0.106782	0	0.433412	0.448137	0.676369	2.54001	0.863636
PE_32:1_[M-H]1-	688.492	0.0807098	0.202039	2.46448	8.522	0.65307	0.0439838	0	0.0350065	0	0	0.0328243	0	0	0.0422129	0	0	0	0	0	0	0.0483178	0	0	0	0	29.5254	0.318182
PE_33:4_[M-H]1-	696.461	8.18409	4.84452	8.8757	7.88422	4.83948	10.2403	1.68587	13.9151	12.3568	16.5788	4.8693	4.03326	6.65229	6.66979	15.9922	5.97453	2.05569	9.23736	21.4945	2.839	5.3096	4.23013	10.8001	2.15327	1.77409	24.6479	1
PE_34:0_[M-H]1-	718.539	0.218172	0.385404	0.235962	0.292417	1.28062	0.088556	0	0.330739	0	0.0646493	0.134348	0.0565062	0.161002	0.0653068	0.0720776	0	1.01125	0.156886	0.0220414	0.0683392	0.476945	0.325208	0.0572411	0.0843088	0.440256	0.116991	0.863636
PE_34:1_[M-H]1-	716.524	0.292321	0.447167	0.256451	0.622883	0	0.946256	0.217955	0	0.0747502	1.27918	0.0367051	0.175289	0	0.193074	0.157891	0.0761657	0	0	0.373078	0.0249952	0	0	0.248791	0	0	2.19649	0.590909
PE_34:2_[M-H]1-	714.508	0.34224	0.5501	0.177131	0.157446	0.0843615	0.253817	0.0852208	1.87734	0.216729	0.0777304	0.405861	0.147228	0.0516225	0.222495	0.220095	0.080299	0.0304347	0	0.565488	0.215899	0.374107	0.18329	0.138222	0.0894365	0.102605	0.125699	0.954545
PE_36:1_[M-H]1- & CL(74:02)_[M]2-	744.555	1.67653	1.29944	1.61719	2.00596	3.60611	2.59677	0.239911	0.964613	1.84529	3.64649	0.682405	2.19423	0.274093	0.71543	1.62371	0.321378	0.692805	0.33033	0.606498	0.937325	0.673838	0.665531	6.01466	0.344931	1.59855	5.59678	1
PE_36:2_[M-H]1-	742.539	35.0948	11.4423	37.3666	17.512	49.1753	34.0419	31.3837	33.7958	30.2329	21.0278	56.5627	20.5699	31.4993	42.6586	27.599	54.4103	23.4896	40.305	15.2646	27.7281	45.7473	38.8141	47.7772	52.3306	67.4685	7.4646	1
PE_36:4_[M-H]1-	738.508	14.8282	8.62867	17.8748	11.5049	10.1728	13.8196	24.9709	32.3276	7.17742	3.34481	9.37469	13.5904	14.6053	18.8988	6.65386	8.74786	20.9345	38.4282	9.52136	30.2726	27.5239	31.1486	8.70913	16.0215	13.2777	3.25888	1
PE_36:5_[M-H]1-	736.492	0.251986	0.367242	0.0465472	0.0722009	0.304942	0.251153	0	0.503147	0.0295564	1.18667	0.0469214	0	0.165063	0.0324103	0	0.0618752	0.0365445	0	0	0	0.111953	0.245637	0.056205	0.0463527	0	0	0.636364
PE_38:1_[M-H]1-	772.586	0.137657	0.271686	0.36026	0.707949	0.218602	0.0696433	0	0.889255	0	0	0.033913	0.0623058	0.057828	0.0450209	0	0	2.38051	0	0	0.30519	0.738048	0.874804	0	0	0.0245734	0	0.545455
PE_38:2_[M-H]1- & CL(78:04)_[M]2-	770.571	26.3736	21.9436	31.746	21.1701	31.8005	17.6099	86.2233	13.9721	11.6512	13.2562	24.6559	20.3189	25.8059	18.4423	17.0994	43.1394	65.9149	62.0771	8.46688	29.4204	27.6581	16.7695	15.181	46.4642	47.9411	0.81953	1
PE_38:4_[M-H]1-	766.539	11.1734	6.97301	9.67076	6.88255	5.40855	11.2385	20.3392	7.09913	7.20857	1.76241	5.56002	22.7948	15.9015	14.4211	5.97727	7.446	8.29752	29.1543	8.00799	12.8509	10.4095	6.85133	8.37578	11.9218	5.99319	0.763592	1
PE_38:6_[M-H]1-	762.508	10.2596	5.9773	15.4303	8.50255	7.77664	11.0876	2.25436	14.3586	10.3366	0.947272	21.4709	9.86353	9.67007	14.8305	12.9643	28.2378	8.35388	12.454	7.937	29.3292	11.7837	17.8875	13.0455	20.8775	21.7638	0.529131	1
PE_40:2_[M-H]1-	798.602	0.0271459	0.0397129	0.412225	1.41284	0.127755	0.0434363	0	0.0350065	0	0	0.0328243	0	0	0.0324374	0	0	0	0	0	0	0.0483178	0	0	0	0	4.89838	0.318182
PE_40:3_[M-H]1-	796.586	1.15386	1.04533	0.379747	0.303104	1.04221	1.44549	0.175291	0.121819	0.645098	1.75735	0.998841	1.33149	3.67902	0.341974	0.259317	0.266979	0.618367	0.159836	0.0890358	0.696263	0.264626	0.249548	0.403403	0.0413489	0.388203	1.12004	1
PE_40:4_[M-H]1-	794.571	0.216152	0.188449	0.13194	0.156135	0.529324	0.27056	0.139689	0.0132892	0.107746	0	0.212837	0.502269	0.315687	0.0701203	0	0.286213	0.0273638	0.553485	0.0990582	0.138923	0.018854	0	0.104217	0.173801	0.0676312	0.113733	0.863636
PE_40:6_[M-H]1-	790.539	0.26961	0.147472	0.25646	0.158068	0.182521	0.40484	0.433558	0.460224	0.1011	0.20957	0.170649	0.44923	0.150195	0.134216	0.287558	0.163672	0.29413	0	0.101157	0.123235	0.521351	0.248161	0.227119	0.206837	0.507178	0.397127	0.954545
PE_44:1_[M-H]1-	856.68	0.466807	0.398405	0.400768	0.429253	0.153518	0.518817	0.162233	0.0358688	0.618475	0.108951	0.503104	1.26278	0.964042	0.34028	0.308841	1.14598	0.0977872	0	0.662047	0.473804	0.104346	0.0434818	1.2802	0.286093	0.0345114	0.372129	0.954545
PE_44:10_[M-H]1-	838.539	0.116738	0.233446	0.0527377	0.0871415	0.0403963	0.0621449	0.36762	0.697217	0	0	0	0	0	0	0	0	0.0317205	0	0.107918	0.0248037	0.304069	0.0384058	0.0927573	0	0.0331784	0	0.5
PE-O_34:2_[M-H]1-	700.529	0.15477	0.335479	0.0148512	0.027163	0.194546	0	0	0.0218434	0	0.0765267	0.0434887	1.09496	0.076615	0.0397192	0	0	0	0	0	0.0668582	0	0	0	0.062486	0.0488701	0	0.454545
PE-O_34:3_[M-H]1-	698.513	17.4863	7.10813	18.1358	8.55442	5.79113	23.2153	8.31821	14.1688	21.056	28.713	17.6266	13.6364	19.0091	23.3284	24.5123	10.5062	11.7848	7.35429	30.9824	22.9613	11.3145	18.8895	26.5614	16.2864	7.2916	29.185	1
PE-O_36:2_[M-H]1-	728.56	0.630705	1.3429	0.556188	1.85471	0	0	0	0	0.0922935	3.8434	0	2.32943	0	0.0419246	0	0	0.0337527	0.153531	0	0.0429658	0	0	0	0	0	6.444	0.363636
PE-O_36:3_[M-H]1-	726.544	0.0225466	0.024014	0.106724	0.179454	0	0.0304756	0.00401473	0	0.0432877	0.0605299	0	0.034761	0.0507947	0.0016026	0.188057	0	0	0.59974	0.000231291	0.0350084	0	0	0.12001	0.0323418	0.0249973	0.280297	0.681818
PE-O_36:4_[M-H]1-	724.529	0.00794844	0.014237	0.0369458	0.0453499	0	0	0	0.0176801	0.0422982	0.000696652	0	0.0188095	0	0	0	0.052693	0	0.133798	0	0	0.0185925	0.0430193	0.0494793	0	0.0337963	0.111971	0.5
PE-O_36:5_[M-H]1-	722.513	0.262745	0.361432	0.0473776	0.0712286	0.304942	0.251153	0.10993	0.503147	0	1.18667	0.0542831	0	0.179381	0.0379465	0	0.0618752	0.0365445	0	0.00440441	0	0.111953	0.245637	0.056205	0.0355414	0.0163718	0	0.727273
PE-O_38:2_[M-H]1-	756.591	0.12633	0.128324	0.114115	0.186939	0.0638793	0.286094	0.133913	0.115365	0.063591	0	0	0.409414	0.0766446	0.114395	0	0.0475592	0.11004	0.0590185	0	0.0389522	0.693663	0.0690167	0.141877	0.0571509	0.0617694	0.0903335	0.818182
PE-O_38:3_[M-H]1-	754.576	0.127497	0.368348	0.1194	0.230966	0	0	0	1.17387	0	0.0679623	0.0331448	0	0	0	0	0	0.126053	0	0.0656292	0	0.601065	0.612915	0	0	0.0271443	0	0.363636
PE-O_38:4_[M-H]1-	752.56	0.0815713	0.0622421	0.0227632	0.0635866	0.0775473	0.0567043	0.12742	0.211591	0.0616115	0.117562	0	0.071066	0.0922108	0	0	0.000667756	0	0	0	0	0.0312222	0.0191121	0	0	0	0.222156	0.545455
PE-O_38:5_[M-H]1-	750.544	1.47953	1.79742	0.985581	1.34168	5.83167	1.71229	0.191007	0.101692	3.28127	0.560238	0.25753	1.21458	0.86942	0.775599	2.13307	0.75493	0.0644343	0.357436	3.17122	0.32058	0.0840697	0.0539517	0.495179	0.253546	0.176778	3.96177	1
PE-O_38:6_[M-H]1-	748.529	2.52177	2.74427	1.88628	3.56754	9.04797	2.89774	0	0.581719	4.99239	3.31129	1.27261	1.15799	0.909196	1.04676	1.86685	0.553281	0	0	3.07192	0.400911	0.0986606	0.142363	3.82647	0.139728	0.10108	12.4341	0.863636
PE-O_40:4_[M-H]1-	780.591	0.0358692	0.056035	0.0476207	0.152493	0	0.0279615	0.169103	0	0.0199832	0.102529	0.0135986	0.0255163	0	0	0	0	0.0253813	0	0	0	0.0148977	0	0	0	0	0.53117	0.409091
PE-O_40:6_[M-H]1-	776.56	0.141835	0.329084	0.19404	0.288953	0.16953	0.00884444	0	1.06507	0	0	0.100017	0.0265653	0.0436605	0.00466257	0.00395918	0.0510216	0.0307759	0	0	0.290727	0.677699	0.711196	0	0	0.563107	0	0.636364
PE-P_38:6_[M-H]1-	746.513	0.109353	0.110354	0.127685	0.0813779	0.120111	0.23041	0	0.360333	0.0686086	0.0984702	0.0573381	0.0507321	0.107525	0	0.0525958	0	0.266066	0.214783	0.155218	0.1235	0.193424	0.111577	0.157486	0	0.100339	0.157227	0.818182
PE-P_39:1_[M-H]1-	770.607	0.518781	0.815389	0.629833	0.980794	1.16271	0.0978483	0.0870225	2.52518	0.185707	0	0.932561	0.00390402	0.154518	0.0383686	0	0.153161	0.215215	0	0	0.486246	2.01091	1.62892	0.135241	0.0441744	2.88413	0	0.772727
PE-P_40:6_[M-H]1-	774.544	0.0469454	0.0451281	0.0446334	0.0643191	0.0511803	0.0288754	0.129316	0	0.115587	0	0.0606586	0.0195083	0.0134267	0.0509007	0	0.112223	0	0	0.00431395	0.065186	0	0.0382386	0.186787	0.00158867	0	0.127264	0.681818
PE-P_40:7_[M-H]1-	772.529	0.502078	0.963992	0.562402	0.805253	0.503928	0.142762	0	3.17259	0	0.0892534	0.424537	0.0496238	0.0447622	0.593328	0.137992	0	0.920039	0	0.523238	0	2.10356	2.20799	0.180555	0	0.675448	0	0.681818
PG(34:0) & TG(42:5)+Cl-37	749.533	1.54676	0.969196	1.81721	1.63229	2.96176	1.63076	0.167195	3.26931	0.46792	1.0484	1.51531	1.184	1.50853	1.71444	0.970834	0.778869	5.75006	0.514838	0.906863	3.07784	2.91518	3.17928	0.581883	1.00874	1.94089	0.181244	1
PG(34:1) & TG(42:6)+Cl-37	747.518	0.638055	0.685316	0.513725	0.498154	2.21785	0.733468	0.116248	0.386394	0.14408	0.764429	1.3915	0.154629	0.265681	0.206273	0.199102	0.366822	1.03615	0.132778	0.419126	0.734011	0.71923	0.433463	0.0922768	0.261175	1.77057	0	0.954545
PG(34:2)	745.502	0.0790893	0.124273	0.0406412	0.0470262	0.0571378	0.0466977	0.410033	0.0106047	0.149581	0	0.0418228	0.0160296	0.058986	0	0.115564	0.0788729	0.0285811	0	0.0993087	0	0.0722367	0	0.0931316	0	0	0	0.636364
PG(36:0) & TG(44:5)+Cl-37	777.565	57.917	12.2824	63.5656	17.2209	45.4429	71.6146	51.4274	73.4306	51.5769	39.5809	50.0984	60.42	60.9702	74.6079	76.0736	40.52	55.787	68.0198	99.3601	65.4663	80.24	73.7841	58.7994	56.1524	46.0756	42.5089	1
PG(36:1) & TG(44:6)+Cl-37	775.549	17.7251	7.86162	19.9065	9.29175	5.98707	19.4418	9.6546	10.8977	23.8256	20.0607	14.2174	16.6112	31.8029	24.7516	28.3858	28.8247	16.8193	12.5687	36.948	16.4069	11.2793	14.1089	28.5896	15.8213	5.20855	23.9164	1
PG(36:2)	773.533	0.257664	0.197292	0.201832	0.209947	0.410516	0.476484	0	0.0971878	0.160474	0.351712	0.623335	0.137431	0.185146	0.134352	0.0661847	0	0.573008	0.131031	0.21771	0.650221	0.101499	0.059516	0.222289	0.129029	0.271495	0	0.863636
PG(36:3)	771.518	38.1211	21.4452	30.4521	14.7318	14.6177	40.9262	17.3011	18.9693	63.9363	81.381	42.3836	23.5333	41.0662	37.0964	47.6992	22.0928	18.6286	15.5167	44.6908	22.8942	17.4376	27.7474	47.4678	25.9947	17.5259	57.7292	1
PG(42:2) & TG(50:7)+Cl-37	857.627	13.9795	5.24669	14.7512	4.76162	3.64784	16.1861	14.0084	8.81423	13.304	18.2475	11.952	12.6812	21.0036	19.9504	19.7687	9.46405	15.556	11.8449	20.953	16.0719	10.5942	15.2195	19.3665	13.2087	5.57319	19.3941	1
PG(44:6) & TG(52:11)+Cl-37 & PI(37:1)	877.596	0.829339	1.93604	0.226038	0.305761	0.163164	0.0815161	0	0	0.10394	0.165499	0.0518465	6.19353	0.0591132	1.47478	0.441756	0.0460023	0	0.178989	0	0.788411	0	0	0	0.779183	0.0530611	0.42505	0.681818
PG(44:9)	871.549	0.138221	0.183914	0.113947	0.125942	0.498166	0.0794193	0	0.0385353	0	0.128232	0.448788	0.0162154	0.143218	0.0296348	0.0958827	0.0401937	0.0672099	0	0.103578	0.0804723	0.15667	0.155208	0.113362	0.0744473	0.480335	0	0.818182
PG-O_35:0_[M-H]1-	749.57	2.49925	1.67752	2.73007	2.53051	1.11774	4.71598	0.253748	4.99521	1.30629	3.26836	1.4558	4.2408	2.11152	1.52706	3.6786	0.280473	0.830955	0.16236	2.75684	0.665758	7.25472	4.3991	2.03912	0.246423	7.05907	3.38735	1
PG-O_39:0_[M-H]1-	805.633	0.0857524	0.0833353	0.14474	0.279317	0.149119	0.0650903	0	0.123098	0	0	0.108848	0.0220368	0.250738	0.138593	0	0	0.960191	0	0	0.359011	0.220865	0.0510108	0.0550216	0.055527	0.0352564	0	0.636364
PG-O_40:2_[M-H]1-	815.617	0.302725	0.898441	0.0311113	0.056099	0	0	0	0	0	0	0	2.85708	0.0416073	0.128558	0	0.0633107	0	0	0	0.0993132	0	0	0	0.176637	0.0340746	0	0.318182
PG-O_41:0_[M-H]1-	833.664	0.0666234	0.0413549	0.0408022	0.0399252	0.04316	0.0942281	0	0.0454584	0.082259	0.137229	0.0391144	0.0986369	0.0959106	0.0302382	0.0639573	0	0	0	0.0949548	0.034163	0.0287214	0.0321855	0.0470017	0.120541	0	0.0681023	0.772727
PI(31:2)	791.471	3.01561	1.61635	2.51313	1.7304	4.15769	3.37592	0.273533	5.87115	3.39947	1.18787	3.14905	3.27769	1.57636	3.88738	4.03878	1.0058	0.683019	0.28484	5.75624	1.99984	4.72422	3.38269	2.56351	2.06946	2.93119	0.717992	1
PI(32:0) & PA(45:10)	809.518	0.707612	0.930008	0.929286	1.05235	1.99612	0.53493	0.162392	2.79119	0.297605	0.208586	0.72312	0.137187	0.0651944	0.15979	0.0562755	0.198678	1.66188	0.256666	0.0278177	0.426745	2.23247	3.01969	0.72174	0.141365	2.19112	0.216983	1
PI(32:1)	807.502	0.0156636	0.0207262	0.0126925	0.0207412	0.048381	0.0284145	0	0.000233942	0.0410043	0	0	0	0	0.0386024	0	0	0	0	0	0	0.0218412	0.0583971	0.0455474	0	0.0265246	0	0.409091
PI(33:3)	817.487	0.564327	1.39605	0.0729703	0.0917912	0.163468	0.0309731	0	0.0247679	0.209757	0.0903942	0.0826492	4.52613	0.159335	0.355797	0.258592	0.0696571	0.0155589	0	0.0452874	0.252402	0.0163236	0.0290114	0	0.0486135	0.0173872	0.12281	0.863636
PI(34:0) & PA(47:10)	837.549	14.5455	5.90114	13.838	5.07249	24.7615	11.607	11.7373	13.4873	12.1477	25.5596	14.9909	8.31994	13.1348	9.7084	12.7476	8.7634	27.3028	9.92597	10.0529	15.1423	15.6689	16.2983	10.8089	10.2568	16.8954	12.1933	1
PI(34:1)	835.534	0.044167	0.0534221	0.055898	0.0495882	0.0929595	0.160464	0	0	0.0839652	0	0.0404959	0.025649	0.0381359	0	0	0	0.0889722	0.138081	0.0988023	0.0666468	0.104094	0.0614719	0.0909376	0	0.021771	0	0.636364
PI(34:2)	833.518	0.0582601	0.0614429	0.156107	0.172072	0.0732678	0.0755435	0	0.209495	0.0548277	0.0722196	0	0.0469068	0.0503408	0	0.228152	0.0801767	0.531444	0.134899	0.072253	0	0.211372	0.437748	0.0587275	0	0	0.118516	0.727273
PI(34:3)	831.502	0.243746	0.575867	0.0932555	0.0863377	0.0544906	0.109565	0.163214	1.87734	0.059511	0.0295785	0.0768313	0.0423972	0	0.0245391	0.0432989	0.0462327	0.0411527	0	0.178636	0.0945962	0.308641	0.144213	0.0844302	0.000965456	0.0665694	0.110332	0.909091
PI(35:0) & PA(48:10)	851.565	0.501273	0.644635	0.377056	0.40627	0.0756189	0.458355	2.24378	0.113741	0.159506	0.417279	0.700299	0.0785319	0.372669	0.392952	1.09454	0.0690007	0.413439	0.159988	1.28641	0.0575257	0.191831	0.404835	0.413261	0.105033	0.0468447	0.281972	1
PI(36:0) & PA(49:10) & TGox(50:10)+Cl-35	865.581	9.31875	4.20256	12.2377	6.55997	2.86882	10.7899	4.48993	4.41306	9.11634	15.3358	12.8369	8.84868	11.2836	13.2046	17.3316	8.00884	13.417	3.95259	24.2541	21.5186	5.00938	8.07585	13.2026	14.5102	4.94681	12.6252	1
PI(36:1)	863.565	0.0858763	0.0808871	0.129118	0.180867	0.0446675	0.189274	0	0.0118967	0	0.0773376	0.0582844	0.226125	0.089432	0.161746	0.103139	0.339826	0	0	0.100526	0.252822	0	0	0.586224	0.0504704	0	0.11641	0.681818
PI(36:4)	857.518	0.588412	1.20142	0.495918	0.331638	0.431497	0.306792	3.99016	0.162544	0.182041	0	0.146277	0.13423	0.341276	0.189307	0.227349	0.39999	0.648573	1.27505	0.442851	0.117832	0.471233	0.310293	0.708338	0.20895	0.271298	0.869262	0.954545
PI(36:5)	855.502	0.133682	0.133731	0.194111	0.285457	0.4073	0.0998344	0.317645	0.103111	0	0	0.0720519	0.046324	0.10836	0.182193	0.065666	0	0.726263	0	0.0483949	0	0.622736	0.0696326	0	0.169825	0.626811	0	0.681818
PI(37:0) & PA(50:10)	879.596	0.0389577	0.0424832	0.0931344	0.11807	0.111576	0.000699924	0	0.0279654	0	0.0658341	0.0980282	0.0255302	0.0599432	0	0.0541352	0	0.0765736	0.443241	0.0865343	0.087628	0.0292533	0.0254492	0.054701	0.145095	0.106737	0.00826571	0.818182
PI(37:4)	871.534	0.110952	0.140371	0.192331	0.296967	0.467846	0.127873	0.196292	0.0998046	0	0	0.0573268	0.0633274	0	0.0970496	0	0	0.461376	0	0	0.0422552	0.632603	0.166372	0	0.13794	0.867428	0	0.590909
PI(37:5)	869.518	0.00654809	0.0140483	0.0188542	0.0289019	0	0	0	0.0382678	0	0	0.027213	0	0	0	0.0682369	0	0	0	0.0457996	0	0.0703278	0.0418859	0	0	0	0	0.272727
PI(38:2)	889.581	0.0658261	0.0520123	0.102497	0.138579	0.124495	0.0479944	0.17859	0.0620943	0	0.0645074	0.0466136	0.0248753	0.0792678	0.0298226	0	0.0581245	0.504479	0	0.0551835	0.0978041	0.15629	0.0942703	0	0.0846171	0.0178462	0.161349	0.818182
PI(38:3)	887.565	2.14258	1.90232	2.75432	2.71391	1.015	0.438734	1.41578	4.59627	1.33607	0.211489	4.90792	3.18317	0.0707294	4.25062	1.0127	2.43232	2.55586	0.300852	0.0648457	8.98791	3.79599	5.7339	0.744789	1.9795	5.08042	0.362758	1
PI(38:4)	885.549	16.2843	8.77173	16.3952	10.4571	18.05	15.1287	39.8683	16.4544	10.1721	8.7165	13.9059	11.273	13.9378	15.337	6.43299	13.0399	24.0354	35.5506	4.42364	10.1978	27.9905	15.6656	7.6833	17.8373	28.5997	5.28606	1
PI(38:5)	883.534	8.91476	2.63378	11.6321	5.56813	11.4832	8.73771	7.20991	13.4071	5.21453	11.8346	8.80553	5.99097	7.52295	8.94115	9.75726	7.33608	25.0396	8.0222	11.568	19.7653	11.4845	13.6725	8.45178	9.77148	9.06641	5.65001	1
PI(38:6)	881.518	0.119322	0.200366	0.130558	0.198111	0.231473	0.0220332	0.085951	0.0356728	0.0653232	0.658553	0.0325733	0.0359102	0	0.0257274	0.0718662	0.133827	0	0.132374	0.139701	0.027635	0.0123445	0.0289788	0.0438243	0.241958	0.017503	0.716681	0.909091
PI(39:0) & PA(52:10)	907.628	0.0637793	0.0936109	0.0297865	0.0517106	0.280376	0	0.169386	0.0794191	0	0	0.0500162	0.0585946	0	0	0	0	0.0415927	0	0	0	0.133654	0	0	0	0.0471035	0.135087	0.409091
PI(39:2)	903.596	0.458992	0.544602	0.5841	0.93254	1.72811	0.52183	0	1.07235	0.0777808	0.345714	0.411336	0.161142	0.0657777	0.205872	0.0553233	0.109813	3.06541	0	0	0.36935	1.39188	1.38562	0	0.150313	0.481486	0	0.772727
PI(40:6)	909.549	0.017038	0.0192388	0.0723038	0.0817932	0.0382989	0.0299456	0	0.0180078	0	0	0	0.044007	0.0401213	0	0.0663211	0.0867171	0	0.200357	0.0526582	0.0351019	0	0.029306	0.0439809	0	0.0897407	0.263463	0.636364
PI(41:2)	931.628	2.64365	3.81439	1.68816	1.10853	0.326166	1.60411	0.461092	2.50007	0.938949	0.44714	1.03574	13.0283	2.26419	3.83076	3.76471	1.81428	0.44048	0.535557	2.69686	3.02254	1.71543	0.446604	0.766314	2.25999	1.95352	0.841583	1
PI(41:6)	923.565	0.585298	0.712293	0.519419	0.759067	0	2.33699	0	0.0158928	0.882759	0.252397	0.155733	0.739157	0.600653	0.869392	1.83846	0.521801	0.0340131	0	2.23945	0.137097	0.0240195	0	0.494847	0.131398	0.0213137	0.790637	0.818182
PI(48:5)	1023.69	3.58205	8.34954	1.32746	1.85439	0.973723	0.128304	0.229521	0.032215	0.521026	0	0.633339	26.9629	1.30418	5.03533	4.24058	0.558868	0.0399983	0.919943	1.71013	5.35567	0.0664015	0	0.14145	2.86288	0.0336058	0	0.863636
PI-O_31:1_[M-H]1-	779.508	0.614425	0.553564	0.431133	0.493959	0.538833	0.478794	0.352014	0.134809	0.148732	1.63823	0.406804	0.724638	1.56543	0.155961	0.192131	0.327448	1.63072	0.214769	0.102494	1.27177	0.11916	0.161711	0.160677	0.446028	0.167264	0.379422	1
PI-O_36:1_[M-H]1-	849.586	0.0474628	0.0456485	0.0797586	0.114634	0.0347214	0.0855923	0	0	0.136167	0.0751019	0.0808709	0.0241933	0	0.0379821	0.0923181	0	0.00106915	0.155004	0	0.0229064	0	0.0167205	0.122135	0.0860074	0.0587357	0.402206	0.727273
PI-O_38:2_[M-H]1-	875.602	0.0601079	0.0720719	0.0484104	0.0727053	0.190869	0	0	0.0900504	0.173502	0	0.0324075	0	0.0752755	0.0389744	0.0473813	0.050399	0.248122	0	0	0.0256513	0.12006	0.0653822	0	0	0.0239292	0	0.590909
PI-O_38:6_[M-H]1-	867.539	0.729703	1.3872	0.247259	0.173568	0	0.91585	0.341138	0.0452215	0.134919	0.187866	0.145338	4.6022	0.417104	0.507401	0.534872	0.123343	0.178441	0.195454	0.46728	0.374251	0.174477	0.123588	0.0528894	0.131174	0.102346	0.508995	0.954545
PI-O_40:4_[M-H]1-	899.602	2.33046	6.69897	3.55508	7.93172	0.263025	0.227755	0.148972	21.3949	0.167761	0.224426	0.14404	0.148523	0.392481	0.192771	0.0557992	0.235919	0.117804	0.459128	0.266314	8.46939	0.0164079	27.2362	5.45274	0.0410744	0.0552122	0.254958	1
PI-O_40:5_[M-H]1-	897.586	0.00843428	0.0144987	0.0197242	0.0284452	0.040552	0	0	0.021934	0	0	0	0.0218568	0	0	0	0	0.0764532	0	0	0	0.0578785	0.0251714	0.0581053	0	0.0190822	0	0.363636
PI-O_40:6_[M-H]1-	895.571	0.419279	0.794988	0.140628	0.241448	0	1.20825	0	0	0	2.42852	0.0911993	0.192816	0.190423	0.0815791	0	0.0478031	0.0221811	0	0.0584744	0.0976689	0.0432885	0	0.355947	0.205078	0.0254857	0.831606	0.681818
PI-P_33:2_[M-H]1-	803.508	0.0628393	0.0597238	0.0439054	0.065465	0	0.142758	0.146419	0.01495	0.113097	0	0.00192237	0.079318	0.0967582	0.0331707	0.0406918	0.0649096	0.0209678	0	0.0648199	0.0211396	0	0.0447066	0.237208	0.0324219	0	0	0.727273
PS_27:0_[M-H]1-	664.419	2.217	1.47381	1.65334	1.39096	1.59089	4.30945	0.243887	4.92353	0.998618	1.52595	1.90766	1.29703	2.35844	3.01458	0.651411	0.179037	2.81447	0.00888178	0.524716	2.45186	4.20023	3.46506	2.28936	0.271814	1.54967	1.43352	1
PS_29:1_[M-H]1-	690.435	0.0436142	0.0997669	0.0702918	0.141122	0	0	0	0.317801	0.0418022	0.0765387	0	0	0	0	0.0480808	0	0	0	0.0560885	0.0313304	0.041618	0.488361	0	0	0	0.178023	0.409091
PS_34:4_[M-H]1-	754.466	0.0261558	0.0354913	0.00910028	0.0168361	0.0779904	0.023595	0	0.0142059	0.0540024	0	0.0917642	0	0	0	0	0	0	0	0	0	0	0.0291521	0	0.0454031	0.0346482	0	0.363636
PS_34:6_[M-H]1-	750.435	0.00412511	0.0130447	0.0256155	0.0501046	0.0412511	0	0	0	0	0	0	0	0	0	0	0	0	0	0.0304112	0.0244196	0.0286195	0	0.0484252	0	0	0.17551	0.272727
PS_38:6_[M-H]1-	806.498	0.00993624	0.0163959	0.0127897	0.0199541	0	0.0298832	0	0.0276676	0	0	0	0	0.0418116	0	0.0529567	0	0	0	0	0.0333196	0.0243743	0	0	0.0428254	0	0	0.318182
PS_42:11_[M-H]1-	852.482	0.0167531	0.0284403	0.019291	0.0456899	0.0777259	0	0	0	0.047406	0	0	0.0423991	0	0	0	0	0	0	0	0	0	0.0188408	0	0.0339447	0.0188065	0.1599	0.318182
PS_42:9_[M-H]1-	856.513	0.0893549	0.144813	0.0513446	0.164145	0.120389	0	0	0	0.435944	0.247345	0	0.0205634	0.0388761	0.030431	0	0	0	0	0	0	0	0	0	0.0451945	0	0.570941	0.363636
PS_44:10_[M-H]1-	882.529	0.249498	0.171286	0.462654	0.470404	0.133178	0.322403	0.175818	0.37036	0.247323	0.07244	0.184434	0.22831	0.65864	0.10207	0.149982	0.505489	0.301742	0.557352	0.285998	1.76049	0.211734	0.0785009	0.495061	0.286612	0.0462546	0.872636	1
PS-O_29:1_[M-H]1-	664.456	0.206968	0.319274	0.147346	0.227199	0.0911802	0.17799	1.10573	0.101005	0.131493	0.169073	0.0462535	0.137638	0.0577122	0.0516096	0.215638	0	0.170109	0	0.657111	0.00119232	0.0768963	0.0309003	0	0.0354257	0.0218525	0.559023	0.863636
PS-O_30:0_[M-H]1-	692.487	0.0525003	0.0983371	0.0224788	0.0740536	0.311094	0	0.119667	0	0	0	0	0.0131749	0.0447401	0.0363268	0	0	0	0	0	0	0	0.0123871	0	0	0	0.257358	0.318182
SM_33:1_[M+OAC]1-	747.566	2.60893	2.63709	1.51366	1.57564	8.08405	1.5375	0.170138	0.0699254	3.21841	0.772047	1.99062	6.35636	2.03625	1.85403	2.1903	1.36583	0.0376457	1.20592	1.61269	2.22579	0.206527	0.108394	0.855574	1.44457	0.967608	5.94307	1
SM_34:1_[M+OAC]1-	761.581	0.124978	0.208461	0.128075	0.113988	0.0785217	0.0218486	0.712674	0.0485409	0.0853711	0.0891071	0.0535118	0.00671547	0.0922181	0.0612672	0.0253406	0.172135	0.330518	0.381154	0.0785629	0.105208	0.086646	0.0831485	0.0210791	0.0554557	0.110139	0.0875164	1
SM_34:2_[M+OAC]1-	759.566	0.890446	2.21527	0.933797	1.58803	0.046835	0.189174	0.13572	7.17562	0.0937361	0	0.0962309	0.300692	0.614717	0.251743	0.0638711	0.0736458	1.85903	0.11408	0.193506	0.143587	3.59605	4.65133	0.265197	0.136635	3.20571e-05	0.1086	0.954545
SM_35:1_[M+OAC]1-	775.597	0.0318601	0.0292609	0.0552153	0.057775	0.0622446	0.0742007	0	0	0.0543126	0	0.0410422	0.0495158	0.037285	0	0.10016	0.0540036	0	0.14694	0	0.049822	0	0	0	0.10619	0.0586011	0.146867	0.590909
SM_36:1_[M+OAC]1-	789.613	16.5185	8.36772	16.6592	6.72752	16.0262	16.5216	13.9548	37.7928	10.4309	21.9174	12.0834	8.64885	11.7497	16.0597	13.5333	9.32545	21.7415	10.8804	13.4258	20.3591	25.8229	30.9868	14.4225	10.5488	12.2622	16.6011	1
SM_37:1_[M+OAC]1-	803.628	0.317598	0.249248	0.356594	0.584788	0.068473	0.471143	0	0	0.484687	0.0893167	0.45185	0.420169	0.662534	0.527811	0	0.916057	0	0	0.514967	0.312701	0.0165536	0	1.99236	0.176009	0.0671249	0.283365	0.727273
SM_38:1_[M+OAC]1-	817.644	12.9698	10.1957	14.1571	14.2646	0.101785	15.1087	1.41938	2.1287	28.7093	24.7828	12.7354	7.88468	22.9963	13.8307	33.0775	20.7011	4.11107	3.56561	41.816	7.98509	1.71065	0.817578	20.1245	6.42703	0.770194	28.7793	1
SM_39:1_[M+OAC]1-	831.66	0.484814	0.402187	0.136987	0.253572	1.48573	0.693522	0.349085	0.421021	0.336963	0.511339	0.597357	0.0413457	0.220264	0.19151	0.147111	0	0.04405	0	0	0.0292943	0.493768	0.124132	0	0	0.805492	0	0.727273
SM_40:1_[M+OAC]1-	845.675	0.220509	0.561305	0.128553	0.146989	0.0870236	0.00652148	1.81061	0.148169	0.00667882	0.11652	0.014477	0.00546808	0.00744665	0.00216878	0.00663356	0.0672568	0.419376	0.31177	0.0234979	0.0342623	0.141192	0.357264	0.062259	0.0375231	0.0263213	0.0552815	1
SM_41:0_[M+OAC]1-	859.691	0.310357	0.880341	0.232196	0.480257	0.125609	0.0244567	0	2.81097	0	0	0.142541	0	0	0	0	0	0	0.0992701	0	0	1.57392	0.359789	0	0	0.753367	0	0.363636
SM_41:1_[M+OAC]1-	857.675	5.603	3.78147	3.82573	1.72068	10.4248	5.60616	0	4.98971	5.904	12.6991	6.94193	1.89997	4.52158	3.04269	5.04144	3.1401	3.13587	0.165644	4.2853	2.14771	5.12368	5.00721	3.68905	2.92852	6.91877	4.32541	0.954545
SM_42:1_[M+OAC]1-	873.707	0.792468	0.721973	0.583446	0.617633	0.18726	2.08592	0	0.102759	0.50532	0.256994	1.04329	0.800158	1.16013	1.78286	1.71319	0.293837	0.0806745	0.173172	1.78451	0.975159	0.130892	0.0498273	0.827758	0.344939	0.497033	0.130353	0.954545
SM_42:2_[M+OAC]1-	871.691	2.64918	1.29948	1.50307	1.0832	3.39029	4.95671	0.157453	2.67621	1.90369	3.26415	2.82169	1.29059	3.15079	2.88021	0.469862	0.615116	1.16081	0.214989	0.76157	1.26232	3.16188	2.16994	2.81818	0.377678	2.97975	2.04481	1
SM_43_1_[M+OAC]1-	887.722	0.189557	0.185836	0.0605549	0.0772784	0.329026	0.396012	0	0.051008	0.0935946	0.277794	0.548346	0.0271369	0.0962524	0.0764043	0.0632801	0	0.0239785	0	0.196354	0.00704512	0.0894453	0.0480228	0.00476024	0.0661711	0.227601	0	0.818182
SM_44:1_[M+OAC]1-	901.738	7.0524	5.20357	5.67903	4.14385	3.71629	7.9998	0	1.67097	12.3005	17.0747	10.231	3.60997	8.1875	5.7333	11.0435	5.57184	1.44299	0.482443	11.6872	2.95441	2.41316	2.7106	8.11717	5.16659	4.25306	12.3054	0.954545

## Sheet: HumanPreg,SER,Sig,-veFA,Whole
						Human	Human	Human	Human	Human	Human	Human	Human	Human	Human	Human	Human	Human	Human	Human	Human	Human	Human	Human	Human	Human	Human	Human	Human	Human	Human
						SER	SER	SER	SER	SER	SER	SER	SER	SER	SER	SER	SER	SER	SER	SER	SER	SER	SER	SER	SER	SER	SER	SER	SER	SER	SER
						Pregnant	Pregnant	Pregnant	Pregnant	Pregnant	Pregnant	Pregnant	Pregnant	Pregnant	Pregnant	Pregnant	Pregnant	Pregnant	Pregnant	Pregnant	Pregnant	Pregnant	Pregnant	Pregnant	Pregnant	Pregnant	Pregnant	Pregnant	Pregnant	Pregnant	Pregnant
		000min		120min		000min	000min	000min	000min	000min	000min	000min	000min	000min	000min	000min	000min	000min	000min	120min	120min	120min	120min	120min	120min	120min	120min	120min	120min	120min	120min
Variable	m/z	Mean	St Dev	Mean	St Dev	1002	1009	1017	1019	1020	1021	1026	1028	1031	1036	2007	2008	2019	2028	1002	1009	1015	1017	1020	1028	1031	1036	2007	2008	2019	2028	Val
FA(12:0)	199.17	16.6014	7.30044	13.8559	6.20562	30.3331	15.9606	9.80861	8.70965	16.1153	10.9767	20.8651	27.2652	13.3743	9.49456	12.7007	13.2373	15.0654	28.5126	12.2404	9.12044	10.4064	12.5171	10.9451	12.3686	32.2081	13.5842	12.0314	10.2677	12.3754	18.2058	1
FA(12:1)	197.155	1.14985	0.497656	0.966863	0.246049	2.34583	1.63461	1.12963	0.682692	0.893334	0.636132	1.25718	1.52665	1.25213	0.704479	0.679	0.685932	1.07245	1.59781	1.20928	0.820988	0.865474	0.670833	0.988464	0.89866	1.49625	1.04989	0.970342	0.698053	0.71862	1.2155	1
FA(14:0)	227.202	19.9241	8.863	15.66	10.4804	39.5575	16.6849	11.9107	8.58579	25.5319	9.37834	25.0816	26.6849	22.2348	17.4426	12.6958	12.309	21.2166	29.6235	12.2961	11.489	9.3165	9.87975	11.2633	11.9353	47.4008	21.0114	12.3586	13.674	11.0406	16.2541	1
FA(14:1)	225.186	2.04572	1.50455	1.47032	1.24975	6.3709	2.59544	1.09176	0.624026	2.308	0.465829	1.36657	1.77808	3.26041	2.94707	1.09553	0.996709	2.00485	1.73492	1.21602	1.38575	0.692508	0.576973	1.08017	0.688438	4.81325	3.09615	0.782926	1.46327	0.758883	1.08946	1
FA(15:0)	241.217	7.08564	4.07903	4.93866	1.29694	5.09153	4.38773	4.34543	3.39991	2.92355	3.07051	10.1814	11.3913	12.0619	13.647	3.98415	4.25712	7.2967	13.1606	4.92054	7.08941	3.7954	3.12208	3.3929	5.22017	5.45957	4.23613	5.53193	4.14763	5.17257	7.17554	1
FA(16:0)	255.233	445.85	55.3691	423.23	70.801	387.113	468.63	416.021	478.422	432.833	521.613	512.844	473.874	418.411	311.901	422.652	461.671	434.113	501.801	378.648	415.21	448.837	508.353	460.179	501.129	293.868	321.51	401.387	384.067	510.781	454.791	1
FA(16:1)	253.217	16.3861	11.8052	17.3469	15.1544	28.3747	25.8867	11.7361	7.12369	9.64031	2.89705	3.35291	11.7998	31.0987	42.15	18.7922	13.2151	19.1312	4.20653	13.4649	14.1226	7.13682	4.7182	16.7573	6.36948	35.5209	52.2127	10.5421	34.328	6.66333	6.32667	1
FA(16:2)	251.202	0.753843	0.321141	0.676787	0.389147	1.2898	0.706504	0.607703	0.355724	0.738603	0.358445	0.939403	0.983795	1.03043	1.05519	0.401656	0.3883	0.545512	1.15273	0.668691	0.629539	0.498061	0.296985	0.592381	0.502218	1.77746	0.925901	0.432743	0.578258	0.388385	0.830829	1
FA(16:3)	249.186	0.628877	0.394513	0.488805	0.342822	1.2989	0.463765	0.566831	0.184023	0.512837	0.232307	1.11401	1.05344	0.672344	0.575164	0.200536	0.279488	0.394308	1.25634	0.326805	0.448409	0.368309	0.291806	0.352184	0.23393	1.49357	0.620472	0.429967	0.498905	0.198208	0.603092	1
FA(17:0)	269.249	2.73013	1.1092	2.17104	0.538976	2.24693	2.00239	2.26406	1.70767	1.52731	1.65096	3.06314	3.58011	3.93614	5.17018	1.74934	2.14414	3.1821	3.99739	2.33491	3.18097	1.79921	1.52232	1.56169	2.26013	1.93514	1.53897	2.78811	2.28153	2.08315	2.76637	1
FA(18:0)	283.264	259.059	51.1525	256.267	70.0532	189.93	264.923	275.112	322.008	268.53	353.665	279.814	269.993	193.363	159.618	260.441	290.076	244.814	254.534	236.072	259.914	298.514	350.725	256.222	341.247	125.321	159.435	244.214	214.8	340.955	247.788	1
FA(18:1)	281.249	122.455	33.6612	138.316	60.2253	158.271	119.143	111.652	92.1576	115.727	57.2418	106.065	112.062	147.064	197.562	157.403	110.866	114.086	115.071	148.752	111.48	91.5305	73.854	137.385	67.6389	222.915	258.065	167.208	175.482	75.4972	129.983	1
FA(18:2)	279.233	57.9233	25.7235	70.9737	35.78	72.6728	42.9552	78.7594	49.7599	67.7692	25.4526	22.2945	35.4125	81.3353	113.779	61.1783	60.7115	70.6518	28.194	106.002	86.2297	71.0684	22.0517	65.679	31.1784	138.433	85.5206	74.8112	99.4589	19.3456	51.9057	1
FA(18:3)	277.217	4.01802	1.66653	4.09586	1.81164	5.5792	3.72243	3.6942	2.01705	2.51385	1.71398	5.02991	5.25947	3.53407	7.22057	2.71498	3.23305	3.49924	6.52034	4.41948	3.61179	3.02618	1.84825	4.27961	2.75357	8.43996	4.27257	3.92652	6.04533	1.91918	4.6079	1
FA(18:4)	275.202	0.172835	0.163655	0.141055	0.0913503	0.332246	0.0810922	0.189461	0.0605907	0.112354	0.00883466	0.392786	0.452733	0.074496	0.199263	0.0486914	0.0321193	0	0.435029	0.099462	0.150286	0.105312	0.0550864	0.197754	0.102859	0.336177	0.280305	0.0323168	0.141999	0.0555039	0.135599	0.961538
FA(19:1)	295.264	0.559257	0.260197	0.526446	0.206038	0.804837	0.400346	0.455628	0.198302	0.439428	0.270305	0.706734	0.577794	0.777712	1.0077	0.299494	0.423443	0.471426	0.996456	0.631162	0.695573	0.350803	0.271092	0.357226	0.511453	0.982673	0.541651	0.34824	0.525541	0.376118	0.72582	1
FA(20:1)	309.28	1.14895	0.570855	1.47365	1.34987	2.16284	0.676031	0.788499	0.673714	1.59761	0.512942	0.651921	0.970115	1.34077	2.37176	1.10598	0.997448	1.42232	0.813414	1.43293	1.37232	0.738933	0.517809	0.646658	0.714683	5.32028	2.21861	1.07717	2.2083	0.464895	0.971227	1
FA(20:2)	307.264	1.08604	0.683684	1.40274	1.63521	2.62981	0.679777	0.834009	0.634204	1.89058	0.328295	0.509685	0.600404	1.66964	1.874	0.783359	0.710988	1.39804	0.661796	1.47241	1.29427	0.709669	0.235524	0.492566	0.565457	6.36377	1.50711	1.06596	1.55369	0.283625	1.28883	1
FA(20:3)	305.249	3.32761	1.59565	4.76878	2.80224	4.39634	2.33203	3.81309	2.9	5.0867	1.15791	1.11007	1.19397	4.6828	5.05463	5.12199	3.84567	4.47477	1.41657	9.5282	4.33505	4.33869	1.43314	2.28702	1.79028	6.84134	8.5784	5.59257	7.05895	1.29337	4.1484	1
FA(20:4)	303.233	25.0857	21.5478	27.6861	16.0355	36.8074	15.9397	45.9288	13.1714	30.8366	5.67222	0.344739	5.94629	41.2748	77.0805	27.7699	13.5514	36.5486	0.327449	45.3148	47.9475	32.699	4.39469	14.5981	7.0899	33.3902	48.3085	33.3109	27.6396	6.61197	30.9275	1
FA(20:5)	301.217	1.86864	0.801578	1.81331	0.882107	2.84194	1.33115	1.72632	0.710717	1.27289	0.853846	2.32547	2.77617	2.08135	2.81809	1.2447	1.24622	1.79476	3.13738	3.5544	1.71388	1.30005	0.837998	1.62624	1.51202	3.46207	1.47526	1.6244	1.48385	0.844468	2.32513	1
FA(22:1)	337.311	0.19274	0.161649	0.160557	0.127269	0.314564	0.092911	0.125941	0.0527019	0.145729	0.0563398	0.362056	0.103474	0.175292	0.556851	0.03343	0.155199	0.0828902	0.440984	0.250123	0.332398	0.0750888	0.1072	0.0460264	0.101435	0.451958	0.137938	0.0886723	0.0983325	0.0296093	0.207906	1
FA(22:2)	335.296	0.050639	0.0468218	0.05476	0.0952189	0.0741138	0	0.0135189	0.0101703	0.0307267	0	0.109722	0.0588676	0.0821112	0.117647	0.0236902	0.0157457	0.0320983	0.140535	0.0290529	0.0720937	0.0142356	0.0124833	0.024429	0.0207561	0.349293	0.0469825	0	0.0333583	0	0.0544351	0.846154
FA(22:3)	333.28	0.0599226	0.0473374	0.110164	0.156444	0.100492	0.0103656	0.067781	0.041528	0.139049	0	0.0866773	0.0170984	0.0443015	0.112111	0.00935972	0.0137655	0.069529	0.126859	0.0848391	0.0936302	0.0840027	0.0444026	0.016328	0.0129731	0.57096	0.221981	0.108094	0.0348229	0.0274969	0.022443	0.961538
FA(22:4)	331.264	0.534698	0.500972	0.768535	0.760353	1.4888	0.341687	0.655596	0.383359	0.90278	0.209731	0.0264194	0.0479815	0.711238	1.54316	0.275255	0.166031	0.708566	0.0251659	1.31897	0.582621	0.659126	0.0772096	0.47217	0.0470856	2.84046	0.625058	1.13524	0.618456	0.0955253	0.750492	1
FA(22:5)	329.249	1.55501	1.4503	2.0635	1.37898	2.93323	1.52884	2.69172	0.816467	1.84005	0.120672	0.00786891	0.65624	1.75438	5.35113	1.05003	0.72076	2.27538	0.0233292	1.96012	3.31105	2.43448	0.172378	1.81324	0.571685	4.57546	1.74116	3.85553	1.78702	0.177407	2.3625	1
FA(22:6)	327.233	7.67298	5.92039	8.49407	4.65117	14.5741	6.86455	13.9695	4.58692	8.09873	1.42276	0	3.91798	12.5758	18.1756	5.53808	4.04035	13.6282	0.0290448	11.6686	13.2152	8.59751	1.41318	6.74447	2.49451	13.0391	7.19883	14.2866	9.01161	1.81383	12.4453	0.961538
FA(24:1)	365.342	0.0608647	0.122577	0.0534134	0.0881949	0.0519051	0.0133527	0.0256961	0.011475	0.0230176	0.0133669	0.0724933	0.0159167	0.126023	0.470042	0.00840954	0	0.0204071	0	0.0312839	0.101049	0.0118585	0	0	0.0258179	0.318977	0.0329193	0.0379059	0	0.0295834	0.0515668	0.807692
FA(24:2)	363.326	0.00830483	0.0131897	0.0120884	0.0168496	0.0126232	0.0117586	0.0150112	0	0.00991862	0.0199816	0	0	0	0	0	0	0	0.0469744	0.039415	0.0201611	0.0134923	0	0	0	0.0492477	0.0063465	0	0	0	0.0163976	0.461538
FA(24:4)	359.295	0.00341311	0.00579525	0.00799666	0.0107406	0	0	0	0.0107315	0.00976875	0	0	0	0	0	0	0.0107337	0	0.0165496	0.0135836	0.0302297	0	0	0	0	0.017763	0	0.0211506	0.013233	0	0	0.346154
FA(26:2)	391.358	0.00177379	0.00663691	0.00499689	0.00801575	0	0	0	0	0	0	0.024833	0	0	0	0	0	0	0	0	0	0.0132827	0	0	0.0146339	0.00886956	0	0	0	0	0.0231765	0.192308

## Sheet: HumanNon-Pr,SER,Sig,-veFA,Whole
						Human	Human	Human	Human	Human	Human	Human	Human	Human	Human	Human	Human	Human	Human	Human	Human	Human	Human	Human
						SER	SER	SER	SER	SER	SER	SER	SER	SER	SER	SER	SER	SER	SER	SER	SER	SER	SER	SER
						Non-pregnant	Non-pregnant	Non-pregnant	Non-pregnant	Non-pregnant	Non-pregnant	Non-pregnant	Non-pregnant	Non-pregnant	Non-pregnant	Non-pregnant	Non-pregnant	Non-pregnant	Non-pregnant	Non-pregnant	Non-pregnant	Non-pregnant	Non-pregnant	Non-pregnant
		000min		120min		000min	000min	000min	000min	000min	000min	000min	000min	120min	120min	120min	120min	120min	120min	120min	120min	120min	120min	120min
Variable	m/z	Mean	St Dev	Mean	St Dev	M009	M007	M003	M018	M014	M021	M033	M034	M007	M009	M006	M003	M008	M018	M014	M020	M021	M034	M033	Val
FA(12:0)	199.17	16.5528	3.82241	15.5596	5.55759	17.7976	19.9149	21.261	20.148	13.1601	13.0658	11.0399	16.0353	20.7531	9.71743	13.0444	9.72967	16.3662	14.7035	22.8968	11.5843	14.5591	26.4206	11.3802	1
FA(12:1)	197.155	1.03522	0.115529	0.992892	0.38165	1.16016	1.10888	1.14813	1.00827	0.875737	1.0733	1.05041	0.856893	1.89012	0.75923	0.738681	0.635991	1.42257	0.886352	1.24049	0.726943	0.858118	1.01212	0.751201	1
FA(14:0)	227.202	19.8016	5.56334	17.4231	7.60311	29.3929	26.197	18.5693	16.0086	12.9594	18.1601	15.7991	21.3262	23.2229	10.1413	11.9519	8.88975	19.7556	22.5887	34.7245	16.1502	14.2104	19.1087	10.9107	1
FA(14:1)	225.186	2.36669	1.43004	1.62448	1.04005	5.43923	2.79013	1.28581	1.18514	0.915268	2.44088	2.37342	2.50361	1.6121	0.904476	0.867353	0.50905	3.27689	1.98878	3.79778	1.56156	1.32803	1.17243	0.850829	1
FA(15:0)	241.217	6.40304	2.02657	5.92049	2.42148	4.48063	5.82397	5.7052	10.0694	5.23572	8.31987	4.21176	7.37772	9.46846	4.78475	4.26764	2.97659	5.65629	5.75688	5.06229	7.39516	6.52815	10.4237	2.80548	1
FA(16:0)	255.233	398.97	64.2145	426.745	54.6909	256.082	420.931	447.423	424.487	444.395	385.094	370.673	442.671	407.415	470.537	466.291	483.281	440.604	313.353	351.099	390.718	460.393	459.253	451.248	1
FA(16:1)	253.217	21.4994	11.8403	16.2076	9.29082	39.7099	19.9042	12.3189	9.29392	11.2217	22.9111	38.6454	17.9897	11.3724	7.84658	10.2837	5.75403	35.6067	16.99	24.2097	26.3524	13.6842	7.80663	18.3772	1
FA(16:2)	251.202	0.792747	0.402241	0.743061	0.382306	1.68325	0.603381	0.809286	0.413355	0.417819	0.904449	0.797905	0.712526	1.05176	0.386529	0.413075	0.399409	0.902884	1.2131	1.52353	0.59577	0.564364	0.697806	0.425436	1
FA(16:3)	249.186	0.528137	0.364805	0.598871	0.388406	1.39973	0.569457	0.440263	0.283744	0.30205	0.453386	0.446925	0.32954	1.36588	0.556785	0.331627	0.200581	0.565495	1.07655	1.03445	0.541206	0.284184	0.371908	0.258909	1
FA(17:0)	269.249	2.78107	1.16631	2.52303	1.04458	1.70216	2.52693	2.28939	5.41549	2.47599	3.21784	1.87197	2.74883	2.92992	2.38193	1.8345	1.57943	2.2577	2.0378	1.94765	3.15034	2.95002	5.18692	1.4971	1
FA(18:0)	283.264	226.861	56.8663	261.07	67.0321	116.462	236.979	285.716	305.259	218.658	218.777	202.564	230.472	213.665	337.037	305.522	342.022	252.381	154	159.542	220.135	293.904	321.619	271.943	1
FA(18:1)	281.249	141.193	44.778	127.303	43.4942	213.717	122.33	117.963	93.2154	116.283	139.446	207.893	118.698	146.645	73.9552	108.715	76.0358	166.617	174.683	192.994	161.725	94.4942	78.7863	125.685	1
FA(18:2)	279.233	93.3556	34.0659	67.0162	35.6233	154.841	71.1936	60.0273	61.6124	114.357	118.601	98.0204	68.1924	85.6349	35.3118	45.7765	38.2095	35.3472	139.613	109.068	91.0971	49.408	34.1134	73.5993	1
FA(18:3)	277.217	4.8078	1.71484	4.23974	2.07336	7.87276	3.28879	4.8989	2.11446	6.02671	4.48512	4.79201	4.98368	8.44986	2.1344	2.76545	2.06872	3.58965	7.00855	5.68533	4.30878	4.77762	2.85111	2.99771	1
FA(18:4)	275.202	0.118748	0.0951316	0.178329	0.151971	0.317629	0.144981	0.0732795	0.0290411	0.0549702	0.162173	0.132014	0.035898	0.483615	0.0906507	0.152068	0.0236954	0.258246	0.313128	0.356439	0.0268877	0.0957823	0.0930825	0.0680231	1
FA(19:1)	295.264	0.529314	0.201408	0.542408	0.223438	0.902843	0.475359	0.49241	0.260841	0.390893	0.734156	0.532089	0.44592	0.875101	0.356718	0.316429	0.419561	0.576628	0.984599	0.71005	0.4274	0.513645	0.440749	0.345613	1
FA(20:1)	309.28	1.55471	1.15283	1.4616	1.08315	4.28644	1.17686	0.931087	0.673041	1.11703	1.72949	0.999046	1.52467	1.22589	0.661024	0.840327	0.620244	1.00885	3.81781	3.28267	1.72009	1.07376	0.754451	1.07244	1
FA(20:2)	307.264	1.65435	1.45462	1.3854	1.35228	5.13911	1.4886	0.609096	0.804164	1.11393	1.60342	0.9348	1.5417	1.04542	0.736946	0.628214	0.495244	0.641484	4.3302	3.75032	1.50425	0.977903	0.424253	0.705194	1
FA(20:3)	305.249	4.8996	1.73833	3.91175	2.03717	8.25761	4.78094	2.87659	5.36538	5.46566	5.03766	2.61881	4.79414	3.07563	3.42089	2.74213	2.22612	1.19517	8.33538	6.56474	5.04201	3.96234	2.9484	3.51645	1
FA(20:4)	303.233	36.6472	24.8849	29.713	22.2843	93.5307	41.6616	9.81211	29.0075	27.995	33.8011	22.1394	35.2299	35.0628	26.1868	14.6966	16.4867	6.74768	87.4459	45.381	37.1467	23.6166	18.5581	15.5148	1
FA(20:5)	301.217	2.27168	0.907717	1.96926	1.18181	4.27039	1.63608	1.59748	2.17718	2.18624	1.68343	1.78746	2.8352	2.74314	1.24065	1.34227	0.968605	1.13288	4.77894	3.11673	2.21415	1.87972	1.244	1.00079	1
FA(22:1)	337.311	0.152674	0.123353	0.141429	0.0860688	0.346494	0.11503	0.20547	0	0.0336321	0.30436	0.0960315	0.120375	0.185637	0.123338	0.0839598	0.0736394	0.0717693	0.333647	0.257583	0.0888417	0.127496	0.143494	0.0663114	0.947368
FA(22:2)	335.296	0.0547997	0.072279	0.0548504	0.0690008	0.214537	0.0443556	0.0134618	0	0	0.101307	0.0268635	0.0378728	0.0990149	0.030279	0.00978149	0.0137565	0	0.204347	0.158186	0.0398694	0	0.0333266	0.0147932	0.789474
FA(22:3)	333.28	0.0995004	0.160507	0.0692884	0.111147	0.488235	0.0463247	0.00969453	0.0536687	0.0248401	0.117291	0.0206776	0.0352726	0.0431673	0.015965	0	0.0337721	0	0.270837	0.309448	0.0473653	0	0	0.0416173	0.789474
FA(22:4)	331.264	1.02674	1.01404	0.804285	0.938347	3.07945	0.78364	0.101809	0.215518	0.401679	1.91804	0.56635	1.14743	0.76455	0.424174	0.229658	0.263707	0.10882	2.98624	1.94015	1.46671	0.387029	0.115188	0.160909	1
FA(22:5)	329.249	2.21667	1.36935	2.0523	1.59828	5.24701	1.85901	0.656292	1.26595	2.02057	2.69016	1.75502	2.23936	3.81677	1.58295	0.775018	0.670909	0.895677	5.31254	3.5499	2.39981	2.37101	0.492501	0.708174	1
FA(22:6)	327.233	11.7682	5.53652	9.70186	6.58638	21.9236	11.6135	2.75555	9.60645	11.9122	13.0196	8.20011	15.1143	15.0432	8.67466	5.36182	5.39653	3.01259	24.8072	15.6692	11.8121	7.01751	5.89604	4.02956	1
FA(24:1)	365.342	0.0383206	0.0626223	0.0278784	0.0429878	0.179725	0.0125058	0.0104646	0.0270632	0	0.0768062	0	0	0.0592265	0	0.0100059	0.0088336	0	0.119054	0.0945777	0	0	0	0.0149643	0.578947
FA(24:2)	363.326	0.0102458	0.0165809	0.00550202	0.010657	0.0262124	0	0	0	0	0.0440471	0.0117069	0	0	0	0	0.00787858	0	0.0354084	0.00714259	0	0	0	0.0100926	0.368421
FA(24:4)	359.295	0.00701997	0.0152527	0.012189	0.0130545	0.0430097	0	0	0	0	0.01315	0	0	0	0	0.00871265	0	0	0.0259704	0.0267305	0.0220787	0.0179924	0.0325945	0	0.421053
FA(26:2)	391.358	0.00243831	0.00493873	0.00144384	0.00478868	0.00600832	0	0	0	0	0.0134982	0	0	0	0	0	0	0	0	0	0	0.0158823	0	0	0.157895
