# Supplementary material for: A high-throughput platform for detailed lipidomic analysis of a range of mouse and human tissues
Source: Anal Bioanal Chem. 2020 Mar 7;412(12):2851–62. doi: 10.1007/s00216-020-02511-0 (PMC7196091; doi:10.1007/s00216-020-02511-0)
Supplement: Supplementary file 5 — (XLSX 350 kb) [file 216_2020_2511_MOESM5_ESM.xlsx]

## Sheet: Mouse,ADI,Sig,+ve,Whole
						Mouse	Mouse	Mouse	Mouse	Mouse	Mouse	Mouse	Mouse	Mouse	Mouse	Mouse	Mouse	Mouse	Mouse	Mouse	Mouse	Mouse
						Adipose	Adipose	Adipose	Adipose	Adipose	Adipose	Adipose	Adipose	Adipose	Adipose	Adipose	Adipose	Adipose	Adipose	Adipose	Adipose	Adipose
						lean	lean	lean	lean	lean	lean	lean	lean	obese	obese	obese	obese	obese	obese	obese	obese	obese
		Lean		Obese		Whole	Whole	Whole	Whole	Whole	Whole	Whole	Whole	Whole	Whole	Whole	Whole	Whole	Whole	Whole	Whole	Whole
Variable	m/z	Mean	St Dev	Mean	St Dev	18C36	18C37	18C40	18C41	18C42	NPC1M	NPC2M	NPC3M	18F50	18F52	18F54	18F55	18F57	NPF1	NPF2	NPF4	NPF5	Val
Cer(40:02)_[M+H]1+	620.598	0.000512862	0.00145059	0.154911	0.379987	0	0	0	0	0	0.0041029	0	0	0	0	1.14809	0	0.00680846	0.0093861	0	0.229919	0	0.294118
Cer(42:01)_[M+H-H2O]1+	632.634	0.00107515	0.00205883	0.251595	0.506628	0	0	0	0	0.00331853	0.00528263	0	0	0	0	0.917387	0	0.00381103	0	0	1.33469	0.008468	0.352941
DG(24:01)_[M+H-H2O]1+	437.363	2.07922	0.768693	3.84141	6.1765	1.72486	3.77355	2.15695	2.07969	2.06464	1.0941	1.67557	2.06443	0.644139	0.880137	14.6839	1.00557	0.685431	0.632921	0.424886	14.7795	0.836237	1
DG(30:01)_[M+H-H2O]1+	521.456	6.14227	1.13934	11.9051	5.89912	5.91306	6.71843	7.34332	6.75124	6.4493	4.3068	7.09848	4.55756	9.46567	10.2674	0	10.9329	13.917	12.4558	12.2514	22.3905	15.4651	0.941176
DG(30:02)_[M+H-H2O]1+	519.441	0.898392	0.250189	1.93139	1.11395	0.860135	0.394644	1.12021	1.0401	0.883361	0.795252	1.21817	0.875272	2.059	2.31866	0	2.41427	2.61217	2.61803	2.60684	0	2.75353	0.882353
DG(32:01)_[M+H-H2O]1+	549.488	63.115	8.80987	72.6692	18.3604	63.9594	61.4287	73.4619	70.2543	66.9313	50.4758	68.6066	49.8019	54.3074	66.1376	116.452	59.1227	66.0276	65.7759	69.5033	83.369	73.3275	1
DG(33:01)_[M+H-H2O]1+	563.503	1.69336	0.540685	3.50013	1.43846	1.41182	0.644248	2.14472	1.44305	1.59574	2.15912	2.2787	1.86947	3.17954	3.86928	0	3.73341	4.36053	4.11512	4.51837	2.97057	4.75438	0.941176
DG(33:02)_[M+H-H2O]1+	561.488	0.631262	0.261465	0.962038	0.5548	0.585232	0.158974	0.617949	0.452669	0.627907	0.942401	0.979966	0.685001	1.03716	1.30294	0	1.09866	1.28631	1.31805	1.29964	0	1.31559	0.882353
DG(33:03)_[M+H-H2O]1+	559.472	0.00426512	0.00605117	0.199203	0.558473	0.0127238	0	0	0	0.00274676	0.014733	0.00391747	0	0.0258929	0.00778328	1.68824	0.0112448	0.0305253	0.00527836	0.00939526	0	0.014468	0.705882
DG(34:01)_[M+H-H2O]1+	577.519	195.616	23.3557	260.883	178.911	184.667	240.422	219.326	197.944	192.509	175.366	181.608	173.089	165.552	221.881	729.54	189.828	173.792	189.532	214.632	277.678	185.517	1
DG(34:02)_[M+NH4]1+	610.54	0.0113452	0.014817	0.188126	0.538387	0.00282423	0.0457909	0	0.0153532	0.00256224	0.00974165	0.0041158	0.0103737	0	0.0226325	1.62361	0.0214782	0.0105973	0	0.0148233	0	0	0.705882
DG(34:03)_[M+H-H2O]1+	573.488	20.3427	3.73152	15.4136	6.54235	19.6509	15.4518	16.755	18.1515	20.3574	25.4713	25.661	21.2428	17.8022	23.3493	0	15.5827	15.8997	17.6384	20.5648	14.1462	13.7392	0.941176
DG(35:01)_[M+H-H2O]1+	591.535	1.19559	0.360164	1.95876	0.99449	1.07758	0.475561	1.56788	0.978276	1.14808	1.42904	1.51314	1.37513	1.94003	2.66104	0	2.37611	2.44922	2.37207	2.68495	0.530888	2.61454	0.941176
DG(35:02)_[M+H-H2O]1+	589.519	1.54866	0.480476	2.18874	1.19397	1.35166	0.63163	1.6842	1.27588	1.52028	2.21864	1.91652	1.79048	2.35298	3.10307	0.0626895	2.69211	2.77536	2.71252	3.08346	0.177264	2.73917	1
DG(35:03)_[M+H-H2O]1+	587.503	0.345769	0.265388	0.468273	0.285801	0.37248	0	0.138404	0.125148	0.417508	0.815864	0.578529	0.318223	0.592543	0.825791	0	0.489507	0.545011	0.599722	0.687311	0	0.474568	0.823529
DG(35:05)_[M+NH4]1+	618.509	0.13855	0.125036	0.0262442	0.0392583	0.284519	0.224554	0.0342191	0	0.279103	0.224782	0.0395531	0.0216664	0.0399405	0.125611	0	0.0110956	0.021871	0.00524742	0.0159334	0	0.0164981	0.823529
DG(36:03)_[M+H-H2O]1+	601.519	71.4303	15.4184	61.5523	27.1664	64.579	59.2916	56.005	59.1266	69.7465	101.562	79.3812	81.7504	66.9234	99.6321	0	71.1689	57.6302	70.7741	78.7406	59.5576	49.5439	0.941176
DG(36:04)_[M+H-H2O]1+	599.503	12.1204	4.36118	8.7958	4.3263	10.1529	8.67281	7.86603	8.63412	10.3943	19.6902	15.5397	16.0133	10.5591	15.8425	0	8.93523	7.43037	9.21339	11.4312	9.98523	5.76517	0.941176
DG(37:03)_[M+H-H2O]1+	615.535	0.139236	0.141722	0.13606	0.0621799	0.182896	0	0.011499	0.0149385	0.239624	0.411646	0.164949	0.0883347	0.182732	0.137825	0.184292	0.115816	0.214838	0.150717	0.135106	0	0.103211	0.882353
DG(38:01)_[M+H-H2O]1+	633.582	0.371485	0.110048	0.349224	0.157875	0.46912	0.181242	0.421803	0.272294	0.490262	0.450057	0.392722	0.294381	0.295255	0.396577	0.752284	0.289309	0.296654	0.246384	0.339548	0.269198	0.257804	1
DG(38:04)_[M+H-H2O]1+	627.535	1.10637	0.246319	1.07466	0.550091	0.86241	1.4531	0.878052	0.888578	1.27257	1.43278	1.03902	1.02446	0.942139	1.50471	2.18744	0.939692	0.857863	1.02363	1.24664	0.179141	0.790649	1
DG(40:06)_[M+H-H2O]1+	651.535	0.048523	0.0621891	0.0582	0.0483497	0.0313377	0	0.0259615	0.00676648	0.0895001	0.183162	0.0514561	0	0.0679565	0.0236942	0	0.00581228	0.0624507	0.0552986	0.125147	0.139304	0.0441367	0.823529
DG(44:04)_[M+H-H2O]1+	711.629	0.476052	0.245154	0.0965255	0.107029	0.654039	0.0393208	0.34904	0.619993	0.675046	0.237384	0.504415	0.729181	0.231489	0.0130433	0	0.114735	0.171224	0.0406373	0.0197206	0	0.27788	0.882353
DG(44:06)_[M+H-H2O]1+	707.597	0.225896	0.185726	0.0226783	0.050235	0.364334	0	0.0127812	0.109668	0.356596	0.204378	0.225627	0.533781	0.15325	0	0	0.0298237	0.0210316	0	0	0	0	0.588235
DG(44:07)_[M+H-H2O]1+	705.582	0.00807192	0.010029	0.000500414	0.00150124	0.0199307	0	0	0	0.00720346	0.00409273	0.00658997	0.0267585	0	0	0	0	0	0	0	0	0.00450373	0.352941
LPC(16:00) & PC-O(16:00)_[M+H]1+	480.345	0.579346	1.14396	1.9841	5.50351	0.054534	3.22063	1.20915	0.0810201	0.00928327	0.00797656	0.0178225	0.0343631	0.00431	0.583599	0	0	0	0.00460213	0	16.6437	0.6207	0.764706
LPC(18:00) & PC-O(18:00)	524.372	0.192433	0.36132	0.558004	1.32435	0.0488886	1.00573	0.442414	0.0120925	0.0113386	0.00513926	0.0138601	0	0.00486984	0.316773	0	0.00403175	0	0	0.00313941	4.03778	0.655443	0.764706
LPC(18:01) & PC-O(18:01)_[M+H]1+	522.356	0.0947417	0.208844	0.0212602	0.0523797	0	0.0790055	0.605131	0	0	0	0.00550312	0.0682937	0.000600137	0.00882279	0	0.0183369	0	0	0.00361484	0	0.159967	0.529412
LPE(22:06)_[M+H]1+	526.293	0.0520012	0.0931128	2.72679	8.07076	0	0.267722	0.090863	0	0	0	0.0479886	0.00943665	0	0	0	0.287528	0	0.00624678	0	24.2473	0	0.411765
LPI(20:04)_[M+NH4]1+	638.33	0.00640353	0.0101602	0.000615742	0.00184723	0.0038119	0.0302366	0.0018233	0	0.00824017	0.00711631	0	0	0	0	0	0	0	0	0	0	0.00554168	0.352941
LPI(22:04)_[M+H]1+ & LPI(20:01)_[M+Na]1+	649.335	0.137507	0.253568	0.31071	0.420358	0	0	0	0.574047	0	0	0.00467321	0.521337	0.0139567	0	0.928322	0.981565	0	0.186048	0.0376539	0.648842	0	0.529412
LPS(17:01)_[M+H]1+	510.283	0.00226393	0.00460187	0.0292192	0.0606111	0	0	0.0126076	0	0	0	0.00550383	0	0.00396691	0.0112663	0	0.0621602	0.00377549	0	0	0.181804	0	0.411765
PA(33:03)_[M+Na]1+	679.431	3.2212	7.78751	3.13843	7.9365	0.289921	22.4475	1.7508	0.371027	0.0732326	0.151189	0.135024	0.550934	0.113074	2.42555	0.701325	0.174544	0.0493721	0.325101	0.204625	24.207	0.0451931	1
PA(35:00)_[M+Na]1+	713.509	0.0271056	0.0598983	0.270322	0.801647	0	0.169584	0.047261	0	0	0	0	0	0	0.00866317	0	0.0162379	0	0	0	2.40799	0	0.294118
PA(43:06)_[M+Na]1+	813.54	0.0039418	0.00866734	0.0579255	0.173777	0	0.0245652	0.00683334	0	0	0	0	0.000135852	0	0	0.52133	0	0	0	0	0	0	0.235294
PC(34:01)_[M+H]1+	760.586	0.655313	1.09115	1.16351	2.46101	0.26926	3.2751	0.82317	0.0646663	0.141549	0.0113389	0.166017	0.491401	0.0188266	0.388034	7.42703	0.138032	0	0.0223552	0.00415239	2.29653	0.176631	0.941176
PC(36:01) & PE(39:01)	788.617	0.293918	0.629856	0.00404524	0.00737054	0.174459	1.8417	0.195903	0	0.0544868	0.00897304	0.065738	0.0100879	0.00416621	0	0	0	0.00445086	0.00499107	0	0	0.022799	0.647059
PC(36:02) & PE(39:02)	786.601	0.961906	1.65541	0.222971	0.172154	0.471155	5.00222	0.954079	0.125279	0.269725	0.0522118	0.374606	0.445974	0.219698	0.347623	0	0.407566	0.102623	0.0713355	0.059991	0.475689	0.322213	0.941176
PC(36:03)_[M+H]1+	784.586	0.209976	0.491373	1.25527	2.76623	0.0246686	1.42145	0.138764	0.011069	0.0135553	0.00994696	0.0413779	0.0189821	0	0.0147529	3.14168	0.0167885	0.0107367	0.00446639	0	8.09484	0.0141449	0.882353
PC(36:04) & PE(39:04)	782.57	0.833154	1.45508	3.48922	7.18873	0.117775	4.23879	1.46843	0.222718	0.0971563	0.0208649	0.0881741	0.411323	0.112734	0.530538	9.0264	0.453103	0.021097	0.04812	0.0204772	20.9995	0.190976	1
PC(38:01) & PE(41:01)	816.648	0.00415653	0.00781568	0.113037	0.337236	0	0	0.0191709	0	0	0	0	0.0140814	0	0	1.01232	0	0.0050142	0	0	0	0	0.235294
PC(38:04) & PE(41:04)	810.601	0.481242	0.981719	0.986079	2.22023	0.0436784	2.82393	0.778124	0.0131155	0.0706293	0	0.0114561	0.108998	0.0218184	0.157463	1.62164	0.201501	0	0.0316409	0.0052022	6.744	0.0914471	0.882353
PC(38:06)	806.57	0.00775916	0.0175652	0.049864	0.142341	0	0.0499421	0.0121312	0	0	0	0	0	0	0.0130165	0	0.0065134	0	0	0	0.429247	0	0.294118
PC(44:00) & PE(47:00)	902.758	0.000780236	0.00149013	0.0265645	0.0758831	0.00239324	0	0	0	0.00383219	1.64619e-05	0	0	0.22889	0	0	0	0.00246536	0.00307416	0.00237627	0	0.00227458	0.470588
PC-O(34:03) & PC-P(34:02)	742.575	0.00781443	0.0220632	0.101096	0.269715	9.73035e-05	0.0624181	0	0	0	0	0	0	0	0	0.815505	0	0	0	0	0.0943573	0	0.235294
PE(32:06)	680.429	1.34932	3.47562	1.0378	2.70773	0.0527223	9.93324	0.668514	0.0577688	0.00490853	0.0158312	0.0150935	0.0464981	0.0172955	1.03886	0	0.00530433	0.00421263	0.0446417	0.0231634	8.20157	0.00518411	0.941176
PE(36:02) & PC(33:02)	744.554	0.00703838	0.00906039	0.00218701	0.00531769	0.00313344	0	0.0279166	0.00557964	0.00298539	0	0.0094488	0.00724316	0	0	0	0.015988	0	0	0	0	0.00369516	0.470588
PG(33:03)_[M+Na]1+	753.468	0.00207681	0.00587411	0.0860344	0.252683	0	0	0.0166145	0	0	0	0	0	0	0	0.759792	0.0101106	0	0.00440622	0	0	0	0.235294
PG(34:00)_[M+NH4]1+	768.575	0.466138	0.643135	7.61845	18.2331	0.113695	1.90611	0.917551	0.158669	0.249644	0.145353	0.0535184	0.184564	0.242919	0.0700506	55.0201	0.320074	0.0210269	0.136998	0.0799657	12.4283	0.246613	1
PG(35:06)_[M+H]1+	753.47	0.00207681	0.00587411	0.0860344	0.252683	0	0	0.0166145	0	0	0	0	0	0	0	0.759792	0.0101106	0	0.00440622	0	0	0	0.235294
PG(38:05)_[M+H]1+	797.533	0.0193532	0.0387786	0.0283072	0.0849217	0	0.0392488	0	0.00629381	0	0	0	0.109283	0	0	0	0	0	0	0	0.254765	0	0.235294
PG(39:07)_[M+Na]1+	829.499	0.00341606	0.00641797	0.0150022	0.0266356	0	0	0	0.015697	0	0	0	0.0116315	0	0	0	0.00754866	0	0.0258648	0.0206923	0.080914	0	0.352941
PG-O(32:01)_[M+NH4]1+	724.549	0.000440144	0.00114877	0.00425842	0.0102361	0	0	0	0	0.00327522	0	0.000245937	0	0	0	0.030717	0	0	0	0	0.00760882	0	0.235294
PG-O(34:00)_[M+H]1+ / TG(42:04)_[M+Na]1+	737.569	0.00295972	0.00562541	0.000337212	0.000896172	0	0.00946418	0.0142136	0	0	0	0	0	0	0	0	0.000325177	0	0	0	0.00270973	0	0.235294
PG-O(34:01)_[M+NH4]1+	752.58	3.88054e-05	0.000109758	0.00100982	0.00188715	0	0	0	0	0.000310444	0	0	0	0.0037045	0	0	0	0	0	0	0.00486584	0.000517993	0.235294
PI-O(32:01)_[M+H]1+	795.538	0.00151768	0.00429265	0.0181091	0.0409537	0	0	0.0121414	0	0	0	0	0	0	0	0	0.0364693	0.00394243	0	0	0.122571	0	0.235294
PS(28:00)_[M+Na]1+	702.432	0.00100499	0.00234528	0.0693882	0.207168	0.00100702	0	0	0	0	0	0.000288624	0.00674425	0	0	0.621832	0	0	0	0	0.00266179	0	0.294118
PS(33:00)_[M+Na]1+	772.51	0.00211852	0.00344724	0.000933449	0.00154852	0	0	0.00785888	0.00737482	0	0	0	0.00171448	0	0.000557173	0	0.00410886	0.00306267	0.000672336	0	0	0	0.411765
SM(32:02)_[M+H]1+	673.528	0.0225061	0.0377251	0.0693983	0.173042	0.00516192	0.0882595	0	0.00834251	0	0	0	0.0782848	0	0	0	0.0875068	0.00378994	0.00874647	0	0.524542	0	0.470588
SM(34:01)_[M+H]1+ & DG(44:08)_[M+H-H2O]1+	703.575	0.426851	0.974242	0.365304	0.904289	0.135749	2.83136	0.235986	0.0181271	0.0629048	0.0208258	0.0649131	0.0449488	0.0562767	0.220386	0	0.0944083	0.0427926	0.0130607	0.0112734	2.77017	0.0793633	0.941176
SM(34:02)_[M+H]1+	701.559	0.00173112	0.00333643	0.000836646	0.0016624	0	0	0.00865646	0	0	0.00519254	0	0	0	0	0	0	0.00359286	0	0.00393696	0	0	0.235294
SM(36:01)_[M+H]1+	731.606	0.143953	0.211783	0.0561042	0.133424	0.01244	0.467809	0.489451	0	0.00869106	0.143347	0.0224263	0.00746124	0	0.0872607	0	0	0.00595667	0	0.00794803	0.403772	0	0.647059
SM(36:02)_[M+H]1+	729.591	0.0272855	0.0517003	0.0935223	0.269411	0.00260233	0	0.151095	0	0.00255165	0.0387123	0.0167942	0.00652778	0	0.0235414	0.811652	0	0.00650753	0	0	0	0	0.529412
SM(38:01)_[M+H]1+	759.638	0.00733874	0.0141617	0.00102632	0.00216063	0	0.0409462	0.00930711	0	0	0	0	0.00845661	0.00606176	0	0	0	0.00317515	0	0	0	0	0.294118
SM(38:02)_[M+H]1+	757.622	0.0610539	0.0854676	0.0073164	0.015384	0.00263393	0.0765009	0.242909	0	0.0128886	0.124287	0.019581	0.00963093	0.00368126	0.0473111	0	0	0.00996451	0	0	0	0.00489075	0.647059
SM(39:01)_[M+H]1+	773.653	0.000364593	0.00103123	0.0311348	0.0872809	0	0	0	0	0.00291675	0	0	0	0	0.00639766	0	0.0037617	0.00628645	0	0	0.263768	0	0.294118
SM(41:01)_[M+H]1+	799.669	0.0064899	0.00798189	0.107908	0.150425	0.00682499	0	0	0	0.0175492	0	0.0187226	0.00882248	0.0246729	0.0208936	0.402563	0.109158	0.328406	0.033567	0.0105257	0	0.0413853	0.705882
SM(41:04)	795.638	0.00211121	0.00397903	0.00429795	0.00429875	0	0.0106353	0.00576986	9.47039e-05	0	0	0.000172629	0.00021719	0.00435149	0.00128027	0	7.5109e-05	0.0117719	0.00532939	0.00845769	0.00741572	0	0.705882
SM(42:01)_[M+H]1+	815.7	0.00556497	0.0142714	0.0149868	0.0419315	0	0.0407321	0	0	0	0	0.00378758	0	0	0	0	0	0.00537365	0	0.00281609	0.126691	0	0.294118
SM(42:02)_[M+H]1+	813.684	0.0165221	0.0414744	0.0456078	0.133911	0.00709352	0.118965	0	0	0.00429151	0	0.00182716	0	0	0	0	0	0.00394489	0	0	0.402676	0.00384918	0.411765
SM(45:00)	859.763	0.377104	0.147009	0.418671	0.244075	0.493243	0.0835279	0.423789	0.417702	0.54154	0.443756	0.363051	0.25022	0.444661	0.556238	0	0.56166	0.523673	0.51881	0.65858	0	0.50442	0.882353
SM(47:01)	885.778	0.369956	0.118478	0.407807	0.189976	0.442582	0.199713	0.400236	0.370626	0.508319	0.513223	0.274934	0.250012	0.470606	0.529652	0	0.608256	0.484068	0.434865	0.550149	0.219562	0.373103	0.941176
TG(36:00)_[M+Na]1+	661.538	0.00273828	0.00298693	0.00462976	0.0115462	0.00560422	0	0	0.00544286	0	0.00432388	0.00653527	0	0.00684589	0	0	0	0.034822	0	0	0	0	0.352941
TG(38:01)_[M+NH4]1+	682.598	2.70584	1.14113	1.94856	3.02712	3.34158	1.20007	2.12935	3.14367	3.14782	1.53912	2.37661	4.76853	1.27817	0.59129	9.95934	1.42372	0.9382	0.615477	0.315171	1.25716	1.15849	1
TG(38:03)	678.567	0.142055	0.113781	0.0999434	0.241976	0.310503	0	0	0.0805958	0.201783	0.11971	0.165658	0.258194	0.12007	0.00604222	0.737266	0.00860509	0.00841047	0.0039548	0.00380768	0	0.0113348	0.823529
TG(40:01)_[M+NH4]1+	710.629	1.1941	0.553925	0.381247	0.232404	1.46767	0.226782	1.11838	1.48483	1.54894	0.602965	1.15407	1.94913	0.55199	0.188424	0	0.560213	0.475046	0.332333	0.137829	0.473282	0.712107	0.941176
TG(42:02)_[M+NH4]1+	736.645	0.447502	0.227031	0.210337	0.188117	0.624702	0.0470862	0.240362	0.499205	0.741317	0.324895	0.533698	0.568748	0.410339	0.0519215	0	0.238093	0.397149	0.230654	0.078667	0	0.486212	0.882353
TG(43:02)_[M+Na]1+	755.616	0.0085247	0.01664	0.00116179	0.00232566	0	0	0.0189734	0	0.00283966	0.0463846	0	0	0	0.00584134	0	0	0	0	0.0046148	0	0	0.294118
TG(43:03)_[M+NH4]1+	748.645	0.00956147	0.0250645	0.248549	0.703444	0	0	0.0714384	0	0	0.00505336	0	0	0	0	2.12164	0	0	0	0	0.115303	0	0.235294
TG(46:02)_[M+Na]1+	797.663	0	0	0.206121	0.544708	0	0	0	0	0	0	0	0	0.00879506	0	1.65236	0.0309241	0.157014	0.00599443	0	0	0	0.294118
TG(46:03)_[M+Na]1+	795.647	0.000941697	0.00266352	0.00290227	0.00411105	0	0	0.00753358	0	0	0	0	0	0.00435149	0	0	0	0.0117719	0.00632726	0.00366979	0	0	0.294118
TG(46:04)_[M+NH4]1+	788.676	0.192269	0.278688	0.985478	1.60238	0.0186469	0.741578	0.519983	0.0839234	0.0232119	0.015155	0.0384202	0.0972365	0.234337	0.213786	2.9547	0.27755	0.161666	0.18502	0.167062	4.50054	0.174643	1
TG(48:00)_[M+Na]1+	829.726	0.627034	0.11249	0.657256	0.462627	0.632782	0.373661	0.615244	0.668988	0.673097	0.6527	0.767163	0.632633	0.551211	0.697404	0	0.631816	0.600137	0.54579	0.599072	1.76621	0.523661	0.941176
TG(48:01)_[M+Na]1+	827.71	0.429813	0.19402	0.397346	0.298354	0.400677	0.17766	0.758897	0.359443	0.366565	0.334659	0.688226	0.352378	0.359514	0.49148	0	0.718464	0.912462	0.453069	0.283813	0	0.357309	0.882353
TG(48:01)_[M+NH4]1+	822.755	25.2765	4.28662	21.2634	9.40899	27.3122	23.5148	28.82	30.5573	26.7074	16.5492	25.1162	23.6345	23.743	17.699	0	23.2131	27.6352	24.5562	23.0289	17.4209	34.0744	0.941176
TG(48:02)_[M+Na]1+ & SM(43:03)	825.694	0.135496	0.138532	0.250498	0.274379	0.101558	0.0690237	0.29646	0.0534655	0.0747245	0.0214567	0.407084	0.0601949	0.162892	0.175505	0	0.623061	0.779974	0.296331	0.0782136	0	0.138503	0.882353
TG(48:02)_[M+NH4]1+	820.739	15.0005	2.11157	16.2724	7.29666	16.0369	11.9416	15.6345	16.9263	16.2177	12.0814	17.3132	13.8525	19.2396	13.6137	0	16.9916	23.4	18.7306	16.8502	12.7034	24.923	0.941176
TG(48:03)_[M+Na]1+	823.679	0.00130238	0.00368369	0.0347596	0.0581356	0	0	0	0	0	0	0.0104191	0	0	0.00646243	0.152062	0.0153883	0.11954	0.0137618	0	0	0.00562253	0.411765
TG(49:02)_[M+NH4]1+	834.755	0.729429	0.333339	1.50307	0.816222	0.704293	0	0.794262	0.654337	0.711702	0.985548	1.11671	0.868583	1.70525	1.23857	0	1.8082	2.23695	1.95431	1.65392	0.440838	2.48963	0.882353
TG(49:04)_[M+NH4]1+	830.723	0.247538	0.104212	0.187494	0.0891239	0.321743	0.043865	0.24745	0.200784	0.330638	0.279111	0.370669	0.186042	0.24134	0.250911	0	0.217366	0.298069	0.166664	0.211697	0.102622	0.19878	0.941176
TG(50:00)_[M+Na]1+ & SM(45:01)	857.757	1.19568	0.0828455	1.38876	0.981362	1.14863	1.08549	1.17614	1.23956	1.24737	1.35297	1.13446	1.18083	1.01873	1.33997	0.65593	1.27739	0.999064	1.12198	1.26295	3.94199	0.880867	1
TG(50:01)_[M+Na]1+	855.741	1.89302	0.34004	1.30846	0.769938	1.48795	2.00719	2.30622	1.63167	1.45468	1.84275	2.17858	2.2351	1.36876	2.03736	0	2.10288	2.03378	1.54717	1.42192	0.211693	1.05256	0.941176
TG(50:01)_[M+NH4]1+	850.786	64.0022	9.02954	48.0219	19.399	66.4187	69.347	73.5132	73.2132	63.6115	46.4513	56.8718	62.591	57.9439	45.6475	0.98384	55.8237	55.1975	54.3232	54.9382	39.0029	68.3365	1
TG(50:02)_[M+Na]1+	853.726	1.47518	0.483064	1.24487	0.778643	1.07228	1.47144	2.19842	1.31716	0.870535	1.07671	2.04252	1.75235	0.941764	1.7324	0.769256	2.32735	2.3507	1.37535	0.96934	0	0.737653	0.941176
TG(50:02)_[M+NH4]1+	848.77	83.6346	8.41878	67.2054	28.1687	90.1578	68.327	81.7475	93.1814	87.0327	74.2637	87.2352	87.1315	83.7202	64.9184	0	75.9944	84.2045	81.3115	75.7707	48.1982	90.7303	0.941176
TG(50:03)	846.755	30.3649	4.77081	25.0258	10.6971	32.3155	21.1276	25.4006	30.7131	32.1017	32.6755	36.0555	32.53	34.2768	25.0499	0	27.7765	32.8997	30.1033	27.944	16.6786	30.5039	0.941176
TG(50:03)_[M+Na]1+	851.71	0.362996	0.210432	0.363241	0.323148	0.251672	0.213103	0.567435	0.320034	0.159267	0.269412	0.787776	0.33527	0.301477	0.487139	0	0.792092	0.906861	0.424688	0.198933	0	0.15798	0.882353
TG(50:03)_[M+NH4]1+	846.755	30.3649	4.77081	25.0258	10.6971	32.3155	21.1276	25.4006	30.7131	32.1017	32.6755	36.0555	32.53	34.2768	25.0499	0	27.7765	32.8997	30.1033	27.944	16.6786	30.5039	0.941176
TG(50:04)_[M+NH4]1+	844.739	4.32822	1.12033	3.64007	1.81935	4.27915	2.3425	3.22624	4.12749	4.41076	5.3489	5.58887	5.30189	5.56097	4.29601	0	4.25027	4.69687	4.46264	4.22724	1.12129	4.14532	0.941176
TG(51:04)_[M+NH4]1+	858.755	0.471374	0.161071	0.521	0.20369	0.531442	0.128294	0.487439	0.581729	0.615488	0.609783	0.407035	0.409778	0.384737	0.574493	0.854671	0.418437	0.376598	0.415085	0.51459	0.849646	0.300742	1
TG(51:05)_[M+NH4]1+	856.739	1.05736	0.211701	0.742722	0.480448	0.872209	0.780953	1.30076	1.02329	0.866388	1.04049	1.2928	1.28196	0.824608	1.12591	0	1.29124	1.22392	0.858509	0.814661	0	0.545659	0.882353
TG(51:06)_[M+NH4]1+	854.723	0.700134	0.317461	0.712772	0.438966	0.531264	0.298831	1.13648	0.653893	0.426695	0.521657	1.10845	0.9238	0.470168	0.8981	0.804916	1.27926	1.37503	0.741868	0.463355	0	0.382253	0.941176
TG(51:07)_[M+NH4]1+ & PG-O(41:00)_[M+NH4]1+	852.708	0.127016	0.144933	0.186894	0.204069	0.0524019	0	0.137531	0.0433211	0.0489679	0.11797	0.460549	0.155384	0.119456	0.230808	0	0.455656	0.573474	0.193115	0.0644565	0	0.0450824	0.823529
TG(52:00)_[M+Na]1+	885.788	0.369956	0.118478	0.407807	0.189976	0.442582	0.199713	0.400236	0.370626	0.508319	0.513223	0.274934	0.250012	0.470606	0.529652	0	0.608256	0.484068	0.434865	0.550149	0.219562	0.373103	0.941176
TG(52:02)_[M+Na]1+	881.757	2.04785	0.623893	1.76351	1.24799	1.40863	2.97233	2.85398	1.62848	1.33374	1.77855	2.15481	2.25232	1.39175	2.72688	0	3.52853	3.27895	2.08152	1.51062	0.261775	1.09159	0.941176
TG(52:02)_[M+NH4]1+	876.802	112.759	8.72195	105.345	43.2446	124.116	112.289	118.776	119.781	116.69	106.542	98.0973	105.778	130.739	106.956	0.571981	127.94	130.181	125.725	119.042	75.2042	131.748	1
TG(52:03)_[M+Na]1+	879.741	1.48654	0.54754	1.36159	0.98411	0.984771	1.23527	2.07491	1.29025	0.821501	1.19431	2.18045	2.11088	1.01365	2.0679	0	2.88142	2.58556	1.56204	1.01929	0.438385	0.686096	0.941176
TG(52:03)_[M+NH4]1+	874.786	103.033	14.5375	85.7831	35.7716	103.337	78.8575	88.1221	100.639	102.727	122.678	109.353	118.55	117.091	94.5877	0	103.779	103.034	102.561	95.802	59.1161	96.0762	0.941176
TG(52:04)_[M+NH4]1+	872.77	32.0103	9.52098	23.0836	10.2363	30.3175	19.2836	21.7363	27.2659	30.7581	45.8795	38.6521	42.1892	35.6433	27.8025	0	26.8778	26.251	27.719	26.5032	14.9175	22.038	0.941176
TG(52:05)_[M+Na]1+	875.71	0.00690229	0.0142924	0.00537309	0.0122317	0.00852043	0	0	0	0.0038273	0.00137484	0.0414958	0	0	0.00538898	0	0.00560128	0.0373676	0	0	0	0	0.411765
TG(53:03)_[M+NH4]1+	888.802	1.58734	0.605846	2.04492	1.1669	1.42058	0.392832	1.53587	1.37866	1.56765	2.36745	1.80707	2.22862	2.6524	2.44002	0	2.8377	2.72441	2.60695	2.42242	0	2.72033	0.882353
TG(53:04)_[M+NH4]1+	886.786	0.459577	0.322894	0.578365	0.308611	0.405545	0.117046	0.125391	0.179178	0.42248	0.990927	0.686639	0.749412	0.890898	0.629779	0	0.721257	0.788039	0.702404	0.700166	0.104612	0.668129	0.941176
TG(53:06)_[M+NH4]1+	882.755	1.217	0.36027	1.10568	0.720346	0.861377	1.58939	1.77872	0.94753	0.79134	1.04617	1.31842	1.40305	0.845481	1.60477	0	2.12027	2.0746	1.24403	0.938573	0.512815	0.610591	0.941176
TG(53:07)_[M+NH4]1+	880.739	0.842388	0.333912	0.804359	0.632439	0.606885	0.504735	1.24328	0.646116	0.522939	0.757199	1.27122	1.18673	0.642542	1.20357	0	1.75293	1.5797	1.00409	0.644237	0	0.412164	0.882353
TG(53:10)_[M+NH4]1+	874.692	0	0	0.00249969	0.00349459	0	0	0	0	0	0	0	0	0.00351396	0	0	0	0.0033877	0.00985912	0	0	0.00573646	0.235294
TG(54:01)_[M+NH4]1+	906.848	2.13744	0.261711	1.7198	0.981637	2.3835	2.27098	2.47157	2.0969	2.12518	1.73918	1.7887	2.22347	2.22405	2.25698	0	2.40886	1.97235	2.17961	2.26218	0	2.17415	0.882353
TG(54:02)_[M+Na]1+	909.788	0.0619123	0.0440598	0.0598879	0.0699243	0.047314	0	0.148962	0.0321675	0.0450241	0.0587598	0.0788006	0.0842702	0.0342887	0.0402517	0	0.133415	0.210197	0.0731894	0.0317055	0	0.015944	0.823529
TG(54:02)_[M+NH4]1+	904.833	12.1839	3.13193	8.63653	3.92721	13.5794	16.6511	16.0551	11.1628	10.5924	7.38164	9.91825	12.1304	11.0189	10.4042	0	11.4745	8.89489	10.1096	10.7161	4.16115	10.9496	0.941176
TG(54:03)_[M+NH4]1+	902.817	65.6082	6.90287	64.3688	26.3889	71.491	64.1595	61.6884	62.5924	69.8875	76.0731	53.5871	65.3868	79.873	71.8562	0	84.9901	79.8597	78.4187	66.8543	48.7607	68.707	0.941176
TG(55:01)_[M+NH4]1+	920.864	0.00169576	0.00335085	0.000776656	0.00232997	0.000254465	0	0.00919921	0	0.00411242	0	0	0	0	0	0	0.0069899	0	0	0	0	0	0.235294
TG(56:05)_[M+NH4]1+	926.817	1.96895	0.565257	1.49951	0.648344	1.70041	1.20805	1.50498	1.75192	2.35814	2.97946	1.89817	2.35047	2.01097	1.83385	0.874995	1.77422	1.78289	1.8497	1.72945	0	1.63953	0.941176
TG(56:06)_[M+NH4]1+	924.802	2.3333	1.31454	1.29025	0.753118	1.29699	5.28773	2.78629	1.26148	1.75899	2.62176	1.74606	1.90707	1.91982	1.62512	0	1.43026	1.55507	1.88571	1.77927	0	1.41697	0.882353
TG(56:07)_[M+NH4]1+	922.786	1.60155	0.846427	0.87058	0.543838	0.856117	3.29623	2.10568	0.726529	1.01689	1.99083	1.38831	1.43183	1.25764	1.08243	0	0.720991	0.883291	1.40979	1.42566	0	1.05542	0.882353
TG(57:00)_[M+Na]1+	955.866	0.00752786	0.0200829	0.0027549	0.00446244	0	0	0	0	0.0571597	0	0.00306317	0	0.0110193	0	0	0.00993271	0.00219231	0	0.00164975	0	0	0.352941
TG(58:09)_[M+NH4]1+	946.786	0.0458636	0.0758924	0.0133877	0.0183797	0.0105502	0	0.0263162	0	0.0301961	0.229824	0.0439321	0.0260905	0.0303965	0	0	0.00679593	0.0055453	0.026791	0.0509601	0	0	0.647059
TGox(45:04)	790.655	0.0134141	0.0193719	0.000101199	0.000140331	0.000561825	0	0.0421706	0	0.000196787	0.045926	0.0112462	0.00721131	0.000297851	0	0	0	0.000358139	0	0.000115709	0	0.000139089	0.588235
TGox(56:02)	948.859	0.00247965	0.00393622	0.000958286	0.00190192	0.00608038	0	0	0	0.0032694	0.0104874	0	0	0	0	0	0	0	0	0.00438833	0	0.00423624	0.294118

## Sheet: Mouse,ADI,Sig,+ve,Washed
						Mouse	Mouse	Mouse	Mouse	Mouse	Mouse	Mouse	Mouse	Mouse	Mouse	Mouse	Mouse	Mouse	Mouse	Mouse	Mouse	Mouse
						Adipose	Adipose	Adipose	Adipose	Adipose	Adipose	Adipose	Adipose	Adipose	Adipose	Adipose	Adipose	Adipose	Adipose	Adipose	Adipose	Adipose
						lean	lean	lean	lean	lean	lean	lean	lean	obese	obese	obese	obese	obese	obese	obese	obese	obese
		Lean		Obese		Washed	Washed	Washed	Washed	Washed	Washed	Washed	Washed	Washed	Washed	Washed	Washed	Washed	Washed	Washed	Washed	Washed
		Mean	St Dev	Mean	St Dev	18C36	18C37	18C40	18C41	18C42	NPC1	NPC2	NPC3	18F50	18F52	18F54	18F55	18F57	NPF1	NPF2	NPF4	NPF5	Val
CE(16:03)_[M+Na]1+	641.527	0.137382	0.275645	0.156776	0.30251	0	0	0	0.0138349	0	0.326031	0.759187	0	0	0	0.879592	0.0133578	0	0.417566	0	0.0458512	0.0546124	0.470588
CE(18:00)_[M+Na]1+	675.605	0.05161	0.0856926	0.0430988	0.127488	0.11904	0	0	0.0592561	0	0.234584	0	0	0.38304	0.00484925	0	0	0	0	0	0	0	0.294118
CE(22:06)_[M+NH4]1+	714.618	0.341484	0.573102	0.400474	0.409068	0	0.648103	1.60798	0	0	0	0.475792	0	0	0.460517	1.20033	0	0.557893	0.530469	0.719964	0	0.135094	0.529412
Cer(39:01)_[M+H-H2O]1+	590.587	0.254238	0.405104	0.0791271	0.237381	0	0.854561	0.936197	0	0.243145	0	0	0	0	0	0	0	0.712144	0	0	0	0	0.235294
Cer(40:02)_[M+H]1+	620.598	0.217674	0.515197	0.0616036	0.134743	0.0506649	0	0	0.210856	0	0	0	1.47987	0.163853	0	0	0	0	0.39058	0	0	0	0.294118
Cer(41:02)_[M+H]1+	634.613	0.191525	0.280241	0.0968179	0.290454	0.0573873	0	0	0.612636	0	0	0.64662	0.215555	0	0	0.871361	0	0	0	0	0	0	0.294118
Cer(42:01)_[M+H-H2O]1+	632.634	0.00342517	0.00968786	0.213251	0.334809	0.0274014	0	0	0	0	0	0	0	0	0	0.791157	0.416028	0	0.712075	0	0	0	0.235294
Cer(42:02)_[M+H-H2O]1+	630.618	0.419178	1.14698	0.448298	0.583224	0	0	0.0968626	0	0	0	0	3.25656	0.0339179	0.00590575	1.04388	1.23542	0.388077	0	0	0	1.32749	0.470588
DG(24:01)_[M+H-H2O]1+	437.363	2.50697	2.06243	1.60353	1.385	2.27969	1.19458	6.97801	2.54295	1.05024	3.63984	1.93022	0.440191	2.21341	0.926717	1.88128	4.87695	1.2926	1.36991	0	1.16785	0.703058	0.941176
DG(30:01)_[M+H-H2O]1+	521.456	1.44249	2.00763	3.8531	6.19562	4.91692	0.437872	1.28897	0	4.29804	0	0	0.598101	0.369944	0.457753	0.41982	11.3122	0	0	0.861677	4.08788	17.1686	0.705882
DG(30:02)_[M+H-H2O]1+	519.441	0.130198	0.278375	0.34284	0.546569	0.00881529	0	0	0	0.785343	0	0	0.247426	0.500793	0	1.48735	0.111339	0	0	0	0	0.98608	0.411765
DG(32:01)_[M+H-H2O]1+	549.488	110.096	88.3033	116.651	156.57	82.8482	231.034	44.3274	77.8787	52.6652	267.927	84.6697	39.4203	45.0541	57.1562	530.723	40.871	71.7663	63.8925	104.274	51.0651	85.0574	1
DG(33:01)_[M+H-H2O]1+	563.503	0.254598	0.548447	1.27444	2.98811	1.54274	0	0	0	0.494045	0	0	0	0	0.333571	0	0.895603	0	0	0	1.077	9.16379	0.352941
DG(33:03)_[M+H-H2O]1+	559.472	0.270682	0.314056	0.318166	0.394639	0.374833	0.556622	0.797089	0	0	0.43691	0	0	0.5265	0	0.934283	0	0.593885	0	0.808828	0	0	0.470588
DG(34:01)_[M+H-H2O]1+	577.519	284.62	91.4806	289.414	99.1754	355.408	194.019	280.143	401.898	188.414	272.444	397.354	187.284	238.106	262.435	315.292	149.459	422.8	285.301	461.123	204.471	265.734	1
DG(34:02)_[M+NH4]1+	610.54	0.325455	0.696212	0.530313	0.594312	0.255155	0	0.130054	2.03052	0.18791	0	0	0	0.573031	0.674429	1.89122	0	0	0.37005	0.457525	0	0.806566	0.588235
DG(34:03)_[M+H-H2O]1+	573.488	0.83281	1.27194	0.940684	2.17968	2.13692	0	0	0	3.2793	0	0	1.24626	0.702582	0	0	6.67997	0	0	0	0.174959	0.908641	0.411765
DG(35:01)_[M+H-H2O]1+	591.535	0.233013	0.365595	0.012567	0.0377011	0.286502	0.93625	0	0	0	0.641352	0	0	0	0	0	0.113103	0	0	0	0	0	0.235294
DG(35:05)_[M+NH4]1+	618.509	2.21858	3.32192	0.337712	0.346832	0.254785	0	0.857803	1.06896	9.03886	0.498908	0.317124	5.71217	0.582707	0	1.00891	0.124574	0	0.40257	0.582727	0.337928	0	0.764706
DG(36:03)_[M+H-H2O]1+	601.519	12.724	15.7686	6.3225	8.16927	30.949	0	0	0	38.0552	1.92227	6.78196	24.0839	6.78691	5.15945	0	25.5514	2.6513	0	1.57735	2.92809	12.248	0.705882
DG(36:04)_[M+H-H2O]1+	599.503	1.78836	2.15339	1.7253	2.91711	4.7285	0	0.837133	0.826166	5.58922	0	0.739062	1.58678	0	3.09349	0	8.65374	0.612817	0	0	3.16765	0	0.588235
DG(38:03)_[M+NH4]1+	664.587	0.0408269	0.0891705	0.231964	0.486549	0	0	0	0	0.0748331	0	0	0.251782	0.72847	0	1.3592	0	0	0	0	0	0	0.235294
DG(38:04)_[M+H-H2O]1+	627.535	10.802	7.31892	6.94352	7.37572	20.0696	19.3279	11.6044	4.41123	8.18385	2.71178	2.9307	17.1766	10.8562	1.7021	1.00781	2.9936	8.89266	5.10872	2.22754	24.524	5.17899	1
DG(40:06)_[M+H-H2O]1+	651.535	2.48371	6.86727	0.264022	0.334185	0.393766	0	0	0	0	0	0	19.4759	0	0	0.904536	0.523337	0	0.227367	0	0.118452	0.602503	0.411765
DG(40:10)_[M+NH4]1+	678.509	0.0388122	0.109778	1.82715	2.33409	0	0	0	0	0	0.310498	0	0	2.67139	6.96493	0.924402	0	0	2.02767	3.59882	0.257159	0	0.411765
DG(42:06)_[M+NH4]1+	714.603	0.192363	0.358474	0.171502	0.224993	0	0.693811	0.845089	0	0	0	0	0	0	0.182369	0.684802	0	0	0.125496	0.27774	0.273106	0	0.411765
DG(42:07)_[M+NH4]1+	712.587	0.385047	0.346162	0	0	0	0.46891	0.631703	0.553404	0.916227	0	0.510132	0	0	0	0	0	0	0	0	0	0	0.294118
DG(42:08)_[M+H-H2O]1+	675.535	0.0661963	0.156678	0.176923	0.272353	0.0822064	0.447364	0	0	0	0	0	0	0.671869	0	0	0.452655	0.467782	0	0	0	0	0.294118
DG(42:10)_[M+NH4]1+	706.54	0.974863	0.877093	5.82799	7.7356	0.816916	1.7261	0	1.94914	0	2.10375	1.04456	0.158434	6.30782	22.3812	0	0	0.667077	10.6299	11.3593	1.10659	0	0.705882
DG(44:07)_[M+H-H2O]1+	705.582	0.0555188	0.105406	0.211248	0.263459	0.265643	0	0	0	0.178507	0	0	0	0	0	0.497816	0.541287	0	0.281956	0	0.580177	0	0.352941
DG(44:09)_[M+H-H2O]1+	701.55	0.167744	0.311173	0.370453	0.71108	0	0.706252	0.635698	0	0	0	0	0	0	0	0.854805	2.09874	0	0.380532	0	0	0	0.294118
LPC(16:00) & PC-O(16:00)_[M+H]1+	496.34	20.8961	14.1896	36.4926	74.6999	9.92597	25.101	31.9468	2.87067	30.212	9.69626	13.0546	44.3618	14.7671	0.512087	0	232.512	43.2739	5.98487	2.42228	12.0066	16.9546	0.941176
LPC(18:00) & PC-O(18:00)	524.372	16.3699	13.1968	23.116	32.9415	6.20258	27.6483	31.1018	0.83751	22.4061	12.0119	0	30.7512	17.8957	1.70957	0	101.695	49.2328	9.26239	3.75182	11.3804	13.1168	0.882353
LPC(18:01) & PC-O(18:01)_[M+H]1+	522.356	2.80319	5.99244	4.21555	11.3994	0.300989	1.15317	0.100033	0.698002	2.71	0	0	17.4633	0.490102	0.431684	0.531899	34.5886	1.50833	0	0	0.389394	0	0.705882
LPE(18:01)_[M+H]1+ / LPC(15:01)_[M+H]1+	480.308	0.412795	0.438543	0.262286	0.394531	0.472054	0.697492	1.26326	0.590361	0.231216	0.0479796	0	0	0	0	0	0	0.778267	0.732682	0	0	0.849622	0.529412
LPE(22:06)_[M+H]1+	526.293	1.86797	3.37114	4.31543	10.7821	0	0.697971	0	2.67702	1.05636	0	9.91678	0.595616	0	0	1.25794	3.9077	0	32.8702	0	0.334753	0.46832	0.588235
LPI(20:02)_[M+Na]1+	647.317	0.0380439	0.107604	0.442646	0.814306	0	0	0	0	0	0	0.304351	0	0.731127	0	2.4149	0	0	0	0	0	0.837788	0.235294
LPI(20:04)_[M+NH4]1+	638.33	0.0546037	0.147448	0.116053	0.23175	0	0	0	0	0	0.4192	0.017629	0	0	0	0	0	0.574268	0.470206	0	0	0	0.235294
LPI(22:04)_[M+H]1+ & LPI(20:01)_[M+Na]1+	649.335	34.9009	56.3744	30.0335	32.9108	0	15.5346	12.6868	132.27	0	0	118.716	0	29.654	30.4895	0	0.369538	0	84.5874	10.6537	81.1993	33.3481	0.647059
LPS(17:01)_[M+H]1+	510.283	0.243354	0.403014	0.017335	0.0520051	0	0	1.06641	0	0.647463	0	0	0.232955	0	0	0	0.156015	0	0	0	0	0	0.235294
LPS(20:05)_[M+H]1+	544.267	0.073524	0.13614	0.112868	0.236474	0	0	0	0	0.294413	0.293779	0	0	0.659691	0	0	0	0	0.356117	0	0	0	0.235294
PA(33:03)_[M+Na]1+	679.431	52.1843	51.2868	106.291	100.972	0.532562	36.9278	15.8604	90.1335	78.6339	1.86238	44.1028	149.421	129.971	291.824	2.48244	17.3137	12.6761	196.076	184.147	39.7441	82.3874	1
PA(35:00)_[M+Na]1+	713.509	0.700309	1.33261	0.237275	0.626935	0	0	0	0	0.662165	1.10768	0	3.83263	0	0	0	1.89567	0	0	0	0.239807	0	0.294118
PA(38:05)_[M+Na]1+	745.478	0.0934973	0.173237	0.347971	0.715799	0	0.362254	0	0.385724	0	0	0	0	0.754921	0	2.13555	0	0	0.241265	0	0	0	0.294118
PA(42:09)_[M+Na]1+	793.478	0.0915275	0.204174	0.0842659	0.167215	0.153089	0	0.579131	0	0	0	0	0	0	0.37649	0	0	0	0	0.381903	0	0	0.235294
PC(28:00) & PE(31:00)	678.507	0.0388122	0.109778	1.83487	2.33084	0	0	0	0	0	0.310498	0	0	2.67139	6.96493	0.993887	0	0	2.02767	3.59882	0.257159	0	0.411765
PC(30:00) & PE(33:00)	706.539	0.974863	0.877093	5.82799	7.7356	0.816916	1.7261	0	1.94914	0	2.10375	1.04456	0.158434	6.30782	22.3812	0	0	0.667077	10.6299	11.3593	1.10659	0	0.705882
PC(30:05)	696.461	0.120633	0.184724	0.370899	0.5112	0.148829	0.40612	0	0	0	0	0.410119	0	0.217566	0	1.42982	0	0.404653	0.292123	0.993924	0	0	0.470588
PC(32:02) & PE(35:02)	730.539	0.165596	0.245487	0.0266827	0.080048	0.283665	0	0	0.423576	0	0.617527	0	0	0	0	0	0	0	0	0	0.240144	0	0.235294
PC(34:01)_[M+H]1+	760.585	49.97	31.5057	34.6372	29.4517	63.1589	43.3883	69.2846	14.3673	41.4263	32.4522	22.7205	112.962	32.3066	7.56258	9.43453	35.9779	57.2101	8.74658	6.72291	72.727	81.047	1
PC(34:03) & PE(37:03)	756.554	0.228983	0.602854	1.39695	3.99783	0	0	0	0	0.114171	1.71769	0	0	0	0	0	12.0478	0	0	0	0.524813	0	0.235294
PC(36:01) & PE(39:01)	788.617	30.1243	16.1855	13.0977	14.0559	40.7764	36.9334	59.1867	10.9761	17.8291	19.3993	18.2769	37.6166	12.4378	2.36639	0	5.89123	19.9159	4.42733	2.74792	40.0057	30.0873	0.941176
PC(36:02) & PE(39:02)	786.601	78.9706	33.1168	63.2903	43.7522	113.092	99.4361	125.274	55.6538	54.1973	74.4931	83.1385	26.4808	97.5792	33.2417	2.75929	15.2661	99.1606	56.9497	39.4473	128.51	96.6995	1
PC(36:03)_[M+H]1+	784.585	23.1631	31.724	11.8841	12.5473	29.1197	16.6953	17.5583	3.61582	14.8978	98.2417	3.66087	1.51568	5.56067	1.74442	6.2375	8.01845	27.6492	2.35508	2.87034	37.1209	15.4004	1
PC(36:04) & PE(39:04)	782.57	40.1553	13.3022	22.4796	14.605	31.4362	63.8955	56.341	36.4006	28.5755	26.7026	40.5184	37.3725	27.4899	10.4313	1.86682	21.4179	36.3577	25.4967	4.22411	45.3591	29.6725	1
PC(38:03) & PE(41:03)	812.617	0.519072	0.534805	0.707927	0.943658	1.55773	0.571663	0.545687	0	0.82535	0.652145	0	0	1.15192	0	0	0	0.520945	0	0.435439	2.74784	1.5152	0.588235
PC(38:04) & PE(41:04)	810.601	28.1655	10.4436	18.5947	13.5993	31.3842	43.9612	43.6574	19.9624	20.8633	20.5655	19.282	25.6481	29.7037	8.1832	1.61861	9.35137	36.0633	20.9081	3.9278	37.1724	20.4241	1
PC(38:05) & PE(41:05)	808.586	1.90928	1.35413	1.24931	1.78597	3.71977	1.99591	1.73686	0.45172	4.09055	0.497366	1.62282	1.15928	0.279297	0	0	1.10889	3.87088	0.566348	0	4.74304	0.675318	0.823529
PC(38:06)	806.57	2.57368	5.72495	0.575649	1.01616	0	0	0	0.374301	2.47846	0.342986	0.799219	16.5945	0	0	0	2.70519	0	0.581915	0	1.89374	0	0.470588
PC(40:07)_[M+H]1+	832.585	0.200545	0.322983	0.0560237	0.111494	0	0	0	0	0.5378	0.844704	0	0.221859	0	0.269136	0	0.235077	0	0	0	0	0	0.294118
PC(40:08)_[M+H]1+	830.569	0.10818	0.17264	0.142775	0.403983	0	0	0	0	0.158752	0	0.470281	0.236405	0	0	1.21846	0.066508	0	0	0	0	0	0.294118
PC-O(34:03) & PC-P(34:02)	742.575	0.555649	0.88857	0.156374	0.387199	0	0	0.643608	0.564472	0.276074	2.66456	0.296475	0	0	0	1.16689	0	0	0.24048	0	0	0	0.411765
PC-O(36:02)_[M+H]1+ / PE-P(39:01)_[M+H]1+	772.621	0.182961	0.201027	0	0	0.384768	0.436488	0	0.374844	0.267589	0	0	0	0	0	0	0	0	0	0	0	0	0.235294
PC-O(36:05)_[M+H]1+	766.574	2.67107	3.51778	4.35132	5.63392	0.27914	6.47252	6.3217	7.85286	0.218623	0	0.223748	0	17.4009	1.00079	2.32316	0	0	2.2937	2.08163	8.85901	5.20276	0.764706
PC-O(39:06) & PC-P(39:05)	806.606	0.211038	0.305492	0.107556	0.246328	0	0	0.483159	0.444551	0	0	0.760598	0	0	0	0	0	0	0.238019	0	0.729987	0	0.294118
PE(32:06)	680.429	18.4214	22.5133	44.5578	45.8383	0	9.73415	2.21554	28.6465	33.7577	0.295059	8.44618	64.2765	54.8435	131.914	2.56359	6.79241	2.56235	85.971	76.9679	12.022	27.3838	0.941176
PE(36:00) & PC(33:00)	748.586	0.0232091	0.0656452	0.0927984	0.158459	0	0.185673	0	0	0	0	0	0	0.124509	0	0.427255	0	0	0	0	0.283422	0	0.235294
PE(36:02) & PC(33:02)	744.554	1.01388	1.30584	0.584015	0.751883	2.65159	3.52556	0.482235	0.34192	0.180784	0.304677	0.434037	0.190221	0	0	0.844129	0.175763	0	0.234198	0.50297	2.20739	1.29168	0.823529
PE(38:02) & PC(35:02)	772.586	0.154881	0.334263	0.0820157	0.21044	0	0.298268	0	0	0	0	0.940776	0	0	0	0.635897	0.102245	0	0	0	0	0	0.235294
PE(40:10)_[M+H]1+ / PA(42:11)_[M+NH4]1+	784.491	0.286235	0.411601	0.112771	0.227042	0.344232	0	1.18555	0	0.260762	0.499339	0	0	0	0	0.584251	0	0	0.430684	0	0	0	0.352941
PE(42:03)_[M+H]1+ / PC(39:03)_[M+H]1+ / PA(44:04)_[M+NH4]1+	826.632	0.0788427	0.147375	0.0924347	0.23049	0.277634	0	0	0	0	0	0.353107	0	0.136795	0	0.695118	0	0	0	0	0	0	0.235294
PE-O(42:06)_[M+H]1+	806.606	0.232616	0.332372	0.107556	0.246328	0	0	0.655777	0.444551	0	0	0.760598	0	0	0	0	0	0	0.238019	0	0.729987	0	0.294118
PE-P(40:07)_[M+H]1+	774.543	0.0965926	0.273205	0.677219	1.30107	0	0.772741	0	0	0	0	0	0	0	0	2.40768	3.4366	0	0	0	0.250685	0	0.235294
PG(33:03)_[M+Na]1+	753.468	0.235333	0.426864	0.177404	0.300706	0	0	0	0	0.144392	0.563441	1.17483	0	0.302841	0.449448	0	0	0	0	0	0.844351	0	0.352941
PG(34:00)_[M+NH4]1+	768.575	13.4066	18.9268	7.79316	9.25817	2.99255	13.6878	58.5564	5.1905	6.55883	15.4274	2.97162	1.86738	17.5301	0.524387	28.4378	4.29473	6.21987	3.40973	0	4.91594	4.80587	0.941176
PG(35:06)_[M+H]1+	753.47	0.235572	0.426807	0.171474	0.295145	0	0	0	0	0.146301	0.563441	1.17483	0	0.302841	0.396072	0	0	0	0	0	0.844351	0	0.352941
PG(37:06)_[M+H]1+ & PG(35:03)_[M+Na]1+	781.501	0.105657	0.197267	0.0796876	0.159199	0	0.375306	0	0.469948	0	0	0	0	0	0.39551	0	0	0	0	0	0.321679	0	0.235294
PG(39:07)_[M+Na]1+	829.499	6.66194	12.1221	5.67458	7.50374	0	0.745429	0	27.3609	0	0	25.1892	0	1.19731	18.5883	0	0	0.389582	16.9268	4.85627	9.11291	0	0.529412
PG(42:10)_[M+H]1+	843.517	0.203072	0.372316	0.0177133	0.0531398	0	0	0	0	0	0.346722	1.06529	0.212568	0	0	0	0.159419	0	0	0	0	0	0.235294
PG-O(34:00)_[M+H]1+ / TG(42:04)_[M+Na]1+	737.569	0.0468955	0.120033	0.0758254	0.195964	0	0	0	0.343152	0.00643326	0	0	0.0255783	0	0.0225768	0.595206	0.0646456	0	0	0	0	0	0.352941
PI(26:00)_[M+NH4]1+	744.466	0.234049	0.484048	0.407057	0.296876	0	0	1.33957	0.532817	0	0	0	0	0.356172	0.210986	0.589803	0	0.821756	0.723879	0	0.39064	0.570273	0.529412
PI(30:01)_[M+H]1+	781.486	0.157171	0.303141	0.0868069	0.235579	0	0.787422	0	0.469948	0	0	0	0	0	0.712045	0	0	0	0	0	0.069217	0	0.235294
PI-O(36:05)_[M+H]1+ & PI-O(34:02)_[M+Na]1+	843.538	0.125272	0.25183	0.0443724	0.0944656	0	0	0	0	0	0	0.684519	0.317657	0	0	0	0.131231	0	0.26812	0	0	0	0.235294
PI-P(29:00)_[M+Na]1+	775.473	0	0	0.292798	0.530313	0	0	0	0	0	0	0	0	0.436868	0.258949	1.63412	0	0	0.305251	0	0	0	0.235294
PI-P(36:05)_[M+NH4]1+	858.549	0.120023	0.223329	0.0504015	0.123272	0	0.521327	0	0	0	0	0.438856	0	0	0	0.370939	0	0	0	0	0.0826745	0	0.235294
PS(28:00)_[M+Na]1+	702.432	0.119428	0.240234	0.305546	0.342025	0	0.302107	0.653316	0	0	0	0	0	0.373263	0.578133	1.03638	0.00315008	0.109911	0	0	0.377904	0.271176	0.529412
PS(33:00)_[M+Na]1+	772.51	0.0209086	0.0591383	0.342667	0.724762	0	0	0	0.167268	0	0	0	0	0	0	2.20797	0	0.447306	0	0	0	0.428721	0.235294
PS(33:03)_[M+H]1+ / PS(31:00)_[M+Na]1+ & PG(33:05)_[M+NH4]1+	744.481	0.157659	0.445926	0.40877	0.301389	0	0	1.26127	0	0	0	0	0	0.356172	0.210986	0.719437	0	0.821756	0.642905	0	0.357404	0.570273	0.470588
PS(35:04)_[M+H]1+ / PG(35:06)_[M+NH4]1+	770.497	0.0884178	0.201133	0.244458	0.487898	0	0	0	0	0.135088	0.572254	0	0	0.213957	0.0674571	0	0	0	0	0	0.434409	1.4843	0.352941
PS(38:03)_[M+Na]1+	836.541	0.132694	0.274544	0.0330289	0.0693185	0	0.301611	0	0	0	0	0	0.759944	0	0	0	0.103481	0	0	0	0.193779	0	0.235294
PS(40:06)_[M+Na]1+	858.526	0.104503	0.193616	0.131879	0.307443	0	0.405547	0	0	0	0	0.430475	0	0	0	0.916193	0	0	0	0	0.270721	0	0.235294
PS(42:09)_[M+H]1+ / PG(42:11)_[M+NH4]1+	858.528	0.120735	0.22531	0.124398	0.286046	0	0.535405	0	0	0	0	0.430475	0	0	0	0.84886	0	0	0	0	0.270721	0	0.235294
PS-P(36:05)_[M+Na]1+	788.484	0.118591	0.238774	0.165636	0.290723	0	0.649806	0	0	0	0.298922	0	0	0	0	0.889979	0.172645	0	0.28324	0	0.14486	0	0.352941
SM(32:01)_[M+H]1+	675.544	0.0811448	0.16396	0.137752	0.210627	0.201794	0.447364	0	0	0	0	0	0	0.319335	0	0	0.452655	0.467782	0	0	0	0	0.294118
SM(32:02)_[M+H]1+	673.528	1.34949	2.15492	1.22058	1.84085	0	0.79038	0	2.32972	0.948858	0.405809	6.32119	0	0.375086	0	1.81205	0.171232	0	1.98931	0	5.67236	0.965158	0.647059
SM(34:01)_[M+H]1+ & DG(44:08)_[M+H-H2O]1+	703.575	29.5724	20.079	37.8037	24.522	20.8627	48.2135	67.426	24.6137	24.8956	30.3384	19.1046	1.12453	63.9295	24.6571	0.592498	35.4433	56.0044	28.1085	8.29874	69.8665	53.3327	1
SM(34:02)_[M+H]1+	701.559	0.171147	0.317113	0.445161	0.705373	0	0.706252	0.662921	0	0	0	0	0	0	0	0.947727	2.09874	0	0.46893	0	0	0.491051	0.352941
SM(36:01)_[M+H]1+	731.606	4.35753	5.77037	3.9521	4.60027	2.14587	4.79287	6.40695	1.42597	0.921227	1.52813	0	17.6392	13.0389	1.23385	0.266247	6.47658	1.22062	2.29279	0.375573	9.36745	1.29689	0.941176
SM(36:02)_[M+H]1+	729.591	0.0397474	0.0784866	0.367922	0.36825	0.107977	0	0	0	0	0	0	0.210002	0.39057	0.382952	0.606784	0.281307	0.511865	0	0	0	1.13783	0.470588
SM(36:04)	725.559	0.0942829	0.206308	0.230564	0.339933	0	0	0.582801	0	0	0.171462	0	0	0	0.455467	1.00231	0	0.29716	0	0	0.320138	0	0.352941
SM(38:01)_[M+H]1+	759.638	0.128142	0.200954	0.121211	0.193182	0	0.394141	0.488146	0	0.142846	0	0	0	0.309938	0	0	0.26848	0	0	0	0.512484	0	0.352941
SM(38:02)_[M+H]1+	757.622	0.0928159	0.184061	0.195934	0.412821	0.494538	0.247989	0	0	0	0	0	0	0.313426	0.19611	1.25387	0	0	0	0	0	0	0.294118
SM(40:01)_[M+H]1+	787.669	0.856229	1.04683	3.70214	4.96488	0.945984	2.36142	2.52869	0	0.786747	0	0	0.226993	14.7254	1.40843	0	1.8243	2.97261	1.10115	0	9.15455	2.13285	0.705882
SM(41:01)_[M+H]1+	799.669	0.0459752	0.130038	0.0487145	0.0971365	0	0	0	0	0	0.367802	0	0	0	0	0.0124504	0.158413	0	0	0	0.267568	0	0.235294
SM(42:01)_[M+H]1+	815.7	0.122758	0.223388	0.445177	0.709644	0	0.451354	0.515687	0.0147404	0	0	0.000286188	0	0.771541	0	0	0.088778	0.612323	0	0.365905	2.16804	0	0.529412
SM(42:02)_[M+H]1+	813.684	3.68258	3.29769	3.59938	4.27124	5.295	10.7554	4.92735	1.83471	1.78202	2.7138	1.52232	0.630077	6.32885	0.567247	0	3.8773	4.52952	3.13991	0	13.2781	0.673474	0.882353
TG(36:00)_[M+Na]1+	661.538	0.298233	0.44293	1.40342	2.98563	0	0	0	0.945825	0	0.443065	0.996976	0	9.17506	0	2.03763	0	0.393862	0.400828	0	0.623374	0	0.470588
TG(38:01)_[M+NH4]1+	682.598	1.75377	2.30804	1.95855	2.12883	6.60247	0.654306	0	1.74654	0	3.7355	0.511504	0.779846	1.38421	1.30324	2.28078	0.764312	7.47317	0.782653	1.6255	1.35921	0.653885	0.882353
TG(40:01)_[M+NH4]1+	710.629	0.110251	0.170351	0.119577	0.324795	0.233396	0.457638	0	0	0.190976	0	0	0	0	0	0.981676	0.0945191	0	0	0	0	0	0.294118
TG(43:02)_[M+Na]1+	755.616	0.0479178	0.0887723	0.0565044	0.112274	0	0	0	0.197003	0	0.18634	0	0	0	0.242617	0	0	0	0.265923	0	0	0	0.235294
TG(43:03)_[M+NH4]1+	748.645	0.262342	0.376605	0.102982	0.273099	0	0.596864	0.923204	0	0	0	0.578667	0	0.825771	0	0	0.101063	0	0	0	0	0	0.294118
TG(43:05)	744.614	0.123762	0.175379	0.111501	0.263147	0	0	0	0	0	0.323482	0.407515	0.259095	0	0.216841	0	0	0	0	0	0	0.786666	0.294118
TG(46:04)_[M+NH4]1+	788.676	3.17229	2.33833	2.65587	1.93293	0.176248	2.72146	7.65516	4.689	2.65528	0.945351	2.41541	4.12046	2.72031	2.21701	1.65777	4.80153	0.482126	1.5307	1.73637	1.99926	6.75771	1
TG(47:03)_[M+Na]1+	809.663	0.144677	0.176001	0.326545	0.743767	0	0.176036	0.445104	0	0	0.343584	0	0.192694	0.588078	0.1086	0	0	0	0	0	0	2.24222	0.411765
TG(48:00)_[M+Na]1+	829.726	0.867638	1.40234	1.59528	1.50022	0	0	0.593973	3.83315	0.170581	0	2.16358	0.179828	0.895159	4.34344	0.699391	0.756543	0	2.39312	1.12446	3.58887	0.556504	0.764706
TG(48:01)_[M+NH4]1+	822.755	2.66762	5.51642	2.21701	3.41856	4.38813	0.436686	0	0	15.8115	0	0	0.70468	1.18406	0	1.19416	6.7389	0	0	0.310797	1.13933	9.3858	0.588235
TG(48:02)_[M+NH4]1+	820.739	1.03159	2.43703	1.10795	1.96435	0.833161	0.403136	0	0	7.01646	0	0	0	0.3184	0	0	4.41203	0	0	0	0.545111	4.69604	0.411765
TG(48:03)_[M+Na]1+	823.679	0.133622	0.219345	0.0413164	0.123949	0.114509	0.403044	0.551425	0	0	0	0	0	0	0	0	0	0	0.371848	0	0	0	0.235294
TG(49:02)_[M+NH4]1+	834.755	0.0797014	0.148295	0.268133	0.586575	0	0.291561	0.346049	0	0	0	0	0	0	0	0	0	0	0	0	0.712705	1.70049	0.235294
TG(49:04)_[M+NH4]1+	830.723	0.216693	0.437745	0.322765	0.305034	0	1.19419	0	0.539351	0	0	0	0	0	0.733423	0.65867	0.0666361	0	0.364273	0.70268	0.250486	0.128715	0.529412
TG(50:00)_[M+Na]1+ & SM(45:01)	857.757	1.66539	2.47617	2.94099	3.18972	0	0.76303	0.528142	6.56933	0	0	4.48785	0.974785	0.41072	8.29723	0.701178	1.38828	0	2.22933	4.79122	7.67679	0.974139	0.764706
TG(50:01)_[M+NH4]1+	850.786	9.45534	13.0891	4.73303	5.62411	19.4265	0.310038	0	0	36.3691	0.632286	5.25664	13.6482	5.27683	1.31783	0	17.6544	1.11	0.483134	7.4388	2.08892	7.22736	0.823529
TG(50:02)_[M+NH4]1+	848.77	10.1445	14.2155	4.70807	7.22067	20.0129	0	0	0	40.1616	0.80718	6.90706	13.2673	6.17248	0.32155	0	21.0558	0	0	2.01333	1.45737	11.3521	0.647059
TG(50:03)	846.755	2.07762	4.7198	1.17964	1.90282	1.02768	0	0	0	13.6817	0	0.510926	1.4007	1.65529	0	0	5.77061	0	0	0.405305	0.554384	2.23116	0.529412
TG(50:03)_[M+NH4]1+	846.755	2.07762	4.7198	1.17964	1.90282	1.02768	0	0	0	13.6817	0	0.510926	1.4007	1.65529	0	0	5.77061	0	0	0.405305	0.554384	2.23116	0.529412
TG(51:04)_[M+NH4]1+	858.755	0.220639	0.284879	0.726629	0.829936	0.148583	0	0	0.745333	0	0.420537	0.450659	0	0	2.25534	0.396709	0.0944023	0	0.307395	0.45697	1.75849	1.27036	0.647059
TG(52:02)_[M+NH4]1+	876.802	16.2	22.5185	8.34729	12.4238	29.8746	0	0	0	64.0784	2.29318	10.0037	23.3505	18.161	0.518405	0	37.3605	3.25171	0	9.26708	0.285376	6.28149	0.705882
TG(52:03)_[M+NH4]1+	874.786	12.9591	17.6586	4.94388	9.26118	19.8305	0	0	0	49.3328	1.37639	7.94866	25.1842	10.0614	0.285234	0	28.1109	1.07734	0	3.23332	0	1.72671	0.647059
TG(52:04)_[M+NH4]1+	872.77	2.22654	3.83878	0.892025	1.97065	2.23561	0	0	0	10.9119	0	0.349285	4.31549	0.654418	0	0	6.09819	0	0	0.416315	0.242041	0.617255	0.529412
TG(54:01)_[M+NH4]1+	906.848	0.0534971	0.101105	0.172941	0.383694	0.251858	0	0	0	0.176119	0	0	0	0	0	0.33729	0.0664591	0	0	1.15272	0	0	0.294118
TG(54:02)_[M+NH4]1+	904.833	0.417227	0.74513	0.126113	0.37834	0.181581	0.606841	0	0	2.17698	0	0	0.372412	0	0	0	1.13502	0	0	0	0	0	0.294118
TG(54:03)_[M+NH4]1+	902.817	7.06379	11.9679	3.61016	7.38342	11.2951	0	0	0	34.4185	0.661998	0.721225	9.41346	4.64524	0	0	22.8793	0.5005	0	1.59758	0.579616	2.28926	0.647059
TG(59:03)_[M+Na]1+	977.851	0.0150549	0.0425816	0.158828	0.267204	0.120439	0	0	0	0	0	0	0	0.507939	0	0	0	0.220312	0	0	0.701201	0	0.235294
TGox(36:02)	668.546	0.0617821	0.12122	0.0814285	0.175978	0	0	0	0	0	0.322136	0	0.172121	0	0	0.505858	0	0	0	0.226999	0	0	0.235294
TGox(39:00)	714.624	0.293364	0.559683	0.56	0.632116	0	0.263141	1.60798	0	0	0	0.475792	0	0	0.602047	2.05239	0	0.557893	0.530469	0.719964	0	0.577237	0.529412
TGox(45:04)	790.655	0.118228	0.236408	0.107075	0.242724	0	0	0.639874	0	0	0	0	0.305947	0.247139	0	0.716539	0	0	0	0	0	0	0.235294

## Sheet: Mouse,ADI,Sig,-ve,Whole
						Mouse	Mouse	Mouse	Mouse	Mouse	Mouse	Mouse	Mouse	Mouse	Mouse	Mouse	Mouse	Mouse	Mouse	Mouse	Mouse	Mouse
						Adipose	Adipose	Adipose	Adipose	Adipose	Adipose	Adipose	Adipose	Adipose	Adipose	Adipose	Adipose	Adipose	Adipose	Adipose	Adipose	Adipose
						lean	lean	lean	lean	lean	lean	lean	lean	obese	obese	obese	obese	obese	obese	obese	obese	obese
		Lean		Obese		Whole	Whole	Whole	Whole	Whole	Whole	Whole	Whole	Whole	Whole	Whole	Whole	Whole	Whole	Whole	Whole	Whole
Variable	m/z	Mean	St Dev	Mean	St Dev	18C36	18C37	18C40	18C41	18C42	NPC1	NPC2	NPC3	18F50	18F52	18F54	18F55	18F57	NPF1	NPF2	NPF4	NPF5	Val
Cer_42:2_[M+Cl]1-	682.591	0.0216998	0.0588318	0.095245	0.183118	0.00640263	0	0	0	0	0	0	0.167195	0.0412837	0	0.0643733	0	0.0528683	0	0.128905	0.569775	0	0.411765
CL(74:03)_[M]2- & TG_oxid(40:2)+Cl-37	743.541	25.9467	12.511	18.2008	12.2731	40.5057	14.1615	10.9897	27.1298	36.2486	11.0257	39.6281	27.8842	30.1403	13.1314	4.16712	40.7927	18.9406	22.3233	14.1721	1.02965	19.1096	1
CL(78:00)_[M]2-	774.596	1.35283	2.07217	0.660267	0.986131	0.954792	0	0	6.00085	1.54636	0	0	2.32062	0	0	1.60984	2.87892	0.444232	0.746228	0	0	0.263186	0.529412
LPC_15:0_[M+OAC]1-	540.331	7.55511	6.90076	16.2612	20.1642	3.89978	12.1666	22.9492	3.44148	3.2059	6.77478	3.86522	4.13793	1.25134	19.4549	18.6595	3.58277	6.39249	1.46776	0.973353	33.5741	60.9947	1
LPC_17:1_[M+OAC]1-	566.346	3.0657	2.73454	4.90823	5.6416	1.50771	1.56018	3.72423	3.18862	2.16351	9.47108	1.74723	1.16305	1.94126	0.680424	18.8692	1.8656	4.38826	2.24589	7.90107	2.36117	3.92117	1
LPC_18:2_[M+Cl]1-	554.302	2.49365	2.45046	0.846486	1.40918	1.77	0.251682	4.79608	1.48423	1.80129	7.56844	0.779113	1.49839	0.288173	0.471127	0	0.374152	4.42909	0	1.31079	0	0.745036	0.823529
LPC_20:4_[M+Cl]1-	578.302	0.547702	0.505637	0.564688	0.446779	0.726048	0	1.01201	0	0	0.980043	0.448304	1.21521	0.428592	0	1.3856	0.507301	0.554506	0.950563	0.858539	0.397094	0	0.705882
LPC_22:1_[M+Cl]1-	612.38	1.496	1.12583	0.830912	0.755635	1.49769	2.63333	3.6196	1.29524	0.528957	0.609409	0.354396	1.42936	0.298915	0.469566	1.54349	0	1.29712	0.66248	0.960384	2.24626	0	0.882353
LPC_22:2_[M+Cl]1-	610.365	0.831863	0.86986	0.62696	1.25122	1.02987	0.40453	0.535248	0	0.252203	2.79534	1.04601	0.591694	0	0.608038	3.86947	0	0.439455	0	0	0.725676	0	0.647059
LPC_24:0_[M+OAC]1-	666.471	3.66461	4.3033	3.67573	6.90517	1.1423	0.652033	1.42662	12.0244	1.15566	7.86624	0	5.04965	0.329253	1.15965	20.5885	0.38566	1.13929	0	8.71606	0.422317	0.340888	0.882353
LPC-O_19:1_[M+Cl]1-	554.338	5.45777	4.39824	3.59012	3.34008	1.86378	4.16214	5.93471	3.30125	2.26644	14.7684	2.60336	8.76207	1.75563	0.508426	11.2178	2.98352	5.54661	1.8584	2.97152	4.87506	0.594083	1
LPE_13:0_[M-H]1-	410.231	71.8763	122.587	47.1667	81.0377	6.81442	315.174	216.165	5.96229	1.58101	14.8637	2.15109	12.2996	1.56294	230.56	25.1106	3.25722	11.9368	5.33575	6.76006	136.11	3.86683	1
LPE_16:0_[M-H]1-	452.278	3.11151	2.02238	9.49362	20.4657	4.10311	5.44464	0.711223	1.80457	1.76529	6.13679	1.25309	3.67337	1.00433	0.258538	7.52308	0.748174	3.12389	2.48726	2.28434	63.7525	4.26049	1
LPE_18:0_[M-H]1-	480.31	25.3986	17.699	49.7478	67.9791	32.3987	49.9092	53.225	17.6194	16.1785	12.5384	7.24432	14.0756	10.3727	67.2635	4.27272	11.5497	16.8099	13.2058	26.6589	215.916	81.6802	1
LPE_18:1_[M-H]1-	478.294	3.23247	2.30458	2.45132	1.60425	3.06513	6.77582	6.35731	0.398695	2.19197	3.20165	0.851326	3.01786	0.624113	0.630723	2.06284	3.25982	1.75555	2.5238	2.83439	5.98551	2.3851	1
LPE_20:0_[M-H]1-	508.341	6.12612	6.41313	13.6878	18.8227	6.77497	14.2223	17.6402	1.41586	3.98269	2.99146	1.03361	0.947901	0.963416	26.4486	2.7901	1.86556	2.42165	2.27607	3.53066	28.2267	54.6679	1
LPE_20:1_[M-H]1-	506.325	4.37567	7.7234	3.47969	5.41932	0.834348	3.3766	23.3901	1.71877	0.871411	1.83445	1.40743	1.5722	1.12667	6.23167	1.93714	0.520896	1.84167	0.484504	1.6491	0.399736	17.1258	1
LPE_22:6_[M-H]1-	524.278	29.0622	11.8471	24.1063	17.4778	16.8625	31.6127	42.1239	35.6339	15.22	43.7658	15.0741	32.2046	12.9916	2.17477	62.9084	16.7918	23.577	37.0057	24.7139	23.2923	13.5015	1
LPG(35:0)_[M]- & PG-O_35:0_[M-H]1-	749.57	0.867672	1.15468	1.11674	0.933397	1.48548	0.35476	0	0	0.531005	3.48261	0.647406	0.440114	2.41561	0.268462	1.58066	1.93218	2.17929	0	1.0525	0.357043	0.2649	0.823529
PA(34:0) & TG_oxid(35:0)+Cl-35	675.496	13.331	18.834	11.4794	16.6727	6.44077	49.1828	37.2424	1.69544	1.05753	2.36342	2.07501	6.59061	4.50723	52.8928	4.6311	5.64967	3.58862	4.09282	4.86291	22.0007	1.08848	1
PA(36:0) & TG_oxid(37:0)+Cl-35	703.528	10.7966	7.16836	8.15867	6.39343	15.0463	10.159	6.1664	6.0696	4.97052	17.0891	3.1895	23.6823	8.78562	3.9451	15.4396	3.84509	19.1587	11.3945	9.03105	1.0568	0.771443	1
PA(36:1) & TG_oxid(37:1)+Cl-35	701.512	0.351156	0.368116	1.49831	3.24108	0.289906	0.305656	0	0	0	0.739511	0.487981	0.986195	0.283377	0.318099	1.12894	0	0.435945	0	0.926148	10.0817	0.310542	0.705882
PA(40:7)	745.481	0.180625	0.232026	1.60749	4.62231	0	0.217242	0	0	0.263337	0	0.314486	0.649934	0	0.0459416	0	0.495389	0	0	0	13.9261	0	0.411765
PA(P-35:0)	674.525	0.852282	1.31333	0.808429	1.69989	0.517816	0	2.80973	0	0	0	0.398203	3.09251	0.785114	0	5.15818	0	0	0	0	0	1.33257	0.411765
PA(P-36:1)	686.525	0.363709	0.373519	0.251509	0.425989	0.338434	0.126665	0.263479	0	0.762565	1.06088	0.357651	0	0.357339	0	0	0	0	0.757587	1.14866	0	0	0.529412
PA(P-37:0)	702.556	3.82524	5.56324	2.80855	4.53592	1.82806	0.310529	0.942681	1.17105	0.332084	15.2688	1.07351	9.67516	2.49946	0.521635	13.8217	0.547518	5.92386	1.57804	0	0.384767	0	0.882353
PA(P-38:1)	714.556	0.678891	0.800919	0.42402	0.785388	1.07245	0.125958	0.38751	0	0.580494	0.859339	0	2.40537	0	0.0207305	2.33314	0	0.59032	0	0.871993	0	0	0.588235
PA(P-38:2)	712.541	0.863612	1.15332	0.677015	0.688212	0.838295	0	0	0.408404	0.266574	1.50927	0.441959	3.4444	0.644378	0.010583	1.57971	0.823096	0.350917	1.88979	0	0.794667	0	0.764706
PC_31:1_[M+OAC]1-	776.545	0.635443	0.592506	1.12833	1.85688	1.32623	0	0.920758	0	0.720341	0	1.45997	0.656242	0.577258	0.272991	0	0	0	0.797857	0	5.20596	3.30088	0.588235
PC_32:3_[M+OAC]1-	786.529	3.5284	2.68838	2.87148	5.70928	8.74993	5.39386	2.2482	0.998006	5.10464	0.920386	2.41477	2.3974	0	0	16.7261	1.5723	0	0	0	7.2565	0.288357	0.705882
PC_33:1_[M+OAC]1-	804.576	26.9591	13.9458	21.5554	12.5603	38.3237	25.0413	24.1497	7.29413	34.8415	6.53714	36.0052	43.4801	22.8065	29.4387	3.79099	11.923	28.2168	9.46299	15.6699	28.3656	44.3238	1
PC_33:2_[M+OAC]1-	802.56	22.4015	13.1682	21.5064	17.4067	34.8843	24.2609	30.5096	2.53301	31.3746	2.52317	33.0332	20.0933	33.7775	39.2716	0	15.0897	25.7567	13.2795	12.7029	2.00115	51.6785	0.941176
PC_33:3_[M+OAC]1-	800.545	0.488705	0.57014	0.480035	0.822966	0.354469	0.392492	0.556146	1.61955	0	0.98699	0	0	0	0	0.84847	0	0	0	2.5037	0.351758	0.616391	0.529412
PC_33:4_[M+OAC]1-	798.529	0.708515	0.875283	0.29051	0.435028	0	1.02348	2.02816	1.93865	0	0	0	0.677815	0	0.144586	0	0.519	0	0	0.775396	1.17561	0	0.470588
PC_34:1_[M+Cl]1-	794.547	3.86502	3.59911	1.2426	1.15896	3.56155	7.91467	10.5805	0.754121	3.77795	2.16438	0.364141	1.80287	0	2.23751	0	0.584076	2.11165	1.47834	0.942223	3.40294	0.426659	0.882353
PC_34:1_[M+OAC]1-	818.592	0.298227	0.333331	0.190215	0.321992	0.283852	0.182088	0.537984	0.434705	0	0	0.947184	0	0	0.346022	0	0.909316	0	0	0	0.456597	0	0.470588
PC_34:2_[M+Cl]1-	792.532	3.73045	4.343	1.1742	2.08072	3.4591	6.06609	13.3087	0	3.12957	1.66141	2.21876	0	0	6.53657	0	1.43986	0.913249	0	0	0.808258	0.86983	0.647059
PC_34:2_[M+OAC]1-	816.576	0.514921	0.565178	0.119434	0.279495	0	1.61357	0.704674	0.942047	0.413852	0	0.44522	0	0	0.83377	0	0.241136	0	0	0	0	0	0.411765
PC_34:3_[M+OAC]1-	814.56	0.381354	0.522928	0.599154	1.2415	0.274453	0	1.46139	0.689422	0	0	0	0.625561	0.307997	0	3.79241	0.999329	0	0	0	0	0.292653	0.470588
PC_34:5_[M+OAC]1-	810.529	20.4373	14.2484	33.162	27.3797	38.0865	9.51453	3.56572	14.0083	39.5811	8.62092	32.6588	17.4629	62.7094	0	0	56.785	54.7779	61.125	35.7409	0.427625	26.8925	0.882353
PC_34:6_[M+OAC]1-	808.513	0.131612	0.198522	0.0781873	0.161379	0.303118	0	0	0.518912	0.230868	0	0	0	0	0.263025	0	0.440661	0	0	0	0	0	0.294118
PC_35:2_[M+OAC]1-	830.592	35.1866	18.0161	35.8902	22.7727	56.5201	29.9011	24.505	11.374	51.6069	12.6314	43.7764	51.1781	61.1829	23.2882	0	45.1918	50.7684	39.8884	44.9982	0.953238	56.7404	0.941176
PC_35:3_[M+OAC]1-	828.576	4.80168	3.58937	3.09651	2.35177	10.2505	5.10608	5.22167	0.569487	9.86532	2.50219	2.0509	2.84726	3.89508	3.91117	0	4.49121	2.93556	2.77199	1.72841	0.357975	7.77722	0.941176
PC_35:4_[M+OAC]1-	826.56	5.21987	3.28664	5.00133	6.39359	5.74245	8.5171	9.75379	1.53262	7.10107	0.711601	2.72134	5.67896	5.64263	13.7978	0	1.379	2.36015	0.66504	2.51456	0.908408	17.7444	0.941176
PC_35:5_[M+OAC]1-	824.545	0.240985	0.568883	0.0770211	0.153334	0	0	0	0	0.303783	1.6241	0	0	0	0	0	0.321854	0	0	0	0.371336	0	0.235294
PC_36:2_[M+Cl]1-	820.563	4.36104	4.18723	0.628169	0.942618	7.38055	9.22486	9.67841	0	6.22885	1.28055	1.09513	0	1.26427	0.854147	0	2.84456	0.374414	0	0	0	0.316132	0.647059
PC_36:2_[M+OAC]1-	844.607	0.425355	0.329957	0.398369	0.571844	0.820745	0.76845	0.315959	0	0.66606	0.583312	0.248314	0	1.00436	0.263816	1.53368	0	0	0	0	0	0.783466	0.588235
PC_36:3_[M+Cl]1-	818.547	0.778971	0.828686	0.25218	0.512566	0.948969	1.80803	2.14406	0	0.734315	0.596391	0	0	0	1.3568	0	0	0	0	0.912818	0	0	0.411765
PC_36:3_[M+OAC]1-	842.592	0.249158	0.345348	0.609862	1.51412	0	0.187935	0.890585	0.663111	0.251633	0	0	0	0	0.189307	4.60035	0.699107	0	0	0	0	0	0.411765
PC_36:4_[M+Cl]1-	816.532	0.742808	1.17396	0.0947412	0.190352	0.331857	0.210389	3.46312	0	0.831411	0	0	1.10569	0	0	0	0.486049	0	0	0	0	0.366621	0.411765
PC_36:4_[M+OAC]1-	840.576	0.162562	0.209477	0.805636	1.34597	0.237611	0	0.210885	0	0.26063	0	0	0.591368	0	0	4.19229	0.438204	0	1.25879	0.847927	0.513515	0	0.529412
PC_36:6_[M+OAC]1-	836.545	1.07203	0.983434	0.393341	0.563598	0.487062	0.335557	0.386122	0	3.03072	1.52911	1.39626	1.41141	0.646594	0.234234	1.72343	0.305771	0	0	0	0.630045	0	0.705882
PC_36:7_[M+OAC]1-	834.529	26.7765	14.8796	17.1651	11.3968	32.2502	15.9503	12.2171	3.48358	30.62	31.0701	44.4295	44.1911	29.5005	0	1.44463	23.0375	17.9358	30.4294	26.5582	10.8369	14.7432	0.941176
PC_36:8_[M+OAC]1-	832.513	0.209309	0.246473	0.227149	0.404556	0	0	0.204315	0.467107	0.581321	0.421728	0	0	0.660711	0	0	0	0	0	0	0.255961	1.12767	0.411765
PC_37:2_[M+Cl]1-	834.578	0.205593	0.383269	0.0992642	0.297793	0.277732	0	0.262249	0	0	1.10477	0	0	0	0	0	0	0	0	0.893378	0	0	0.235294
PC_37:4_[M+OAC]1-	854.592	5.94905	4.70438	6.53883	5.46224	11.5852	7.15394	4.60595	0	13.8077	1.75875	4.25609	4.42483	11.2153	7.44338	1.43292	6.94946	8.61809	2.09477	3.81025	0	17.2853	0.882353
PC_37:5_[M+OAC]1-	852.576	0.663877	0.473755	0.477473	0.509633	0.626521	0.332725	0.473298	0.404368	1.49885	0.921132	0	1.05413	0.378961	0.241814	1.44811	0.468958	1.05696	0	0	0	0.702459	0.764706
PC_37:6_[M+OAC]1-	850.56	0.258975	0.280434	0.66377	1.00717	0.522858	0.521856	0.596855	0	0	0	0.430232	0	0	2.43145	0	0.389839	0	0	0	0.852808	2.29983	0.470588
PC_38:4_[M+Cl]1-	844.563	0.473461	0.554896	0.507416	0.806515	0.509433	0.736155	1.61178	0.706669	0.22365	0	0	0	0	0.305916	2.53898	0	0.0380668	0.479864	0.712679	0.491229	0	0.647059
PC_38:6_[M+Cl]1-	840.532	0.0883148	0.153661	0.144388	0.289573	0	0.0638928	0.413814	0	0	0	0.228812	0	0	0.565747	0	0	0	0	0	0.733746	0	0.294118
PC_38:6_[M+OAC]1-	864.576	0.136715	0.253253	0.11031	0.222526	0	0.533139	0.560578	0	0	0	0	0	0	0.416258	0	0	0	0	0	0.57653	0	0.235294
PC_38:7_[M+OAC]1-	862.56	0.841362	1.56209	2.56812	6.09727	0	3.57933	3.15157	0	0	0	0	0	0.22309	1.7253	1.18453	0.492285	0	0.738075	0	18.7498	0	0.470588
PC_38:9_[M+OAC]1-	858.529	4.53309	2.49615	3.23443	2.55393	7.47097	1.38565	1.68185	2.16268	5.43229	6.36637	7.20878	4.55614	1.55997	1.61279	8.0658	0.891647	2.97863	4.43151	6.36744	0.80538	2.39673	1
PC_39:4_[M+Cl]1-	858.578	0.0303312	0.0709342	0.206303	0.432617	0	0.0402626	0.202387	0	0	0	0	0	0	0.137672	1.29758	0	0	0	0	0.421479	0	0.294118
PC_39:4_[M+OAC]1-	882.623	0.219996	0.369832	0.062721	0.126875	0	0.176072	0.163165	0	0.3377	1.08303	0	0	0	0.232947	0	0	0.331542	0	0	0	0	0.352941
PC_39:5_[M+OAC]1-	880.607	0.504259	0.718199	0.0789697	0.184199	1.30398	0	0.203592	0	1.85968	0.666812	0	0	0.161722	0	0	0	0	0	0	0	0.549005	0.352941
PC_39:6_[M+OAC]1-	878.592	0.315682	0.234358	0.792756	1.2272	0.239485	0.495082	0.259779	0	0.570995	0	0.368663	0.59145	0.251321	1.19146	0	0.554296	0	0	0	3.73426	1.40346	0.647059
PC_39:7_[M+OAC]1-	876.576	0.264902	0.368626	0.122001	0.288771	0	0.0845608	0.287831	1.09963	0.279053	0	0.368144	0	0	0.234164	0.863848	0	0	0	0	0	0	0.411765
PC_40:10_[M+OAC]1-	884.545	2.26833	1.41492	1.03125	0.858797	3.88933	1.83127	1.36636	1.22563	3.3612	0	3.97142	2.50144	2.17137	0.645012	0	2.32325	1.09223	1.04515	1.57191	0	0.432293	0.823529
PC_40:2_[M+Cl]1-	876.625	0.453143	0.639528	0.0826129	0.247839	1.62478	0.180779	0	0	0	1.20783	0	0.611755	0	0	0	0	0	0	0	0	0.743516	0.294118
PC_40:2_[M+OAC]1-	900.67	0.116673	0.174757	0.0328837	0.0986511	0	0.183417	0.43749	0	0	0	0.312474	0	0	0.295953	0	0	0	0	0	0	0	0.235294
PC_40:3_[M+Cl]1-	874.61	3.0481	4.11425	0.521156	0.671128	5.84467	0	0.187723	0	9.4965	8.25054	0.605386	0	1.03211	0.251997	0	0.384906	1.83196	0	0	0	1.18944	0.588235
PC_40:5_[M+Cl]1-	870.578	0.135265	0.200419	0.132725	0.198882	0.273528	0.000628323	0	0	0.289254	0.518713	0	0	0.248108	0	0	0.450341	0	0.45728	0	0.038799	0	0.470588
PC_40:6_[M+Cl]1-	868.563	0.103065	0.149871	0.19316	0.476681	0	0.173263	0.317917	0.333341	0	0	0	0	0	0	1.43601	0	0	0	0	0.302428	0	0.294118
PC_40:6_[M+OAC]1-	892.607	0.0963724	0.235511	0.0754121	0.15902	0	0.0979517	0	0.673028	0	0	0	0	0.231746	0	0	0.446963	0	0	0	0	0	0.235294
PC_40:9_[M+OAC]1-	886.56	40.3337	16.1535	28.5885	13.2565	51.9494	26.7516	26.9444	34.7804	54.0277	15.7597	55.8028	56.6538	37.4015	24.9065	1.70997	45.3863	25.6579	34.7562	16.2621	38.1493	33.0666	1
PC_41:1_[M+OAC]1-	916.701	2.43482	4.5553	1.5261	1.81023	0.598003	0	0	0	2.93119	13.4214	0.814518	1.71346	4.34232	0.157187	0	0.339932	4.21874	2.93764	1.21648	0	0.522609	0.705882
PC_41:2_[M+OAC]1-	914.686	0.0484916	0.10393	0.103376	0.211481	0	0	0	0	0.0262875	0.0617917	0.299854	0	0	0	0	0	0.362316	0.568065	0	0	0	0.294118
PC_41:7_[M+Cl]1-	880.563	0.187268	0.283192	0.0800013	0.158963	0	0.194134	0	0	0.275074	0.830088	0.198852	0	0	0.343443	0	0.376568	0	0	0	0	0	0.352941
PC_42:10_[M+Cl]1-	888.532	0.0426282	0.0833529	0.130328	0.284434	0	0	0	0.220622	0	0	0.120403	0	0.284264	0	0	0	0	0	0.847083	0.0416004	0	0.294118
PC_42:2_[M+Cl]1-	904.657	0.241872	0.300929	0.0436468	0.13094	0.322032	0	0.253616	0	0	0.750432	0	0.608893	0	0	0	0	0	0	0	0.392821	0	0.294118
PC_42:2_[M+OAC]1-	928.701	2.46335	3.53307	1.80849	2.61921	1.33553	0.566809	10.5244	0.617697	0.504344	4.60052	0.922582	0.634881	0.822949	4.73866	0	0	1.9085	0.885403	7.52338	0	0.397516	0.823529
PC_42:6_[M+Cl]1-	896.594	0.203738	0.290419	0.127134	0.303515	0.290093	0	0.265976	0	0.227868	0.845964	0	0	0	0	0	0.234584	0	0.909618	0	0	0	0.352941
PC_43:2_[M+OAC]1-	942.717	0.157158	0.22366	0.211926	0.273607	0.389926	0	0	0	0.334739	0.532602	0	0	0.0586571	0.166246	0	0	0.695304	0.467459	0.51967	0	0	0.470588
PC_44:0_[M+Cl]1-	936.719	1.2258	3.06101	0.119134	0.357402	0.809546	0	0.227446	0	0	8.76939	0	0	0	0	0	0	1.07221	0	0	0	0	0.235294
PC_44:4_[M+OAC]1-	952.701	11.6238	14.6756	5.36332	11.7597	1.85851	3.99753	34.6812	2.20027	0.920493	34.97	11.3383	3.02425	0.687687	36.4209	0	0	3.58955	3.71045	3.37066	0	0.490646	0.823529
PC_44:8_[M+Cl]1-	920.594	0.298494	0.285861	0.341364	0.460732	0	0.0445029	0.230509	0.465984	0	0.816127	0.389473	0.441356	0	0.561301	1.28434	0	0	0.490719	0.735919	0	0	0.588235
PC-O_17:0_[M+OAC]1-	568.362	3.43856	2.19417	9.39824	17.1971	1.97928	5.8815	7.31464	2.53823	2.42581	4.38362	1.12045	1.86499	0.610469	9.13378	8.32675	2.8166	2.43296	0	1.74068	5.06974	54.4532	0.941176
PC-O_18:0_[M+Cl]1-	558.333	6.47914	4.632	25.2407	59.9475	2.12753	10.6891	12.3367	3.49789	1.79161	12.4309	2.90864	6.05068	1.66171	4.55123	184.426	3.77276	8.16321	1.55888	4.45498	18.5395	0.0379422	1
PC-O_18:1_[M+Cl]1-	556.317	4.87129	4.871	4.47802	3.34132	3.99314	3.70003	1.41691	3.87679	2.42273	16.4749	1.69179	5.39404	1.19314	1.80555	6.78027	2.48023	9.45768	3.1582	6.84721	8.15446	0.425459	1
PC-O_20:1_[M+Cl]1-	584.349	5.49694	5.19671	4.03028	5.45458	1.63265	7.7896	15.269	1.86398	2.33843	10.7587	1.80898	2.51418	1.26854	2.16081	16.9327	0.669862	5.08629	1.38706	0.880863	7.88638	0	0.941176
PC-O_29:0_[M+OAC]1-	736.55	0.184392	0.268133	0.317393	0.649135	0.508697	0	0	0.640531	0.325908	0	0	0	0	0	1.74272	0	1.11382	0	0	0	0	0.294118
PC-O_33:1_[M+OAC]1-	790.597	0.153946	0.309741	0.143902	0.290703	0	0	0	0.842491	0	0	0	0.389077	0	0	0	0	0.538529	0	0.756585	0	0	0.235294
PC-O_33:2_[M+OAC]1-	788.581	0.105825	0.258831	0.167845	0.217985	0	0	0.106927	0.73967	0	0	0	0	0.288929	0.219802	0	0.50409	0.497782	0	0	0	0	0.352941
PC-O_34:0_[M+OAC]1-	806.628	0.673521	0.71604	1.1653	1.87627	0.91461	0	0.334537	0	0.284236	2.08659	1.25267	0.515518	5.66254	0.261355	0	0	2.2197	0	0.634742	0	1.70933	0.647059
PC-O_34:3_[M+OAC]1-	800.581	0.0850826	0.159677	0.0143355	0.0430066	0.00809377	0	0	0	0	0	0.265044	0.407523	0	0	0	0	0	0	0.12902	0	0	0.235294
PC-O_34:4_[M+OAC]1-	798.565	0.154317	0.232875	0.088625	0.236543	0.208078	0	0	0.510024	0	0.516436	0	0	0	0	0	0	0	0.715204	0	0.0824217	0	0.294118
PC-O_35:4_[M+OAC]1-	812.581	0.214815	0.378962	0.0749632	0.171429	0.188476	0	0	0	0	1.0552	0.474838	0	0	0	0	0	0	0.507758	0	0	0.16691	0.294118
PC-O_36:2_[M+Cl]1- & PC_33:0_[M+OAC]1-	806.584	0.353585	0.533827	0.371374	0.430249	0.542515	0.139368	0.225023	0	0	1.58698	0.334792	0	0.338219	0.235312	1.36243	0	0	0.610842	0	0.455279	0.340283	0.647059
PC-O_36:5_[M+OAC]1-	824.581	0.124886	0.249639	0.208179	0.474367	0	0	0	0	0.323592	0.6755	0	0	0	0	1.40319	0	0.470421	0	0	0	0	0.235294
PC-O_38:1_[M+OAC]1-	860.675	0.0531874	0.0997834	0.0614576	0.131066	0.242779	0	0	0	0.18272	0	0	0	0.180513	0	0	0.372606	0	0	0	0	0	0.235294
PC-O_38:5_[M+OAC]1-	852.612	0.218074	0.534073	0.17783	0.314052	0	0	0.218353	0	0	1.52624	0	0	0	0.156322	0	0	0	0.778734	0.665417	0	0	0.294118
PC-O_39:0_[M+Cl]1-	852.662	1.31148	3.12923	0.0979676	0.293903	0.245257	0	0.886027	0	0	9.01901	0.34155	0	0	0	0	0	0	0.881708	0	0	0	0.294118
PC-O_39:1_[M+OAC]1-	874.691	0.349557	0.518273	2.38396	2.75912	0.793896	0	0	0	0.667833	0	1.33473	0	8.58857	0.236616	1.61947	0.469147	3.94887	4.07233	1.12887	0	1.39174	0.647059
PC-O_40:5_[M+Cl]1- & PC_37:3_[M+OAC]1-	856.599	0.402684	0.37684	0.209017	0.334149	0.329358	0.136403	0	0	0.86036	0.947705	0.277829	0.669819	0	0.52689	0	0.462874	0	0	0	0	0.891386	0.529412
PC-O_42:0_[M+OAC]1-	918.753	34.6746	47.4205	35.0311	28.4128	25.7623	0	9.24514	2.35217	57.2469	143.353	19.6234	19.8143	57.7123	9.54508	0	35.8495	75.8153	52.2437	61.8171	0	22.2967	0.823529
PC-O_42:6_[M+Cl]1-	882.615	0.264064	0.497353	0.086987	0.182282	0	0.153904	0.163165	0	0.3377	1.45774	0	0	0	0.27426	0	0	0.508622	0	0	0	0	0.352941
PC-O_44:5_[M+OAC]1-	936.706	0.861172	2.07864	0.0660223	0.13103	0.691299	0	0.227446	0	0	5.97063	0	0	0	0	0	0.292387	0.301814	0	0	0	0	0.294118
PC-O-31:1_[M+OAC]1-	762.565	0.097049	0.181618	0.0637077	0.191123	0	0	0.200216	0	0	0	0.0642938	0.511882	0	0	0	0.57337	0	0	0	0	0	0.235294
PC-P_33:2_[M+OAC]1-	786.565	0.146425	0.279982	0.239501	0.523964	0	0	0.454999	0.716397	0	0	0	0	0	0.636479	0	0	0	0	0	1.51903	0	0.235294
PC-P_34:4_[M+OAC]1-	796.55	10.6241	10.7585	31.0896	57.4983	8.08352	6.90365	7.49752	7.73146	9.06087	4.78944	4.00563	36.9204	10.3934	3.4369	182.855	8.63076	2.86266	17.5121	16.2022	29.4763	8.43756	1
PC-P_40:6_[M+OAC]1-	876.612	0.290567	0.319552	0.000543535	0.0016306	0.721707	0.208238	0	0	0.125693	0.685201	0	0.5837	0	0	0	0	0	0	0	0	0.00489181	0.352941
PC-P_42:4_[M+OAC]1-	908.675	0.276632	0.720252	0.152919	0.259833	0	0	0.159231	0	0	2.05382	0	0	0	0.243275	0.723882	0.409116	0	0	0	0	0	0.294118
PE_29:0_[M-H]1-	648.461	5.05176	9.12406	12.4484	34.2824	0	24.443	13.6392	1.75603	0	0	0.575876	0	0	103.82	0	1.1364	0	0	1.86108	2.56597	2.65268	0.529412
PE_31:0_[M-H]1-	676.492	3.75847	6.89191	2.5674	7.03116	0.544457	17.6275	11.5923	0	0.303511	0	0	0	0	21.2956	0	0.394586	0.426431	0	0.989944	0	0	0.470588
PE_32:1_[M-H]1-	688.492	0.0404409	0.114384	0.288175	0.409553	0	0	0	0	0	0	0.323527	0	0.241511	0	0	0	0.519661	0.713656	1.11875	0	0	0.294118
PE_33:0_[M-H]1-	704.524	0.987018	1.21753	1.19387	0.933732	1.33217	1.86833	0.209844	0	0	1.05973	0	3.42607	0.941183	0.916176	1.16778	0.419166	1.80389	3.21387	1.55954	0.723238	0	0.764706
PE_33:4_[M-H]1-	696.461	0.394784	0.462992	1.20545	2.04848	0.268367	0.0707066	0.61234	0.318024	0	1.39741	0.491422	0	0	0	0	6.17943	0.283294	2.56733	0.647902	1.17112	0	0.647059
PE_34:0_[M-H]1-	718.539	0.536775	0.546528	0.503603	0.604988	1.27951	0.649834	0	0	0	0.934303	0.24609	1.18447	0.0128614	0.410782	1.12827	0.388563	0.0342811	0.813513	0	1.71875	0.0253984	0.764706
PE_34:2_[M-H]1-	714.508	30.9344	18.7834	16.1206	14.6102	40.3107	7.62817	3.49134	43.402	35.401	19.9476	57.6444	39.6504	26.6121	2.55203	0	39.9937	31.4475	11.4516	10.7351	0	22.2936	0.882353
PE_36:1_[M-H]1- & CL(74:02)_[M]2-	744.549	14.0116	8.24546	5.88404	4.37839	22.5968	16.173	13.6067	2.64123	24.3784	1.84763	17.5058	13.3434	3.83503	13.2284	0	3.466	9.03581	1.18517	4.16899	9.29428	8.7427	0.941176
PE_36:2_[M-H]1-	742.539	92.3742	76.2155	81.6566	40.1658	93.0515	33.3128	31.3206	266.642	82.0291	38.7946	91.5913	102.251	72.534	37.9037	127.409	149.121	63.5377	111.658	83.6758	32.7984	56.271	1
PE_36:4_[M-H]1-	738.508	18.4139	17.6191	17.3106	13.551	22.2228	3.02893	1.68133	55.0632	22.5396	4.03744	25.4165	13.3215	26.4788	4.00578	4.71916	39.6024	34.1949	18.2898	9.84209	2.8765	15.7862	1
PE_38:4_[M-H]1-	766.539	98.4871	65.4112	98.2909	56.7261	109.317	43.5444	32.245	235.733	104.093	43.5273	97.7681	121.669	95.1747	30.0524	89.452	209.113	100.449	157.374	100.776	31.5699	70.6569	1
PE_38:5_[M-H]1- & CL(78:10)_[M]2-	764.524	27.783	29.67	28.8408	24.5644	29.9325	7.8599	1.63483	97.0372	26.0893	12.8033	20.6255	26.2813	20.9705	2.01004	36.5529	65.2193	36.947	67.5688	8.90146	6.16348	15.2334	1
PE_39:2_[M-H]1-	784.586	0.0708279	0.131234	0.20433	0.316358	0	0	0.2922	0	0	0	0.274423	0	0	0.221577	0.926821	0	0.467514	0	0	0	0.223057	0.352941
PE_40:2_[M-H]1-	798.602	0.149035	0.282745	0.0671193	0.133186	0	0	0	0	0	0.480949	0	0.711331	0.301977	0	0	0	0.302096	0	0	0	0	0.235294
PE_40:4_[M-H]1-	794.571	2.33457	2.03304	1.02227	0.594876	1.66845	3.7932	1.08364	0	4.81881	5.36994	1.32079	0.621754	0.820876	1.16733	0	1.98511	1.65173	0.548368	0.947058	0.748217	1.3317	0.882353
PE_40:6_[M-H]1-	790.539	12.1898	6.57938	12.0647	10.8041	11.8134	20.637	17.7237	2.2325	12.6407	2.84039	15.2328	14.3976	13.2003	16.7783	0	8.02891	8.65283	5.9888	11.0818	37.9861	6.86496	0.941176
PE_40:9_[M-H]1-	784.492	0.169891	0.260346	0.544025	0.643813	0	0	0.208704	0	0.56933	0.581095	0	0	0.353388	0	1.43198	0.396013	0	1.22529	0	1.46472	0.0248366	0.529412
PE_43:2_[M-H]1-	840.649	0.41792	0.764646	0.201882	0.352713	0	0	0.238305	2.20858	0.171108	0.725369	0	0	0	0.245075	0	0.603419	0	0	0.968443	0	0	0.411765
PE_44:4_[M-H]1-	850.633	0.45464	1.13338	0.178114	0.269294	0	0	0.131116	0	0	3.25003	0.255972	0	0	0	0	0.257485	0.371036	0.79293	0	0	0.181572	0.411765
PE-O_34:3_[M-H]1-	698.513	0.365614	0.278978	0.0973531	0.146861	0.190704	0.00326471	0.170604	0.426866	0.403081	0.823369	0.213996	0.693027	0	0.25639	0	0.314391	0.305398	0	0	0	0	0.647059
PE-O_36:4_[M-H]1-	724.529	0.363618	0.403424	0.25484	0.438844	0	0	0	0.69376	0.510819	0.81803	0	0.886333	0	0	1.19791	0	0	0	0.759902	0	0.335745	0.411765
PE-O_38:2_[M-H]1-	756.591	0.102113	0.205997	0.218508	0.655525	0.240067	0	0	0	0	0.00872045	0	0.568113	0	0	1.96658	0	0	0	0	0	0	0.235294
PE-O_38:4_[M-H]1-	752.56	0.241604	0.361059	0.134256	0.3129	0.166974	0	0	0	0	0.508523	0.239692	1.01764	0.275916	0	0	0	0.932385	0	0	0	0	0.352941
PE-O_38:5_[M-H]1-	750.544	2.52182	3.33187	1.0477	1.08723	3.83657	2.14386	0	0.902857	0.941138	1.38996	10.2537	0.706433	0.97387	0.599534	0	1.54146	0.557485	2.30586	0	3.1519	0.299219	0.823529
PE-O_40:3_[M-H]1-	782.607	0.535802	0.713048	0.121582	0.201421	0.641059	0	0	0	2.0183	1.10255	0.167202	0.357305	0.31382	0	0	0	0.22499	0	0.555427	0	0	0.470588
PE-P_40:6_[M-H]1-	774.544	0.487771	0.599328	1.02274	2.31988	0.228228	0.457812	0.620945	0	0.848713	1.74647	0	0	0.424566	0.239862	0	0.932571	0.455468	0	0	7.15218	0	0.588235
PG(36:1) & TG(44:6)+Cl-37	775.549	0.810596	0.577546	6.45278	15.235	0.264026	1.53175	0.919558	1.68157	0.664235	0	0.86617	0.55746	0	0.824471	1.22643	4.119	1.63045	0.992997	2.3423	46.9394	0	0.823529
PG(39:2) & TG(47:7)+Cl-37	815.58	0.38351	0.331303	0.158785	0.196957	0.335303	0	0.39379	0.569408	0	0.902599	0.148242	0.718742	0	0.270761	0	0.399219	0.470253	0	0	0.288837	0	0.588235
PG(43:4)	867.612	0.42582	0.704152	0.275288	0.323378	0.376687	0	0	0.703279	0	2.05166	0.274934	0	0.263737	0.214473	0	0	0.542233	0.882564	0.574583	0	0	0.529412
PG(43:5)	865.596	0.293165	0.578914	0.138649	0.287669	0	0.156663	0.301171	0	0.18975	1.69773	0	0	0	0	0	0.791975	0	0	0	0.455868	0	0.352941
PG(44:9)	871.549	0.209431	0.324204	0.400419	0.346771	0	0.867447	0.46626	0	0.341737	0	0	0	0.705325	0.24431	0.739231	0.408742	0	0	0	0.747932	0.758234	0.529412
PG-O_39:0_[M-H]1-	805.633	3.20794	6.27706	2.96482	3.83693	2.32438	0	1.35487	0	0	18.4952	2.91505	0.574065	10.3768	0	0	0	5.54286	0	4.85383	0	5.90996	0.529412
PG-O_40:2_[M-H]1-	815.617	0.992622	1.87672	0.051503	0.127829	0	0.255531	5.21904	0	0	2.28	0.186402	0	0.0781944	0.385332	0	0	0	0	0	0	0	0.352941
PG-O_42:6_[M-H]1-	835.586	3.13025	8.26009	0.298946	0.414448	0.898244	0.311557	0.273536	0	0	23.5587	0	0	0	0	1.1616	0.588029	0.613154	0	0	0	0.327731	0.470588
PI(32:1)	807.502	0.226415	0.229105	0.498871	1.38465	0.00939598	0.159577	0.226273	0	0.471161	0.655599	0.204352	0.0849641	0	0	4.18123	0.308616	0	0	0	0	0	0.529412
PI(34:0) & PA(47:10)	837.549	0.813824	0.614826	0.319039	0.46208	0.592762	0.545742	2.24611	0.834843	0.406317	0.967637	0.333368	0.583812	0	0	1.36141	0	0.481526	0	0	0.443189	0.585226	0.705882
PI(35:0) & PA(48:10)	851.565	0.511072	0.434396	0.365534	0.451331	0.403028	0.215369	0.469763	0.793626	0.54287	1.41166	0.252265	0	0.548519	0.216524	1.09359	0	0	0	1.07912	0.352053	0	0.705882
PI(35:2)	847.534	0.212294	0.189545	0.188455	0.400288	0.281262	0.351095	0.496199	0	0.261258	0	0.30854	0	0	0	1.13363	0	0	0.562462	0	0	0	0.411765
PI(36:1)	863.565	0.401551	0.421819	0.565714	1.01383	0.258522	0.496225	0.773854	1.16279	0	0	0	0.521016	0.348083	0.521067	0	0.287854	0	0	0.765601	3.16882	0	0.588235
PI(37:0) & PA(50:10)	879.596	0.163406	0.244248	0.274296	0.395597	0.211392	0.144415	0.237969	0	0	0	0	0.713472	0	0.248775	0.903468	0	0	0	0.96193	0	0.354494	0.470588
PI(37:4)	871.534	0.255106	0.237877	0.37391	0.282689	0.226768	0.732784	0.444522	0.178324	0.289866	0.103043	0	0.0655429	0.523014	0.24431	0.166741	0.443093	0	0.542943	0	0.747932	0.697161	0.823529
PI(38:5)	883.534	11.6658	6.54777	6.03398	5.13893	15.0204	6.38948	4.32958	7.40203	19.7299	5.1431	19.8565	15.455	7.65504	2.41984	1.77268	17.1094	8.93841	2.08343	4.9518	1.08792	8.2873	1
PI(39:0) & PA(52:10)	907.628	0.561716	1.35697	0.172021	0.320743	0.616386	0	0	0	0	3.87734	0	0	0	0	0	0.262804	0	0	0.954267	0.331116	0	0.294118
PI(39:2)	903.596	0.0940743	0.1339	0.0348393	0.104518	0.27415	0.181378	0	0	0	0	0.297066	0	0.313554	0	0	0	0	0	0	0	0	0.235294
PI(40:0)	921.643	0.228846	0.291629	0.0732906	0.219872	0.248061	0	0.205084	0	0.21147	0	0.278098	0.888056	0	0	0	0	0	0	0.659615	0	0	0.352941
PI(43:4)	955.628	0.0292199	0.0826463	0.171223	0.279892	0	0	0	0	0.233759	0	0	0	0	0	0	0.518642	0	0.73363	0	0	0.288738	0.235294
PI(44:5)	967.628	0.142948	0.404319	0.141839	0.22185	0	0	0	0	0	0	0	1.14359	0	0	0	0.294772	0	0.545525	0	0.436252	0	0.235294
PI(46:3)	999.69	0.268162	0.62208	0.27524	0.430559	0	0	0.12841	0	0.223019	1.79386	0	0	0	0	1.0744	0.585914	0	0.81684	0	0	0	0.352941
PI-O_38:6_[M-H]1-	867.539	0.180341	0.270371	0.194358	0.28312	0.215518	0.168347	0.268181	0	0	0	0	0.790682	0	0.204686	0	0	0.352174	0.824705	0	0.367655	0	0.470588
PI-O_40:5_[M-H]1-	897.586	0.48408	0.496027	0.0934845	0.141617	0	0.14257	0.256079	0.921721	0.27976	1.15947	0	1.11303	0	0.239694	0	0	0	0	0	0.318752	0.282913	0.529412
PI-O_41:0_[M-H]1-	921.68	0.321707	0.321176	0.166639	0.275884	0.271989	0	0	0	0.67563	0.772379	0.255579	0.59808	0	0.249904	0	0	0	0.712383	0.537466	0	0	0.470588
PI-O_42:2_[M-H]1-	931.664	0.242874	0.358019	0.0310652	0.0931956	0	0	0	0.487424	0	0.91782	0	0.537747	0	0	0	0	0	0	0	0	0.279587	0.235294
PS_35:6_[M-H]1-	764.451	0.607724	0.612047	1.50247	2.30981	0.253557	0.174637	0.496205	0	0.326233	1.75335	0.52305	1.33476	0	0	6.31533	0.450488	0	3.16875	3.58766	0	0	0.647059
PS_36:5_[M-H]1-	780.482	0.221678	0.411208	0.253318	0.525029	0	0.161286	0.00435815	0	0.444545	1.16324	0	0	0	0	0	0	0	0.836707	0	1.44316	0	0.352941
PS_38:6_[M-H]1-	806.498	0.0962456	0.184174	0.106109	0.170949	0.298023	0	0	0	0	0	0	0.471942	0.351627	0	0	0.423047	0	0	0	0	0.180304	0.294118
PS_42:10_[M-H]1-	854.498	0.262787	0.425683	0.14785	0.319961	0.242025	0.134107	0.127199	0	0.325239	1.27373	0	0	0	0	0	0	0	0	0.920692	0	0.409959	0.411765
PS_42:11_[M-H]1-	852.482	0.159387	0.236039	0.0640696	0.14163	0	0	0	0.596985	0.280207	0	0.397907	0	0	0.163479	0	0	0	0	0	0.413147	0	0.294118
SM_33:1_[M+OAC]1-	747.566	13.2157	7.05361	18.2806	7.46616	24.0922	19.2229	7.36281	3.70251	18.8114	9.9171	14.4436	8.17274	25.7992	17.5271	1.21349	19.0683	25.4867	17.3206	15.2433	18.6952	24.1711	1
SM_34:1_[M+OAC]1- & TG_oxid(40:4)+Oac	761.581	10.6766	11.0942	8.7399	11.6377	3.67763	1.29017	14.7918	0.565609	1.78794	16.8505	32.5327	13.9163	7.90505	13.1211	0	0.850062	8.13761	8.19286	37.315	0	3.13751	0.882353
SM_35:1_[M+OAC]1-	775.597	2.96763	1.9229	4.39418	3.45865	3.16945	3.64757	3.03924	0.442055	2.25087	2.82954	6.96666	1.39568	7.57333	2.14931	0	1.89335	2.84364	2.49705	10.0104	8.55442	4.0261	0.941176
SM_36:1_[M+OAC]1-	789.613	26.3515	21.7638	25.448	28.3659	6.44422	9.58297	34.4755	6.34089	7.57876	53.1054	58.477	34.8073	18.986	35.534	0	6.43126	28.7791	32.2337	92.276	0	14.7917	0.882353
SM_37:1_[M+OAC]1- & TG_oxid(44:0)+Cl-37	803.628	4.66261	7.14524	2.42531	2.94237	0.223851	0.928022	4.90854	0	0.896915	0.925163	20.7056	8.71276	0.766652	5.60565	1.47058	0.433617	1.70477	1.27284	9.0627	0.892737	0.618273	0.941176
SM_38:1_[M+OAC]1-	817.644	1.16405	1.04402	0.438542	0.401326	1.08881	0.311842	0.652129	0.728993	0	3.27466	1.30671	1.94923	0.859025	1.08424	0	0	0.464306	0	0.765296	0.437343	0.336665	0.764706
SM_38:2_[M+OAC]1-	815.628	1.14769	1.7728	0.333793	0.299089	0.142737	0.161674	5.14753	0	0	2.18698	0.874002	0.6686	0.64076	0.386488	0	0.324966	0.459023	0	0.852025	0	0.340871	0.705882
SM_38:3_[M+OAC]1-	813.613	0.370794	0.498805	0.194318	0.318923	0.375642	0	0.946641	0	0	1.29787	0.346206	0	0.350562	0	0	0.536342	0	0.861958	0	0	0	0.411765
SM_39:1_[M+OAC]1-	831.66	0.972417	1.29876	1.4209	0.987692	3.94589	0.935778	0	0	0.694108	0.0168199	1.25684	0.929895	2.39611	0.549969	1.41364	1.22091	0.864478	0	2.56229	2.88599	0.894725	0.823529
SM_39:2_[M+OAC]1-	829.644	2.6209	3.29404	1.22352	2.04194	0.517081	0.184876	0.882599	0.638373	0.376403	3.69632	9.33431	5.33721	0.33447	2.1257	0	0.374253	0	2.01198	6.16528	0	0	0.764706
SM_40:2_[M+OAC]1- & TG_oxid(46:5)+Oac	843.66	0.176952	0.214157	0.151503	0.309663	0.440215	0.218436	0.230943	0	0	0	0.526023	0	0	0	0	0	0.533266	0	0.830263	0	0	0.352941
SM_40:3_[M+OAC]1-	841.644	0.953524	1.19386	0.940641	0.990722	0.343734	0	0.83517	0	1.32779	3.65689	0.395622	1.06898	1.91952	0	0	0.453547	2.92366	0.919527	1.09526	0	1.15425	0.705882
SM_41:0_[M+OAC]1-	859.691	0.39907	0.471782	0.549	0.70075	0.936719	0.894356	0	1.01836	0	0	0.343125	0	2.24013	0.244541	0	0.53031	0.472809	0.760917	0	0	0.692291	0.588235
SM_41:1_[M+OAC]1-	857.675	2.8187	2.29847	1.73792	1.32747	7.02434	3.81113	0.638896	0	4.10195	0.864078	3.1838	2.9254	4.45693	2.02682	0	1.23862	2.17523	2.61567	0.997953	0.380791	1.74929	0.882353
SM_42:0_[M+OAC]1-	875.722	38.9446	37.8969	74.4188	70.5806	43.5644	0	4.49653	3.16661	109.205	60.3446	62.2859	28.4939	181.228	5.08141	2.25895	15.2154	121.257	116.165	147.987	0	80.5755	0.882353
SM_42:3_[M+OAC]1-	869.675	0.687332	0.850436	0.264016	0.48603	0.617243	0	0	0.700284	0.296425	2.66835	0.715349	0.500999	0.233519	0.207644	0	0	1.49066	0	0	0	0.444311	0.588235

## Sheet: Mouse,ADI,Sig,-ve,Washed
						Mouse	Mouse	Mouse	Mouse	Mouse	Mouse	Mouse	Mouse	Mouse	Mouse	Mouse	Mouse	Mouse	Mouse	Mouse	Mouse	Mouse
						Adipose	Adipose	Adipose	Adipose	Adipose	Adipose	Adipose	Adipose	Adipose	Adipose	Adipose	Adipose	Adipose	Adipose	Adipose	Adipose	Adipose
						lean	lean	lean	lean	lean	lean	lean	lean	obese	obese	obese	obese	obese	obese	obese	obese	obese
		Lean		Obese		Washed	Washed	Washed	Washed	Washed	Washed	Washed	Washed	Washed	Washed	Washed	Washed	Washed	Washed	Washed	Washed	Washed
Variable	m/z	Mean	St Dev	Mean	St Dev	18C36	18C37	18C40	18C41	18C42	NPC1	NPC2	NPC3	18F50	18F52	18F54	18F55	18F57	NPF1	NPF2	NPF4	NPF5	Val
Cer_42:2_[M+Cl]1-	682.591	0.0660301	0.165975	0.0871622	0.131422	0.0105785	0.011224	0.00330206	0.0269674	0	0	0.476169	0	0	0.347312	0.260189	0.124306	0.0526528	0	0	0	0	0.529412
CL(74:03)_[M]2- & TG_oxid(40:2)+Cl-37	743.541	26.4673	11.972	21.1523	10.4815	34.0269	35.7424	33.4896	27.9755	9.84791	23.9555	39.2656	7.43513	26.6518	20.0977	2.77235	4.79201	26.785	21.0498	27.4572	30.094	30.6712	1
CL(78:00)_[M]2-	774.596	0.24058	0.230013	0.47024	0.895998	0.380263	0.185684	0.248305	0.697743	0.307942	0	0	0.104699	0.224037	0.793709	2.76226	0.23471	0	0	0	0.217439	0	0.647059
LPC_15:0_[M+OAC]1-	540.331	7.68905	4.81723	19.2468	41.1178	2.05084	6.74983	8.98146	2.71232	14.6085	11.218	2.95996	12.2315	3.38126	1.04784	14.6734	127.912	14.9374	0.588293	3.24817	1.6795	5.75264	1
LPC_17:1_[M+OAC]1-	566.346	2.67633	1.61884	4.84305	6.62426	2.29691	1.05806	1.48539	2.08517	2.15571	6.15088	3.84071	2.33778	1.11656	1.68272	15.6782	17.1124	2.11791	0.758238	3.62129	0.997796	0.502258	1
LPC_18:2_[M+Cl]1-	554.302	1.09254	1.14393	1.41518	1.9362	0.176956	0.431063	0.28309	0	0.47362	2.41716	2.31823	2.64021	0	0.527182	5.87281	3.01609	1.8123	0.445592	0.758963	0.303719	0	0.823529
LPC_20:4_[M+Cl]1-	578.302	0.319277	0.378106	1.14782	1.74638	0	0.223696	0.279459	0	0.17637	1.143	0.569404	0.162284	0.358952	0	5.24442	0.291634	0.241197	0.866228	2.74936	0.247506	0.331102	0.823529
LPC_22:1_[M+Cl]1-	612.38	0.704235	0.547089	1.42583	1.89711	0.423228	0.257936	0	1.33445	1.62558	0.55679	0.555337	0.880554	0	1.18861	5.61477	3.03417	0.258151	0.319122	2.17147	0	0.246192	0.823529
LPC_22:2_[M+Cl]1-	610.365	0.599492	0.571047	0.722528	1.15818	0.873757	0.215095	0.738645	0	0.261709	1.5415	1.16523	0	0	0.355894	0	0.825225	0.785357	0.418496	3.70741	0.185259	0.225114	0.764706
LPC_24:0_[M+OAC]1-	666.471	13.0087	14.8634	44.5119	50.8217	13.597	4.90427	3.88644	44.9576	0.738623	14.1429	21.3116	0.531264	14.8138	127.157	5.2992	0.352797	17.9226	109.95	96.1703	14.8187	14.1225	1
LPC-O_19:1_[M+Cl]1-	554.338	3.55206	2.8317	5.90449	8.16029	3.08866	1.09151	1.76354	2.71378	5.86998	9.52983	2.91617	1.443	1.41727	1.40687	11.7487	25.7359	3.65894	1.78443	4.58618	0.852555	1.94955	1
LPE_13:0_[M-H]1-	410.231	82.3593	149.193	14.4955	11.5631	8.09138	4.12584	5.06642	15.5923	422.392	3.67077	24.7785	175.157	4.70135	20.2603	21.7522	18.7674	4.83512	15.9074	37.4525	3.95912	2.82373	1
LPE_16:0_[M-H]1-	452.278	4.16538	3.24225	5.53546	3.3628	3.0159	2.08112	9.9441	1.07918	5.4651	7.81164	2.36039	1.56557	3.63765	1.14224	7.16631	10.7423	7.2124	1.91755	2.53114	6.47128	8.99826	1
LPE_18:0_[M-H]1-	480.31	36.8068	13.333	57.8426	75.6401	20.237	33.0308	58.4994	25.2836	45.1662	49.6125	25.9288	36.696	35.4906	25.6894	10.197	257.161	42.5457	27.8743	43.5807	29.1203	48.924	1
LPE_18:1_[M-H]1-	478.294	8.59568	6.53348	7.75048	3.86171	2.36915	6.77636	16.2782	6.72191	2.74578	5.20333	7.90978	20.7609	5.7747	3.37823	8.44	7.29676	10.5431	7.76709	1.36881	12.8926	12.293	1
LPE_20:0_[M-H]1-	508.341	12.433	6.60249	18.5188	24.2565	8.83287	17.82	17.2403	3.14693	14.9805	15.1751	2.87452	19.394	15.8163	2.61922	10.2846	80.7212	22.1789	5.08697	6.20907	5.69545	18.0575	1
LPE_20:1_[M-H]1-	506.325	4.21779	6.912	3.97453	9.23807	1.02223	0.665254	0.893222	1.72851	3.19568	2.64151	2.41974	21.1762	0.19566	0.323333	1.65941	28.5602	1.08965	0.401081	1.33627	0.486233	1.71893	1
LPE_22:6_[M-H]1-	524.278	15.7806	12.0822	19.056	12.7879	8.89216	3.08108	6.44748	26.8683	5.64943	14.6294	36.4724	24.2049	8.49832	13.2506	33.5422	2.07488	15.6592	33.0682	38.7502	14.6635	11.9967	1
LPG(35:0)_[M]- & PG-O_35:0_[M-H]1-	749.57	0.807134	0.59533	1.23221	0.775944	1.141	1.18723	0.269707	0.870287	0.223079	1.75478	1.011	0	1.31097	2.10808	0	2.01446	1.42678	0	1.82183	1.14202	1.2658	0.823529
PA(34:0) & TG_oxid(35:0)+Cl-35	675.496	15.9365	18.3453	23.7542	23.7285	12.4351	2.9032	1.36329	12.1937	54.6857	8.48886	3.85363	31.5689	17.8729	62.3743	3.56968	3.31112	13.1886	56.1835	43.8539	5.12522	8.30891	1
PA(36:0) & TG_oxid(37:0)+Cl-35	703.528	16.6241	10.8076	40.5517	41.1956	24.4634	8.31237	6.15673	37.6856	10.8305	20.1038	18.0954	7.34514	33.9272	107.224	1.35819	0.186563	27.9985	92.4373	78.1466	9.52761	14.1595	1
PA(36:1) & TG_oxid(37:1)+Cl-35	701.512	1.68482	3.33132	0.677605	1.16181	0.317992	0.272981	0	0.700219	0.178842	1.52527	0.636232	9.84702	0.681519	0.240382	0	3.69664	0.546864	0.399498	0	0.533544	0	0.764706
PA(40:7)	745.481	0.0670253	0.122712	0.436821	0.706111	0.20482	0	0.0165476	0	0.314835	0	0	0	0	0.362264	0	2.20452	0.329714	0	0.723589	0.0249523	0.286346	0.529412
PA(P-35:0)	674.525	0.913442	1.23428	0.61148	0.923362	1.03912	0.914973	1.31525	0	0	3.68325	0	0.354947	0.250493	0.374041	1.93297	0	2.44964	0	0	0.496175	0	0.588235
PA(P-36:1)	686.525	0.213351	0.271095	0.139178	0.258263	0.218526	0.255406	0	0	0	0.669461	0.563411	0	0	0	0	0.11079	0.71887	0	0	0.422946	0	0.411765
PA(P-37:0)	702.556	1.97636	2.59658	1.67668	2.00667	3.18035	0.820786	1.13422	1.62676	0	7.92785	0.909167	0.211714	2.09201	0.974324	5.12704	0.265832	4.82809	1.57102	0	0.231834	0	0.823529
PA(P-38:1)	714.556	0.172636	0.226847	0.187921	0.402745	0.325316	0	0	0.547857	0	0.432389	0	0.0755222	0.212721	0	0	0.0437303	1.23651	0	0	0.198324	0	0.470588
PA(P-38:2)	712.541	1.2705	2.2038	0.510965	0.456853	0.796475	0.433092	0	2.11644	0	0.378582	6.4394	0	0.635449	1.17248	0	0	1.14458	0.429109	0.553045	0.664017	0	0.647059
PC_31:1_[M+OAC]1-	776.545	1.87134	2.09125	2.03347	3.5522	4.77064	0.358473	0	0.555273	1.13381	3.39974	0	4.75281	0.99702	0	0	0.373566	0.277691	0.410031	0	6.56197	9.68099	0.705882
PC_32:3_[M+OAC]1-	786.529	8.5002	9.05117	3.03666	2.11158	6.78679	25.8128	18.4441	1.22143	0.894415	3.47953	2.51939	8.84314	4.47228	2.45349	7.60722	2.55128	2.17033	2.37743	0	3.76183	1.93613	0.941176
PC_33:1_[M+OAC]1-	804.576	34.598	9.82949	25.037	14.5381	42.5811	31.6954	43.981	25.4538	22.6893	47.7589	24.3877	38.2372	27.0037	17.8904	0	24.0411	33.9278	13.386	22.5356	35.4696	51.0786	0.941176
PC_33:2_[M+OAC]1-	802.56	28.5741	13.7869	24.631	11.6882	40.5213	24.3872	29.2923	19.0413	24.5503	52.0442	32.4681	6.28767	35.1105	19.8921	0	20.4525	31.5949	18.7524	25.1878	31.9108	38.7779	0.941176
PC_33:3_[M+OAC]1-	800.545	0.267679	0.239547	0.438487	0.432945	0.587003	0	0.406927	0.599974	0.186258	0	0.2297	0.13157	0.734995	0.406575	1.38749	0.137295	0.275543	0.507418	0	0.497065	0	0.764706
PC_33:4_[M+OAC]1-	798.529	0.863404	1.62805	0.116186	0.148668	0	0	0	4.77019	0.88828	0	0.935943	0.312815	0	0	0	0.201798	0.239096	0	0	0.208734	0.396044	0.470588
PC_34:1_[M+Cl]1-	794.547	14.9823	10.4129	8.02658	7.20929	23.167	19.3791	11.1489	1.03069	11.5053	21.4967	1.80955	30.3215	10.0581	3.03437	0	6.52695	11.2816	2.15284	3.48682	12.3089	23.3896	0.941176
PC_34:1_[M+OAC]1-	818.592	0.564428	0.524005	0.577134	1.25743	0.895702	0	0	0.837717	0.903658	0	0.499883	1.37847	0.457849	0	0	3.88071	0.353044	0	0	0.502605	0	0.529412
PC_34:2_[M+Cl]1-	792.532	12.367	7.95267	7.22306	5.894	22.2899	13.4099	12.0395	2.19699	14.0343	23.5155	2.23758	9.212	13.1876	3.39748	0	5.14895	9.95585	1.50886	2.82487	12.7469	16.237	0.941176
PC_34:2_[M+OAC]1-	816.576	0.625718	0.736678	0.828386	1.18316	0.764373	0	0	0	1.0351	0.460558	0.568563	2.17714	0.947608	0.35192	0	3.79349	1.05943	0.860804	0	0.194354	0.24787	0.705882
PC_34:3_[M+OAC]1-	814.56	0.331575	0.418038	0.45863	0.374264	0.24982	0.231659	0.32329	1.30276	0.137442	0	0	0.407625	0.669823	0.824193	0	0.0596476	0.925994	0.412798	0	0.831389	0.403824	0.764706
PC_34:5_[M+OAC]1-	810.529	21.853	12.9704	40.9676	24.0481	23.8562	41.3072	30.2991	32.7673	5.35457	16.5565	20.1991	4.48375	56.9154	43.014	0	0.610503	47.7876	64.1732	52.4238	59.1723	44.6114	0.941176
PC_34:6_[M+OAC]1-	808.513	0.125448	0.189918	1.09732	1.17283	0.177098	0.338908	0	0.481794	0.00578745	0	0	0	0.147979	0	0	3.12164	2.20139	0.522888	0.814727	2.4245	0.642718	0.647059
PC_35:2_[M+OAC]1-	830.592	48.5962	24.7071	41.1746	21.3889	67.5377	55.9374	65.5239	37.5845	29.0906	85.1331	40.1891	7.77337	61.957	46.5607	0	9.99468	52.916	46.6315	57.1302	44.2066	51.1751	0.941176
PC_35:3_[M+OAC]1-	828.576	8.19205	7.08239	6.19229	4.55245	19.5121	11.2587	9.56664	2.2905	5.26989	15.9541	0.961916	0.722597	6.92783	6.28629	0	3.20491	12.7734	2.08678	2.59475	10.8549	11.0018	0.941176
PC_35:4_[M+OAC]1-	826.56	7.92761	3.84751	5.7292	3.85595	14.7366	9.97464	6.62293	3.66011	8.19126	10.9829	3.63795	5.61445	8.20017	4.748	0.55301	6.36404	12.4891	2.46152	1.28096	8.22874	7.23729	1
PC_35:5_[M+Cl]1-	800.5	0.0654023	0.154911	0.0856237	0.205301	0	0	0	0.442333	0.0808851	0	0	0	0	0	0	0.15482	0	0	0.615794	0	0	0.235294
PC_36:0_[M+OAC]1-	848.639	0.865385	1.80771	0.0815135	0.111259	0.466053	0.707274	0	0	0	0.464634	0	5.28512	0.201918	0	0	0.0534313	0	0	0	0.259523	0.218749	0.470588
PC_36:2_[M+Cl]1-	820.563	20.9989	16.3407	15.0292	10.207	35.8518	39.1862	30.4759	1.79359	14.1951	37.425	5.11005	3.95399	29.4935	15.251	0	2.35665	22.2683	12.7393	9.09356	17.1924	26.8682	0.941176
PC_36:2_[M+OAC]1-	844.607	1.20891	0.904647	0.799662	0.829553	3.15028	0.562764	1.35749	0.749696	1.60761	0.961865	1.11186	0.169719	2.26988	0.366653	0	0.653879	0	0.98214	0.546345	2.04208	0.335985	0.882353
PC_36:3_[M+Cl]1-	818.547	2.93607	2.15025	2.33245	3.32459	6.37006	4.90547	1.76735	1.11796	3.53918	4.31866	0.565339	0.904578	2.76119	0	0	10.5402	3.19166	0.436029	0	1.8971	2.16591	0.823529
PC_36:3_[M+OAC]1-	842.592	0.406339	0.560103	0.470095	0.457549	0.604108	0	0	1.22966	0.144546	1.2724	0	0	0.595234	1.04632	0	0.283953	0.286676	1.34583	0	0.420622	0.25221	0.647059
PC_36:4_[M+Cl]1-	816.532	2.26059	1.83094	0.881399	0.937901	3.77606	5.51601	0.423908	0.687893	2.55647	1.31182	0.585967	3.22662	2.668	0.306458	0	0.372491	0.882377	0.473019	0	1.13628	2.09397	0.882353
PC_36:4_[M+OAC]1-	840.576	0.0300393	0.0716327	0.0618746	0.160296	0.204603	0	0	0	0	0	0	0.0357117	0	0	0	0.0723256	0.484546	0	0	0	0	0.235294
PC_36:6_[M+OAC]1-	836.545	1.48794	2.23631	0.4948	0.53862	0.480574	2.21061	0.956657	0.395803	0.396207	0.688847	0	6.77481	0.546025	0.316388	0	1.69744	0.347277	0	0.0539143	0.682766	0.809387	0.823529
PC_36:7_[M+OAC]1-	834.529	29.3343	19.587	22.7392	11.3654	20.222	25.0399	31.1147	11.7704	6.90363	34.2093	34.639	70.7754	28.0745	18.6211	0	15.8357	22.8462	40.0746	19.6945	32.495	27.0109	0.941176
PC_36:8_[M+OAC]1-	832.513	0.137146	0.128669	0.501176	0.414758	0.176072	0.266259	0.309065	0	0.105182	0	0	0.240588	0.578828	0	1.27932	0.17159	0.357028	0	0.699517	0.759804	0.664497	0.705882
PC_37:2_[M+Cl]1-	834.578	0.0744286	0.106619	0.00103252	0.00309756	0	0.231712	0	0	0.226885	0	0	0.136832	0	0	0	0.00929267	0	0	0	0	0	0.235294
PC_37:3_[M+Cl]1-	832.563	0.171078	0.209568	0.083851	0.251553	0	0	0.333552	0	0.145581	0.526982	0	0.362509	0	0	0	0.754659	0	0	0	0	0	0.294118
PC_37:4_[M+OAC]1-	854.592	10.7244	5.56653	8.90468	6.95371	18.6363	15.4589	14.817	3.25186	7.27755	13.664	6.80299	5.88689	16.884	9.12063	0	2.82231	20.3899	3.84172	3.46097	12.9849	10.6378	0.941176
PC_37:5_[M+OAC]1-	852.576	0.781178	0.608187	0.678278	1.04612	2.21715	0.790021	0.578606	0.396334	0.272746	0.74657	0.503787	0.744215	0.757026	0	0	0.0820193	3.22072	0.454701	0	0.309364	1.28067	0.823529
PC_37:6_[M+OAC]1-	850.56	0.604052	1.14653	0.374559	0.425865	0.202563	0.150273	0.319789	0	0.794799	0	0	3.36499	0.47154	0	0	1.0807	0.319466	0	1.05689	0.164977	0.277455	0.647059
PC_37:7_[M+Cl]1-	824.5	0.238349	0.290053	0.0470428	0.141128	0.216976	0.248949	0.331841	0	0	0	0.877976	0.231049	0.423385	0	0	0	0	0	0	0	0	0.352941
PC_37:7_[M+OAC]1-	848.545	0.0499917	0.0707268	0.124515	0.227312	0	0.149487	0	0	0.0997168	0	0	0.15073	0	0	0	0.0922762	0	0.425774	0	0	0.60258	0.352941
PC_38:0_[M+Cl]1-	852.625	0.0729245	0.1563	0.284626	0.462788	0.144429	0	0	0	0	0	0.438968	0	0.129737	0.200106	1.32611	0	0	0	0.782165	0.123509	0	0.411765
PC_38:4_[M+Cl]1-	844.563	3.24506	2.73259	2.0245	1.99917	7.43444	7.39595	2.85601	1.39668	2.80615	2.40436	0	1.66686	4.78321	0.611106	0	3.57558	5.20134	1.4646	0	0.915416	1.66923	0.823529
PC_38:4_[M+OAC]1-	868.607	0.0663046	0.130813	0.0391065	0.0820739	0.180738	0	0.349699	0	0	0	0	0	0	0	0	0.122521	0.229437	0	0	0	0	0.235294
PC_38:5_[M+Cl]1-	842.547	0.298575	0.348403	0.572584	1.10041	0.278325	0.684073	0	0	0.146193	0.937379	0	0.342629	0.53137	0	0	3.40689	0.680048	0	0	0	0.53495	0.529412
PC_38:6_[M+Cl]1-	840.532	0.568802	1.03184	0.00023553	0.000706591	0.357293	0	0	0.228432	0	0.981883	0	2.98281	0	0	0	0.00211977	0	0	0	0	0	0.294118
PC_38:7_[M+OAC]1-	862.56	0.451848	0.803182	0.652659	1.41834	0	0	0	0	2.29838	0.661188	0	0.655209	0	0	1.29152	4.26097	0.321437	0	0	0	0	0.352941
PC_38:9_[M+OAC]1-	858.529	3.33121	1.82049	4.14359	3.24241	2.81111	3.43353	5.33512	6.38901	0.741707	3.15372	3.1187	1.66678	4.49352	1.81097	1.96601	0.844739	4.74897	3.52835	2.08508	11.4122	6.40248	1
PC_39:4_[M+Cl]1-	858.578	0.0188739	0.049991	0.137892	0.375082	0	0	0	0	0.00862145	0	0	0.14237	0	0	1.13361	0.10741	0	0	0	0	0	0.235294
PC_39:5_[M+OAC]1-	880.607	0.286101	0.398573	0.267466	0.338906	0.854193	0	0	0	0	0.781124	0	0.653492	0	0.284256	0	0.300506	0.299524	0	0	1.02815	0.494754	0.470588
PC_39:6_[M+OAC]1-	878.592	0.985468	2.14398	0.470494	0.558	0.509877	0	0.265132	0	0.261746	0.585678	0	6.26131	0.924617	0	0	0.459761	0.389349	0	0	1.57513	0.885581	0.588235
PC_39:7_[M+OAC]1-	876.576	0.0850864	0.104493	0.144793	0.330292	0	0	0.281586	0	0.130816	0	0.102873	0.165416	0	0	0.981124	0.00774913	0.314263	0	0	0	0	0.411765
PC_40:0_[M+Cl]1-	880.657	0.728231	1.88075	0.0596641	0.122508	0	0	0	0.460074	0	0	5.36577	0	0	0	0	0	0.331464	0	0	0.205513	0	0.235294
PC_40:10_[M+OAC]1-	884.545	2.28285	2.08849	3.52178	4.8033	1.59182	6.20338	4.70089	1.79535	0.783121	0	1.90275	1.28545	1.94482	1.38696	0.842956	0.406862	0.958163	4.07409	0.690207	15.3229	6.06905	0.941176
PC_40:2_[M+Cl]1-	876.625	0.0706855	0.136999	0.235054	0.58153	0.207025	0	0.35846	0	0	0	0	0	0	0	1.75238	0	0	0	0.36311	0	0	0.235294
PC_40:3_[M+Cl]1-	874.61	0.685185	0.57147	0.440307	0.564962	1.33105	0.306523	1.38266	0	0.601501	0.635474	1.22428	0	1.21725	0	0	0.143294	0.920714	0	0	1.35777	0.323738	0.647059
PC_40:4_[M+Cl]1-	872.594	0.1597	0.256208	0.0960911	0.219448	0.312031	0.25917	0	0	0	0	0.706396	0	0	0	0.64967	0.21515	0	0	0	0	0	0.294118
PC_40:5_[M+Cl]1-	870.578	0.115836	0.186296	0.358628	0.534187	0	0	0	0	0.130541	0	0.488412	0.307735	0	0	0	1.52801	0.271719	0	0.6357	0.792225	0	0.411765
PC_40:6_[M+Cl]1-	868.563	0.281276	0.541067	0.134061	0.284165	0	0	0	0	0.850803	0	0	1.39941	0	0	0.842089	0.055309	0	0	0	0	0.309152	0.294118
PC_40:6_[M+OAC]1-	892.607	0.222477	0.360078	0	0	0.141852	0	0	0.540094	0.107869	0	0	0.990002	0	0	0	0	0	0	0	0	0	0.235294
PC_40:9_[M+OAC]1-	886.56	38.6649	21.6477	30.0271	17.9988	27.8418	62.7911	65.5564	58.6843	19.2974	10.1635	42.3308	22.6537	43.732	31.7528	0	12.3893	22.8403	48.4076	17.0179	52.0374	42.0668	0.941176
PC_41:6_[M+Cl]1-	882.578	0.0479747	0.0746128	0.0174881	0.0314725	0.137854	0	0.0591982	0	0.186746	0	0	0	0	0.065868	0	0.0785471	0	0	0	0.0129778	0	0.352941
PC_41:7_[M+Cl]1-	880.563	0.165511	0.168249	0.0837144	0.127186	0	0.239427	0.299817	0.467165	0.185174	0	0	0.132506	0	0	0	0	0.269914	0	0	0.20477	0.278745	0.470588
PC_42:10_[M+Cl]1-	888.532	0.0827383	0.161934	0.136042	0.289143	0.0185049	0	0	0	0.0076424	0.451723	0	0.184036	0	0.0427552	0.851053	0	0	0	0	0	0.33057	0.411765
PC_42:4_[M+Cl]1-	900.625	0.0272017	0.0769381	0.0619186	0.116825	0	0.217614	0	0	0	0	0	0	0.17759	0	0	0.0482864	0	0	0	0.331392	0	0.235294
PC_42:5_[M+Cl]1-	898.61	0.0520806	0.147306	0.0963295	0.148056	0	0	0	0	0	0.416645	0	0	0.215449	0	0	0	0.336328	0	0	0	0.315188	0.235294
PC_42:6_[M+Cl]1-	896.594	0	0	0.224441	0.523387	0	0	0	0	0	0	0	0	0	0	1.60496	0.0557471	0	0	0	0.154055	0.205215	0.235294
PC_42:6_[M+OAC]1-	920.639	0	0	0.169937	0.254503	0	0	0	0	0	0	0	0	0.0220787	0.0750328	0.787026	0	0.173202	0.310614	0	0.161477	0	0.352941
PC_44:4_[M+OAC]1-	952.701	0.166765	0.25773	0.0354617	0.0717187	0.197173	0	0	0	0	0.60208	0.534864	0	0	0.131863	0	0	0	0	0	0.187293	0	0.294118
PC_44:7_[M+Cl]1-	922.61	0.100403	0.186738	0.0317553	0.0560088	0	0	0	0.368757	0	0.434467	0	0	0.0933366	0	0	0.0373279	0	0	0	0.155133	0	0.294118
PC_44:8_[M+Cl]1-	920.594	0.0393413	0.0667574	0.135133	0.201883	0	0	0.0986465	0.0355833	0	0	0.1805	0	0.513736	0.343589	0	0.00155938	0	0.327966	0.0293498	0	0	0.470588
PC_48:1_[M+OAC]1-	1012.8	0.178747	0.294036	0.346773	0.640025	0.180269	0	0	0.470864	0	0	0.778843	0	0	0.633335	0	0.586521	0	0	0	1.9011	0	0.352941
PC_52:4_[M+OAC]1-	1064.83	0.108262	0.22345	0.136402	0.212333	0	0	0.248371	0.617728	0	0	0	0	0	0.493034	0	0.0679935	0	0	0	0.50396	0.162632	0.352941
PC-O_17:0_[M+OAC]1-	568.362	6.50619	3.54332	11.5213	16.7014	1.91805	9.1063	11.1096	1.41203	7.6695	9.02541	4.40298	7.40567	8.16042	0.73697	11.3799	53.8738	15.7239	0.50582	2.49234	2.68045	8.13798	1
PC-O_18:0_[M+Cl]1-	558.333	5.29832	3.87156	25.405	59.36	2.00946	3.15426	2.18334	2.97482	6.4133	13.4218	7.82364	4.40597	2.92558	3.06234	182.846	18.8609	3.07746	1.65479	13.2033	1.77479	1.23975	1
PC-O_18:1_[M+Cl]1-	556.317	3.2755	2.87476	3.32139	2.75459	2.65766	0.57359	1.2492	4.01759	2.67001	8.93648	5.59885	0.500623	0.797712	3.76186	8.89407	4.5958	2.83511	1.62742	5.68176	1.37918	0.319609	1
PC-O_20:1_[M+Cl]1-	584.349	4.12327	5.22659	4.46634	5.66023	2.83019	0.619102	0.934593	0	12.3364	12.6088	2.06398	1.59321	1.38818	1.85349	18.3438	7.54881	2.04734	2.11754	5.17478	0.690194	1.03291	0.941176
PC-O_29:0_[M+OAC]1-	736.55	0.0805452	0.161702	0.0895296	0.184606	0	0	0	0.439083	0	0	0	0.205279	0	0.503249	0	0	0.302518	0	0	0	0	0.235294
PC-O_34:4_[M+OAC]1-	798.565	0.172655	0.17349	0.21186	0.479143	0.146449	0	0	0.259054	0	0.290456	0.486592	0.198691	0	0	1.45307	0.11222	0	0.34145	0	0	0	0.470588
PC-O_35:4_[M+OAC]1-	812.581	0.148617	0.198536	0.135589	0.279368	0	0.149792	0	0.508475	0.141189	0.389477	0	0	0.106231	0.214484	0.854711	0.0448789	0	0	0	0	0	0.470588
PC-O_36:1_[M+OAC]1-	832.644	0.0289818	0.081973	0.107337	0.22477	0	0.231855	0	0	0	0	0	0	0.68278	0	0	0.113695	0	0	0	0.169556	0	0.235294
PC-O_36:2_[M+Cl]1- & PC_33:0_[M+OAC]1-	806.584	0.882116	1.31246	0.216563	0.326966	0.55179	0	0	1.03941	0	0.886298	0.612381	3.96705	0	0	0	0.623302	0	0	0	0.592093	0.733669	0.470588
PC-O_36:5_[M+OAC]1-	824.581	0.449495	0.379781	0.153703	0.246236	0.832642	1.09192	0.279006	0.373055	0	0.465642	0	0.55369	0	0.699162	0	0.0593534	0.241224	0	0	0.383588	0	0.588235
PC-O_37:1_[M+OAC]1-	846.659	0.203213	0.347072	0.140183	0.284872	0	0	0.0109957	0	0	0.0967497	0.68154	0.836421	0.850878	0	0	0.111261	0.299506	0	0	0	0	0.411765
PC-O_38:1_[M+OAC]1-	860.675	0.0135412	0.0287234	0.0771427	0.146987	0	0.0279493	0	0	0.0803803	0	0	0	0.311071	0	0	0.0239634	0	0	0	0	0.35925	0.294118
PC-O_40:4_[M+Cl]1-	858.615	0.0334921	0.0947301	0.0630639	0.10168	0	0.267937	0	0	0	0	0	0	0	0.260014	0	0.11136	0.196201	0	0	0	0	0.235294
PC-O_40:5_[M+Cl]1- & PC_37:3_[M+OAC]1-	856.599	0.277293	0.205812	0.477929	0.381757	0.358061	0	0.284012	0.492295	0.414835	0	0.514088	0.155052	0.68759	0.533662	0	0.188675	1.10466	0.408201	0.902993	0	0.475574	0.764706
PC-P_33:2_[M+OAC]1-	786.565	0.143642	0.211045	0.36985	0.805143	0.282724	0	0	0.601417	0.139463	0	0	0.125533	0	0	2.32659	1.00206	0	0	0	0	0	0.352941
PC-P_34:4_[M+OAC]1-	796.55	23.7395	14.5329	24.0515	25.8026	22.5243	24.7124	43.4819	31.3973	3.56169	41.1279	14.8098	8.30043	24.1485	13.8079	89.4314	4.13657	25.4944	24.7122	6.02767	10.1923	18.5124	1
PE_29:0_[M-H]1-	648.461	5.04444	9.67192	0.106597	0.170224	0	0.243173	0	0	26.3378	0.459078	0.501763	12.8137	0	0	0	0.370598	0.186206	0	0	0.402567	0	0.470588
PE_31:0_[M-H]1-	676.492	4.13766	7.51933	3.35846	5.17552	1.50121	0.228956	0.342821	0	20.461	0	0	10.5672	3.09409	14.8901	1.14828	0.1299	0.905031	9.0342	0.840258	0.184198	0	0.764706
PE_32:1_[M-H]1-	688.492	0.0919328	0.260025	0.132767	0.209657	0	0.735462	0	0	0	0	0	0	0	0	0	0	0.290533	0.360163	0	0.54421	0	0.235294
PE_33:0_[M-H]1-	704.524	2.7454	3.26643	13.0018	16.0285	9.62167	0.478197	0.646288	5.8339	1.26654	1.51053	1.7753	0.83079	12.5271	42.0197	1.13824	0	5.12992	37.0731	15.6852	1.44828	1.99443	0.941176
PE_33:4_[M-H]1-	696.461	3.30087	7.83422	2.94635	4.70038	0.35281	0	1.92613	22.606	0.141211	0	1.38081	0	1.25494	0.745869	9.17039	0.485571	0	1.76689	0	12.8544	0.239115	0.705882
PE_34:0_[M-H]1-	718.539	1.91671	3.98807	0.330403	0.436048	0.854284	1.23401	0.294025	0	0.256155	0.974801	0	11.7204	0.0107482	0.414014	0	1.34529	0.36328	0	0	0.283664	0.556633	0.705882
PE_34:2_[M-H]1-	714.508	30.7278	20.7126	22.4722	14.7968	40.0373	33.8348	34.6435	44.0522	5.47188	24.0762	63.7066	0	27.4795	24.678	0.600494	0	33.0011	16.5024	21.8253	43.5313	34.632	0.882353
PE_36:1_[M-H]1- & CL(74:02)_[M]2-	744.549	19.0521	10.1179	10.1424	7.86732	25.2802	20.8211	23.4572	8.22802	9.18997	18.3224	9.42214	37.6958	8.40948	9.13114	0	12.0787	15.7259	3.1337	2.86283	14.5812	25.3583	0.941176
PE_36:2_[M-H]1-	742.539	80.1098	44.3154	67.8754	27.1185	85.6298	85.0319	84.0166	143.183	24.4011	66.3933	132.571	19.6526	70.7534	60.6619	115.805	11.4716	63.4907	59.683	81.1554	75.9737	71.8839	1
PE_36:4_[M-H]1-	738.508	16.1808	10.433	22.5816	12.7442	23.4655	17.2363	12.1645	33.4588	3.96791	11.3683	24.1466	3.63809	22.4939	14.5676	32.7353	0.924678	38.2569	14.0129	13.0969	36.047	31.0993	1
PE_38:4_[M-H]1-	766.539	91.7996	40.1815	80.5802	27.731	112.108	116.959	98.761	133.531	28.2877	66.4944	132.592	45.6652	83.2908	70.5574	96.2493	13.7759	93.5366	71.2432	100.782	103.946	91.8401	1
PE_38:5_[M-H]1- & CL(78:10)_[M]2-	764.524	29.1671	21.7237	24.298	14.0014	32.3188	26.8494	18.4396	53.3059	9.46224	16.3245	68.8934	7.74316	18.9567	17.1498	45.0248	2.4818	42.4575	18.0904	15.3361	35.8558	23.3289	1
PE_39:2_[M-H]1-	784.586	0.207146	0.357387	0.0137083	0.0411249	0	0	0	0	0	0.916933	0.617717	0.122514	0	0.123375	0	0	0	0	0	0	0	0.235294
PE_40:4_[M-H]1-	794.571	3.1347	3.0579	2.04048	1.77046	3.87349	3.54599	2.68342	0	1.47937	2.70588	0.835601	9.95384	4.28307	0.48791	0	2.64712	4.55638	0.0273131	1.12809	3.39975	1.83467	0.882353
PE_40:6_[M-H]1-	790.539	18.4838	25.6651	11.2797	7.04366	14.073	7.76442	7.01651	0.620499	10.9287	9.11195	17.5805	80.775	13.0366	5.29947	0	21.3448	16.4315	4.5676	8.34698	16.309	16.1817	0.941176
PE_40:9_[M-H]1-	784.492	0.633768	0.855185	0.343936	0.304837	0.380752	0.473629	0.224856	2.73124	0.486419	0.351275	0.256346	0.165624	0.201921	0.17068	0.609189	0.123288	0.220705	0	0.767333	0.826727	0.175578	0.941176
PE_43:2_[M-H]1-	840.649	0.086122	0.189681	0.174559	0.243464	0	0	0	0	0.152337	0	0.536639	0	0.173797	0.253737	0	0	0	0	0.566716	0.576784	0	0.352941
PE-O_34:3_[M-H]1-	698.513	0.046854	0.132523	0.480944	0.829181	0.374832	0	0	0	0	0	0	0	0.0923058	0	1.33318	0	0	0	2.3787	0.245836	0.278474	0.352941
PE-O_36:4_[M-H]1-	724.529	0.394652	1.06184	0.308085	0.265105	0	0	0	0	0.123539	0	3.02045	0.013219	0	0.524061	0.743013	0.0488335	0.292616	0.401016	0	0.539258	0.223967	0.588235
PE-O_38:2_[M-H]1-	756.591	0.360916	1.0081	8.09173	23.5776	0	0	0	0	0	0	0.0316483	2.85568	0.144311	0	70.9534	0.283809	0.0167627	0	1.42733	0	0	0.411765
PE-O_38:4_[M-H]1-	752.56	0.209432	0.431505	0.135815	0.17812	0.00699928	0	0	0	0	0	1.19641	0.472044	0.209601	0	0	0.327819	0	0	0.4726	0	0.212314	0.411765
PE-O_38:5_[M-H]1-	750.544	5.1272	5.29442	2.60534	3.14306	6.63931	11.8395	2.00567	1.55331	0	1.15284	3.64081	14.1862	1.8598	1.68768	0	4.91919	3.12293	0.373323	0	9.85164	1.63352	0.823529
PE-O_40:3_[M-H]1-	782.607	0.334892	0.438022	0.299357	0.342557	1.30901	0.363111	0.432706	0	0.140937	0	0.433371	0	0.138032	0.521091	0	0	0.798535	0	0.456242	0	0.780316	0.588235
PE-P_40:6_[M-H]1-	774.544	3.70696	10.0292	1.16446	2.24414	0.178442	0.210491	0.265867	0	0	0	0.47626	28.5246	0.609786	0	0	7.02149	0.79833	0	0	1.22536	0.82518	0.588235
PG(36:1) & TG(44:6)+Cl-37	775.549	2.53238	4.60695	1.57998	2.96267	0.432327	1.1289	0.215728	1.47775	0.745086	2.07542	0.356703	13.8272	0	0.645549	0	9.32733	0.446855	0	0.877468	1.3389	1.58373	0.823529
PG(39:2) & TG(47:7)+Cl-37	815.58	0.151866	0.282588	0.161255	0.386871	0	0	0	0.555159	0	0	0.659771	0	0.0352424	0	1.18234	0.0053769	0.0321878	0.0209294	0	0.175213	0	0.470588
PG(43:5)	865.596	0.13578	0.125526	0.357758	0.573087	0.299547	0.231631	0.273038	0	0.134403	0	0	0.147619	0.295943	0.229069	1.42045	0.000932517	0	0	1.27342	0	0	0.588235
PG(44:9)	871.549	0.178178	0.269756	0.0483027	0.10796	0	0	0.277351	0	0.161272	0	0.787964	0.198837	0	0.316734	0	0.11799	0	0	0	0	0	0.352941
PG(46:7)	903.612	0	0	0.23182	0.39469	0	0	0	0	0	0	0	0	0	0.300422	1.21457	0	0	0.310508	0	0.260875	0	0.235294
PG(48:7)	931.643	0.0383701	0.0655017	0.109349	0.311592	0.0150765	0.171243	0	0	0	0.010407	0	0.110234	0	0	0	0.0448237	0	0	0.939321	0	0	0.352941
PI(32:1)	807.502	0.443342	0.575052	0.672471	0.541589	0.249208	0	0.629965	0.531406	0.143561	1.75129	0	0.241304	0.509284	0.654674	1.14067	0.0565151	0.575589	0.32559	0.565796	0.339592	1.88453	0.882353
PI(34:0) & PA(47:10)	837.549	0.585184	0.500924	0.701556	0.390955	0.311755	0.695816	0.473212	0	1.40489	1.12655	0	0.669259	0.71961	0.968031	0	0.167855	1.23793	0.678339	0.847555	0.74162	0.95306	0.823529
PI(35:0) & PA(48:10)	851.565	0.303612	0.262505	0.214454	0.238428	0.386576	0.267248	0	0	0.136357	0.422611	0.431569	0.784536	0.328376	0.370758	0	0.0561913	0.313755	0.705405	0	0.155603	0	0.705882
PI(35:2)	847.534	0.0633288	0.0915336	0.183911	0.352682	0.111753	0	0.177065	0	0.00126998	0	0	0.216543	0.223412	0	1.09048	0.203687	0	0	0	0.137623	0	0.470588
PI(36:1)	863.565	0.259611	0.282085	0.259586	0.450228	0.401557	0.34539	0	0.656847	0.0557699	0	0	0.61732	0	0	0	1.30074	0.514764	0.520772	0	0	0	0.470588
PI(37:0) & PA(50:10)	879.596	0.308456	0.606758	0.110121	0.174068	0.174435	0	0.363868	0	0.154043	0	0	1.7753	0.238796	0	0	0	0.452107	0	0	0	0.300188	0.411765
PI(37:4)	871.534	0.302063	0.286991	0.0555947	0.0945716	0.496528	0	0.277351	0	0.111686	0.520327	0.812827	0.197786	0	0	0	0.0497935	0	0.280223	0	0.129075	0.0412607	0.588235
PI(37:6)	867.502	0.0744491	0.210574	0.123665	0.237994	0	0	0	0.595593	0	0	0	0	0	0.219101	0.714568	0	0	0	0	0.179313	0	0.235294
PI(38:5)	883.534	9.84402	6.6895	12.7203	10.5363	6.98526	17.6518	21.5987	12.2763	4.88621	4.28342	7.45743	3.61294	14.874	9.018	0	1.6042	9.40878	19.6538	6.78531	33.868	19.2703	0.941176
PI(39:0) & PA(52:10)	907.628	0.234904	0.605917	0.0595158	0.0895393	0.150431	0	0	0	0	0	0	1.7288	0.17023	0	0	0.170958	0	0	0	0.194455	0	0.294118
PI(39:2)	903.596	0.154298	0.288132	0.0526303	0.110362	0	0	0	0	0	0.687006	0.547381	0	0	0.308199	0	0	0	0	0	0.165474	0	0.235294
PI(44:5)	967.628	0.107438	0.242508	0.161028	0.399757	0	0	0	0	0.0229581	0.695385	0	0.141161	0	0.234728	1.20692	0	0	0	0	0	0.00759984	0.352941
PI(46:3)	999.69	0.155311	0.439286	0.298556	0.638035	0	0	0	1.24249	0	0	0	0	0	0	0	0	0.261506	0	0	1.93698	0.488521	0.235294
PI-O_38:6_[M-H]1-	867.539	0.211588	0.203564	2.4428	6.11969	0	0.243916	0.306934	0.422491	0	0.528917	0	0.190447	0.726456	1.18943	18.7264	0.0485894	0.713893	0.362546	0	0	0.217871	0.705882
PI-O_40:2_[M-H]1-	903.633	0.0125286	0.0354362	0.195255	0.420805	0	0	0	0	0	0	0	0.100229	0	0	1.28318	0	0	0.256833	0	0.217275	0	0.235294
PI-O_40:5_[M-H]1-	897.586	0	0	0.418456	0.658726	0	0	0	0	0	0	0	0	0.177013	0	2.00838	0.0512202	0.255266	0	0.863804	0.410425	0	0.352941
PI-O_41:0_[M-H]1-	921.68	0.0431385	0.0839066	0.279147	0.502551	0.220616	0	0	0	0	0	0	0.124492	0.177192	0	1.50444	0	0.212842	0	0	0.617852	0	0.352941
PI-P_42:2_[M-H]1-	929.649	0.0619994	0.12291	0.171741	0.330454	0.165855	0	0.33014	0	0	0	0	0	0.431299	0	0.964692	0	0	0	0	0.149679	0	0.294118
PS_35:6_[M-H]1-	764.451	3.08498	4.18551	7.33735	10.4573	1.95415	1.87226	0	12.0851	0.154116	2.27408	6.34015	0	2.45765	14.1228	1.4622	0	0	15.4915	30.149	1.28269	1.07037	0.764706
PS_36:5_[M-H]1-	780.482	0.0153785	0.0434968	0.303125	0.351245	0	0	0	0	0	0	0	0.123028	0	0.357607	0.976651	0.503544	0	0.242276	0.648048	0	0	0.352941
PS_38:6_[M-H]1-	806.498	0.168218	0.316121	0.00507291	0.0152187	0	0	0	0.356313	0	0.888074	0	0.101354	0	0	0	0.0456562	0	0	0	0	0	0.235294
PS_42:10_[M-H]1-	854.498	0.0159878	0.0452204	0.0980602	0.152555	0	0.127903	0	0	0	0	0	0	0.319044	0.359764	0	0	0	0	0	0	0.203734	0.235294
PS_42:11_[M-H]1-	852.482	0.11479	0.207652	0.0574486	0.172346	0.2151	0	0	0	0	0.590066	0	0.113151	0	0	0	0	0	0	0	0	0.517038	0.235294
SM_33:1_[M+OAC]1-	747.566	24.6601	15.8696	30.4415	14.7999	19.8324	38.1521	41.9956	21.7129	16.9352	46.1668	11.13	1.35597	54.4686	33.6555	1.04024	25.8948	36.8427	28.3926	19.9071	32.3942	41.3776	1
SM_34:1_[M+OAC]1- & TG_oxid(40:4)+Oac	761.581	0.230804	0.26241	0.814235	0.989738	0.561673	0.27837	0	0	0.436866	0.569525	0	0	0.990252	0.32227	1.11826	3.24779	0.460682	0	0	0.567943	0.62091	0.647059
SM_35:1_[M+OAC]1-	775.597	3.86573	3.03129	5.82627	5.08161	3.48168	6.68603	8.71435	2.0928	0.5075	2.40185	0.700484	6.34113	17.8795	5.09008	0	7.14222	3.87378	5.99139	1.42787	4.59254	6.43909	0.941176
SM_36:1_[M+OAC]1-	789.613	0.235921	0.346945	4.20213	11.7342	0	0	0	0.533347	0	0.468773	0.885245	0	0.346751	0	35.4818	0.356886	0.541217	0.969058	0	0.123391	0	0.529412
SM_37:1_[M+OAC]1- & TG_oxid(44:0)+Cl-37	803.628	0.244592	0.268097	0.476108	0.656026	0	0.239589	0	0	0.149879	0.615621	0.662991	0.288657	2.00698	0.65247	0	0.853987	0.350763	0.420766	0	0	0	0.588235
SM_38:1_[M+OAC]1-	817.644	0.219645	0.455501	0.282558	0.469402	0.107716	0	0	1.30762	0	0	0.341822	0	0	0	1.38166	0.535792	0	0	0	0.52435	0.101213	0.411765
SM_38:2_[M+OAC]1-	815.628	0.0436023	0.0811793	0.966086	2.86086	0.190263	0	0	0	0.158555	0	0	0	0	0	8.59454	0	0	0	0	0.100236	0	0.235294
SM_39:1_[M+OAC]1-	831.66	1.56874	1.56333	5.29415	5.87238	2.71998	4.47372	2.79252	0.438585	0.480511	0.565515	0.899906	0.179184	18.646	9.19061	0	3.82845	4.35816	0.67275	0	4.4956	6.45577	0.882353
SM_39:2_[M+OAC]1-	829.644	0	0	0.265089	0.346185	0	0	0	0	0	0	0	0	0.405064	0	0	0.90171	0	0	0.665795	0.41323	0	0.235294
SM_40:2_[M+OAC]1- & TG_oxid(46:5)+Oac	843.66	0.244168	0.322118	0.0854915	0.133216	0.406374	0	0	0.852495	0.159849	0.534623	0	0	0	0.339533	0	0.20922	0	0	0	0	0.22067	0.411765
SM_41:0_[M+OAC]1-	859.691	0.669243	0.736064	1.51656	2.2619	0.423239	1.98108	0.294892	1.10158	0.158017	1.39514	0	0	6.96297	0.299126	0	2.31537	0.569407	0	0	0.964012	2.5382	0.705882
SM_41:1_[M+OAC]1-	857.675	4.33045	3.90462	5.15106	4.49798	5.93123	10.7979	4.51233	0.816883	1.43928	8.71585	2.43019	0	14.9216	2.72767	0	6.59577	6.24063	1.6506	1.44714	5.472	7.30418	0.882353
SM_42:0_[M+OAC]1-	875.722	0.108381	0.216594	0.13215	0.287379	0	0.281081	0	0	0	0	0.585967	0	0.107646	0	0.879191	0	0	0.0212722	0	0	0.181239	0.352941

## Sheet: Mouse,ADI,Sig,-veFA,Whole
						Mouse	Mouse	Mouse	Mouse	Mouse	Mouse	Mouse	Mouse	Mouse	Mouse	Mouse	Mouse	Mouse	Mouse	Mouse
						ADI	ADI	ADI	ADI	ADI	ADI	ADI	ADI	ADI	ADI	ADI	ADI	ADI	ADI	ADI
						lean	lean	lean	lean	lean	lean	lean	obese	obese	obese	obese	obese	obese	obese	obese
		Lean		Obese		Whole	Whole	Whole	Whole	Whole	Whole	Whole	Whole	Whole	Whole	Whole	Whole	Whole	Whole	Whole
Variable	m/z	Mean	St Dev	Mean	St Dev	18C36	18C37	18C40	18C42	NPC1	NPC2	NPC3	18F50	18F52	18F54	18F57	NPF1	NPF2	NPF4	NPF5	Vals (%)
FA(10:0)	171.139	38.3565	24.5607	25.834	12.8679	45.5784	25.2823	26.7785	53.9171	83.8104	18.0228	15.1063	25.3155	16.6398	48.8506	35.2479	8.88857	18.5574	19.0144	34.1579	1
FA(11:0)	185.155	6.85473	3.65179	4.96693	2.11614	9.08931	4.9035	4.98725	9.81569	12.6102	3.73444	2.8427	4.81068	3.52405	8.2686	6.91841	1.82547	4.24316	3.63798	6.50706	1
FA(12:0)	199.17	32.0191	18.8821	20.9743	6.9457	39.782	21.8873	23.2651	50.6292	61.4406	15.3753	11.7539	20.2322	17.6613	31.5095	26.8941	10.0106	19.1375	15.8605	26.489	1
FA(12:1)	197.155	0.564324	0.315657	0.755711	0.440061	0.976951	0.549025	0.487896	0	0.457483	0.862503	0.616411	0.981906	0.383945	1.09431	1.27948	0.147437	0.370482	0.561993	1.22613	0.933333
FA(13:0)	213.186	7.2279	4.16132	4.48763	1.5736	10.36	5.2523	5.95642	9.04282	14.1512	3.20175	2.63076	3.96494	3.86763	6.70938	6.15808	2.2882	3.69043	3.2986	5.92377	1
FA(14:0)	227.202	30.5257	15.1415	19.0997	4.60201	36.2496	20.4839	22.9676	47.6258	53.0135	15.4924	17.847	17.7094	19.1202	25.1768	21.5468	12.9499	15.8576	15.0918	25.3448	1
FA(14:1)	225.186	0.746244	0.537497	0.67432	0.331237	0.814196	0.592165	0.738535	0	1.80628	0.647735	0.624797	0.679949	0.453824	0.792592	0.95787	0.235079	0.318814	0.732285	1.22415	0.933333
FA(15:0)	241.217	17.9375	10.7469	10.7742	3.76351	21.9409	11.3443	12.3725	29.8018	34.1543	8.31842	7.6303	7.97681	12.664	13.421	12.4156	6.08512	8.7864	7.59118	17.2535	1
FA(16:0)	255.233	445.499	68.0567	495.912	27.2358	397.121	474.604	449.086	385.511	365.124	489.208	557.841	494.203	496.365	480.332	461.599	539.345	521.48	510.115	463.859	1
FA(16:1)	253.217	8.09251	1.32844	6.06386	3.97882	8.67716	6.69725	9.15803	10.1621	8.02339	6.55673	7.37289	5.00397	6.00896	3.69851	5.28756	3.62644	3.81898	5.40668	15.6597	1
FA(16:2)	251.202	0.29114	0.270805	0.388253	0.285543	0.591496	0.173352	0.153376	0	0	0.521274	0.598482	0.50989	0.10764	0.593299	0.743119	0.0466485	0.0427164	0.404504	0.658207	0.866667
FA(16:3)	249.186	1.36421	0.658169	1.0174	0.628151	2.62716	1.19457	0.870962	1.86886	1.20858	0.926614	0.852707	1.08889	0.352382	1.99659	1.51418	0.26573	0.591374	0.765699	1.56438	1
FA(17:0)	269.249	3.76976	0.785851	3.86144	0.94843	5.33232	3.9128	4.01871	3.12561	3.29754	3.66062	3.04071	3.14406	4.06601	4.31045	4.36775	3.2252	3.21256	2.85074	5.71477	1
FA(18:0)	283.264	286.864	50.1933	335.041	24.8201	260.451	325.04	330.021	223.343	227.937	346.233	295.027	317.472	363.099	312.486	340.306	323.336	365.48	356.87	301.28	1
FA(18:1)	281.249	79.5165	30.9377	41.0145	14.7058	105.504	60.6124	65.3437	124.788	101.959	56.899	41.5093	64.1752	33.8351	35.8086	38.2498	48.0046	22.181	27.4354	58.4263	1
FA(18:2)	279.233	24.9183	7.2074	15.0621	5.43005	32.5888	20.2988	24.7697	35.4545	26.0165	15.0415	20.2586	15.8381	11.7681	12.6828	14.5079	24.6351	5.88042	17.9311	17.2531	1
FA(18:3)	277.217	2.40062	0.942935	2.15152	0.936305	3.59029	2.56314	2.52974	0.981839	1.9647	1.69185	3.48277	2.49551	1.64285	2.7552	2.23763	3.6637	0.402364	2.01053	2.00439	1
FA(18:4)	275.202	0.114685	0.164057	0.138457	0.108939	0	0	0	0.428146	0	0.193114	0.181534	0.343465	0	0.16862	0.151257	0.123795	0	0.175522	0.145001	0.6
FA(19:0)	297.28	0.431377	0.331401	0.721492	0.290955	0.352317	0.477636	0.653331	0	0	0.734504	0.801849	0.836479	0.387829	1.00573	1.21135	0.518368	0.502687	0.497851	0.811643	0.866667
FA(19:1)	295.264	0.350898	0.270835	0.394108	0.247452	0.652927	0.23994	0.498313	0	0	0.49657	0.568536	0.533206	0.0403561	0.544929	0.612	0.442204	0.0325185	0.289239	0.658412	0.866667
FA(20:0)	311.296	2.35062	1.16069	3.24674	0.374631	3.06853	2.91687	3.09809	1.85106	0	3.29771	2.22208	3.1878	3.58572	3.10464	3.9167	3.43395	3.04691	2.80565	2.8925	0.933333
FA(20:1)	309.28	0.509345	0.304926	0.584822	0.29631	0.817425	0.393315	0.787374	0.270626	0	0.740927	0.555744	0.700307	0.337529	0.453349	0.664526	1.04629	0.0745372	0.611233	0.790812	0.933333
FA(20:2)	307.264	0.214275	0.174911	0.31826	0.213661	0.289065	0.137646	0.252022	0	0	0.440269	0.380925	0.415255	0.0645052	0.222163	0.29419	0.521606	0.0379154	0.331872	0.658577	0.866667
FA(20:3)	305.249	0.806372	0.619631	0.699568	0.459785	1.66052	1.05181	1.25856	0	0	0.777529	0.896181	0.914276	0.182785	0.672637	1.12307	0.395201	0.094037	0.795158	1.41938	0.866667
FA(20:4)	303.233	5.12647	3.29564	2.1534	1.53702	8.85398	6.03044	5.63069	9.31962	1.18498	3.56687	1.29872	3.67716	2.11691	0.0915784	3.41027	0.699396	1.15937	1.67211	4.40044	1
FA(20:5)	301.217	1.07309	0.534347	1.14726	0.488504	1.64866	1.4209	1.22131	0	1.08988	0.856852	1.27403	1.16288	0.787309	1.63198	1.91529	0.954711	0.379334	1.38268	0.963906	0.933333
FA(21:0)	325.311	0.109469	0.131995	0.207731	0.166528	0.112946	0	0.182223	0	0	0.110089	0.361023	0.33069	0.0337463	0.381976	0.469056	0.118699	0.0781942	0.0485891	0.200894	0.8
FA(22:0)	339.327	0.298122	0.171599	0.49086	0.383437	0.293688	0.125084	0.389549	0.412414	0	0.433334	0.432787	0.486735	0.0658544	0.507245	1.24513	0.76959	0.06418	0.373601	0.414539	0.933333
FA(22:1)	337.311	0.0914704	0.13586	0.103297	0.0694495	0	0.0796692	0.0868832	0	0	0.089893	0.383847	0.190698	0.0419293	0.0810036	0.0781354	0.0446536	0.0721867	0.0859404	0.231825	0.8
FA(22:2)	335.296	0.0127969	0.0223533	0.020203	0.020598	0	0	0	0	0	0.0366588	0.0529196	0.0232119	0	0.055414	0.028659	0	0	0.014363	0.0399764	0.466667
FA(22:3)	333.28	0.0114246	0.0154787	0.00777331	0.0111435	0	0.0344686	0	0	0	0.0307461	0.0147576	0.0154097	0	0	0.0266404	0	0	0	0.0201364	0.4
FA(22:4)	331.264	0.10313	0.104815	0.0742639	0.0673656	0.0693549	0.269984	0.0557417	0	0	0.21887	0.107959	0.116829	0.0431176	0.0250613	0.0869833	0	0	0.173407	0.148713	0.733333
FA(22:5)	329.249	0.123604	0.0827528	0.0748864	0.103353	0.165011	0.0614488	0.0583829	0	0.213032	0.203215	0.164142	0.17715	0	0.00857014	0.0386113	0	0.0290892	0.058599	0.287072	0.8
FA(22:6)	327.233	0.639031	0.410623	0.35733	0.337652	0.408285	1.15184	1.11504	0.768991	0	0.593912	0.435141	0.545226	0.353928	0	0.256749	0	0.112168	0.631653	0.958914	0.8
FA(23:0)	353.342	0.123374	0.108622	0.171435	0.213035	0.0821508	0	0.207454	0	0.228494	0.0842953	0.261227	0.17363	0	0.113972	0.648726	0.269024	0	0.0466603	0.119466	0.733333
FA(24:0)	367.358	0.392392	0.183394	0.644866	0.678166	0.250261	0.158805	0.699896	0.483827	0.308833	0.510064	0.335058	0.419986	0.272463	0.327141	2.08815	1.27358	0.228601	0.314382	0.234621	1
FA(24:1)	365.342	0.0620443	0.148777	0.00919137	0.0136063	0	0	0	0.398895	0	0.0199043	0.0155105	0.00879067	0	0.0129937	0.0397801	0	0	0.0119665	0	0.466667
FA(26:0)	395.389	0.0815799	0.0987768	0.286278	0.424446	0	0.0305572	0.246001	0	0	0.134753	0.159748	0.103529	0.0825837	0.10449	1.21991	0.621848	0	0.100571	0.0572945	0.733333
FA(28:0)	423.42	0.0257129	0.0264438	0.0684296	0.0939708	0	0.0280144	0.0545166	0	0	0.0361262	0.061333	0.0357747	0.0432007	0	0.243461	0.188469	0.0365313	0	0	0.6

## Sheet: Mouse,ADI,Sig,-veFA,Washed
						Mouse	Mouse	Mouse	Mouse	Mouse	Mouse	Mouse	Mouse	Mouse	Mouse	Mouse	Mouse	Mouse	Mouse	Mouse
						ADI	ADI	ADI	ADI	ADI	ADI	ADI	ADI	ADI	ADI	ADI	ADI	ADI	ADI	ADI
						lean	lean	lean	lean	lean	lean	lean	obese	obese	obese	obese	obese	obese	obese	obese
		Lean		Obese		Washed	Washed	Washed	Washed	Washed	Washed	Washed	Washed	Washed	Washed	Washed	Washed	Washed	Washed	Washed
Variable	m/z	Mean	St Dev	Mean	St Dev	18C36	18C37	18C40	18C41	18C42	NPC1	NPC3	18F50	18F52	18F54	18F55	18F57	NPF1	NPF2	NPF5	Vals (%)
FA(10:0)	171.139	33.1299	15.9871	24.9379	12.4754	44.8972	33.4349	16.2514	12.2998	38.7251	58.0512	28.25	34.6513	11.7094	40.9954	16.0001	38.2308	11.8906	15.0119	31.0139	1
FA(11:0)	185.155	5.82906	2.65633	4.44109	1.87869	7.70199	5.51778	2.92321	2.84035	5.70769	10.4458	5.66659	5.46202	2.53625	6.58799	2.80731	7.02605	2.72861	2.9621	5.41836	1
FA(12:0)	199.17	22.6713	9.74242	17.7129	6.03773	29.1476	20.6851	11.4871	11.7072	19.9655	38.494	27.2128	19.9336	11.2674	23.7365	11.7013	25.3015	12.1273	14.0717	23.564	1
FA(12:1)	197.155	0.849918	0.536314	0.598621	0.395896	1.34357	0.941199	0.605535	0.424903	1.12409	1.51013	0	0.790309	0.150133	1.22482	0.51964	1.08351	0.220509	0.444284	0.355763	0.933333
FA(13:0)	213.186	5.26874	2.50215	3.63099	1.37588	6.71834	4.24679	2.70024	2.57632	5.44357	9.79926	5.39667	3.94371	2.2517	5.03784	2.29498	5.68147	2.61533	2.55075	4.67217	1
FA(14:0)	227.202	21.5792	7.27928	15.8683	3.65767	26.0887	17.3567	13.8751	14.7419	20.1739	34.3626	24.4551	16.3782	12.1378	20.8581	12.2258	21.135	13.561	13.3689	17.2819	1
FA(14:1)	225.186	0.828557	0.465526	0.48696	0.288554	1.15482	0.770307	0.582857	0.496826	1.43717	1.2289	0.129021	0.562626	0.11891	0.986111	0.442592	0.810359	0.267921	0.38816	0.319006	1
FA(15:0)	241.217	12.7991	6.11452	7.75615	2.3472	16.9985	8.42821	5.82835	7.46112	11.2242	21.9766	17.6768	6.48863	5.7141	11.1593	5.62471	11.0425	6.38759	6.40487	9.22748	1
FA(16:0)	255.233	477.768	48.621	509.236	18.3627	431.996	496.242	532.575	546.183	452.605	420.864	463.911	517.971	519.39	480.966	500.009	497.13	535.273	526.76	496.39	1
FA(16:1)	253.217	6.13362	2.34208	4.28135	1.15449	6.89209	4.38838	3.67768	5.1619	10.7501	6.73363	5.33156	3.32432	3.03395	6.46666	5.35849	3.76403	3.74286	3.85331	4.70719	1
FA(16:2)	251.202	0.542633	0.340364	0.35539	0.230785	0.996379	0.506033	0.534809	0.264327	0.873305	0.623575	0	0.56925	0.243052	0.695077	0.267707	0.596632	0.20437	0.210778	0.0562518	0.933333
FA(16:3)	249.186	1.41626	1.12889	0.905622	0.465601	3.47331	1.2039	0.882384	0.638656	1.6524	2.06317	0	1.01254	0.666093	1.84319	0.529762	1.26032	0.400409	0.831643	0.701026	0.933333
FA(17:0)	269.249	3.74112	1.01603	2.93428	0.650227	4.43167	2.70425	2.45952	3.5762	3.69133	5.45996	3.86493	2.38085	2.6173	3.26387	2.26437	3.87091	2.82801	2.40525	3.84366	1
FA(18:0)	283.264	304.955	26.9866	339.961	27.4347	285.022	319.211	327.269	330.712	297.847	256.21	318.414	314.451	382.208	316.297	339.354	309.526	348.961	375.011	333.884	1
FA(18:1)	281.249	63.4134	19.8222	40.4419	11.637	81.0298	52.9327	47.2219	36.3922	73.9594	92.1144	60.243	42.0894	29.6481	58.3221	52.8122	37.8873	38.4781	21.9494	42.3489	1
FA(18:2)	279.233	20.0983	7.6093	14.0113	7.28794	27.6147	15.7815	16.4432	13.1278	32.3688	22.5764	12.7754	15.7323	7.40404	11.2607	29.3037	17.6614	10.8151	6.25939	13.6539	1
FA(18:3)	277.217	3.08399	1.26594	1.95329	0.795916	4.10686	2.17869	3.14314	2.95143	4.62848	3.71817	0.861146	2.4017	0.881435	2.37723	2.3688	3.13041	2.08853	0.906085	1.47213	1
FA(18:4)	275.202	0.181521	0.075307	0.104309	0.0799694	0.245358	0.179691	0.285191	0.0767219	0.194809	0.195874	0.0930031	0.119401	0.0805838	0.261191	0.0391552	0.154805	0.114757	0.0645765	0	0.933333
FA(19:0)	297.28	0.740165	0.40012	0.50976	0.296361	1.16334	0.795957	0.717107	0.469129	1.05228	0.983343	0	0.666825	0.234069	0.727234	0.370342	1.08542	0.373059	0.405337	0.215786	0.933333
FA(19:1)	295.264	0.45625	0.252714	0.244855	0.209393	0.807142	0.459061	0.448172	0.335229	0.644009	0.500134	0	0.418894	0.120105	0.38962	0.173296	0.598588	0.236737	0.0216026	0	0.866667
FA(20:0)	311.296	2.65454	0.285865	2.88626	0.455159	2.72909	2.6642	2.82036	2.93965	2.50925	2.83298	2.08627	2.40482	3.4658	2.63993	2.12341	3.11423	3.10617	3.24496	2.99076	1
FA(20:1)	309.28	0.856462	0.822581	0.413323	0.325338	0.789042	0.439594	0.500364	0.353129	0.810275	0.42596	2.67687	0.420083	0.277732	0.37891	1.15617	0.473497	0.324001	0.194552	0.0816396	1
FA(20:2)	307.264	0.30335	0.234326	0.203877	0.12223	0.522097	0.343859	0.281052	0.17669	0.67625	0.123501	0	0.364247	0.108492	0.252549	0.348334	0.274177	0.154219	0.0529684	0.0760282	0.933333
FA(20:3)	305.249	1.0025	0.5841	0.64412	0.399959	1.85226	1.0733	0.841131	0.674798	1.61138	0.85285	0.111779	0.769982	0.172105	0.685313	1.2767	1.12857	0.311556	0.306847	0.501884	1
FA(20:4)	303.233	4.88024	3.06776	2.78842	1.86414	6.93887	4.70525	2.12764	1.25475	4.42485	4.27136	10.439	3.34125	2.15106	0.160627	5.39881	3.87929	1.15126	1.40762	4.81747	1
FA(20:5)	301.217	1.49235	0.80618	0.973841	0.428215	2.21457	1.17725	1.64665	0.892411	2.30398	2.09	0.121584	1.15031	0.500008	1.33557	1.16288	1.63604	0.745414	0.370885	0.88962	1
FA(21:0)	325.311	0.211562	0.110464	0.12634	0.131528	0.217632	0.159914	0.311972	0.201881	0.324166	0.26537	0	0.24102	0.0297101	0.194775	0.0333418	0.375369	0.0516493	0.084857	0	0.866667
FA(22:0)	339.327	0.365355	0.173183	0.284413	0.126039	0.446984	0.307833	0.432564	0.297554	0.681993	0.232401	0.158154	0.376039	0.204541	0.321093	0.184864	0.517296	0.339029	0.168965	0.163481	1
FA(22:1)	337.311	0.10402	0.0832192	0.101822	0.0719113	0.115731	0.107311	0.115934	0.234705	0.154457	0	0	0.229589	0.135092	0.0749212	0.079964	0.0998356	0.157414	0.0377608	0	0.8
FA(22:2)	335.296	0.016674	0.0165566	0.0138252	0.0195268	0.0356281	0.0262984	0	0.0193691	0	0.0354224	0	0.0526034	0	0.0336918	0.0116531	0.0126534	0	0	0	0.533333
FA(22:3)	333.28	0.0247112	0.0241497	0.00905119	0.0112078	0.0701689	0.0170381	0.00583686	0.0109374	0.0309083	0.0380887	0	0.0267884	0	0.0113459	0	0.0100329	0	0.0242424	0	0.666667
FA(22:4)	331.264	0.290593	0.46312	0.157241	0.315476	0.227964	0.21433	0.0297607	0.0131047	0.19378	0.0360525	1.31916	0.0961256	0.0406458	0.0225475	0.932713	0.104188	0.044299	0.0174106	0	0.933333
FA(22:5)	329.249	0.0996841	0.116773	0.0553854	0.0930649	0.335331	0.116456	0.0581093	0	0.140511	0.0473812	0	0.127508	0	0	0.259061	0.0382599	0.018254	0	0	0.6
FA(22:6)	327.233	1.5488	3.10813	0.423206	0.743731	0.760437	0.269321	0.211525	0.0155467	0.648735	0.362431	8.57359	0.480221	0.089582	0.0100525	2.21992	0.33824	0.0441846	0.123656	0.0797992	1
FA(23:0)	353.342	0.11514	0.0705356	0.0765743	0.0855301	0.122936	0.088755	0.236496	0.102173	0.145431	0.110192	0	0.147329	0.055726	0.0916656	0.00960984	0.250875	0.0393103	0.018078	0	0.866667
FA(24:0)	367.358	0.398056	0.24583	0.369438	0.356252	0.496011	0.24433	0.292384	0.275509	0.918369	0.327506	0.232285	0.302615	0.299313	0.184026	0.256735	0.513181	0.145315	0.0667073	1.18761	1
FA(24:1)	365.342	0.012161	0.0142147	0.00338929	0.00508798	0.0390574	0.0150399	0.0182052	0	0.0128245	0	0	0.00620872	0	0.0076208	0.0132848	0	0	0	0	0.466667
FA(26:0)	395.389	0.105965	0.107771	0.0694316	0.0614309	0.210834	0.0368357	0.127124	0.0860455	0.280919	0	0	0.0912411	0.0580014	0.0312971	0.0539879	0.2022	0.0322864	0	0.0864388	0.8
FA(28:0)	423.42	0.0320234	0.020561	0.0273736	0.0371803	0.046833	0.0290821	0.0321253	0.0151748	0.0630897	0.0378588	0	0.0242856	0	0.107301	0.0120289	0.0547542	0.0206196	0	0	0.733333

## Sheet: Mouse,ADI,EnzAct,+ve,Whole
							Mouse	Mouse	Mouse	Mouse	Mouse	Mouse	Mouse	Mouse	Mouse	Mouse	Mouse	Mouse	Mouse	Mouse	Mouse	Mouse	Mouse
							Adipose	Adipose	Adipose	Adipose	Adipose	Adipose	Adipose	Adipose	Adipose	Adipose	Adipose	Adipose	Adipose	Adipose	Adipose	Adipose	Adipose
		Relative enzyme activity					lean	lean	lean	lean	lean	lean	lean	lean	obese	obese	obese	obese	obese	obese	obese	obese	obese
			Lean	Obese	Lean	Obese	Whole	Whole	Whole	Whole	Whole	Whole	Whole	Whole	Whole	Whole	Whole	Whole	Whole	Whole	Whole	Whole	Whole
		Type	Mean	Mean	Ratio	Ratio	18C36	18C37	18C40	18C41	18C42	NPC1M	NPC2M	NPC3M	18F50	18F52	18F54	18F55	18F57	NPF1	NPF2	NPF4	NPF5	Val
PC(36:02) & PE(39:02)	786.601	FADS2	0.961906	0.222971			0.471155	5.00222	0.954079	0.125279	0.269725	0.0522118	0.374606	0.445974	0.219698	0.347623	0	0.407566	0.102623	0.0713355	0.059991	0.475689	0.322213	0.941176
PC(36:03)_[M+H]1+	784.585	FADS2	0.209976	1.25527	0.218292	5.62974	0.0246686	1.42145	0.138764	0.011069	0.0135553	0.00994696	0.0413779	0.0189821	0	0.0147529	3.14168	0.0167885	0.0107367	0.00446639	0	8.09484	0.0141449	0.882353
TG(50:02)_[M+NH4]1+	848.77	FADS2	83.6346	67.2054			90.1578	68.327	81.7475	93.1814	87.0327	74.2637	87.2352	87.1315	83.7202	64.9184	0	75.9944	84.2045	81.3115	75.7707	48.1982	90.7303	0.941176
TG(50:03)_[M+NH4]1+	846.755	FADS2	30.3649	25.0258	0.363067	0.372379	32.3155	21.1276	25.4006	30.7131	32.1017	32.6755	36.0555	32.53	34.2768	25.0499	0	27.7765	32.8997	30.1033	27.944	16.6786	30.5039	0.941176
TG(52:03)_[M+NH4]1+	874.786	FADS1	103.033	85.7831			103.337	78.8575	88.1221	100.639	102.727	122.678	109.353	118.55	117.091	94.5877	0	103.779	103.034	102.561	95.802	59.1161	96.0762	0.941176
TG(52:04)_[M+NH4]1+	872.77	FADS1	32.0103	23.0836	0.31068	0.269093	30.3175	19.2836	21.7363	27.2659	30.7581	45.8795	38.6521	42.1892	35.6433	27.8025	0	26.8778	26.251	27.719	26.5032	14.9175	22.038	0.941176

## Sheet: Mouse,ADI,EnzAct,+ve,Washed
							Mouse	Mouse	Mouse	Mouse	Mouse	Mouse	Mouse	Mouse	Mouse	Mouse	Mouse	Mouse	Mouse	Mouse	Mouse	Mouse	Mouse
							Adipose	Adipose	Adipose	Adipose	Adipose	Adipose	Adipose	Adipose	Adipose	Adipose	Adipose	Adipose	Adipose	Adipose	Adipose	Adipose	Adipose
		Relative enzyme activity					lean	lean	lean	lean	lean	lean	lean	lean	obese	obese	obese	obese	obese	obese	obese	obese	obese
			Lean	Obese	Lean	Obese	Washed	Washed	Washed	Washed	Washed	Washed	Washed	Washed	Washed	Washed	Washed	Washed	Washed	Washed	Washed	Washed	Washed
		Type	Mean	Mean	Ratio	Ratio	18C36	18C37	18C40	18C41	18C42	NPC1	NPC2	NPC3	18F50	18F52	18F54	18F55	18F57	NPF1	NPF2	NPF4	NPF5	Val
PC(34:03) & PE(37:03)	756.554	Elongase	0.228983	1.39695			0	0	0	0	0.114171	1.71769	0	0	0	0	0	12.0478	0	0	0	0.524813	0	0.235294
PC(36:04) & PE(39:04)	782.57	Elongase	40.1553	22.4796	175.364	16.0918	31.4362	63.8955	56.341	36.4006	28.5755	26.7026	40.5184	37.3725	27.4899	10.4313	1.86682	21.4179	36.3577	25.4967	4.22411	45.3591	29.6725	1
PC(38:03) & PE(41:03)	812.617	FADS1	0.519072	0.707927			1.55773	0.571663	0.545687	0	0.82535	0.652145	0	0	1.15192	0	0	0	0.520945	0	0.435439	2.74784	1.5152	0.588235
PC(38:04) & PE(41:04)	810.601	FADS1	28.1655	18.5947	54.2613	26.2665	31.3842	43.9612	43.6574	19.9624	20.8633	20.5655	19.282	25.6481	29.7037	8.1832	1.61861	9.35137	36.0633	20.9081	3.9278	37.1724	20.4241	1
TG(52:03)_[M+NH4]1+	874.786	FADS1	12.9591	4.94388			19.8305	0	0	0	49.3328	1.37639	7.94866	25.1842	10.0614	0.285234	0	28.1109	1.07734	0	3.23332	0	1.72671	0.647059
TG(52:04)_[M+NH4]1+	872.77	FADS1	2.22654	0.892025	0.171813	0.18043	2.23561	0	0	0	10.9119	0	0.349285	4.31549	0.654418	0	0	6.09819	0	0	0.416315	0.242041	0.617255	0.529412
PC(36:02) & PE(39:02)	786.601	FADS2	78.9706	63.2903			113.092	99.4361	125.274	55.6538	54.1973	74.4931	83.1385	26.4808	97.5792	33.2417	2.75929	15.2661	99.1606	56.9497	39.4473	128.51	96.6995	1
PC(36:03)_[M+H]1+	784.585	FADS2	23.1631	11.8841	0.293314	0.187771	29.1197	16.6953	17.5583	3.61582	14.8978	98.2417	3.66087	1.51568	5.56067	1.74442	6.2375	8.01845	27.6492	2.35508	2.87034	37.1209	15.4004	1
TG(50:02)_[M+NH4]1+	848.77	FADS2	10.1445	4.70807			20.0129	0	0	0	40.1616	0.80718	6.90706	13.2673	6.17248	0.32155	0	21.0558	0	0	2.01333	1.45737	11.3521	0.647059
TG(50:03)_[M+NH4]1+	846.755	FADS2	2.07762	1.17964	0.204803	0.250557	1.02768	0	0	0	13.6817	0	0.510926	1.4007	1.65529	0	0	5.77061	0	0	0.405305	0.554384	2.23116	0.529412

## Sheet: Mouse,ADI,EnzAct,-ve,Whole
							Mouse	Mouse	Mouse	Mouse	Mouse	Mouse	Mouse	Mouse	Mouse	Mouse	Mouse	Mouse	Mouse	Mouse	Mouse	Mouse	Mouse
							Adipose	Adipose	Adipose	Adipose	Adipose	Adipose	Adipose	Adipose	Adipose	Adipose	Adipose	Adipose	Adipose	Adipose	Adipose	Adipose	Adipose
		Relative enzyme activity					lean	lean	lean	lean	lean	lean	lean	lean	obese	obese	obese	obese	obese	obese	obese	obese	obese
			Lean	Obese	Lean	Obese	Whole	Whole	Whole	Whole	Whole	Whole	Whole	Whole	Whole	Whole	Whole	Whole	Whole	Whole	Whole	Whole	Whole
Variable	m/z	Type	Mean	Mean	Ratio	Ratio	18C36	18C37	18C40	18C41	18C42	NPC1	NPC2	NPC3	18F50	18F52	18F54	18F55	18F57	NPF1	NPF2	NPF4	NPF5	Val
PC_34:2_[M+Cl]1-	792.532	Elongase	3.73045	1.1742			3.4591	6.06609	13.3087	0	3.12957	1.66141	2.21876	0	0	6.53657	0	1.43986	0.913249	0	0	0.808258	0.86983	0.647059
PC_36:4_[M+Cl]1-	816.532	Elongase	0.742808	0.0947412	0.19912	0.0806859	0.331857	0.210389	3.46312	0	0.831411	0	0	1.10569	0	0	0	0.486049	0	0	0	0	0.366621	0.411765
PC_34:2_[M+OAC]1-	816.576	Elongase	0.514921	0.119434			0	1.61357	0.704674	0.942047	0.413852	0	0.44522	0	0	0.83377	0	0.241136	0	0	0	0	0	0.411765
PC_36:4_[M+OAC]1-	840.576	Elongase	0.162562	0.805636	0.315702	6.74545	0.237611	0	0.210885	0	0.26063	0	0	0.591368	0	0	4.19229	0.438204	0	1.25879	0.847927	0.513515	0	0.529412
PC_36:2_[M+Cl]1-	820.563	FADS2	4.36104	0.628169			7.38055	9.22486	9.67841	0	6.22885	1.28055	1.09513	0	1.26427	0.854147	0	2.84456	0.374414	0	0	0	0.316132	0.647059
PC_36:3_[M+Cl]1-	818.547	FADS2	0.778971	0.25218	0.17862	0.401452	0.948969	1.80803	2.14406	0	0.734315	0.596391	0	0	0	1.3568	0	0	0	0	0.912818	0	0	0.411765
PC_36:2_[M+OAC]1-	844.607	FADS2	0.425355	0.398369			0.820745	0.76845	0.315959	0	0.66606	0.583312	0.248314	0	1.00436	0.263816	1.53368	0	0	0	0	0	0.783466	0.588235
PC_36:3_[M+OAC]1-	842.592	FADS2	0.249158	0.609862	0.585765	1.5309	0	0.187935	0.890585	0.663111	0.251633	0	0	0	0	0.189307	4.60035	0.699107	0	0	0	0	0	0.411765

## Sheet: Mouse,ADI,EnzAct,-ve,Washed
							Mouse	Mouse	Mouse	Mouse	Mouse	Mouse	Mouse	Mouse	Mouse	Mouse	Mouse	Mouse	Mouse	Mouse	Mouse	Mouse	Mouse
							Adipose	Adipose	Adipose	Adipose	Adipose	Adipose	Adipose	Adipose	Adipose	Adipose	Adipose	Adipose	Adipose	Adipose	Adipose	Adipose	Adipose
		Relative enzyme activity					lean	lean	lean	lean	lean	lean	lean	lean	obese	obese	obese	obese	obese	obese	obese	obese	obese
			Lean	Obese	Lean	Obese	Washed	Washed	Washed	Washed	Washed	Washed	Washed	Washed	Washed	Washed	Washed	Washed	Washed	Washed	Washed	Washed	Washed
Variable	m/z	Type	Mean	Mean	Ratio	Ratio	18C36	18C37	18C40	18C41	18C42	NPC1	NPC2	NPC3	18F50	18F52	18F54	18F55	18F57	NPF1	NPF2	NPF4	NPF5	Val
PC_34:2_[M+Cl]1-	792.532	Elongase	12.367	7.22306			22.2899	13.4099	12.0395	2.19699	14.0343	23.5155	2.23758	9.212	13.1876	3.39748	0	5.14895	9.95585	1.50886	2.82487	12.7469	16.237	0.941176
PC_36:4_[M+Cl]1-	816.532	Elongase	2.26059	1.83094	0.182793	0.253486	3.77606	5.51601	0.423908	0.687893	2.55647	1.31182	0.585967	3.22662	2.668	0.306458	0	0.372491	0.882377	0.473019	0	1.13628	2.09397	0.882353
PC_34:2_[M+OAC]1-	816.576	Elongase	0.625718	0.736678			0.764373	0	0	0	1.0351	0.460558	0.568563	2.17714	0.947608	0.35192	0	3.79349	1.05943	0.860804	0	0.194354	0.24787	0.705882
PC_36:4_[M+OAC]1-	840.576	Elongase	0.0300393	0.0716327	0.0480077	0.0972375	0.204603	0	0	0	0	0	0	0.0357117	0	0	0	0.0723256	0.484546	0	0	0	0	0.235294
PC_36:2_[M+Cl]1-	820.563	FADS2	20.9989	16.3407			35.8518	39.1862	30.4759	1.79359	14.1951	37.425	5.11005	3.95399	29.4935	15.251	0	2.35665	22.2683	12.7393	9.09356	17.1924	26.8682	0.941176
PC_36:3_[M+Cl]1-	818.547	FADS2	2.93607	2.15025	0.13982	0.131588	6.37006	4.90547	1.76735	1.11796	3.53918	4.31866	0.565339	0.904578	2.76119	0	0	10.5402	3.19166	0.436029	0	1.8971	2.16591	0.823529
PC_36:2_[M+OAC]1-	844.607	FADS2	1.20891	0.904647			3.15028	0.562764	1.35749	0.749696	1.60761	0.961865	1.11186	0.169719	2.26988	0.366653	0	0.653879	0	0.98214	0.546345	2.04208	0.335985	0.882353
PC_36:3_[M+OAC]1-	842.592	FADS2	0.406339	0.560103	0.33612	0.61914	0.604108	0	0	1.22966	0.144546	1.2724	0	0	0.595234	1.04632	0	0.283953	0.286676	1.34583	0	0.420622	0.25221	0.647059
