# Supplementary material for: A high-throughput platform for detailed lipidomic analysis of a range of mouse and human tissues
Source: Anal Bioanal Chem. 2020 Mar 7;412(12):2851–62. doi: 10.1007/s00216-020-02511-0 (PMC7196091; doi:10.1007/s00216-020-02511-0)
Supplement: Supplementary file 6 — (XLSX 199 kb) [file 216_2020_2511_MOESM6_ESM.xlsx]

## Sheet: Mouse,BRA,Sig,+ve,Whole
						Mouse	Mouse	Mouse	Mouse	Mouse	Mouse	Mouse	Mouse	Mouse	Mouse	Mouse	Mouse	Mouse	Mouse	Mouse	Mouse	Mouse
						Brain	Brain	Brain	Brain	Brain	Brain	Brain	Brain	Brain	Brain	Brain	Brain	Brain	Brain	Brain	Brain	Brain
		Lean		Obese		lean	lean	lean	lean	lean	lean	lean	lean	obese	obese	obese	obese	obese	obese	obese	obese	obese
Variable	m/z	Mean	St Dev	Mean	St Dev	18C41	18C37	18C36	18C40	NPC3	18C42	NPC2	NPC1	NPF2	18F52	18F54	NPF4	18F55	NPF1	18F50	18F57	NPF5	Val
CE(22:06)_[M+Na]1+	719.574	0.0643496	0.0613224	0.131741	0.0988913	0.0185198	0.0599957	0	0.0499962	0.0887936	0.0271327	0.0725673	0.197791	0.238778	0.310594	0.0912864	0.112312	0.0786714	0	0.0440254	0.198754	0.111251	0.882353
Cer(36:02)_[M+H-H2O]1+	546.524	0.199103	0.107479	0.135828	0.109454	0.376317	0.191924	0.191375	0.08532	0.102635	0.347503	0.145268	0.15248	0.197213	0.326449	0.169949	0.0829747	0.185348	0	0.208892	0.0516228	0	0.882353
Cer(39:01)_[M+H-H2O]1+	590.587	0.0164843	0.0179425	0.0274873	0.0304908	0.0375149	0.0349855	0	0	0.0256004	0	0.0337734	0	0.0453009	0.0867696	0	0	0.0446134	0.044479	0.0262228	0	0	0.529412
Cer(40:02)_[M+H]1+	620.598	7.94241	2.14792	6.94473	2.01702	6.2221	9.51652	4.39378	6.50325	8.19575	11.0734	9.44797	8.18647	5.63236	6.93726	6.50735	5.75344	9.43404	5.33156	10.9954	4.94305	6.96808	1
Cer(41:02)_[M+H]1+	634.613	3.14802	0.835149	2.75557	0.874589	2.42732	3.36398	1.74925	2.62503	3.25177	4.32299	3.85634	3.58751	2.10738	2.92136	2.92152	2.32543	4.00899	1.94964	4.26026	1.80089	2.50467	1
Cer(42:01)_[M+H-H2O]1+	632.634	2.54628	0.725372	2.25542	0.75236	2.28996	2.89718	1.79056	1.7244	2.48408	3.89376	3.09714	2.19315	2.09251	2.24961	2.09807	1.72525	2.81679	1.24353	3.86298	1.76782	2.4422	1
Cer(42:02)_[M+H-H2O]1+	630.618	11.3976	2.55963	10.6581	2.55264	10.1673	11.5143	8.87982	8.16139	11.6027	15.85	14.1173	10.8881	9.33104	10.8507	10.1524	9.01488	12.6422	8.06418	16.3903	8.69949	10.7776	1
DG(24:01)_[M+H-H2O]1+	437.363	0.126795	0.141298	0.0733686	0.0713929	0.128559	0.0202903	0.279175	0.0729884	0.0752822	0.402281	0.0216678	0.0141187	0.0710176	0.133432	0	0.0161395	0	0.0199655	0.149234	0.193796	0.0767337	0.882353
DG(30:01)_[M+H-H2O]1+	521.456	0.309468	0.425133	0.240713	0.517648	0.837789	0.0300862	1.00058	0	0	0.571019	0	0.0362708	0.173909	0	0.191915	0	0	1.60757	0.0943011	0.0455199	0.0531977	0.647059
DG(32:01)_[M+H-H2O]1+	549.488	7.01742	6.15924	3.10239	1.0932	6.94613	3.52648	10.0803	1.78271	20.9271	4.92366	4.30752	3.64538	2.19972	2.16378	3.25222	2.48366	2.3491	5.46463	4.10253	2.58751	3.31837	1
DG(33:01)_[M+H-H2O]1+	563.503	0.0970494	0.146128	0.40046	1.17741	0.381795	0.0217683	0.253795	0	0	0.119037	0	0	0.0167352	0.00790306	0	0.0103004	0	3.5401	0.0291031	0	0	0.529412
DG(34:01)_[M+H-H2O]1+	577.519	28.156	8.54169	20.5853	4.75323	32.4047	25.9631	45.6675	18.1217	19.7434	29.7087	28.1918	25.447	15.112	16.0176	17.8887	18.8088	21.1254	22.8335	30.1285	18.46	24.8936	1
DG(34:02)_[M+NH4]1+	610.54	0.236866	0.290407	0.464388	0.295968	0.282213	0.000817424	0.0542551	0.0500448	0.121212	0.0222881	0.747367	0.61673	0.870619	0.833009	0.513	0.580571	0.123179	0.123579	0.618186	0.405544	0.111801	1
DG(34:03)_[M+H-H2O]1+	573.488	1.59628	3.54717	0.113458	0.14315	2.49775	0	10.11	0	0.0161922	0.0591968	0	0.0870936	0.377127	0.157623	0.323493	0.0163226	0	0.0287679	0.0542803	0	0.0635086	0.705882
DG(35:01)_[M+H-H2O]1+	591.535	0.0421942	0.0607071	0.0235656	0.0258721	0.153833	0.0218885	0.118344	0	0	0	0	0.0434877	0.0543088	0.0131337	0	0.00754765	0.0345646	0.0702754	0.0322603	0	0	0.588235
DG(35:05)_[M+NH4]1+	618.509	0.0375448	0.0954597	0.326271	0.730759	0.0193701	0	0	0	0.00780561	0.273182	0	0	0.0156949	0.00923398	0.0107839	0	0	2.20175	0.614187	0.0181437	0.0666485	0.588235
DG(36:03)_[M+H-H2O]1+	601.519	5.84784	11.1047	1.21902	0.811723	9.39248	0.10714	32.2464	0.0714457	0.0491782	1.91899	0.984652	2.01242	2.27559	1.68329	2.17183	0.346173	0.254587	1.60195	1.55883	0.262261	0.816631	1
DG(36:04)_[M+H-H2O]1+	599.503	6.64235	4.80639	4.1755	0.760637	7.60223	3.84899	18.1338	3.73564	4.4619	5.78461	5.00996	4.56168	3.67625	3.74519	3.59609	3.70892	4.16702	3.90662	5.69891	3.83972	5.24079	1
DG(38:01)_[M+H-H2O]1+	633.582	1.23191	0.36026	0.988086	0.365781	1.16642	0.88941	1.14176	0.746833	1.11573	1.51793	1.88088	1.39629	1.06576	1.15723	0.613494	0.861754	1.3942	0.418966	1.51701	0.703487	1.16087	1
DG(38:04)_[M+H-H2O]1+	627.535	27.1667	3.71835	24.0861	5.27244	27.4583	23.7433	24.8725	23.5222	26.3308	32.2779	33.3135	25.8151	21.0664	22.0125	18.2817	22.2675	26.7587	19.4101	34.1796	22.5012	30.297	1
DG(40:06)_[M+H-H2O]1+	651.535	35.8714	5.66914	33.5704	7.06237	34.0216	32.0573	31.6509	31.2839	35.1599	38.4945	48.55	35.7534	31.7662	30.9013	24.9551	30.0773	35.7064	28.4267	45.7328	30.3667	44.2007	1
DG(42:10)_[M+NH4]1+	706.54	3.60479	0.711231	4.65066	0.600023	2.88987	4.08961	2.2858	4.4312	3.67227	3.56085	3.7082	4.20054	4.77494	4.67996	5.26923	5.04774	4.23639	3.2906	4.62546	4.73897	5.1927	1
DG(44:07)_[M+H-H2O]1+	705.582	0.034793	0.0457256	0.051402	0.063525	0	0.132835	0	0	0.064694	0.0195722	0.0198657	0.041377	0.0227349	0.1629	0.152677	0.0504414	0	0.0515444	0.0223204	0	0	0.647059
LPC(16:00) / PC-O(16:00)_[M+H]1+	496.34	3.94652	0.946258	3.15239	0.718174	5.20482	3.84677	3.19134	3.75947	4.62473	5.1167	2.68124	3.14711	2.41245	2.56502	4.63709	2.81839	3.34193	2.37663	3.38854	3.20885	3.62258	1
LPC(18:00) / PC-O(18:00)	524.372	1.57735	0.55431	1.29526	0.554771	2.19482	0.812298	1.50089	1.17554	1.63667	2.53282	1.27136	1.49443	1.34411	1.4267	2.49147	1.1834	1.31932	0.317899	1.24229	1.10656	1.22564	1
LPC(18:01) / PC-O(18:01)_[M+H]1+	522.356	1.47754	0.572967	1.4888	0.64493	2.15369	1.30368	1.72174	1.56208	2.17359	1.46186	0.480044	0.963616	1.2428	1.21865	2.85696	1.69382	1.57403	0.436741	1.1339	1.6712	1.57108	1
LPE(18:01)_[M+H]1+ / LPC(15:01)_[M+H]1+	480.308	1.73698	2.48037	0.262231	0.462702	6.55724	0.0331457	4.12398	0.105411	0.0348368	2.65963	0.0529771	0.328604	0.0762885	0.106881	0.100144	0.145865	0.150923	0.0591978	1.49202	0.0669307	0.161829	1
LPE(22:06)_[M+H]1+	526.293	2.1687	3.1462	0.990727	1.20641	8.18168	0.0984192	5.41671	0.183135	0.165601	3.25013	0.0348244	0.0190873	0.159235	0.215482	0.111082	0.215573	1.58731	3.67816	1.948	0.470536	0.531169	1
LPI(22:04)_[M+H]1+ / LPI(20:01)_[M+Na]1+	649.335	1.2284	1.32975	1.37376	1.21571	0	2.19321	0.126998	2.59538	3.24442	0.0879336	0.0459669	1.53332	0.00881299	0.110931	0.740908	2.72878	3.21068	2.25224	0.0300313	1.5083	1.77315	0.941176
PA(40:05)_[M+Na]1+	773.509	0.0069149	0.0130421	0.270437	0.506011	0.0323017	0	0	0	0	0	0.0230175	0	0.0117979	0.0125264	0	0.348974	0.0236888	1.54383	0	0.0478485	0.44526	0.529412
PA(43:06)_[M+Na]1+	813.54	0.111077	0.0650263	0.185931	0.185362	0.180408	0.0552834	0.0720628	0.102413	0.157578	0	0.179266	0.141604	0.136853	0.251598	0.0419113	0.152144	0.243875	0.629186	0	0.109721	0.108091	0.882353
PC(30:00) / PE(33:00)	706.539	3.60479	0.711231	4.65066	0.600023	2.88987	4.08961	2.2858	4.4312	3.67227	3.56085	3.7082	4.20054	4.77494	4.67996	5.26923	5.04774	4.23639	3.2906	4.62546	4.73897	5.1927	1
PC(32:02) / PE(35:02)	730.539	0.0113019	0.0121747	0.366608	0.900641	0	0.0101424	0.000461873	0.011598	0.0207628	0.0109988	0.000827153	0.0356241	0.0436355	0.0295982	0.0184267	0.0208548	0.377358	0.0217677	0.00115411	2.74789	0.0387843	0.941176
PC(34:01)_[M+H]1+	760.585	362.848	28.6072	367.645	33.1635	353.331	392.961	313.146	401.35	377.743	356.275	340.639	367.336	353.965	394.032	399.609	404.292	370.954	309.08	343.679	394.281	338.909	1
PC(34:03) / PE(37:03)	756.554	1.92721	0.8872	4.39657	6.68283	3.59761	1.66787	1.86012	1.44934	1.34758	2.76254	0.751262	1.98139	1.56792	1.57932	0.951549	1.64117	1.70818	21.8181	2.00576	2.51966	5.7774	1
PC(36:01) / PE(39:01)	788.617	106.994	9.86855	113.31	11.7325	97.8743	107.026	89.1658	109.807	110.692	105.767	121.245	114.377	129.526	121.479	122.981	111.027	110.41	89.6069	106.314	119.318	109.129	1
PC(36:02) / PE(39:02)	786.601	26.0497	2.19538	28.1889	2.39389	24.4921	25.2847	22.9326	29.5099	25.6998	24.6595	27.7294	28.0894	31.898	29.351	28.8061	28.2184	25.8845	24.0664	26.3361	30.204	28.9353	1
PC(36:03)_[M+H]1+	784.585	3.8267	0.572048	4.23154	0.528376	4.08952	3.87815	3.85471	4.46575	3.66876	2.60856	4.35804	3.69015	4.63425	4.38372	3.86871	3.59376	4.146	5.06562	3.7691	4.84993	3.7728	1
PC(36:04) / PE(39:04)	782.57	45.301	2.46708	52.964	13.1594	47.9152	42.049	42.9359	48.8704	45.1811	44.1787	47.2758	44.002	55.1909	49.0496	43.4566	44.057	45.1181	85.2008	44.3021	52.9159	57.3852	1
PC(38:01) / PE(41:01)	816.648	3.84126	0.373551	3.82693	0.64536	3.58747	3.95679	3.15095	3.6114	4.06123	4.03159	4.35899	3.97167	4.65239	4.23096	4.36357	3.58146	3.64503	2.43225	3.70446	4.17101	3.66128	1
PC(38:03) / PE(41:03)	812.617	3.7754	0.383859	4.28782	0.455554	3.87376	3.29205	3.28549	4.29472	3.76541	3.65056	4.28753	3.75368	5.1284	4.3049	4.00102	3.77824	3.99307	4.59403	3.72942	4.55363	4.50771	1
PC(38:04) / PE(41:04)	810.601	36.2472	1.85977	40.0433	3.57803	36.4273	34.0442	33.752	38.1096	36.2905	35.5976	39.2723	36.4836	46.5757	40.8922	36.4761	36.6181	36.8549	41.9936	36.6717	41.7517	42.5558	1
PC(38:05) / PE(41:05)	808.586	9.61912	0.947263	10.348	1.06417	10.4198	9.08579	7.97184	10.9013	8.98829	9.33134	10.1465	10.1081	12.1582	10.532	9.56818	9.8249	9.17734	10.3407	9.09621	10.7592	11.6748	1
PC(38:06)	806.57	35.663	3.83314	39.955	5.31266	32.7425	34.6928	29.6511	39.5717	37.7089	32.5879	40.5262	37.823	52.1761	41.8135	37.5076	39.1797	36.286	35.0914	35.5667	42.9734	39.0007	1
PC(40:04) / PE(43:04)	838.633	1.76857	0.143158	2.00832	0.386111	1.79046	1.67456	1.65744	1.96789	1.67708	1.61594	1.77218	1.99304	2.68027	2.2951	1.80005	1.94969	1.95166	1.56086	1.43376	2.24473	2.15876	1
PC(40:07)_[M+H]1+	832.585	6.55693	0.530344	7.35584	1.34918	6.63354	6.21249	5.67123	7.01528	6.54363	6.16232	7.31523	6.90172	9.45573	6.93456	6.74163	6.50865	6.14772	9.74755	6.09898	7.04898	7.51879	1
PC(40:08)_[M+H]1+	830.569	0.0915392	0.163508	0.204399	0.314427	0.486855	0	0.104836	0.0166399	0.0197685	0.0464847	0	0.0577298	0.203426	0.258682	0.0231212	0.1013	0.0212847	1.01367	0.0749111	0.0269857	0.116206	0.882353
PC-O(26:03) / PC-P(26:02)	630.45	0.156655	0.279403	0.0241896	0.0359014	0.822452	0	0.13051	0.0375781	0.213235	0.0494666	0	0	0	0	0	0	0.0975158	0.0288041	0.0687446	0	0.0226415	0.529412
PC-O(32:00)_[M+H]1+ / PE-O(35:00)_[M+H]1+	720.59	1.19578	0.471888	1.37458	0.420531	0.55516	1.48654	0.536448	1.66117	1.31928	1.13003	1.06815	1.80949	1.6601	1.65685	1.78178	1.75415	1.38397	0.554688	0.864817	1.43139	1.2835	1
PC-O(32:01) / PC-P(32:00)	718.575	0.696089	0.384844	0.974599	0.319513	0.254416	0.925599	0.226842	0.966597	0.762028	0.32876	0.825674	1.2788	1.19912	1.228	1.28063	1.30811	0.923234	0.372208	0.620192	0.912482	0.927415	1
PC-O(34:01) / PC-P(34:00)	746.606	4.10624	0.578632	4.45925	0.61715	3.41798	4.75573	3.25284	4.69513	4.23959	3.78519	4.09513	4.60836	4.85743	4.43173	5.06505	4.76613	3.9142	3.26611	4.00929	5.12849	4.69484	1
PC-O(34:02)_[M+H]1+ / PE-O(37:02)_[M+H]1+	744.59	0.475115	0.321906	0.678296	0.351179	0.0928844	0.171174	0.197472	0.665736	0.552391	0.384426	0.71047	1.02636	1.15612	0.967021	0.896417	0.897172	0.615487	0.150566	0.210527	0.789596	0.421759	1
PC-O(36:01) / PC-P(36:00)	774.638	0.157993	0.0849423	0.299128	0.266435	0.140072	0.164065	0.152261	0.0760115	0.170605	0.0470515	0.181618	0.332261	0.729205	0.695866	0.387498	0.37265	0.112429	0	0.122761	0.178156	0.093587	0.941176
PC-O(36:02)_[M+H]1+ / PE-P(39:01)_[M+H]1+	772.621	0.213194	0.157934	0.43967	0.308338	0.0517144	0.127323	0.13565	0.444073	0.128159	0.0768229	0.314945	0.426862	0.85792	0.806663	0.620833	0.579065	0.227128	0.0332424	0.096908	0.541545	0.193723	1
PC-O(36:03)_[M+H]1+	770.606	0.0782277	0.105266	0.1699	0.133084	0.014673	0.0202709	0.0312354	0.140616	0.0532376	0	0.0498275	0.315961	0.311353	0.401144	0.240775	0.197853	0.0466389	0.0196672	0.0196569	0.167523	0.124486	0.941176
PC-O(36:05)_[M+H]1+	766.574	0.531564	0.56893	0.476344	0.513102	0.127866	0.883966	0.0440919	0.434821	1.78891	0.303235	0.231966	0.437657	0.137149	0.164771	0.381336	0.608422	1.02472	1.57221	0.214773	0.122314	0.0613914	1
PC-O(37:03)	784.622	0.126124	0.0660536	0.178521	0.102093	0.0479248	0.198591	0.0550083	0.140347	0.0803587	0.149993	0.10642	0.230348	0.362024	0.30158	0.160915	0.179668	0.205871	0.0524139	0.098765	0.172809	0.07264	1
PC-O(38:04)_[M+H]1+	796.621	0.014294	0.0147813	0.01503	0.0209091	0.0364631	0	0.0151474	0.0174917	0	0.0343555	0	0.0108941	0.0481001	0.0242573	0	0.0115152	0	0.0499387	0	0.00145901	0	0.588235
PC-O(39:06) / PC-P(39:05)	806.606	0.714326	1.44871	0.278148	0.144943	0.201995	4.29255	0.240955	0.286616	0.308691	0.0968337	0.0418637	0.24511	0.252718	0.53607	0.266536	0.48116	0.297279	0.153038	0.141042	0.252495	0.122993	1
PC-O(40:04)_[M+H]1+	824.653	0.0227731	0.0429459	0.0508595	0.106165	0.126405	0	0.0131964	0	0.0209633	0.0216194	0	0	0.0163357	0.00878178	0.0244732	0.0100096	0	0.333098	0.0265569	0.0176918	0.0207884	0.705882
PC-O(42:05) / PC-P(42:04)	850.669	0.820726	0.449467	1.44938	2.26784	1.53959	1.09364	0.534345	0.266936	0.726944	1.27442	0.354338	0.77559	0.657739	0.511994	0.495297	0.378913	0.489272	7.37516	0.682623	0.571112	1.88229	1
PC-O(42:11) / PC-P(42:10)	838.575	0.00862231	0.0140191	0.0435506	0.109246	0.0193053	0	0	0.0388444	0.00935836	0.00109947	0.000370977	0	0.00133246	0.00856604	0.333616	6.85649e-05	0.0126176	0	0	0.00418763	0.0315669	0.705882
PC-P(40:07) / PC-O(40:08)	816.591	0.00556382	0.00788055	0.00478536	0.00502826	0.0194719	0	0.000385113	0	0.0137903	0.000240814	0	0.0106225	0.00567536	0.00947548	0	0.00512173	0.0109998	0.0117958	0	0	0	0.588235
PC-P(42:09) / PC-O(42:10)	840.591	0.14379	0.148569	0.199082	0.174836	0.296694	0.0117194	0.0487747	0.0432999	0.320057	0.0342222	0.348867	0.0466831	0.254105	0.298264	0.0233698	0.326989	0.554134	0.14292	0.0815487	0.0574717	0.0529358	1
PE(32:06)	680.429	13.4817	10.058	8.3446	10.5117	11.5371	7.66895	16.9489	6.83348	8.38125	37.0297	8.04927	11.405	1.82872	2.42624	4.44127	5.28303	7.65769	7.06653	35.8965	4.38119	6.12021	1
PE(34:00) / PC(31:00)	720.554	1.24514	0.616372	1.63913	0.509633	0.715297	1.29334	0.422511	2.13865	1.08208	1.11688	1.0431	2.14925	1.48698	1.38442	1.72196	2.21596	2.00687	0.586378	1.58831	1.50158	2.25974	1
PE(34:01) / PC(31:01)	718.539	4.69115	0.622887	4.47392	0.595895	4.25235	5.16751	3.54509	5.06939	4.94392	4.59589	5.52658	4.42845	3.55568	3.65246	4.17139	4.57013	5.34606	4.43431	4.89039	4.67507	4.96979	1
PE(36:00) / PC(33:00)	748.586	0.591167	0.520284	0.811181	0.331492	0.284639	0.367269	0.143157	1.43212	0.362319	0.274442	0.454734	1.41066	1.13484	0.900407	0.934927	1.23893	0.647356	0.184311	0.484974	0.76446	1.01043	1
PE(36:02) / PC(33:02)	744.554	5.57563	0.752192	5.43442	0.673081	5.11292	6.08904	4.19286	6.33217	5.74889	5.14934	6.46079	5.51899	4.59429	4.42946	5.05074	5.58062	6.15437	5.53199	5.8377	5.283	6.4476	1
PE(38:01) / PC(35:01)	774.601	3.24612	0.727965	3.3666	0.658024	2.49905	2.92754	2.62322	4.46605	2.89774	2.89234	3.48387	4.17919	3.60237	3.24535	3.68313	3.72848	3.42717	1.70957	3.27205	3.83683	3.79445	1
PE(38:02) / PC(35:02)	772.586	0.873459	0.102785	0.826901	0.198465	0.872527	0.934098	0.820123	0.900819	0.701134	0.976593	0.777785	1.0046	0.934179	1.01547	0.961695	0.926569	0.971125	0.377183	0.755069	0.754451	0.746374	1
PE(42:09)_[M+H]1+ / PA(44:10)_[M+NH4]1+ / PI(31:00)_[M+NH4]1+	814.538	1.24064	0.662209	2.58944	3.94724	2.6597	0.765315	1.6547	0.908215	0.992144	1.39521	0.655295	0.89456	1.22414	0.816137	0.6599	0.719003	0.872524	12.8044	1.12184	1.32612	3.76088	1
PE-O(36:04)_[M+H]1+	726.543	0.252803	0.066422	0.365006	0.145669	0.225658	0.215207	0.220096	0.348668	0.24404	0.148295	0.33119	0.289271	0.424393	0.448052	0.263269	0.443094	0.471146	0.188158	0.11397	0.375029	0.557942	1
PE-O(38:03)_[M+H]1+ / PC-P(35:02)_[M+H]1+	756.59	5.45397	0.995477	5.33193	0.850019	4.16354	6.47517	3.79754	5.67723	6.25867	5.34127	6.3228	5.59558	4.17434	4.87551	5.74586	5.0228	7.22881	5.61846	5.39139	5.04296	4.88725	1
PE-O(42:06)_[M+H]1+	806.606	0.714326	1.44871	0.278148	0.144943	0.201995	4.29255	0.240955	0.286616	0.308691	0.0968337	0.0418637	0.24511	0.252718	0.53607	0.266536	0.48116	0.297279	0.153038	0.141042	0.252495	0.122993	1
PE-P(40:07)_[M+H]1+	774.543	4.44169	0.91859	4.96501	1.08982	3.60916	5.12802	2.97267	4.9322	5.11572	3.66652	5.57293	4.53633	4.68043	3.85367	4.17956	4.5549	5.28532	7.52038	4.49497	4.54323	5.57259	1
PG(34:00)_[M+NH4]1+	768.575	22.7863	2.48528	21.9304	3.14094	22.6285	24.843	17.9494	23.3363	24.5667	21.9027	25.7925	21.2714	18.2327	18.1567	18.4901	21.4695	25.8241	24.4034	22.8714	21.8963	26.0291	1
PG(34:01)_[M+Na]1+	771.515	0.0682754	0.173544	0.216081	0.582343	0.49653	0	0.0113113	0	0	0.00034882	0.0380131	0	0.0481142	0.0190493	0	0	0	1.76766	0.0210813	0.0169412	0.0718762	0.588235
PG(36:00)_[M+H]1+	779.58	2.41972	0.410728	2.56987	0.335931	1.90919	2.80689	1.79733	2.3677	2.69323	2.36031	2.96807	2.45501	2.40067	2.34517	2.32947	2.26186	2.87324	3.31285	2.48887	2.6587	2.45804	1
PG(36:01)_[M+Na]1+	799.546	0.185362	0.209607	0.925116	1.4575	0.56127	0.456128	0.190715	0.116505	0	0.0602379	0.0709684	0.0270738	0.413518	0.204886	0.037797	1.03337	0.138036	4.55646	0.0217865	0.331508	1.58868	0.941176
PG(36:02)_[M+H]1+	775.548	1.91831	0.500289	2.21872	0.479425	1.47899	1.96129	1.2719	2.29068	2.2639	1.36957	2.67019	2.03996	2.13665	1.87048	1.81552	2.14603	2.41581	3.30947	1.82629	1.94101	2.50719	1
PG(36:03)_[M+H]1+ / PG(34:00)_[M+Na]1+	773.533	0.0129336	0.0272648	0.2779	0.50205	0.0761159	0	0	0	0	0.0273531	0	0	0.0419216	0.0244487	0	0.348974	0.0259234	1.54383	0	0.0707387	0.44526	0.529412
PG(36:04)_[M+H]1+	771.517	0.0682318	0.173564	0.216039	0.582355	0.49653	0	0.0113113	0	0	0	0.0380131	0	0.0481142	0.0190493	0	0	0	1.76766	0.0210813	0.0169412	0.0715015	0.529412
PG(37:01)_[M+Na]1+	813.562	0.0201072	0.0250864	0.0928593	0.20347	0.0488055	0.00060488	0.0126998	0.0100275	0.018452	0	0.0681963	0.00207174	0.0285546	0.102203	0.00686202	0.010592	0.0114145	0.629186	0	0.0116373	0.0352845	0.882353
PG(38:00)_[M+H]1+	807.611	0.0261142	0.0244079	0.0575613	0.0505047	0.0159641	0	0.0275466	0.0364368	0.0733685	0.0144564	0.0411411	0	0.0958017	0.170365	0.0691547	0.0363997	0.0438551	0.0441267	0.0160723	0.0422764	0	0.823529
PG(39:00)_[M+H]1+	821.627	0.011028	0.011273	0.0359614	0.0525456	0.0158449	0.0109388	0.0122316	0.0329037	0.000196988	0	0.0161081	0	0.123379	0.0143628	0.0142285	0	0.126822	0.0448608	0	0	0	0.647059
PG(39:01)_[M+Na]1+	841.593	0.00698294	0.00912425	0.0340226	0.0558612	0.000455747	0.00253553	0.000592644	0.0204549	0	0	0.0113814	0.0204433	0.0275213	0.0248212	0.00905343	0.0269148	0.180916	0.0153337	0.00986787	0	0.0117755	0.823529
PG(39:04)_[M+H]1+	813.564	0.0121393	0.0147752	0.0184839	0.0241637	0.0452411	0.00060488	0.0103191	0.0100275	0.018452	0	0.0103979	0.00207174	0.000985211	0.0319024	0.00686202	0.010592	0.0114145	0.0779553	0	0.0116373	0.0150068	0.882353
PG(39:07)_[M+Na]1+	829.499	0.195974	0.230258	0.202149	0.249541	0	0.112061	0	0.0889867	0.625455	0.0148363	0.399428	0.327025	0	0	0	0.680797	0.458246	0.320772	0	0.0680832	0.291444	0.647059
PG(42:05)_[M+H]1+	853.595	0.00869515	0.0098166	0.0443905	0.0786263	0.0133598	0	0.00542595	0.0191609	0.0259216	0	0	0.00569297	0	0	0	0	0.0114697	0.123953	0	0.223761	0.0403308	0.529412
PG-O(32:01)_[M+NH4]1+	724.549	0.0388714	0.0214678	0.265875	0.682937	0.0644065	0.0214206	0.0615518	0.0305457	0.0301124	0.0653414	0.0259512	0.0116415	2.08605	0.0412468	0.00690814	0.05433	0.0425204	0.0201481	0.0821187	0.0439327	0.0156265	1
PG-O(34:00)_[M+H]1+ / TG(42:04)_[M+Na]1+	737.569	2.20185	0.563875	2.31488	0.471979	1.51835	2.65672	1.18772	2.44308	2.14117	2.41713	2.45753	2.79308	2.75086	2.78168	2.66588	2.39464	2.19367	1.21414	2.26416	2.20131	2.36757	1
PG-O(34:01)_[M+NH4]1+	752.58	8.53532	1.73359	7.60655	3.05821	6.42263	10.0396	5.9793	8.74378	9.90714	8.12097	10.8917	8.17742	7.4294	7.25236	7.37752	8.21433	10.46	10.5711	8.33837	8.66899	0.146832	1
PG-O(37:02)_[M+Na]1+	797.567	1.47001	0.174243	1.49891	0.210559	1.51689	1.39358	1.25487	1.50262	1.39764	1.29583	1.78987	1.60875	1.50973	1.36686	1.26455	1.51949	1.99065	1.35214	1.46824	1.60219	1.41632	1
PG-O(40:06)_[M+Na]1+	831.551	0.0167158	0.0288589	0.0161431	0.0217205	0.086738	0.0120138	0.0107049	0	0.0128227	0.0108647	0	0.000582156	0.0182468	0.0245534	0	0	0.0113041	0.0694084	0	0.0100402	0.0117348	0.705882
PG-O(42:02)_[M+H]1+ / TG(50:06)_[M+Na]1+	845.663	0.0225093	0.0203167	0.0876952	0.119609	0.00866464	0.0306376	0.016992	0.00933262	0	0.021509	0.0661128	0.0268254	0.346047	0.237303	0.044301	0.0473524	0.0276077	0.0145791	0.0138015	0.012768	0.0454975	0.941176
PG-P(42:02)_[M+Na]1+	865.629	0.00432671	0.00609001	0.0378492	0.0818902	0.0130104	0	0	0.00896318	0	0	0.0126401	0	0.255009	0.0125106	0	0.0159561	0.0193254	0.0212767	0.0165655	0	0	0.529412
PI-O(32:01)_[M+H]1+	795.538	0.0251015	0.0215524	0.166793	0.431307	0.0130982	0.000885195	0.0340395	0.0258496	0.0297383	0	0.0300996	0.0671017	0.0404256	0.0448704	0.00513828	0.0389167	0.0181939	1.31628	0.0134178	0.0120024	0.0118885	0.941176
PI-P(36:05)_[M+NH4]1+	858.549	0.00529132	0.00707773	0.518781	1.5164	0.0176752	0.0141002	0.007665	0	0.000399719	0.00208278	0.000407662	0	0.00882479	0.0053799	0.00122517	0	0.000135543	4.56221	0	0.0431648	0.0480849	0.764706
PS(28:00)_[M+Na]1+	702.432	0.00446817	0.00675118	0.00691278	0.00896108	0.00527546	0.0126164	0.000790769	0	0.0170627	0	0	0	0	0	0.0177273	0.0162696	0	0.00629596	0	0.0212955	0.000626647	0.529412
PS(33:00)_[M+Na]1+	772.51	0.165213	0.176721	1.03491	1.51523	0.447877	0.406445	0.244687	0.0630453	0.0561295	0.0476738	0.0146149	0.0412278	0.48641	0.258407	0	1.37316	0.104763	4.61999	0.0230288	0.368485	2.07997	0.941176
PS(35:03)_[M+H]1+ / PG(35:05)_[M+NH4]1+	772.512	0.1721	0.171941	1.03491	1.51523	0.447877	0.406445	0.244687	0.080824	0.0810691	0.0476738	0.0179167	0.0503049	0.48641	0.258407	0	1.37316	0.104763	4.61999	0.0230288	0.368485	2.07997	0.941176
PS(35:04)_[M+H]1+ / PG(35:06)_[M+NH4]1+	770.497	0.110476	0.11581	0.64088	1.41027	0.380262	0.0419767	0.136685	0.0318457	0.0641702	0.104801	0.0985535	0.0255117	0.187657	0.0726488	0.0130634	0.114083	0.0461769	4.34336	0	0.182503	0.808424	0.941176
PS(36:02)_[M+H]1+ / PG(36:04)_[M+NH4]1+	788.544	1.07091	0.339534	0.979091	0.346707	0.861427	0.999564	0.875804	1.32021	1.20887	0.451825	1.47494	1.37465	0.796326	0.93276	0.742026	1.36521	1.58807	0.426241	0.97942	0.84251	1.13926	1
PS(37:04)_[M+H]1+ / PG(37:06)_[M+NH4]1+	798.528	0.874779	0.665704	2.49021	3.01617	2.04612	1.74601	0.95613	0.542014	0.307969	0.608294	0.359327	0.432371	1.26678	0.843478	0.245122	2.83718	0.828162	9.67054	0.411442	1.7608	4.54839	1
PS(38:01)_[M+H]1+ / PG(38:03)_[M+NH4]1+	818.591	0.31276	0.24851	0.188703	0.122533	0.812099	0.148355	0.557768	0.102965	0.161079	0.149152	0.267871	0.302795	0.256104	0.170469	0.106907	0.165758	0.450177	0.0723079	0.281806	0.0778573	0.116939	1
PS(38:03)_[M+Na]1+	836.541	9.69443	2.06792	9.2625	1.75628	9.20113	11.2376	7.20266	10.1617	11.5809	6.38464	12.2151	9.57174	8.15339	7.40612	7.63322	9.93284	12.443	8.25926	9.94773	8.25386	11.333	1
PS(40:06)_[M+Na]1+	858.526	0.373979	0.448684	0.928487	1.46807	1.42399	0.145529	0.519902	0.143746	0.168533	0.143352	0.0829439	0.363836	0.459919	0.316835	0.231605	0.160802	0.288697	4.56221	0.117346	0.32319	1.89578	1
PS(42:09)_[M+H]1+ / PG(42:11)_[M+NH4]1+	858.528	0.373979	0.448684	0.928487	1.46807	1.42399	0.145529	0.519902	0.143746	0.168533	0.143352	0.0829439	0.363836	0.459919	0.316835	0.231605	0.160802	0.288697	4.56221	0.117346	0.32319	1.89578	1
PS-O(39:01)_[M+H]1+	818.627	0.00186745	0.00414006	0.021926	0.0471696	0.000661384	0	0.0004935	0.00113795	0.00058169	0	0	0.012065	0.00705216	0.0233835	0.0168157	0.00274454	0.000577997	0.145735	0	0.000165673	0.000860211	0.764706
SM(32:02)_[M+H]1+	673.528	0.0413004	0.0527317	0.0814481	0.150869	0.151066	0.0829125	0	0	0.0465961	0.0238783	0.0259505	0	0.0205513	0.0175576	0	0.0156544	0.0665681	0.480097	0.0468313	0.0394094	0.046364	0.764706
SM(34:01)_[M+H]1+ / DG(44:08)_[M+H-H2O]1+	703.575	2.44199	0.530886	2.16049	0.335742	2.18834	2.36281	2.1027	2.45605	2.30831	3.54739	1.78616	2.78413	1.78666	2.23217	2.30262	2.63602	2.51369	1.58177	1.95482	2.24924	2.18741	1
SM(36:01)_[M+H]1+	731.606	42.636	10.5672	42.8653	5.43264	30.2216	52.2324	23.7306	49.1554	47.9885	42.2478	42.5444	52.9669	36.8493	41.2266	44.134	49.8243	47.6686	33.0662	43.3962	41.6297	47.9927	1
SM(36:02)_[M+H]1+	729.591	3.65736	0.729607	4.25662	0.513421	3.61769	4.16382	3.2721	2.54264	4.95031	3.71235	3.92007	3.07994	4.03346	4.22856	4.76524	3.52962	4.77255	3.8291	4.27149	5.05408	3.82548	1
SM(38:01)_[M+H]1+	759.638	2.69279	0.727601	2.54752	0.512175	1.78222	3.45644	1.49582	3.19194	3.00619	2.97019	2.3702	3.26933	2.17781	2.88314	2.84207	3.1279	3.17706	1.59527	2.52323	2.30566	2.29558	1
SM(40:01)_[M+H]1+	787.669	1.26908	0.324126	1.22668	0.435476	0.902435	1.50786	0.801026	1.09345	1.23551	1.76042	1.3923	1.45963	1.4973	1.54297	1.66905	1.27701	1.54909	0.244432	1.16035	1.12074	0.979218	1
SM(40:02)_[M+H]1+	785.653	0.266503	0.116289	0.387709	0.201853	0.0931667	0.23213	0.198951	0.387833	0.218978	0.323144	0.220172	0.45765	0.499832	0.631475	0.449553	0.590472	0.438006	0.0619985	0.0734236	0.396377	0.348245	1
SM(40:07)	775.575	0.00503515	0.00508949	0.0119376	0.0159937	0.00986632	0.000378292	0.00129358	0.00268543	0.0007444	0.0128961	0.00209666	0.0103204	0.0507836	0.00685638	0.000401427	0.00524235	0.0148994	0	0.0110643	0	0.0181912	0.882353
SM(41:01)_[M+H]1+	799.669	0.0476817	0.0898479	0.031921	0.0305296	0.26852	0.0118139	0.00843491	0.0163658	0.00306987	0.0189083	0.0155085	0.0388323	0.0653613	0.0811822	0.0273318	0.0593238	0.031238	0.0228519	0	0	0	0.823529
SM(41:04)	795.638	0.0119295	0.00834361	0.0161343	0.0178568	0.0135144	0.0143216	3.91126e-05	0.00907254	0	0.0185415	0.0173191	0.0226279	0.0485697	0.0131062	0.0222148	0.00125082	0	0.024382	0.0356854	0	0	0.764706
SM(42:01)_[M+H]1+	815.7	0.853051	0.264199	0.882199	0.391014	0.545785	1.11732	0.529274	0.773322	0.721455	1.17596	0.808863	1.15242	1.24124	1.19871	1.2599	0.961922	1.13003	0.139108	0.883401	0.679595	0.445881	1
SM(42:02)_[M+H]1+	813.684	8.64042	1.20529	8.76649	0.987062	6.92972	9.6531	6.60771	9.25875	8.6383	9.02975	9.32541	9.68058	8.91853	9.14736	9.31368	8.49189	10.0465	6.44215	8.53646	9.15484	8.84699	1
SM(43:06)	819.638	0.849354	1.0146	1.50342	1.6148	0.849071	0.0415815	2.44917	2.41098	0.0652065	0.174172	0.608357	0.196292	3.82494	1.32608	0.019951	0.158998	4.50197	1.30097	0.151507	0.747467	1.49887	1
TG(38:01)_[M+NH4]1+	682.598	0.053043	0.0383022	0.0516385	0.0695974	0.048394	0.0676058	0.0144665	0.039709	0	0.0448827	0.113712	0.0955735	0.0153052	0.0845851	0.0180256	0.0147379	0.0617531	0.223345	0.0264537	0.0205406	0	0.882353
TG(41:02)_[M+Na]1+	727.585	0.167106	0.131383	0.0925895	0.0553436	0.158574	0.0814955	0.0123771	0.110497	0.0869065	0.263923	0.19163	0.431446	0.217766	0.0948748	0.123582	0.0609387	0.118196	0.0677119	0.048085	0.0601464	0.0420045	1
TG(43:02)_[M+Na]1+	755.616	0.170805	0.0956711	0.233392	0.170129	0.174848	0.212177	0.108708	0.0193541	0.155937	0.230334	0.122627	0.342454	0.261483	0.456098	0.29046	0.225535	0.506488	0.0679366	0.213687	0.0506645	0.0281811	1
TG(43:04)_[M+NH4]1+	746.629	0.0309023	0.025365	1.60294	2.36895	0.0797878	0.0426393	0.0460956	0.0166639	0.0339678	0.00185539	0.00781732	0.0183916	0.0202632	4.43173	5.06505	4.76613	0.0158181	0.016876	0.00925754	0.0892706	0.0120245	1
TG(45:03)_[M+Na]1+	781.632	0.199823	0.101283	0.191432	0.112595	0.285279	0.0930495	0.159295	0.133297	0.124024	0.194762	0.206011	0.402868	0.288119	0.345973	0.209372	0.269165	0.258029	0.0645683	0.18737	0.0241102	0.0761814	1
TG(46:02)_[M+Na]1+	797.663	2.38151	0.732687	2.0971	0.742586	1.73905	2.67356	1.01291	2.11081	2.40125	3.15105	2.99486	2.96857	1.70042	2.27659	2.14157	1.85181	3.20637	1.04751	3.20271	1.3197	2.12722	1
TG(46:03)_[M+Na]1+	795.647	0.00947003	0.0107311	0.00357826	0.00755714	0.0135144	0	0	0	0	0.0184785	0.0173191	0.0264482	2.33139e-05	0.00880834	0.0222148	0	0	0.0001519	0.00100605	0	0	0.529412
TG(46:04)_[M+NH4]1+	788.676	0.55888	0.172935	0.479506	0.20681	0.356923	0.776686	0.593108	0.555382	0.661319	0.648945	0.248616	0.630062	0.631674	0.636112	0.511398	0.358259	0.661808	0.134555	0.747336	0.349805	0.284613	1
TG(46:05)_[M+NH4]1+	786.661	0.0413688	0.033067	0.066061	0.0500024	0.0412377	0	0.0230378	0.0914702	0.0319512	0.0209783	0.0310518	0.0912237	0.110162	0.173472	0.0423716	0.0817774	0.0621587	0.0165433	0.0414011	0.0490456	0.0176176	0.941176
TG(47:03)_[M+Na]1+	809.663	3.93328	0.645098	3.4767	0.818648	3.24372	4.05436	2.88562	3.73155	3.88151	4.62553	4.7561	4.28781	2.83409	3.29841	3.36661	3.20747	4.60544	2.59295	4.98319	2.77942	3.62269	1
TG(48:00)_[M+Na]1+	829.726	0.0237245	0.0362738	0.660197	1.50135	0	0	0.0923717	0	0.0162734	0.0690643	0	0.0120863	0.000898123	0.00665763	0	0.0247342	0.743869	4.6039	0.023579	0.0959964	0.442146	0.705882
TG(48:01)_[M+Na]1+	827.71	0.00308934	0.00572246	0.00841809	0.0104968	0	0	0.0126481	0.0120666	0	0	0	0	0	0.0227586	0.00944608	0	0.0158161	0.025678	0.000175018	0.000342229	0.00154677	0.529412
TG(48:01)_[M+NH4]1+	822.755	0.534637	0.865252	0.306455	0.372354	1.55964	0	2.22946	0	0	0.329253	0.0384378	0.120311	0.609198	0.161488	0.887082	0.05042	0	0.869904	0.0662434	0.0479448	0.0658153	0.764706
TG(48:02)_[M+Na]1+ / SM(43:03)	825.694	0.0123362	0.011096	0.0175753	0.0153465	0	0.0242391	0.0116677	0.0157373	0	0.0227119	0	0.024334	0.0265496	0.0160887	0.044989	0	0.0223085	0.0268692	0	0	0.0213725	0.647059
TG(48:02)_[M+NH4]1+	820.739	0.393457	0.766795	0.174312	0.235746	0.994662	0	2.08869	0	0	0.0428895	0	0.0214133	0.3412	0.150979	0.628039	0	0	0.428999	0	0	0.0195892	0.529412
TG(48:06)_[M+NH4]1+	812.676	1.30253	0.307615	1.101	0.380347	1.15349	1.5441	0.872788	0.925863	1.29178	1.70326	1.60959	1.31936	1.19817	1.31326	1.33818	1.08237	1.43946	0.337945	1.54347	0.779993	0.876112	1
TG(49:04)_[M+NH4]1+	830.723	0.00665035	0.00948679	0.234908	0.653816	0	0	0.0196008	0	0.0209886	0	0	0.0126133	0.0135206	0.00995923	0.00214003	0	0.00869273	1.97676	0	0.0115957	0.0915043	0.588235
TG(50:00)_[M+Na]1+ / SM(45:01)	857.757	0.0797264	0.118683	0.597798	1.46759	0.0128731	0	0.33779	0.0245577	0	0.13847	0	0.124121	0.00541015	0	0	0.0134037	0	4.47111	0.115942	0.120136	0.654183	0.647059
TG(50:01)_[M+NH4]1+	850.786	1.60468	2.20161	0.727851	0.696625	4.04199	0.124371	5.98418	0.0922438	0.132617	0.867123	0.399844	1.19507	1.77691	0.908289	1.72836	0.297917	0.137517	1.22253	0.128954	0.161238	0.188946	1
TG(50:02)_[M+NH4]1+	848.77	2.66409	4.71131	0.900395	0.996336	5.93881	0	13.2255	0	0	0.61789	0.308575	1.22195	2.24969	1.12953	2.65135	0.179316	0.0134519	1.2998	0.127369	0.10275	0.350308	0.823529
TG(50:03)	846.755	1.29562	2.67016	0.288777	0.391044	2.59741	0	7.52087	0	0	0.134302	0.0171639	0.0952077	0.864925	0.379757	1.00755	0.0283656	0	0.251522	0.0398024	0.0270728	0	0.705882
TG(50:03)_[M+NH4]1+	846.755	1.29562	2.67016	0.288777	0.391044	2.59741	0	7.52087	0	0	0.134302	0.0171639	0.0952077	0.864925	0.379757	1.00755	0.0283656	0	0.251522	0.0398024	0.0270728	0	0.705882
TG(50:05)_[M+Na]1+ / SM(45:06) / PG-O(42:01)_[M+H]1+	847.679	0.0418925	0.0742983	0.251092	0.426181	0.0334687	0	0.219469	0.043945	0	0	0.0382575	0	1.00457	0.169037	0	0	0.989155	0.058606	0	0.0109646	0.0274995	0.588235
TG(52:02)_[M+NH4]1+	876.802	2.73026	3.90699	1.22033	1.35804	7.71802	0.0201987	9.99922	0.0172873	0	1.14423	0.667343	2.27579	3.62629	1.66757	3.16038	0.192269	0.111738	1.36862	0.366022	0.0694162	0.420648	0.941176
TG(52:03)_[M+NH4]1+	874.786	4.53782	8.40943	1.09119	1.23889	9.35233	0	23.8276	0	0	0.973482	0.272248	1.8769	3.06384	1.6684	3.0671	0.0850073	0.0436404	0.921199	0.719142	0.0539989	0.19837	0.823529
TG(52:04)_[M+NH4]1+	872.77	2.74832	5.93351	0.330125	0.487923	4.57577	0	16.9057	0	0	0.215342	0	0.289689	0.916762	0.483081	1.337	0.01187	0.0135207	0.145497	0.0473664	0	0.0160224	0.705882
TG(54:03)_[M+NH4]1+	902.817	1.56399	2.5463	0.574181	0.805309	4.93387	0	6.28927	0	0	0.101427	0.180821	1.00649	2.13399	1.09278	1.53027	0.0118631	0.0221206	0.233722	0.0671195	0	0.0757551	0.764706

## Sheet: Mouse,BRA,Sig,-ve,Whole
						Mouse	Mouse	Mouse	Mouse	Mouse	Mouse	Mouse	Mouse	Mouse	Mouse	Mouse	Mouse	Mouse	Mouse	Mouse	Mouse	Mouse
						Brain	Brain	Brain	Brain	Brain	Brain	Brain	Brain	Brain	Brain	Brain	Brain	Brain	Brain	Brain	Brain	Brain
		Lean		Obese		lean	lean	lean	lean	lean	lean	lean	lean	obese	obese	obese	obese	obese	obese	obese	obese	obese
Variable	m/z	Mean	St Dev	Mean	St Dev	18C36	18C37	18C40	18C41	18C42	NPC1	NPC2	NPC3	18F50	18F52	18F54	18F55	18F57	NPF1	NPF2	NPF4	NPF5	Val
Cer_36:2_[M-H]1-	562.52	0.327666	0.168062	0.195256	0.0745702	0.437552	0.591135	0.288073	0.381159	0.450536	0.0876436	0.228723	0.156505	0.228968	0.303036	0.271651	0.191061	0.122294	0.0941795	0.26143	0.128915	0.155771	1
CL(74:03)_[M]2- & TG_oxid(40:2)+Cl-37	743.541	8.78127	0.548707	8.65877	0.614658	8.65925	8.65253	9.44453	7.70009	9.28048	9.19923	8.73603	8.57805	8.8919	8.16371	8.62483	8.40564	9.09226	8.80725	7.46235	9.65256	8.82841	1
CL(78:00)_[M]2-	774.596	0.559378	0.172532	0.483544	0.148665	0.747052	0.228448	0.559643	0.490379	0.785578	0.553916	0.616813	0.493194	0.724998	0.613113	0.267538	0.487441	0.372389	0.452383	0.594657	0.316683	0.522692	1
LPC_15:0_[M+OAC]1-	540.331	0.5054	0.257511	0.469364	0.309687	0.363688	0.659109	0.517505	0.946408	0.670611	0.312621	0.105439	0.467815	0.437147	0.372861	1.26307	0.365793	0.299037	0.207391	0.495879	0.445179	0.337919	1
LPC_17:1_[M+OAC]1-	566.346	0.0958709	0.0355428	0.124648	0.14557	0.0980271	0.111655	0.118026	0.165093	0.0783039	0.0629431	0.0568732	0.076046	0.0714892	0.124409	0.497847	0.03121	0.0494617	0.0382958	0.111126	0.144173	0.0538166	1
LPC_18:2_[M+Cl]1-	554.302	0.0190168	0.0123116	0.00545091	0.00555862	0.0188391	0.00954016	0	0.0379038	0.0151974	0.0144017	0.0230771	0.0331753	0.00798911	0	0	0.00727077	0	0	0.0079072	0.0132686	0.0126225	0.705882
LPC_20:4_[M+Cl]1-	578.302	0.00890199	0.00577666	0.00420646	0.00419998	0.00372441	0.00853028	0.0148559	0.00643484	0	0.00903942	0.0180054	0.0106257	0	0	0	0	0.00709527	0.00772545	0.00828885	0.0099117	0.00483684	0.705882
LPC_22:1_[M+Cl]1-	612.38	0.0403568	0.0420361	0.00673289	0.00789168	0.073283	0.00751748	0.00977486	0.125644	0.0556163	0.013137	0.026233	0.0116485	0.0193274	0.0061159	0.0095847	0	0	0	0	0.0189701	0.00659798	0.764706
LPC_22:2_[M+Cl]1-	610.365	0.00921483	0.0100271	0.00898926	0.00459588	0	0	0.0118983	0.0127758	0	0.00292406	0.0248233	0.0212971	0.0044088	0.00333874	0.012066	0.00647871	0.0131834	0.00638115	0.0059515	0.012984	0.016111	0.823529
LPC_24:0_[M+OAC]1-	666.471	0.0842859	0.127458	0.0454418	0.0621952	0	0.105346	0.0229336	0.00734713	0.00527574	0.374248	0.134897	0.0242393	0.0261837	0	0.0181312	0.056014	0.069396	0.0055771	0	0.0355047	0.198169	0.823529
LPC-O_19:1_[M+Cl]1-	554.338	0.0956535	0.114232	0.0221963	0.0108024	0.184674	0.0196473	0.0358043	0.346752	0.0641616	0.0358904	0.0336986	0.0445996	0.0287644	0.0170211	0.0174835	0.0193426	0.0328993	0.0140781	0.00774827	0.0430761	0.0193535	1
LPE_16:0_[M-H]1-	452.278	1.69132	1.15031	0.992145	0.389802	2.67055	1.03195	0.845745	3.87018	2.40358	1.00517	0.756083	0.947265	1.89804	0.646402	0.819867	0.880501	0.933673	0.983227	0.566254	0.98931	1.21203	1
LPE_18:0_[M-H]1-	480.31	3.79221	1.09235	3.27692	0.633678	3.94553	2.99609	2.90272	4.99576	5.88767	3.20726	3.09135	3.31133	4.69334	2.71589	3.50315	2.89791	3.09721	3.19725	2.78887	2.84177	3.75687	1
LPE_18:1_[M-H]1-	478.294	12.0923	15.6044	3.30647	2.75419	27.4969	2.83021	2.41654	43.574	13.8106	2.62889	1.79807	2.1832	10.4454	1.44088	2.29477	2.59176	2.5005	2.8454	1.39313	2.88282	3.36362	1
LPE_20:0_[M-H]1-	508.341	0.623594	0.501474	0.412287	0.17226	0.992026	0.209959	0.269776	1.42357	1.21512	0.256062	0.247554	0.37468	0.803226	0.417659	0.478271	0.330565	0.230624	0.328565	0.467972	0.238015	0.415687	1
LPE_20:1_[M-H]1-	506.325	5.50627	6.86272	1.65608	1.38143	12.6497	1.2754	1.13625	18.8837	7.03548	1.21993	0.874501	0.97513	5.30052	0.886814	1.32885	1.30709	1.11128	1.32232	0.924053	1.20861	1.51514	1
LPE_22:6_[M-H]1-	524.278	12.6468	16.8064	3.35684	2.32931	29.1921	2.88783	2.97001	47.1843	12.0239	2.35699	1.784	2.77504	9.31565	1.51519	2.56454	2.751	2.92804	2.53438	1.80129	3.06338	3.73807	1
PA(34:0) & TG_oxid(35:0)+Cl-35	675.496	2.13227	1.91774	1.24739	1.10484	4.65319	0.778533	0.562299	3.73663	4.85135	0.807894	0.838864	0.829393	4.18191	0.859924	1.02438	0.880934	0.806661	0.986428	0.972317	0.738623	0.775309	1
PA(36:0) & TG_oxid(37:0)+Cl-35	703.528	1.47955	0.448817	1.41358	0.364607	2.03697	1.04319	0.856485	1.71277	2.12611	1.33222	1.36007	1.36858	2.30872	1.39217	1.52316	1.3233	1.23134	1.43452	1.28962	1.04685	1.17253	1
PA(36:1) & TG_oxid(37:1)+Cl-35	701.512	13.895	2.23967	15.4227	1.90501	14.3143	12.4175	9.94569	11.8258	15.2844	15.7411	16.0986	15.5324	18.1349	16.0419	17.4174	15.4063	14.6466	16.6443	15.1612	12.5045	12.8468	1
PC_31:1_[M+OAC]1-	776.545	15.4858	2.06673	16.505	1.56793	13.2812	18.0195	15.2948	11.7681	15.8485	15.7308	16.6935	17.2498	15.2734	17.1916	17.9317	17.5191	18.4758	17.2786	14.4096	16.3513	14.1137	1
PC_32:3_[M+OAC]1-	786.529	15.7784	2.58581	16.6069	1.84332	15.3236	15.5847	17.3771	14.9331	10.1239	18.3737	16.925	17.5859	13.8928	16.6895	19.993	15.7512	17.5762	14.6708	17.3374	17.8557	15.6959	1
PC_33:1_[M+OAC]1-	804.576	52.2031	5.81021	50.7419	5.13944	50.9554	60.4996	52.4072	52.0676	59.821	50.4631	42.5147	48.8961	59.3838	56.6265	50.4485	48.0519	46.3395	43.1417	47.5192	53.012	52.1543	1
PC_33:2_[M+OAC]1-	802.56	1.7568	0.198166	1.81105	0.211446	1.88799	1.71467	1.67453	1.75626	2.15672	1.74113	1.48183	1.64129	2.28537	1.98167	1.7998	1.73817	1.62941	1.63648	1.62565	1.80933	1.79358	1
PC_33:3_[M+OAC]1-	800.545	0.316353	0.0859609	0.388461	0.0763714	0.322789	0.279625	0.28657	0.153075	0.306864	0.425844	0.338651	0.417408	0.411812	0.472479	0.41074	0.385917	0.474389	0.311451	0.267825	0.453462	0.308078	1
PC_33:4_[M+OAC]1-	798.529	0.718571	0.0973198	0.773515	0.0862555	0.848804	0.510631	0.746808	0.685601	0.759647	0.732945	0.763339	0.70079	0.657624	0.710448	0.714547	0.770345	0.813401	0.807663	0.958072	0.736015	0.793522	1
PC_34:0_[M+OAC]1-	820.607	1.02227	0.218317	0.963524	0.241833	1.01691	0.822163	1.01918	1.04895	1.51525	0.986144	0.957924	0.81163	1.11664	1.26043	0.663249	1.17716	0.640487	1.15329	1.08469	0.744763	0.831011	1
PC_34:1_[M+Cl]1-	794.547	19.9733	7.39164	19.4764	9.31141	28.8242	11.1487	26.157	25.4009	20.5503	8.95107	23.6206	15.1337	16.0152	20.611	13.9771	24.3997	8.41052	26.6083	36.7393	7.18552	21.3412	1
PC_34:1_[M+OAC]1-	818.592	7.04423	2.99389	5.20327	1.53225	8.27487	4.89738	4.62652	10.5031	12.2863	6.17566	4.31602	5.27394	7.85939	5.87112	2.64916	4.83316	5.94143	5.33746	3.39893	6.04416	4.89462	1
PC_34:2_[M+Cl]1-	792.532	11.4393	0.861884	11.9187	0.712664	10.6006	12.0885	11.4556	9.87511	11.2412	11.6081	12.3334	12.3116	11.4022	11.382	11.0011	11.9941	12.6548	12.6911	11.1012	12.7744	12.2675	1
PC_34:2_[M+OAC]1-	816.576	7.05937	1.20002	7.4267	1.23279	6.04137	8.41851	6.30144	6.38673	5.23616	7.92099	8.07927	8.09051	6.68079	8.10553	9.82813	8.19109	7.1895	6.40539	8.11054	6.30145	6.0279	1
PC_34:3_[M+OAC]1-	814.56	2.49323	0.40576	2.63735	0.358843	2.36395	2.76126	2.46677	2.24407	1.66904	2.89969	2.80824	2.73284	2.38739	2.74177	3.39934	2.70027	2.73234	2.23211	2.77684	2.54131	2.22474	1
PC_34:5_[M+OAC]1-	810.529	10.6343	1.70557	11.3634	1.14045	10.2363	10.9277	11.542	10.3984	6.77694	12.3758	11.1556	11.6614	9.57024	11.7192	13.7502	10.8501	11.5819	11.4679	11.4727	11.5014	10.3569	1
PC_34:6_[M+OAC]1-	808.513	1.19283	0.18933	1.28691	0.136111	1.15598	1.19251	1.44752	1.14095	0.807979	1.37361	1.19661	1.22744	1.0492	1.36687	1.42823	1.18374	1.39855	1.12903	1.32963	1.41132	1.28559	1
PC_35:2_[M+OAC]1-	830.592	4.38964	0.350364	4.29609	0.371488	4.40423	4.83704	4.46939	4.36522	4.78949	4.36673	3.72837	4.15668	4.84652	4.72689	4.39228	4.15486	3.90799	3.751	4.08201	4.58926	4.21401	1
PC_35:3_[M+OAC]1-	828.576	0.408593	0.108333	0.381103	0.0807152	0.42025	0.32583	0.272989	0.391194	0.523903	0.602755	0.396212	0.335609	0.457592	0.444807	0.413402	0.269188	0.384703	0.236719	0.352692	0.412206	0.458616	1
PC_35:4_[M+OAC]1-	826.56	5.84718	0.726988	5.71788	0.581432	5.58994	6.93504	5.96511	6.19003	6.52047	5.34546	4.59448	5.63693	6.64063	6.4846	5.61774	5.3407	5.33018	4.761	5.59984	5.81446	5.87179	1
PC_35:5_[M+Cl]1-	800.5	0.0136355	0.0185036	0.0378294	0.0841375	0.0231331	0	0.00889922	0.0557458	0.0073443	0.00465963	0.00930195	0	0.00681976	0.0211555	0	0.00486876	0	0.260549	0.0243354	0	0.022736	0.705882
PC_35:5_[M+OAC]1-	824.545	0.586906	0.590089	0.595704	0.743747	0.658728	0.837448	0.14863	0.59282	0.242653	0.181505	1.88995	0.143513	0.505989	0.213898	0.209108	2.04191	0.17441	1.72835	0.186387	0.207287	0.0939999	1
PC_36:0_[M+OAC]1-	848.639	4.0876	1.03945	5.12595	2.69658	3.063	3.45514	5.70204	4.3402	4.76499	2.73249	5.04212	3.60085	3.96276	7.18344	4.40013	7.39416	1.79688	6.2284	9.72792	1.75548	3.68441	1
PC_36:2_[M+Cl]1-	820.563	1.51996	0.615063	1.48023	0.723191	2.38372	0.73467	2.09843	1.81325	1.53989	0.695275	1.74188	1.15259	1.25712	1.65147	0.983531	1.95046	0.590603	2.00358	2.7571	0.518634	1.60954	1
PC_36:2_[M+OAC]1-	844.607	2.14808	0.229477	2.05209	0.213467	2.16482	2.28726	1.66334	2.23989	1.99671	2.14037	2.30063	2.39163	2.15538	2.27882	2.17591	2.18683	2.03734	1.90489	2.26038	1.70163	1.76767	1
PC_36:3_[M+Cl]1-	818.547	1.08525	0.664995	0.717734	0.522169	1.9336	0.274272	0.726852	1.65378	1.84443	1.20565	0.663916	0.379491	1.89281	0.596015	0.384623	0.604767	0.175	0.853999	1.07058	0.252449	0.629354	1
PC_36:3_[M+OAC]1-	842.592	1.6588	0.252051	1.65408	0.193393	1.59654	1.82104	1.57553	1.50273	1.16864	1.78434	1.92118	1.90038	1.60175	1.76801	2.04292	1.73143	1.68591	1.49188	1.69675	1.44691	1.42116	1
PC_36:4_[M+Cl]1-	816.532	2.28259	0.896256	2.26865	1.11844	3.4031	1.27586	3.01022	3.09695	2.1616	0.928679	2.57762	1.80669	1.76681	2.44457	1.6066	2.89044	0.974157	3.09122	4.34819	0.795825	2.50006	1
PC_36:4_[M+OAC]1-	840.576	0.98826	0.164827	0.894886	0.142579	0.946254	0.839473	0.88018	1.13955	1.33153	0.897853	0.94443	0.926816	0.756322	0.962553	1.14392	0.896742	0.867951	0.782399	1.08384	0.753624	0.806619	1
PC_36:6_[M+OAC]1-	836.545	13.4141	2.62518	15.1617	1.34729	12.1765	13.8847	13.7368	11.5103	8.46316	15.3488	15.8553	16.3374	12.3874	15.4984	17.158	14.902	15.4447	14.5926	16.3686	15.674	14.4297	1
PC_36:7_[M+OAC]1-	834.529	130.138	22.9446	142.214	12.0994	124.493	136.373	139.616	120.208	79.5053	147.776	144.166	148.965	117.547	140.051	158.299	135.812	149.654	136.176	153.426	148.388	140.576	1
PC_36:8_[M+OAC]1-	832.513	2.4202	0.452353	2.79532	0.336444	2.31324	2.33772	2.83824	2.11323	1.52885	2.87663	2.60415	2.74953	2.15058	2.71446	3.15684	2.478	2.9446	2.59547	3.10566	3.05361	2.95869	1
PC_37:2_[M+Cl]1-	834.578	0.678549	0.153354	0.758095	0.120785	0.500976	0.846925	0.543605	0.569598	0.812879	0.844198	0.536624	0.773586	0.747312	0.73416	1.04901	0.75747	0.757781	0.761436	0.741359	0.6676	0.606731	1
PC_37:2_[M+OAC]1-	858.623	1.37292	0.061357	1.38479	0.24468	1.40818	1.43888	1.31796	1.3781	1.33073	1.26805	1.43415	1.40735	1.36261	1.65618	1.38927	1.49764	1.12452	1.27387	1.83172	1.07866	1.24863	1
PC_37:3_[M+Cl]1-	832.563	1.17953	1.62586	0.288844	0.77328	3.77623	0.0316952	0.0127421	3.00789	2.5145	0.0244754	0.0313892	0.0373142	2.35036	0.0623449	0.0538241	0.00741091	0.0289009	0.0377642	0.0284021	0.0167704	0.0138185	1
PC_37:4_[M+OAC]1-	854.592	6.85441	0.785035	6.70809	0.550071	6.26584	8.43103	6.89133	6.57487	7.51695	6.6104	5.93597	6.60894	7.75572	6.97353	6.71486	6.3504	6.35209	5.86925	6.35917	7.03987	6.95795	1
PC_37:5_[M+OAC]1-	852.576	1.6531	0.218324	1.59787	0.148569	1.63339	1.95016	1.68229	1.72244	1.87117	1.60037	1.23662	1.52832	1.77013	1.7068	1.68454	1.39629	1.52652	1.37748	1.52087	1.64072	1.75746	1
PC_37:6_[M+OAC]1-	850.56	5.40009	0.533992	5.60854	0.545995	5.27913	6.34339	5.64339	5.29999	5.73617	5.17385	4.48823	5.23659	6.06933	6.36458	5.60377	5.13561	5.22021	4.6544	6.10387	5.84269	5.48242	1
PC_37:7_[M+Cl]1-	824.5	0.267231	0.209066	0.39074	0.526213	0.310213	0.0673801	0.118284	0.696183	0.437349	0.163678	0.185217	0.159541	0.243133	0.295391	0.0723396	0.186324	0.0155515	1.70823	0.523468	0.0134253	0.458798	1
PC_37:7_[M+OAC]1-	848.545	0.302206	0.097937	0.412983	0.0773898	0.354514	0.226937	0.311812	0.270041	0.155522	0.459988	0.246583	0.39225	0.441893	0.423575	0.405058	0.298637	0.549117	0.41964	0.375595	0.484117	0.319213	1
PC_38:0_[M+Cl]1-	852.625	0.0706647	0.0454877	0.132573	0.0735894	0.0257641	0.154849	0.0924149	0.0310862	0.0186558	0.083811	0.0668764	0.0918606	0.0496623	0.23278	0.0907891	0.200506	0.0769997	0.100328	0.247187	0.11001	0.0848941	1
PC_38:0_[M+OAC]1-	876.67	0.395231	0.0937639	0.486581	0.204495	0.250387	0.347843	0.500332	0.470022	0.49011	0.322115	0.450867	0.33017	0.531485	0.642045	0.353837	0.645797	0.267981	0.44091	0.870299	0.248933	0.377941	1
PC_38:2_[M+OAC]1-	872.639	0.710232	0.110439	0.647246	0.127424	0.683662	0.773273	0.539378	0.679849	0.585846	0.737394	0.84645	0.836	0.676068	0.734021	0.733238	0.682349	0.594456	0.509581	0.865588	0.449785	0.580133	1
PC_38:3_[M+OAC]1-	870.623	0.737884	0.161086	0.754548	0.129946	0.689616	0.819041	0.704524	0.563271	0.481149	0.811689	0.970166	0.863614	0.628736	0.791803	0.992522	0.818085	0.746548	0.713311	0.875023	0.59599	0.628914	1
PC_38:4_[M+Cl]1-	844.563	2.16926	0.833142	2.13217	1.0494	3.23145	1.21994	2.85042	2.819	2.05383	0.927339	2.56416	1.68797	1.71401	2.29171	1.45116	2.77254	0.890405	2.94784	4.024	0.752317	2.34552	1
PC_38:4_[M+OAC]1-	868.607	0.764271	0.345836	0.555043	0.188006	1.01175	0.490088	0.426435	1.20179	1.27535	0.641052	0.454259	0.613446	0.853772	0.700839	0.230996	0.540992	0.688044	0.475394	0.361485	0.621951	0.521917	1
PC_38:5_[M+Cl]1-	842.547	0.624234	0.217842	0.648642	0.34829	0.892579	0.421855	0.845702	0.805526	0.655403	0.311765	0.63331	0.427732	0.521005	0.611239	0.535241	0.6719	0.211357	1.22786	1.13429	0.230657	0.694225	1
PC_38:5_[M+OAC]1-	866.592	0.53318	0.077	0.476274	0.0580573	0.626297	0.433586	0.409406	0.55529	0.6132	0.550827	0.525476	0.551355	0.456549	0.543132	0.538076	0.448277	0.553895	0.390812	0.490461	0.441663	0.423598	1
PC_38:6_[M+Cl]1-	840.532	2.25819	0.865796	2.35258	1.26654	3.31499	1.25798	3.03173	2.8119	2.16287	0.962314	2.77984	1.74388	1.84345	2.46104	1.58447	2.82213	1.01325	3.15219	5.02721	0.881727	2.38779	1
PC_38:6_[M+OAC]1-	864.576	0.696402	0.246014	0.62637	0.151376	0.83832	0.475546	0.51075	1.0597	1.01737	0.612101	0.424016	0.633413	0.807814	0.680815	0.462	0.461709	0.681895	0.536942	0.877373	0.640334	0.488451	1
PC_38:7_[M+OAC]1-	862.56	0.163989	0.055346	0.211344	0.137684	0.121402	0.106111	0.172777	0.240612	0.203317	0.230393	0.10718	0.130121	0.199931	0.12686	0.221468	0.0863681	0.245847	0.190691	0.550597	0.170362	0.10997	1
PC_38:9_[M+OAC]1-	858.529	4.42104	0.489071	4.41607	0.576359	4.25421	3.9337	4.21387	3.99129	4.52175	5.49082	4.38244	4.58022	4.03479	4.19225	4.62825	3.64103	5.43765	3.83378	4.49189	5.07021	4.41475	1
PC_39:2_[M+OAC]1-	886.654	0.0356534	0.0167236	0.0444888	0.0305086	0.0708772	0.0236829	0.0275861	0.0493506	0.0360583	0.0256452	0.0218385	0.0301881	0.0381569	0.0991771	0.0365534	0.024393	0.0793915	0	0.0429384	0.0211006	0.0586884	0.941176
PC_39:3_[M+OAC]1-	884.639	0.00285771	0.00610609	0.00693451	0.00849107	0	0	0.0172549	0.000266304	0	0	0.00534049	0	0.00591467	0	0	0.00536245	0.0247532	0	0.00441584	0.00496582	0.0169986	0.529412
PC_39:4_[M+Cl]1-	858.578	0.0291063	0.0273916	0.0211025	0.0114516	0.0830928	0	0.00790649	0.0416526	0.0395258	0.0390455	0.00894837	0.0126788	0.035073	0.0295905	0.0121603	0.00766367	0.0177337	0.0221877	0.0395414	0.00868182	0.0172907	0.941176
PC_39:4_[M+OAC]1-	882.623	0.544381	0.108321	0.542751	0.0946876	0.449144	0.736042	0.553523	0.521519	0.662308	0.509793	0.402896	0.519821	0.688243	0.656924	0.58197	0.474816	0.452877	0.47582	0.487345	0.621605	0.445157	1
PC_39:5_[M+OAC]1-	880.607	3.05253	0.580265	2.96308	0.419976	2.18715	3.93099	3.21305	2.36494	2.88266	3.09872	3.14387	3.59887	3.32677	2.44992	3.60203	2.58814	3.13501	2.88977	2.37975	3.25514	3.04118	1
PC_39:6_[M+OAC]1-	878.592	7.31424	1.48869	6.85136	1.15123	4.94086	8.5338	6.85635	6.01068	8.81265	9.28329	6.7146	7.36172	7.67901	6.46162	9.20858	7.69219	5.75541	6.72287	6.51986	5.73502	5.8877	1
PC_39:7_[M+OAC]1-	876.576	0.982208	0.113366	0.996698	0.102381	0.943222	1.14536	0.936844	0.970258	0.971635	1.16054	0.87469	0.855121	1.02376	1.09128	1.16452	0.826806	0.890586	0.933298	1.03888	1.00602	0.99513	1
PC_40:1_[M+Cl]1-	878.641	0.12335	0.0329872	0.113032	0.0624964	0.15617	0.0915715	0.0998138	0.174408	0.104571	0.141588	0.0839302	0.13475	0.0757458	0.12981	0.185254	0.0570294	0.0604679	0.0849328	0.241269	0.103399	0.0793802	1
PC_40:1_[M+OAC]1-	902.686	0.31779	0.125147	0.292798	0.110798	0.415029	0.21031	0.208336	0.333925	0.545882	0.299864	0.168687	0.360285	0.447023	0.359428	0.372186	0.173664	0.403508	0.157	0.171507	0.317123	0.233741	1
PC_40:10_[M+OAC]1-	884.545	4.27106	0.333951	4.32865	0.594413	4.1996	3.97469	4.32388	3.95862	4.25241	5.03232	4.19336	4.23358	3.86503	4.13459	4.7139	3.71778	5.43997	3.55993	4.32846	4.79932	4.39887	1
PC_40:2_[M+Cl]1-	876.625	1.27374	0.327903	1.46212	0.303426	0.794752	1.29772	1.03683	1.20212	1.6163	1.82197	1.07711	1.34309	1.33595	1.51482	2.06436	1.77457	1.38998	1.51452	1.2918	1.20195	1.07112	1
PC_40:2_[M+OAC]1-	900.67	0.0103332	0.0107763	0.00661321	0.00706625	0.00749865	0.0304635	0	0	0.0115821	0.0162469	0	0.0168743	0	0.00348351	0.0215959	0	0.0101982	0	0.00915431	0.0100867	0.00500025	0.647059
PC_40:3_[M+Cl]1-	874.61	0.64066	0.224287	0.817206	0.158768	0.531411	0.448239	0.564087	0.432003	0.708064	1.13484	0.604881	0.701753	0.670604	0.902836	1.0318	0.922526	0.843671	0.899477	0.662711	0.886156	0.535075	1
PC_40:4_[M+Cl]1-	872.594	0.0647506	0.0344517	0.0774151	0.0800429	0.109708	0.0283897	0.110769	0.0826081	0.0299717	0.028469	0.0649452	0.063144	0.0318536	0.114111	0.0553614	0.0959821	0.0214209	0.0672364	0.270268	0.0160713	0.0244315	1
PC_40:5_[M+Cl]1-	870.578	0.410596	0.10294	0.44964	0.195854	0.333873	0.441726	0.393739	0.635087	0.317387	0.333136	0.44585	0.383968	0.395167	0.373045	0.633418	0.428139	0.425207	0.207231	0.854562	0.479338	0.25065	1
PC_40:6_[M+Cl]1-	868.563	1.30899	0.515891	1.34617	0.699046	1.97731	0.670561	1.65337	1.73021	1.2533	0.542074	1.56865	1.07649	0.977046	1.47149	0.951583	1.64669	0.549169	1.86742	2.68758	0.462553	1.50196	1
PC_40:6_[M+OAC]1-	892.607	2.47034	0.724928	2.39842	0.535427	1.3937	2.73337	2.632	1.78786	2.87073	3.7682	2.1344	2.44246	2.3492	2.46996	3.46539	2.87492	1.79323	2.58817	2.0742	2.17487	1.79586	1
PC_40:9_[M+OAC]1-	886.56	27.6152	2.78483	27.718	3.12098	26.3363	25.0237	25.9802	24.7514	29.0224	33.2324	27.7288	28.8463	25.4346	26.7583	29.4626	24.1322	33.1657	24.3929	27.011	31.5429	27.5616	1
PC_41:0_[M+Cl]1-	894.672	0.0115476	0.00957622	0.0103494	0.00465052	0.00382064	0.0102774	0.00447394	0	0.0267695	0.0174801	0.00738283	0.0221767	0.00971917	0.0098314	0.00629949	0.0113989	0.00521597	0.00957416	0.0210391	0.00744223	0.0126244	0.941176
PC_41:1_[M+OAC]1-	916.701	0.610139	0.146668	0.642104	0.156603	0.617026	0.846639	0.451588	0.519983	0.766097	0.559535	0.438778	0.681462	0.70248	0.499724	0.854274	0.372277	0.781636	0.495084	0.75427	0.669069	0.650117	1
PC_41:2_[M+OAC]1-	914.686	0.571537	0.260094	0.588124	0.275449	0.209885	1.09837	0.635794	0.683027	0.367721	0.53682	0.502319	0.538359	0.512605	0.516834	1.20162	0.608875	0.413397	0.455838	0.713655	0.668368	0.201923	1
PC_41:4_[M+Cl]1-	886.61	2.4046	0.251226	2.7178	0.366607	2.54639	2.39853	1.89318	2.21166	2.59459	2.61695	2.36971	2.60578	2.53959	2.63623	3.40378	2.58959	3.23032	2.53563	2.58996	2.70458	2.23055	1
PC_41:4_[M+OAC]1-	910.654	0.0597764	0.0639344	0.0326022	0.0302871	0.00513611	0.0328238	0.0415982	0.00891856	0.0330261	0.203628	0.0791165	0.0739637	0.0407917	0.0173233	0.105377	0.0334039	0.0204658	0.000495324	0.0100044	0.0378942	0.0276644	1
PC_41:5_[M+Cl]1-	884.594	0.475163	0.569542	0.317937	0.396181	0.5295	0.0238648	0.121083	0.104889	0.148533	1.45334	1.27027	0.149829	0.113612	0.345722	0.124727	0.186757	0.114577	0.0363968	0.674002	0.0357798	1.22986	1
PC_41:6_[M+Cl]1-	882.578	0.019882	0.0201857	0.00802955	0.00895865	0.0272867	0	0.00225047	0.016823	0.0217782	0.0620293	0.0254612	0.00342695	0.0271845	0.00629626	0.00302733	0	0.0096113	0	0.0134725	0	0.0126741	0.764706
PC_41:7_[M+Cl]1-	880.563	0.0425424	0.0791455	0.00618244	0.00672213	0.229289	0.00169028	0.000498691	0.0670644	0.035072	0.00444083	0.00144454	0.00083881	0.0229857	0.00443587	0	0.0034153	0.00719884	0.00660876	0.00296742	0.00616777	0.00186227	0.941176
PC_42:1_[M+Cl]1-	906.672	0.0129255	0.00506328	0.0124109	0.00640447	0.0119244	0.011648	0.0157812	0.00978478	0.0242707	0.0107467	0.0109551	0.00829292	0.0261478	0.0114774	0.0095078	0.0116374	0.00843935	0.0149108	0.0160897	0.0106006	0.00288704	1
PC_42:10_[M+Cl]1-	888.532	0.430194	0.586123	0.588139	0.73641	0.12804	0.152836	0.121041	0.140517	0.157736	1.7363	0.867532	0.137544	0.155371	0.0890828	0.139796	1.2432	1.75578	0.0809265	0.0514764	1.65773	0.119891	1
PC_42:2_[M+Cl]1-	904.657	0.386507	0.579163	0.202712	0.358344	0.0712334	0.0315414	1.49434	1.12458	0.107691	0.112528	0.0316729	0.118468	0.138507	0.137966	0.0393852	0.106172	1.14946	0.0496062	0.141787	0.0175126	0.0440096	1
PC_42:4_[M+Cl]1-	900.625	0.0209412	0.00967807	0.040386	0.0210384	0.0305789	0.0233503	0.0320154	0.0136556	0.013067	0.0224249	0.0278898	0.00454732	0.0311146	0.0544984	0.0343743	0.0395232	0.039275	0.0260105	0.0890874	0.0335439	0.0160468	1
PC_42:5_[M+Cl]1-	898.61	0.434868	0.0956226	0.4223	0.14947	0.351113	0.477072	0.414975	0.63716	0.322877	0.398648	0.440906	0.436189	0.416483	0.398222	0.561126	0.269662	0.385738	0.262256	0.72366	0.480981	0.302576	1
PC_42:6_[M+Cl]1-	896.594	0.198494	0.255765	0.12084	0.0901966	0.0416134	0.077699	0.060423	0.0911843	0.0423142	0.711821	0.489375	0.0735224	0.0811612	0.0580959	0.311501	0.227258	0.0629045	0.0412187	0.108673	0.0755473	0.1212	1
PC_42:6_[M+OAC]1-	920.639	0.0804043	0.0687709	0.0808102	0.0375203	0.0204414	0.0465987	0.0752539	0.0165977	0.133634	0.217648	0.0332457	0.0998151	0.0767627	0.137876	0.096515	0.0844071	0.0453765	0.0815313	0.120312	0.0734041	0.0111077	1
PC_42:7_[M+Cl]1-	894.578	0.440719	0.0859316	0.429975	0.206431	0.37881	0.377483	0.461811	0.610502	0.331241	0.432422	0.491015	0.442465	0.360041	0.38132	0.635278	0.283401	0.409697	0.188924	0.867354	0.453892	0.289864	1
PC_43:2_[M+OAC]1-	942.717	0.0050083	0.00455507	0.00818699	0.00716712	0	0.00753116	0.0120199	0	0.00746427	0	0.00790904	0.00514201	0	0.0134905	0.00816138	0.0158608	0.0154076	0.0159075	0	0	0.00485514	0.647059
PC_43:4_[M+OAC]1-	938.686	0.00690634	0.0051675	0.0101548	0.00987529	0.006451	0	0.00620207	0.00963653	0.0144904	0.0119741	0	0.00649653	0.00715179	0.00550079	0	0.00592579	0.00536213	0.0232287	0.0046967	0.0302551	0.00927246	0.823529
PC_43:6_[M+OAC]1-	934.654	0.0137174	0.0069956	0.0123311	0.00820494	0.012309	0.021589	0.00581047	0.0127793	0.0160542	0.0247197	0.0120252	0.00445196	0.0100789	0.0045712	0.0191698	0.0138337	0.0167681	0	0.0254235	0.00444852	0.0166861	0.941176
PC_44:1_[M+Cl]1-	934.704	0.0821995	0.0748539	0.0866258	0.0947123	0	0.20261	0.10036	0.0154868	0.0135175	0.118907	0.0475639	0.159151	0.0450062	0.0629032	0.322507	0.105882	0.057922	0.0283319	0.0251112	0.113939	0.0180294	0.941176
PC_44:4_[M+OAC]1-	952.701	0.00530916	0.0062186	0.00555209	0.00560942	0.00523898	0	0.00598746	0.0184001	0	0.00399288	0	0.00885379	0.0144472	0.00416692	0.00717079	0.00435345	0.0141623	0	0	0	0.00566822	0.647059
PC_44:7_[M+Cl]1-	922.61	0.19583	0.14191	0.152931	0.119043	0.102256	0.149573	0.130676	0.169985	0.0831047	0.515938	0.277231	0.13788	0.11205	0.181551	0.217812	0.0738384	0.0844843	0.0357973	0.430114	0.159469	0.0812602	1
PC_44:8_[M+Cl]1-	920.594	0.138153	0.106498	0.201042	0.351041	0.254638	0.0444141	0.295087	0.225703	0.0345665	0.0403503	0.139004	0.0714607	0.0510932	0.202877	0.071297	0.194984	0.0258622	0.040793	1.12024	0.0620983	0.0401412	1
PC_48:1_[M+OAC]1-	1012.8	0.0349857	0.0315383	0.0252544	0.0230653	0.0650734	0.00759273	0.0215047	0.00635719	0.0906737	0.0538729	0.00668957	0.0281213	0.0400293	0	0.0168674	0.00939101	0.057676	0.00895141	0	0.0561635	0.0382109	0.882353
PC_50:0_[M+OAC]1-	1044.86	0.445343	0.230427	0.385574	0.282502	0.275476	0.315654	0.328412	0.0707976	0.594089	0.694423	0.569232	0.714658	0.458417	0.0584506	0.159587	0.337041	0.754043	0.404257	0	0.492735	0.805633	0.941176
PC_52:4_[M+OAC]1-	1064.83	0.496131	0.238635	0.456124	0.325245	0.356874	0.39265	0.361984	0.0729131	0.681536	0.74062	0.615133	0.74734	0.538015	0.101342	0.192269	0.430831	0.832061	0.489296	0	0.528825	0.992477	0.941176
PC-O_17:0_[M+OAC]1-	568.362	0.111507	0.0615939	0.109412	0.139762	0.0843007	0.12115	0.0778149	0.221171	0.189446	0.0550335	0.0642092	0.07893	0.0770475	0.126466	0.465253	0.0326977	0.0497437	0.0110408	0.131262	0.0623802	0.0288171	1
PC-O_18:0_[M+Cl]1-	558.333	0.109626	0.115814	0.0697282	0.0784972	0.146513	0.0460868	0.0135873	0.377598	0.110958	0.0526893	0.0746823	0.0548954	0.0784679	0.0164883	0.0680695	0.0180444	0.0444216	0.267196	0.0443947	0.0786582	0.0118134	1
PC-O_18:1_[M+Cl]1-	556.317	0.449629	0.596763	0.129012	0.227751	1.02531	0.0286603	0.0312753	1.47635	0.93466	0.0300732	0.0516443	0.0190511	0.724665	0.0378396	0.0450718	0.00840405	0.0319461	0.0304062	0.125181	0.133822	0.0237689	1
PC-O_20:1_[M+Cl]1-	584.349	0.240666	0.344643	0.0374661	0.0430471	0.514775	0.0291797	0.0111607	0.966991	0.300177	0.0387337	0.0391521	0.0251565	0.144618	0.0221095	0.0130972	0.0131567	0.0337484	0.0223198	0.0118676	0.060753	0.0155243	1
PC-O_29:0_[M+OAC]1-	736.55	0.0560272	0.0343155	0.0792409	0.0321364	0.0230514	0.0208953	0.081601	0.00874046	0.0595625	0.102928	0.0803782	0.0710612	0.0673838	0.101789	0.102174	0.0432465	0.113408	0.0727021	0.0218465	0.114941	0.075677	1
PC-O_31:1_[M+OAC]1-	762.565	0.588232	0.120856	0.693686	0.312664	0.555101	0.504897	0.714039	0.664826	0.708227	0.363362	0.658371	0.537033	0.60913	0.958067	0.573179	0.852789	0.308301	0.685753	1.28309	0.28235	0.690512	1
PC-O_33:1_[M+OAC]1-	790.597	0.686841	0.0812418	0.774027	0.137377	0.638434	0.719063	0.785294	0.737773	0.78332	0.572778	0.601365	0.656699	0.784422	0.902476	0.748643	0.854219	0.535006	0.756862	0.995427	0.630428	0.75876	1
PC-O_33:2_[M+OAC]1-	788.581	0.213263	0.259324	0.177358	0.136243	0.0402668	0.789383	0.394329	0.0440699	0.0885081	0.128875	0.0678177	0.152855	0.089143	0.139557	0.456501	0.2929	0.164676	0.0485705	0.0701506	0.266296	0.0684304	1
PC-O_34:0_[M+OAC]1-	806.628	1.62462	2.0821	2.5548	2.39009	0.0894912	0.148871	0.143116	0.0570371	0.146351	4.28442	4.06584	4.06186	0.163906	5.43845	4.45949	5.37266	3.22719	0.165685	0.0840674	3.95238	0.129393	1
PC-O_34:3_[M+OAC]1-	800.581	0.103594	0.132042	0.0699991	0.0184915	0.0927255	0.0506207	0.0440065	0.0286351	0.0430962	0.425844	0.0570867	0.0867388	0.0965069	0.0677721	0.0713945	0.0639326	0.0805592	0.0564721	0.0365554	0.0931477	0.0636518	1
PC-O_34:4_[M+OAC]1-	798.565	0.429764	0.204177	0.480949	0.235141	0.847097	0.213334	0.547631	0.387657	0.452144	0.206832	0.423706	0.359711	0.322491	0.514791	0.714547	0.566766	0.17027	0.518177	0.842722	0.132896	0.54588	1
PC-O_35:2_[M+OAC]1-	816.612	0.475628	0.321369	0.524597	0.267895	0.614411	1.20141	0.331097	0.404837	0.393437	0.17587	0.43864	0.245316	0.265766	0.738562	0.762981	0.486806	0.17334	0.415854	1.02323	0.441316	0.413522	1
PC-O_36:1_[M+OAC]1-	832.644	0.514235	0.150023	0.740197	0.412106	0.463403	0.35393	0.603321	0.610886	0.725296	0.287919	0.622303	0.446825	0.533751	1.04742	0.725315	1.08117	0.256493	0.849301	1.4582	0.20162	0.508492	1
PC-O_36:2_[M+Cl]1- & PC_33:0_[M+OAC]1-	806.584	5.4854	1.24888	5.93202	1.03858	3.49561	7.37601	5.83072	4.7522	6.97728	5.48029	5.01723	4.95383	6.59873	6.76252	5.42461	6.78369	3.97525	5.79136	7.12862	4.83352	6.08984	1
PC-O_36:2_[M+OAC]1-	830.628	0.0837164	0.05201	0.21612	0.233156	0.117481	0.188115	0.0889614	0.0836907	0.0428478	0.0254746	0.0819062	0.0412544	0.721111	0.307543	0.0811601	0.133823	0.0233149	0.086167	0.442497	0.0996547	0.0498056	1
PC-O_36:4_[M+OAC]1-	826.597	0.418528	0.985427	0.532117	1.21354	2.85388	0	0.152599	0.109427	0.0969743	0.0171176	0.0925164	0.0257154	0.0127291	3.6902	0.027702	0.0705484	0.0100937	0.0444524	0.835088	0.0177703	0.0804753	0.941176
PC-O_36:5_[M+OAC]1-	824.581	1.61954	0.584691	1.5954	0.76549	2.33106	0.872754	2.04576	2.0197	1.647	0.754686	1.9873	1.29808	1.31599	1.69714	1.2368	2.04191	0.709605	2.13853	3.04479	0.551219	1.62257	1
PC-O_37:1_[M+OAC]1-	846.659	1.95274	0.420067	2.49322	1.29276	1.79859	2.25722	1.97516	2.18135	2.39664	1.07913	2.1964	1.73746	2.03018	3.06939	2.34878	3.26541	1.04016	2.36567	5.26497	1.01255	2.04188	1
PC-O_37:2_[M+Cl]1-	820.599	1.02536	0.218924	0.963524	0.241833	1.01691	0.822163	1.01918	1.0737	1.51525	0.986144	0.957924	0.81163	1.11664	1.26043	0.663249	1.17716	0.640487	1.15329	1.08469	0.744763	0.831011	1
PC-O_38:1_[M+OAC]1-	860.675	0.886366	1.84951	0.651558	1.08897	0.0821044	0.580513	0.241694	0.184129	0.190728	0.185225	5.449	0.177535	0.145531	0.375145	0.497792	0.378737	0.108315	0.211884	0.267127	0.342676	3.53682	1
PC-O_38:5_[M+OAC]1-	852.612	0.0360449	0.0173372	0.0408426	0.0171993	0.0292799	0.0647006	0.0484686	0.0241353	0.0235847	0.0550473	0.0198926	0.0232504	0.0299198	0.031659	0.0631878	0.0282039	0.0464076	0.0327945	0.0751602	0.0295427	0.0307081	1
PC-O_39:0_[M+Cl]1-	852.662	0.0917515	0.0649677	0.167177	0.0834206	0.0675542	0.245816	0.0797233	0.090279	0.0690009	0.033516	0.0575927	0.0905293	0.115552	0.266839	0.305129	0.238139	0.120219	0.0870261	0.169449	0.129809	0.0724297	1
PC-O_39:1_[M+OAC]1-	874.691	0.419557	0.295506	0.43798	0.189801	0.139076	1.09055	0.542953	0.26708	0.313065	0.372572	0.249551	0.381607	0.271168	0.517949	0.78114	0.650704	0.336121	0.303962	0.40875	0.479153	0.192871	1
PC-O_40:3_[M+Cl]1-	860.63	8.18736	1.95968	9.11772	4.44362	8.63469	6.17894	10.8487	9.32438	8.81608	5.13083	9.78552	6.77979	7.27748	12.5192	7.32021	12.0994	3.98595	10.0866	17.6633	3.94387	7.16347	1
PC-O_40:4_[M+Cl]1-	858.615	1.37292	0.061357	1.38479	0.24468	1.40818	1.43888	1.31796	1.3781	1.33073	1.26805	1.43415	1.40735	1.36261	1.65618	1.38927	1.49764	1.12452	1.27387	1.83172	1.07866	1.24863	1
PC-O_40:5_[M+Cl]1- & PC_37:3_[M+OAC]1-	856.599	0.284118	0.0553026	0.288574	0.0694321	0.227944	0.388725	0.289178	0.229974	0.332607	0.29588	0.260951	0.247689	0.272906	0.373091	0.240919	0.277894	0.31235	0.139574	0.293796	0.344963	0.341674	1
PC-O_40:5_[M+OAC]1-	880.644	0.0709426	0.0171385	0.0814704	0.037849	0.0652081	0.0709399	0.0823527	0.0523529	0.0891085	0.0895747	0.0418974	0.0761068	0.0628456	0.0794868	0.130784	0.111736	0.0474671	0.0509774	0.144631	0.0562344	0.0490721	1
PC-O_42:4_[M+Cl]1-	886.646	0.0356534	0.0167236	0.0428626	0.031319	0.0708772	0.0236829	0.0275861	0.0493506	0.0360583	0.0256452	0.0218385	0.0301881	0.0381569	0.0991771	0.0214067	0.024393	0.0793915	0.000510428	0.0429384	0.0211006	0.0586884	1
PC-O_42:6_[M+Cl]1-	882.615	0.544381	0.108321	0.542751	0.0946876	0.449144	0.736042	0.553523	0.521519	0.662308	0.509793	0.402896	0.519821	0.688243	0.656924	0.58197	0.474816	0.452877	0.47582	0.487345	0.621605	0.445157	1
PC-P_33:2_[M+OAC]1-	786.565	0.245422	0.331812	0.0541352	0.138148	0.786876	0.00493761	0.0102757	0.616022	0.503075	0.0213715	0.0120494	0.00876536	0.422202	0.0139722	0.00148413	0.00108271	0.0113948	0.00292017	0.0109895	0.0176147	0.005556	1
PC-P_34:4_[M+OAC]1-	796.55	5.40879	2.01472	5.3095	2.57136	7.73595	3.1969	7.16798	6.90144	5.58083	2.29581	6.4147	3.97673	4.38725	5.76658	3.82772	6.82358	2.09855	7.12861	9.96666	1.88983	5.89677	1
PC-P_40:6_[M+OAC]1-	876.612	1.22176	0.371	1.44207	0.321507	0.794752	1.29772	1.03683	0.786305	1.6163	1.82197	1.07711	1.34309	1.33595	1.51482	2.06436	1.77457	1.38998	1.51452	1.11138	1.20195	1.07112	1
PC-P_42:4_[M+Cl]1-	884.63	0.00652082	0.0063609	0.0085805	0.0087477	0.00408144	0.00495268	0.0173382	0.014885	0	0	0.00596741	0.00494179	0.0118601	0	0	0.00733007	0.0247532	0	0.00869479	0.00559073	0.0189956	0.705882
PC-P_42:4_[M+OAC]1-	908.675	0.0128709	0.0045884	0.0105343	0.00499313	0.00921467	0.0131149	0.0140914	0.00716054	0.0129636	0.0223113	0.0142223	0.00988881	0.0117374	0.010835	0.0125608	0.00658459	0.0133679	0.00736963	0.020782	0.00354423	0.00802731	1
PE_29:0_[M-H]1-	648.461	0.675875	0.880568	0.214142	0.473134	1.93503	0.0475672	0.0111191	1.41336	1.8233	0.103747	0.0294468	0.0434303	1.47428	0.0788245	0.0365619	0.0693439	0.0348508	0.0570182	0.0981968	0.0552397	0.0229563	1
PE_31:0_[M-H]1-	676.492	0.610131	0.755645	0.23745	0.460514	1.57014	0.0859258	0.0237552	1.29153	1.67748	0.10722	0.046964	0.0780283	1.46237	0.0848561	0.146256	0.082489	0.0471691	0.0817505	0.119738	0.0727208	0.0396994	1
PE_32:1_[M-H]1-	688.492	0.184531	0.0614688	0.220791	0.0665498	0.205694	0.0701769	0.192245	0.136907	0.188663	0.280338	0.180486	0.221734	0.183418	0.25166	0.213353	0.184108	0.30556	0.162888	0.129108	0.333615	0.223407	1
PE_33:0_[M-H]1-	704.524	0.299228	0.198325	0.232175	0.151355	0.540563	0.0838626	0.126316	0.422395	0.603329	0.27392	0.170998	0.172437	0.628857	0.226654	0.168687	0.183693	0.18156	0.175831	0.223574	0.138119	0.162599	1
PE_33:4_[M-H]1-	696.461	0.357101	0.0938919	0.534951	0.109112	0.376535	0.29943	0.229719	0.230541	0.377165	0.464734	0.428199	0.450483	0.591314	0.584718	0.615671	0.414029	0.562086	0.609853	0.65466	0.447672	0.334557	1
PE_34:0_[M-H]1-	718.539	11.0755	2.60103	10.9283	2.77302	9.57248	9.64045	9.82574	10.1981	17.3015	10.7566	11.517	9.79215	15.758	12.2306	7.74954	11.156	7.74612	11.1201	11.9781	7.6337	12.9824	1
PE_34:2_[M-H]1-	714.508	0.767128	0.124929	0.843671	0.138378	0.752578	0.60124	0.910811	0.576541	0.748802	0.900581	0.815831	0.830642	0.708842	0.81348	0.715994	0.797369	0.894929	0.851401	0.717133	1.13154	0.962349	1
PE_36:1_[M-H]1- & CL(74:02)_[M]2-	744.549	41.45	4.99906	39.1741	4.18621	45.4188	36.4444	37.9336	39.2866	51.6955	38.6039	42.4829	39.7346	48.28	40.7276	34.9053	39.4072	36.0298	40.1522	38.4052	34.3007	40.3589	1
PE_36:2_[M-H]1-	742.539	20.9577	1.1903	20.4242	1.59446	20.626	20.3304	22.3509	18.6135	21.8766	22.021	20.9215	20.9219	20.7117	19.0989	20.5918	19.7849	21.5944	20.8829	17.2294	22.8413	21.0826	1
PE_36:4_[M-H]1-	738.508	9.09215	0.447813	9.0766	0.677223	8.47562	9.37696	9.74383	8.44242	9.33577	9.12733	8.98763	9.24762	9.10362	8.76927	8.53484	8.80765	10.0267	9.42182	7.8097	9.69881	9.51697	1
PE_38:4_[M-H]1-	766.539	75.8811	2.64319	73.1798	6.70122	75.9889	77.8753	76.5938	74.0583	80.9344	74.7535	72.3763	74.4683	75.0566	70.7275	66.6027	74.0764	78.9525	76.1683	59.2221	80.1305	77.6818	1
PE_38:5_[M-H]1- & CL(78:10)_[M]2-	764.524	13.372	1.15687	12.9163	1.13187	13.1142	13.5609	15.3878	13.3561	14.0476	13.7833	11.7579	11.968	12.5441	12.7974	12.1295	12.9178	14.098	12.7753	10.7937	14.7179	13.4729	1
PE_39:2_[M-H]1-	784.586	0.0179034	0.0210653	0.0245986	0.0152821	0.0679886	0	0.00809339	0.0134839	0.0188943	0.0104806	0.00772988	0.0165566	0.0243423	0.031042	0.0166865	0.0336696	0.0150284	0.0321293	0.0546907	0.00776402	0.00603419	0.941176
PE_40:2_[M-H]1-	798.602	0.578177	0.135426	0.48406	0.101732	0.747092	0.436883	0.491807	0.58933	0.812146	0.496726	0.577779	0.473652	0.719325	0.53837	0.446287	0.462299	0.472162	0.386432	0.514032	0.390094	0.42754	1
PE_40:4_[M-H]1-	794.571	12.4177	0.723732	11.926	0.746824	12.9302	12.7446	11.5467	12.0333	13.6855	11.5706	12.5964	12.2346	13.1575	11.8001	11.1461	12.3071	12.474	12.1575	10.6561	11.5129	12.1231	1
PE_40:6_[M-H]1-	790.539	123.38	6.34156	124.786	9.26551	117.98	129.801	127.13	110.402	127.126	122.6	125.667	126.336	124.641	115.099	115.521	123.184	132.95	135.41	110.837	134.243	131.187	1
PE_40:9_[M-H]1-	784.492	0.203787	0.0634715	0.272416	0.27246	0.28071	0.155874	0.122634	0.294124	0.211315	0.15149	0.172236	0.241915	0.144548	0.226626	0.197461	0.142376	0.125269	0.978786	0.291393	0.0951238	0.250163	1
PE_43:2_[M-H]1-	840.649	0.109321	0.057403	0.159697	0.11165	0.0502725	0.209518	0.164436	0.114886	0.104172	0.105138	0.0302921	0.0958553	0.1011	0.191435	0.359768	0.232723	0.0949421	0.0643839	0.0993438	0.274594	0.0189807	1
PE_44:4_[M-H]1-	850.633	1.2014	0.273832	1.44528	0.726847	0.953504	1.05622	1.55101	1.27283	1.35473	0.798823	1.54113	1.08294	1.1296	2.00993	1.30946	2.0096	0.530931	1.72677	2.7098	0.567251	1.01419	1
PE-O_34:3_[M-H]1-	698.513	1.19527	0.320558	1.41336	0.213121	0.879505	1.12401	1.52612	0.680008	1.05195	1.59373	1.28188	1.42495	1.15948	1.35914	1.45522	1.40308	1.57016	1.36706	1.12962	1.84528	1.43117	1
PE-O_36:4_[M-H]1-	724.529	2.44178	0.267847	2.6621	0.231431	2.27901	2.67839	2.6741	1.87808	2.44873	2.64946	2.4191	2.50732	2.53504	2.67183	2.60088	2.62013	3.01302	2.47049	2.28995	2.96386	2.79372	1
PE-O_38:2_[M-H]1-	756.591	9.13837	2.17361	9.56823	0.802239	6.3951	11.1425	8.60911	5.37578	10.1202	9.86384	10.9989	10.6015	9.60373	9.67878	10.8264	10.4524	10.128	9.421	8.70269	8.68236	8.61873	1
PE-O_38:4_[M-H]1-	752.56	3.46857	0.437877	3.60941	0.350189	3.03715	4.15211	3.39036	2.75119	3.8509	3.46955	3.61591	3.48141	3.59268	3.64539	3.79557	3.74767	4.17492	3.38415	2.86994	3.69552	3.5789	1
PE-O_38:5_[M-H]1-	750.544	30.8192	5.48392	33.0612	2.87225	24.2361	35.0743	32.4398	20.4678	31.296	33.3958	34.3836	35.2601	30.5186	31.7293	32.4703	33.243	37.9046	33.5405	28.0732	35.7472	34.3238	1
PE-O_40:3_[M-H]1-	782.607	1.83421	0.331271	1.87286	0.104782	1.43417	2.0414	1.99776	1.19481	1.91686	2.10409	1.99306	1.99152	1.85873	1.8846	1.97753	1.98861	1.96553	1.73969	1.68394	1.85545	1.90162	1
PE-P_40:6_[M-H]1-	774.544	59.3549	12.0217	65.0815	6.15264	44.735	67.6466	66.8392	37.7119	56.0278	65.739	67.363	68.7763	57.478	60.6432	62.4255	63.6461	73.8283	68.396	57.8488	73.235	68.2328	1
PG(36:1) & TG(44:6)+Cl-37	775.549	28.1897	5.73257	31.0583	2.89047	20.9518	32.015	31.4956	17.699	27.6766	31.4833	31.6689	32.5274	27.6389	29.1826	29.6671	30.2711	35.0258	32.8576	27.4901	35.0089	32.383	1
PG(39:2) & TG(47:7)+Cl-37	815.58	1.1986	0.182814	1.28098	0.179756	1.10851	1.35872	1.17833	1.13485	0.82568	1.346	1.26249	1.37421	1.15378	1.34384	1.67925	1.27146	1.32144	1.0757	1.36287	1.16337	1.15714	1
PG(43:4)	867.612	0.15926	0.098191	0.152119	0.0875695	0.347716	0.0948005	0.0396545	0.16382	0.143868	0.251482	0.093212	0.13953	0.119146	0.303958	0.0919139	0.0934845	0.234456	0.0566092	0.163239	0.237142	0.0691224	1
PG(43:5)	865.596	0.312484	0.162375	0.239386	0.102745	0.409266	0.109411	0.159285	0.523527	0.535226	0.306869	0.195941	0.260351	0.393565	0.337242	0.0875301	0.218244	0.270057	0.170659	0.245698	0.317663	0.11382	1
PG(44:9)	871.549	0.199347	0.133927	0.239021	0.142508	0.249748	0.0365615	0.248192	0.212118	0.078445	0.455076	0.229494	0.0851427	0.099964	0.205161	0.101816	0.179063	0.234726	0.162458	0.557859	0.3457	0.264439	1
PG(46:7)	903.612	0.065493	0.0275824	0.0658762	0.0262542	0.0619157	0.0623715	0.0669061	0.0389273	0.0666838	0.0868553	0.0248971	0.115387	0.061864	0.0680213	0.118426	0.0445753	0.0652144	0.0261004	0.0703568	0.0872481	0.0510795	1
PG(48:7)	931.643	0.0469259	0.0173043	0.0911123	0.0947046	0.0238757	0.0657602	0.0573224	0.033244	0.0307763	0.0371833	0.0627662	0.0644791	0.0513983	0.113935	0.062497	0.0739788	0.0355922	0.0437049	0.336057	0.0570273	0.0458198	1
PG(50:9)	955.643	0.00812419	0.00595814	0.0638103	0.127146	0.00923073	0.00553339	0.0194022	0.00182235	0	0.00918515	0.00963768	0.0101821	0.00580354	0.0432641	0.0347182	0.016865	0.0194454	0.00801531	0.401237	0.0306891	0.0142544	0.941176
PG-O_39:0_[M-H]1-	805.633	0.00331706	0.00528001	0.00492948	0.00524114	0.0037306	0.0135478	0	0.00925803	0	0	0	0	0.00669095	0.0027189	0.0158888	0	0.00405433	0	0.00597066	0	0.00904167	0.529412
PG-O_40:2_[M-H]1-	815.617	0.0081999	0.00898279	0.00610299	0.00659255	0.0108273	0.0262471	0.00791235	0	0	0.00702295	0	0.0135895	0.0144866	0.00212925	0.0141664	0.0130567	0.00977962	0	0.00130834	0	0	0.647059
PG-O_42:6_[M-H]1-	835.586	0.238324	0.0647355	0.252122	0.0490291	0.243091	0.20633	0.153339	0.199865	0.368784	0.27996	0.210231	0.244989	0.284584	0.305727	0.31037	0.208889	0.279715	0.210298	0.27688	0.214894	0.177744	1
PI(32:1)	807.502	0.368109	0.134792	0.534473	0.122062	0.196154	0.300271	0.446462	0.326189	0.23834	0.524353	0.337768	0.575334	0.370075	0.564322	0.427279	0.496429	0.65126	0.46386	0.768216	0.484025	0.584788	1
PI(34:0) & PA(47:10)	837.549	2.34069	0.485254	2.69348	0.248317	2.18555	2.57382	2.60618	1.8192	1.45527	2.49644	2.73407	2.85496	2.23457	2.54814	3.01651	2.72783	2.71127	2.62896	3.07702	2.66303	2.63403	1
PI(35:0) & PA(48:10)	851.565	2.20927	0.292427	2.34169	0.286169	2.01405	2.70209	2.45534	2.12015	2.31771	2.18086	1.72556	2.1584	2.49815	2.69465	2.32147	2.18442	2.01409	1.83098	2.56927	2.58629	2.37592	1
PI(35:2)	847.534	0.00788593	0.00799133	0.00813079	0.0063998	0.0195359	0	0.0108164	0.01928	0.0078597	0.000726452	0.00235914	0.00250979	0.0106312	0.00773577	0.0065423	0.0148154	0.00194162	0.0204255	0.00750503	0.00316476	0.00041549	0.941176
PI(36:1)	863.565	1.41339	0.332739	1.39817	0.294592	1.1381	1.39352	1.10891	1.02312	1.41465	1.97051	1.47053	1.78778	1.19599	1.09117	1.71257	1.00861	1.61265	1.32038	1.7547	1.69397	1.19352	1
PI(37:0) & PA(50:10)	879.596	3.71557	0.775459	3.46932	0.584387	2.53277	4.36532	3.51247	2.99687	4.49693	4.77509	3.41588	3.62925	3.87527	3.31625	4.64522	3.8755	2.87933	3.54281	3.22897	2.88705	2.97351	1
PI(37:4)	871.534	0.157332	0.132421	0.174521	0.0990623	0.0938071	0.0596251	0.240514	0.0792375	0.0980868	0.455076	0.0989077	0.133406	0.12102	0.185868	0.160196	0.0448067	0.234726	0.0423708	0.171565	0.3457	0.264439	1
PI(37:6)	867.502	0.102519	0.0577205	0.13014	0.0736334	0.0783882	0.0182079	0.0577849	0.0780361	0.138957	0.200134	0.149053	0.0995921	0.06531	0.141871	0.0985424	0.0633686	0.231467	0.125313	0.114392	0.266836	0.0641603	1
PI(38:5)	883.534	9.25738	0.710673	9.47492	1.15778	8.99209	8.71489	9.26848	8.63076	9.07804	10.9102	9.31149	9.15307	8.35855	9.30695	10.4175	8.09629	11.3631	8.16317	9.34062	10.6333	9.59479	1
PI(39:0) & PA(52:10)	907.628	4.35151	0.889504	4.01688	0.582853	2.9863	5.20181	4.10716	3.51458	5.13033	5.56885	4.04405	4.25896	4.58869	3.97491	5.09971	4.4192	3.42247	3.82235	3.93596	3.46916	3.41944	1
PI(39:2)	903.596	0.0661839	0.0266617	0.0655868	0.0261199	0.0619157	0.0636393	0.0669061	0.0382779	0.0666838	0.0868553	0.0298053	0.115387	0.0646956	0.0680213	0.118426	0.0450368	0.0652144	0.0261004	0.0643346	0.0872481	0.0512035	1
PI(40:0)	921.643	0.0122151	0.0145734	0.0156062	0.0127922	0.0181091	0.00017762	0.00791885	0.007308	0.012849	0.0450743	0	0.00628408	0.0201724	0.0400973	0.0204244	0.0262919	0.00339698	0	0.00383212	0.0150512	0.0111894	0.882353
PI(43:4)	955.628	0.0201241	0.0234536	0.0790219	0.173902	0.0204046	0.0086408	0.0751654	0.0241558	0	0.00918515	0.00986601	0.0135751	0.00836026	0.00870212	0.0371411	0.0398002	0.0205458	0.00809078	0.54156	0.0321073	0.0148896	0.941176
PI(44:5)	967.628	0.0107292	0.0150375	0.0988197	0.270853	0.0435208	0	0.0145114	0.018982	0.000229433	0	0.00331666	0.00527345	0.0039392	0.0173407	0	0.0482609	0	0	0.819836	0	0	0.588235
PI-O_38:6_[M-H]1-	867.539	0.29659	0.169018	0.331955	0.279288	0.441076	0.0513223	0.513777	0.384725	0.376497	0.077092	0.324631	0.203598	0.428571	0.364588	0.111472	0.44707	0.0467728	0.361534	0.944775	0.0380137	0.244794	1
PI-O_40:2_[M-H]1-	903.633	0.367397	0.158671	0.45024	0.121137	0.242034	0.339818	0.354117	0.217928	0.446546	0.715878	0.270967	0.35189	0.4057	0.539826	0.657204	0.410967	0.455798	0.45211	0.33482	0.546466	0.249265	1
PI-O_40:5_[M-H]1-	897.586	0.00239797	0.00283937	0.00823607	0.00687835	0.00515404	0	0.00567208	0.00627341	0	0	0.00208426	0	0.0166463	0.0084279	0	0	0.0116424	0.00748824	0.0140531	0	0.0158666	0.588235
PI-O_41:0_[M-H]1-	921.68	0.17597	0.17595	0.1931	0.144954	0.0108668	0.55346	0.196711	0.0129502	0.0899684	0.182448	0.101741	0.259618	0.155025	0.122408	0.513691	0.256894	0.202745	0.143772	0.0448609	0.264254	0.0342459	1
PI-O_42:2_[M-H]1-	931.664	0.00728385	0.00542186	0.0303255	0.0624008	0.00387867	0.00578016	0.00799109	0.0184225	0.0105473	0.000323343	0.00688887	0.00443879	0	0.0356231	0.0013189	0.0191248	0	0.0113527	0.193841	0.00270145	0.00896683	0.882353
PI-P_42:2_[M-H]1-	929.649	0.0220459	0.0325004	0.0885365	0.191678	0.0181889	0.0077344	0.0986229	0.0297844	0	0	0.0152031	0.00683308	0	0.113558	0	0.091204	0	0.0062156	0.585851	0	0	0.588235
PS_35:6_[M-H]1-	764.451	0.0426298	0.0632997	0.0322402	0.0410852	0.00592267	0.0159264	0.0247332	0.00739928	0	0.0922767	0.181493	0.0132873	0	0.00850032	0	0.107464	0.0381274	0.0336063	0	0.00996678	0.092497	0.764706
PS_36:5_[M-H]1-	780.482	0.088013	0.128926	0.0261682	0.0536108	0.194537	0	0	0.327752	0.181815	0	0	0	0.164476	0.00416915	0.00389438	0.00462651	0	0.0423511	0	0	0.0159962	0.529412
PS_38:6_[M-H]1-	806.498	0.89016	0.21524	1.10328	0.235821	0.573784	0.802966	0.993049	0.761271	0.719715	1.04247	0.978119	1.24991	0.790261	1.15654	0.908547	1.10973	1.19936	1.09461	1.59743	0.888706	1.18438	1
PS_42:10_[M-H]1-	854.498	0.240256	0.0640445	0.333708	0.0762528	0.255592	0.194053	0.308859	0.253544	0.103213	0.270452	0.257965	0.278373	0.205844	0.390606	0.322863	0.269912	0.389671	0.465188	0.349886	0.318447	0.290951	1
PS_42:11_[M-H]1-	852.482	0.01019	0.0148871	0.0234029	0.0563803	0.0159188	0	0.00399426	0.0426417	0.0170509	0	0	0.00191462	0.0094696	0.00780943	0.0036935	0	0	0.173385	0.00847388	0	0.00779518	0.647059
PS-O_35:2_[M-H]1-	758.534	0.101041	0.142115	0.0159023	0.0388969	0.362957	0.00892743	0	0.23789	0.185899	0.00524289	0	0.00741234	0.119305	0.00530645	0	0	0	0.00749558	0.0048351	0.00617793	0	0.647059
SM_33:1_[M+OAC]1-	747.566	0.858731	0.107109	0.779137	0.0835091	0.88078	0.885323	0.839187	0.902684	1.06444	0.737318	0.719372	0.840749	0.969879	0.773137	0.790719	0.751551	0.658298	0.759201	0.783888	0.724573	0.800982	1
SM_34:1_[M+OAC]1- & TG_oxid(40:4)+Oac	761.581	0.0269548	0.0250342	0.0218783	0.010704	0	0.0517608	0.0236288	0.0411788	0.0692893	0.0181928	0	0.0115877	0.0274515	0.0279717	0.0200514	0.0302523	0.00751842	0.0208115	0.0147726	0.0399718	0.00810339	0.882353
SM_35:1_[M+OAC]1-	775.597	8.38776	2.22849	8.33045	1.01062	5.38007	12.4935	8.97942	7.00497	9.71106	9.08055	6.31296	8.13952	9.86714	8.50456	8.90977	8.64337	6.66146	7.21681	7.46972	8.71295	8.98824	1
SM_36:1_[M+OAC]1-	789.613	1.2573	0.469836	1.02281	0.271119	1.0202	1.14803	0.917843	1.68997	2.20079	1.29456	0.797677	0.989329	1.509	1.12153	0.620754	1.0088	1.03304	1.07762	0.637854	1.19152	1.00517	1
SM_37:1_[M+OAC]1- & TG_oxid(44:0)+Cl-37	803.628	0.601873	0.184459	0.605522	0.10435	0.31588	0.823683	0.611468	0.452865	0.83089	0.656811	0.447255	0.676135	0.731983	0.676437	0.623656	0.668839	0.443399	0.454759	0.526868	0.651879	0.671881	1
SM_38:1_[M+OAC]1-	817.644	0.12415	0.181412	0.0972959	0.090743	0.016239	0.544455	0.113483	0.0335695	0.200731	0.03759	0.0145472	0.0325887	0.0494363	0.202778	0.256399	0.132861	0.0475613	0.0237683	0.0179879	0.144799	7.21848e-05	1
SM_38:2_[M+OAC]1-	815.628	0.00928448	0.00835304	0.00645086	0.00656971	0.0108273	0.0262471	0.00791235	0	0	0.00702295	0.00867669	0.0135895	0.0144866	0	0.0141664	0.0130567	0.00977962	0.00656846	0	0	0	0.647059
SM_39:1_[M+OAC]1-	831.66	0.236065	0.130845	0.228168	0.0891993	0.108781	0.389581	0.185695	0.191384	0.457362	0.286518	0.0931671	0.176036	0.36549	0.347811	0.269817	0.219288	0.18809	0.0789614	0.213135	0.206953	0.163966	1
SM_39:2_[M+OAC]1-	829.644	0.209344	0.212047	0.2742	0.178531	0.0256059	0.681343	0.257795	0.0304408	0.231793	0.173245	0.0609366	0.213593	0.224074	0.370845	0.583301	0.436774	0.227301	0.0742574	0.139196	0.366435	0.0456196	1
SM_40:2_[M+OAC]1- & TG_oxid(46:5)+Oac	843.66	0.155712	0.130874	0.191291	0.0963755	0.0305165	0.432851	0.17158	0.0713331	0.203575	0.118696	0.0313064	0.18584	0.203772	0.253927	0.327112	0.311505	0.162227	0.0736504	0.0995269	0.215403	0.074492	1
SM_40:3_[M+OAC]1-	841.644	0.00591074	0.0062234	0.0104945	0.0119245	0.00547483	0.0181636	0.00651476	0.0110923	0	0.00115011	0	0.00489029	0.00527445	0.00664193	0.0289133	0.0170721	0.00683983	0	0	0.0297086	0	0.705882
SM_41:0_[M+OAC]1-	859.691	1.28076	0.778726	1.2958	0.490927	0.511171	2.98744	1.72162	1.02877	1.09953	1.1476	0.649021	1.10094	1.10861	1.30356	2.14513	1.85177	0.973925	1.08473	0.827539	1.66815	0.698774	1
SM_41:1_[M+OAC]1-	857.675	1.94212	0.430206	1.81147	0.275409	1.63596	2.77471	1.89306	1.73318	2.39883	1.89897	1.50232	1.6999	2.17498	2.09246	2.12029	1.89014	1.47618	1.43579	1.65619	1.76571	1.69153	1
SM_42:0_[M+OAC]1-	875.722	0.00379948	0.0066584	0.0048234	0.00691988	0	0.0195608	0.00520724	0.00316907	0	0	0	0.00245874	0	0.00428071	0.0204724	0.0114525	0	0	0.000557979	0.00417732	0.00246964	0.588235
SM_42:3_[M+OAC]1-	869.675	0.460185	0.213028	0.430088	0.181733	0.37226	0.796079	0.390552	0.677472	0.60914	0.285536	0.165823	0.384614	0.442438	0.52568	0.482847	0.635344	0.473223	0.382803	0.192439	0.634212	0.101804	1

## Sheet: Mouse,BRA,Sig,-veFA,Whole
						Mouse	Mouse	Mouse	Mouse	Mouse	Mouse	Mouse	Mouse	Mouse	Mouse	Mouse	Mouse	Mouse	Mouse	Mouse
						BRA	BRA	BRA	BRA	BRA	BRA	BRA	BRA	BRA	BRA	BRA	BRA	BRA	BRA	BRA
						lean	lean	lean	lean	lean	lean	obese	obese	obese	obese	obese	obese	obese	obese	obese
		Lean		Obese		Whole	Whole	Whole	Whole	Whole	Whole	Whole	Whole	Whole	Whole	Whole	Whole	Whole	Whole	Whole
Variable	m/z	Mean	St Dev	Mean	St Dev	18C41	18C37	18C40	NPC3	18C42	NPC1	NPF2	18F52	18F54	NPF4	18F55	NPF1	18F50	18F57	NPF5	Vals (%)
FA(10:0)	171.139	7.51726	3.26824	6.75202	2.04946	11.0883	10.8464	8.24224	5.65672	6.75253	2.51733	10.1108	8.71328	7.63346	6.05991	7.99418	5.14947	6.64807	4.65933	3.79961	1
FA(11:0)	185.155	1.28696	0.673808	1.09358	0.33053	1.68123	2.06128	1.53863	1.10552	1.2383	0.096821	0.993951	1.48552	1.12176	1.20456	1.49188	0.827587	1.3969	0.662039	0.658005	1
FA(12:0)	199.17	5.34815	1.72258	4.85989	0.868263	6.5573	7.53157	5.67331	4.57505	5.21155	2.54013	4.65437	4.55601	5.82443	5.01558	5.33889	5.06922	6.08131	3.59445	3.60473	1
FA(12:1)	197.155	0.305475	0.133505	0.157485	0.142289	0.38816	0.484424	0.313335	0.333679	0.207069	0.106184	0.0613887	0.282194	0	0.301963	0.39007	0.167318	0.168287	0	0.0461467	0.866667
FA(13:0)	213.186	1.19675	0.584776	1.03492	0.303727	1.74966	1.76831	1.34732	1.04012	1.08739	0.187664	1.24725	1.26825	0.817248	1.2057	1.24118	1.05829	1.31421	0.460863	0.70131	1
FA(14:0)	227.202	6.83383	2.03501	5.928	0.901476	9.03452	9.14954	6.6394	6.06036	6.39542	3.72375	5.56264	5.33878	6.35202	5.94306	6.88708	6.58956	7.13944	4.36213	5.17731	1
FA(14:1)	225.186	0.344512	0.273459	0.158204	0.133726	0.840218	0.441645	0.262744	0.249453	0.227294	0.0457175	0	0.247517	0	0.3437	0.340296	0.193485	0.160796	0.0567246	0.0813216	0.866667
FA(15:0)	241.217	3.45348	1.25871	3.13067	0.729624	5.32326	4.01736	3.70802	3.03908	3.11847	1.51467	3.28783	2.86911	4.26619	3.18238	2.97707	3.46691	3.87288	1.83464	2.41905	1
FA(16:0)	255.233	274.084	44.4406	253.031	43.0831	260.665	347.258	270.651	279.377	277.935	208.619	176.616	199.822	248.703	241.365	304.323	286.386	265.611	255.416	299.037	1
FA(16:1)	253.217	6.88621	2.39358	5.90683	0.749666	11.6218	5.62203	6.44112	5.56209	6.8166	5.25356	6.57197	6.73919	5.0275	5.70063	6.29138	6.04043	6.66093	4.62182	5.50761	1
FA(16:2)	251.202	0.207255	0.141263	0.0939713	0.0845557	0.308789	0.450603	0.117167	0.120765	0.138743	0.107464	0	0.148154	0	0.185525	0.215211	0.167844	0.0562847	0.037743	0.0349799	0.866667
FA(16:3)	249.186	0.919806	0.188254	0.786398	0.19944	0.794275	1.06387	1.10491	1.09775	0.760271	0.697757	0.720111	1.09555	0.625677	0.976784	0.875487	0.801656	0.694385	0.42153	0.866399	1
FA(17:0)	269.249	1.6568	0.500877	1.50563	0.472946	1.91314	1.80704	1.97854	2.03957	1.48777	0.714724	0.740412	1.38138	1.0574	1.92401	1.55491	2.21857	1.7303	1.11898	1.82467	1
FA(18:0)	283.264	251.21	19.7973	253.473	29.4468	227.237	253.76	243.736	283.874	238.178	260.475	196.597	217.87	267.992	259.674	252.794	268.324	248.858	286.596	282.555	1
FA(18:1)	281.249	184.288	26.4395	185.211	27.6637	212.266	144.338	177.943	165.271	199.982	205.928	236.335	221.159	175.296	179.13	166.468	166.53	197.467	171.664	152.853	1
FA(18:2)	279.233	6.78883	1.97594	6.35925	0.796677	8.80948	8.83957	6.47646	5.17726	7.48039	3.9498	6.76992	7.86699	5.89641	6.09956	6.37368	6.08018	7.02199	5.03014	6.0944	1
FA(18:3)	277.217	0.869039	0.514397	0.550126	0.286512	1.05975	1.70001	0.891061	0.718722	0.717314	0.127388	0.162686	0.842936	0.270756	0.769309	1.00849	0.463133	0.626111	0.284393	0.523321	1
FA(18:4)	275.202	0.0433734	0.0356394	0.0207871	0.0307232	0.043719	0.111132	0.0138265	0.0149445	0.0346356	0.0419828	0	0.0416389	0	0.0272345	0.0905528	0	0	0	0.0276576	0.666667
FA(19:0)	297.28	0.440714	0.147301	0.364228	0.187058	0.487137	0.631648	0.494753	0.466933	0.370874	0.192939	0.0757839	0.662218	0.47309	0.444874	0.536821	0.32953	0.36158	0.233791	0.160368	1
FA(19:1)	295.264	0.668075	0.0487328	0.536292	0.269354	0.676616	0.654784	0.762419	0.643823	0.6362	0.634609	0	0.810576	0.46272	0.895097	0.678409	0.56545	0.638801	0.450063	0.325512	0.933333
FA(20:0)	311.296	2.79379	0.411105	2.9274	0.360399	2.24586	2.62612	2.4799	3.33093	2.97492	3.10498	2.68179	2.99516	3.62537	2.68281	2.51739	2.53448	3.11562	3.02033	3.17364	1
FA(20:1)	309.28	26.4908	5.57332	28.9517	5.40641	24.6458	19.9781	23.1709	25.4469	29.9831	35.7203	36.149	38.3976	29.3957	26.6246	25.9166	25.7697	30.056	27.299	20.9575	1
FA(20:2)	307.264	1.92817	0.269534	2.13643	0.371086	1.79081	1.61504	1.95765	1.76057	2.07394	2.37102	1.74715	2.81411	1.78778	2.42587	1.83952	2.06315	2.45777	2.23664	1.85591	1
FA(20:3)	305.249	3.89399	0.458235	4.16986	0.533489	3.89891	3.22525	3.80129	3.65149	4.52807	4.25896	4.53928	5.04335	4.36318	4.52332	3.32829	3.60344	4.09815	4.2726	3.75714	1
FA(20:4)	303.233	98.4966	12.2826	103.077	14.0336	96.5744	84.6359	108.288	90.8495	92.843	117.789	129.131	117.481	107.525	109.742	92.4455	88.893	89.3492	100.902	92.229	1
FA(20:5)	301.217	0.636735	0.282602	0.459765	0.239201	0.765639	0.892625	0.762559	0.579846	0.722295	0.0974454	0.179796	0.694986	0.17145	0.64336	0.621611	0.767282	0.539129	0.274806	0.245463	1
FA(21:0)	325.311	0.159422	0.11639	0.162369	0.163294	0.123153	0.384452	0.109169	0.170776	0.115279	0.0537015	0	0.324647	0.50252	0.154029	0.213284	0.0350415	0.0799945	0.0295034	0.122299	0.933333
FA(22:0)	339.327	0.555137	0.118866	0.503051	0.241462	0.572153	0.646694	0.550733	0.646174	0.58909	0.325978	0.0707567	0.838987	0.44088	0.3284	0.569947	0.634692	0.734727	0.293064	0.616005	1
FA(22:1)	337.311	1.57518	0.271019	1.57992	0.365973	1.33851	1.24889	1.5732	1.64317	1.62791	2.01944	1.82138	2.14256	1.34769	1.64896	1.40749	1.44135	2.07559	1.20278	1.13151	1
FA(22:2)	335.296	0.185577	0.0453156	0.14537	0.138048	0.224757	0.213576	0.170848	0.145255	0.23443	0.124593	0	0.378525	0	0.236882	0.232006	0.121844	0.261995	0.077074	0	0.8
FA(22:3)	333.28	0.605757	0.194779	0.513328	0.203924	0.704796	0.600773	0.629912	0.554659	0.867508	0.276893	0.148086	0.842925	0.511299	0.732631	0.575367	0.463524	0.573129	0.371202	0.401791	1
FA(22:4)	331.264	23.8727	4.33748	27.5422	4.7622	21.8906	18.2943	22.9839	24.0631	24.5313	31.4728	35.9122	34.3397	26.9743	26.9158	22.1713	24.6065	26.9362	27.6398	22.3839	1
FA(22:5)	329.249	3.03545	0.843154	3.25472	0.749866	2.71207	1.96269	4.1675	2.453	3.05869	3.85876	4.48724	3.74029	2.28032	3.90372	2.14906	3.0808	2.95217	3.27649	3.42238	1
FA(22:6)	327.233	80.5172	13.9097	92.668	17.4565	78.7873	59.8374	90.3162	77.4366	75.9502	100.775	132.369	105.602	88.0256	98.5176	77.287	83.4415	79.4087	87.2744	82.0858	1
FA(23:0)	353.342	0.143026	0.0806062	0.0968002	0.0845187	0.185157	0.283877	0.126239	0.076907	0.117597	0.0683767	0	0.198467	0.177705	0.0540143	0.194233	0.161951	0.0469508	0	0.0378799	0.866667
FA(24:0)	367.358	0.341978	0.193763	0.454696	0.370723	0.574442	0.458498	0.194514	0.340897	0.439584	0.0439327	0.0995904	0.385437	0.517978	0.128554	0.289334	1.18569	0.347671	0.209195	0.928813	1
FA(24:1)	365.342	0.35368	0.113575	0.251943	0.160453	0.337601	0.391725	0.32946	0.385967	0.512891	0.164436	0.156809	0.540872	0.238354	0.259597	0.331341	0.0977869	0.442429	0.0807426	0.119559	1
FA(26:0)	395.389	0.0534046	0.0501418	0.130854	0.213284	0.0824575	0.130989	0.0521639	0	0.0548171	0	0	0.0335398	0.172443	0.0290498	0.0331785	0.669515	0.0167827	0.0348351	0.188344	0.8
FA(28:0)	423.42	0.0124941	0.0194134	0.0199953	0.0412086	0	0.0351214	0	0.0398434	0	0	0	0.00498743	0.122666	0	0.006867	0	0	0	0.0454374	0.4

## Sheet: Mouse,BRA,EnzAct,+ve,Whole
							Mouse	Mouse	Mouse	Mouse	Mouse	Mouse	Mouse	Mouse	Mouse	Mouse	Mouse	Mouse	Mouse	Mouse	Mouse	Mouse	Mouse
		Relative enzyme activity					Brain	Brain	Brain	Brain	Brain	Brain	Brain	Brain	Brain	Brain	Brain	Brain	Brain	Brain	Brain	Brain	Brain
			Lean	Obese	Lean	Obese	lean	lean	lean	lean	lean	lean	lean	lean	obese	obese	obese	obese	obese	obese	obese	obese	obese
Variable	m/z	Type	Mean	Mean	Ratio	Ratio	18C41	18C37	18C36	18C40	NPC3	18C42	NPC2	NPC1	NPF2	18F52	18F54	NPF4	18F55	NPF1	18F50	18F57	NPF5	Val
PC(38:03) & PE(41:03)	812.617	FADS1	3.66452	4.2145			3.77451	3.23671	3.16012	4.22795	3.69548	3.35306	4.20784	3.66051	5.10559	4.2814	3.9603	3.73442	3.925	4.52411	3.44591	4.50937	4.44437	1
PC(38:04) & PE(41:04)	810.601	FADS1	35.1726	39.345	9.59814	9.33563	35.494	33.4719	32.4641	37.5172	35.6166	32.6966	38.5424	35.5781	46.3687	40.669	36.1049	36.1935	36.2267	41.3545	33.8839	41.3459	41.9578	1
TG(52:03)_[M+NH4]1+	874.786	FADS1	4.37783	1.077			9.1127	0	22.9183	0	0	0.894148	0.267188	1.83032	3.05021	1.65929	3.03589	0.0840216	0.0428965	0.90718	0.664472	0.0534741	0.195583	0.823529
TG(52:04)_[M+NH4]1+	872.77	FADS1	2.64993	0.327155	0.605306	0.303764	4.45853	0	16.2606	0	0	0.197793	0	0.282499	0.912685	0.480444	1.3234	0.0117324	0.0132903	0.143283	0.0437656	0	0.0157973	0.705882
PC(36:02) & PE(39:02)	786.601	FADS2	25.2889	27.6964			23.8646	24.8596	22.0575	29.0511	25.2225	22.6499	27.214	27.3923	31.7562	29.1908	28.513	27.8912	25.4432	23.7002	24.334	29.9104	28.5288	1
PC(36:03)_[M+H]1+	784.585	FADS2	3.72173	4.15821	0.147168	0.150135	3.98474	3.81296	3.70762	4.39632	3.60063	2.39597	4.27704	3.59856	4.61364	4.35979	3.82934	3.55209	4.07533	4.98853	3.48257	4.8028	3.71979	1
TG(50:02)_[M+NH4]1+	848.77	FADS2	2.57118	0.891412			5.78664	0	12.7208	0	0	0.567535	0.30284	1.19162	2.23969	1.12336	2.62436	0.177236	0.0132226	1.28002	0.117686	0.101752	0.345386	0.823529
TG(50:03)_[M+NH4]1+	846.755	FADS2	1.24972	0.286153	0.486049	0.321011	2.53086	0	7.23387	0	0	0.123357	0.0168449	0.0928446	0.861079	0.377684	0.997295	0.0280367	0	0.247694	0.0367766	0.0268097	0	0.705882
PE(34:00) & PC(31:00)	720.554	SCD1	1.21098	1.6094			0.69697	1.2716	0.406388	2.1054	1.06199	1.02586	1.02371	2.0959	1.48037	1.37686	1.70443	2.19027	1.97266	0.577455	1.46757	1.48698	2.228	1
PE(34:01) & PC(31:01)	718.539	SCD1	4.55503	4.38761	3.76145	2.72624	4.14339	5.08064	3.40981	4.99058	4.8521	4.22135	5.42387	4.31854	3.53987	3.63253	4.12894	4.51714	5.25493	4.36683	4.51862	4.62963	4.89997	1

## Sheet: Mouse,BRA,EnzAct,-ve,Whole
							Mouse	Mouse	Mouse	Mouse	Mouse	Mouse	Mouse	Mouse	Mouse	Mouse	Mouse	Mouse	Mouse	Mouse	Mouse	Mouse	Mouse
		Relative enzyme activity					Brain	Brain	Brain	Brain	Brain	Brain	Brain	Brain	Brain	Brain	Brain	Brain	Brain	Brain	Brain	Brain	Brain
			Lean	Obese	Lean	Obese	lean	lean	lean	lean	lean	lean	lean	lean	obese	obese	obese	obese	obese	obese	obese	obese	obese
Variable	m/z	Type	Mean	Mean	Ratio	Ratio	18C36	18C37	18C40	18C41	18C42	NPC1	NPC2	NPC3	18F50	18F52	18F54	18F55	18F57	NPF1	NPF2	NPF4	NPF5	Val
PC_34:2_[M+Cl]1-	792.532	Elongase	11.4393	11.9187			10.6006	12.0885	11.4556	9.87511	11.2412	11.6081	12.3334	12.3116	11.4022	11.382	11.0011	11.9941	12.6548	12.6911	11.1012	12.7744	12.2675	1
PC_36:4_[M+Cl]1-	816.532	Elongase	2.28259	2.26865	0.19954	0.190344	3.4031	1.27586	3.01022	3.09695	2.1616	0.928679	2.57762	1.80669	1.76681	2.44457	1.6066	2.89044	0.974157	3.09122	4.34819	0.795825	2.50006	1
PC_34:2_[M+OAC]1-	816.576	Elongase	7.05937	7.4267			6.04137	8.41851	6.30144	6.38673	5.23616	7.92099	8.07927	8.09051	6.68079	8.10553	9.82813	8.19109	7.1895	6.40539	8.11054	6.30145	6.0279	1
PC_36:4_[M+OAC]1-	840.576	Elongase	0.98826	0.894886	0.139993	0.120496	0.946254	0.839473	0.88018	1.13955	1.33153	0.897853	0.94443	0.926816	0.756322	0.962553	1.14392	0.896742	0.867951	0.782399	1.08384	0.753624	0.806619	1
PC_38:3_[M+OAC]1-	870.623	FADS1	0.737884	0.754548			0.689616	0.819041	0.704524	0.563271	0.481149	0.811689	0.970166	0.863614	0.628736	0.791803	0.992522	0.818085	0.746548	0.713311	0.875023	0.59599	0.628914	1
PC_38:4_[M+OAC]1-	868.607	FADS1	0.764271	0.555043	1.03576	0.735597	1.01175	0.490088	0.426435	1.20179	1.27535	0.641052	0.454259	0.613446	0.853772	0.700839	0.230996	0.540992	0.688044	0.475394	0.361485	0.621951	0.521917	1
PC_36:2_[M+Cl]1-	820.563	FADS2	1.51996	1.48023			2.38372	0.73467	2.09843	1.81325	1.53989	0.695275	1.74188	1.15259	1.25712	1.65147	0.983531	1.95046	0.590603	2.00358	2.7571	0.518634	1.60954	1
PC_36:3_[M+Cl]1-	818.547	FADS2	1.08525	0.717734	0.713997	0.484881	1.9336	0.274272	0.726852	1.65378	1.84443	1.20565	0.663916	0.379491	1.89281	0.596015	0.384623	0.604767	0.175	0.853999	1.07058	0.252449	0.629354	1
PC_36:2_[M+OAC]1-	844.607	FADS2	2.14808	2.05209			2.16482	2.28726	1.66334	2.23989	1.99671	2.14037	2.30063	2.39163	2.15538	2.27882	2.17591	2.18683	2.03734	1.90489	2.26038	1.70163	1.76767	1
PC_36:3_[M+OAC]1-	842.592	FADS2	1.6588	1.65408	0.772223	0.806045	1.59654	1.82104	1.57553	1.50273	1.16864	1.78434	1.92118	1.90038	1.60175	1.76801	2.04292	1.73143	1.68591	1.49188	1.69675	1.44691	1.42116	1
