# Supplementary material for: A high-throughput platform for detailed lipidomic analysis of a range of mouse and human tissues
Source: Anal Bioanal Chem. 2020 Mar 7;412(12):2851–62. doi: 10.1007/s00216-020-02511-0 (PMC7196091; doi:10.1007/s00216-020-02511-0)
Supplement: Supplementary file 7 — (XLSX 160 kb) [file 216_2020_2511_MOESM7_ESM.xlsx]

## Sheet: Mouse,HEA,Sig,+ve,Whole
						Mouse	Mouse	Mouse	Mouse	Mouse	Mouse	Mouse	Mouse	Mouse	Mouse	Mouse
						heart	heart	heart	heart	heart	heart	heart	heart	heart	heart	heart
		Lean		Obese		Lean	Lean	Lean	Lean	Lean	Obese	Obese	Obese	Obese	Obese	Obese
Variable	m/z	Mean	St Dev	Mean	St Dev	18C36	18C37	18C41	NPC2	NPC3	18F57	18F52	NPF1	NPF2	NPF4	NPF5	Vals (%)
Cer(34:02)_[M+H]1+	536.504	0.44367	0.54708	0.411398	0.351927	0	0.896567	0	1.16289	0.158887	0.249709	0.10297	0.49048	0	0.79619	0.82904	0.727273
Cer(42:02)_[M+H-H2O]1+	630.618	0.679049	0.813811	1.50527	3.05448	0	1.70369	0.0456589	0.23322	1.41268	0.365921	0.132296	0.825554	0	0	7.70787	0.727273
DG(20:00)_[M+H-H2O]1+	383.316	22.2384	13.5667	33.7862	24.2916	39.0897	23.6014	19.7185	1.72454	27.0577	28.2753	70.5498	21.2286	20.1401	6.64645	55.8768	1
DG(22:00)_[M+H-H2O]1+	411.347	3.3651	6.29753	16.1682	18.0666	0	1.64905	0.610636	0	14.5658	9.91966	45.57	7.34934	3.16302	0	31.0069	0.727273
DG(24:00)_[M+H-H2O]1+	439.378	16.5241	15.5928	15.0434	13.4869	12.5303	12.6985	43.5574	3.27248	10.5616	9.90765	40.9271	8.33289	8.45773	4.35446	18.2809	1
DG(24:01)_[M+H-H2O]1+	437.363	13.4087	15.5015	4.55431	4.82051	19.3932	1.28849	38.0307	4.98972	3.34151	3.18005	10.3571	1.26743	0.878586	0.668672	10.974	1
DG(26:00)_[M+H-H2O]1+	467.409	3.83201	3.34661	12.2854	12.2022	1.61933	7.59813	1.84777	0.754245	7.34055	5.71179	33.7355	9.26976	4.47241	1.23876	19.2841	1
DG(26:01)_[M+H-H2O]1+	465.394	1.45835	1.57993	4.59561	3.35081	0	0	3.54023	1.15176	2.59977	1.96384	9.10617	1.63561	3.65325	2.67726	8.53752	0.818182
DG(28:00)_[M+H-H2O]1+	495.441	112.587	86.3374	34.3019	7.30515	191.874	107.969	207.825	29.1798	26.0896	43.6147	41.5389	23.8435	31.8841	30.7691	34.1613	1
DG(28:02)_[M+H-H2O]1+	491.409	1.00492	1.23235	4.01219	0.803197	0	0	2.33788	0.33114	2.35559	4.95385	3.17962	3.18202	4.94715	3.73273	4.07779	0.818182
DG(28:03)_[M+H-H2O]1+	489.394	0.104394	0.152278	0.303447	0.328367	0	0	0	0.335207	0.186765	0	0.0836816	0	0.706337	0.350172	0.680493	0.545455
DG(29:00)_[M+H-H2O]1+	509.456	0.0371424	0.0830529	0.835247	0.852301	0	0	0	0	0.185712	0.54898	2.04806	0.362234	0	0.289561	1.76265	0.545455
DG(30:01)_[M+H-H2O]1+	521.456	3.34571	5.75924	12.3325	10.9164	1.36524	1.81802	0	0	13.5453	12.1249	18.7309	11.7827	1.54952	0.325214	29.4819	0.818182
DG(32:03)_[M+H-H2O]1+	545.456	0.89494	1.24327	2.77465	2.19973	0	1.94066	0	0	2.53404	4.17249	1.06854	2.80483	1.58688	0.605594	6.4096	0.727273
DG(33:01)_[M+H-H2O]1+	563.503	0.420319	0.646033	2.5383	3.2977	0	0	1.46578	0	0.635811	0.627807	7.26223	1.12414	0	0	6.21563	0.545455
DG(34:03)_[M+H-H2O]1+	573.488	0.71747	1.12023	4.10593	3.06649	0	0	0	1.03246	2.55489	1.58434	6.23819	4.93905	2.21566	0.904995	8.75336	0.727273
DG(34:06)_[M+H-H2O]1+	567.441	9.22387	8.45864	0.99162	0.54343	15.8944	7.54699	19.9184	2.23257	0.527004	1.03851	0.416389	1.75785	1.50556	0.546317	0.685095	1
DG(35:05)_[M+NH4]1+	618.509	0.158811	0.218	0.252797	0.234709	0	0.375354	0	0	0.418699	0.388779	0.264084	0.251939	0.611978	0	0	0.545455
DG(36:03)_[M+H-H2O]1+	601.519	28.7503	24.1988	29.0745	5.53874	20.1725	71.7545	14.9254	21.2823	15.6167	26.6422	30.0623	38.8711	29.4053	27.2544	22.2115	1
DG(36:04)_[M+H-H2O]1+	599.503	6.59251	6.03536	8.94609	3.31748	3.26846	4.05661	0.00659532	14.7387	10.8922	7.48412	13.1301	10.1802	4.99228	5.92588	11.964	1
DG(38:03)_[M+H-H2O]1+	629.55	1.37084	1.47964	0.634918	0.250581	3.56055	1.80769	1.48594	0	0	0.362297	0.927087	0.500575	0.453841	0.610137	0.95557	0.818182
DG(38:04)_[M+H-H2O]1+	627.535	20.5256	16.4133	22.4813	5.74911	12.6854	11.4247	6.28991	47.1739	25.0542	19.7536	15.7312	20.7347	28.3513	30.6546	19.6624	1
DG(40:03)_[M+H-H2O]1+	657.582	1.21106	1.55977	2.11498	2.89372	3.14976	2.66163	0	0	0.243883	1.24777	7.06867	0.234736	0	0	4.13871	0.636364
DG(40:06)_[M+H-H2O]1+	651.535	0.654601	0.878343	2.5014	2.72161	2.14201	0	0.547129	0	0.583865	1.13067	0.681645	7.70676	3.3341	1.04708	1.10814	0.818182
DG(40:06)_[M+H-H2O]1+	651.535	0.654601	0.878343	2.5014	2.72161	2.14201	0	0.547129	0	0.583865	1.13067	0.681645	7.70676	3.3341	1.04708	1.10814	0.818182
DG(41:05)_[M+H-H2O]1+	667.566	0.253411	0.377824	2.111	1.01837	0	0	0	0.42213	0.844922	2.72452	1.40883	2.68236	3.54998	1.3404	0.959912	0.727273
DG(43:05)_[M+H-H2O]1+	695.597	0.250043	0.395901	2.12216	1.28857	0	0	0	0.344	0.906212	2.70528	1.24178	4.0379	2.38015	2.10309	0.264742	0.727273
DG(43:05)_[M+H-H2O]1+	695.598	0.276424	0.377173	2.12216	1.28857	0.103587	0	0.0283192	0.344	0.906212	2.70528	1.24178	4.0379	2.38015	2.10309	0.264742	0.909091
DG(44:07)_[M+H-H2O]1+	705.582	4.31677	5.51665	0.491602	0.277081	13.7145	1.27726	4.78241	0.322294	1.48739	0.605645	0.532496	0.439696	0	0.842939	0.528835	0.909091
LPE(16:00)_[M+H]1+ / LPC(13:00)_[M+H]1+	454.293	0.621497	0.881567	0.659324	0.719006	0	0	0	1.2284	1.87909	1.95031	0.481617	0.175059	0.00981626	0.330421	1.00873	0.727273
LPE(22:06)_[M+H]1+	526.293	2.50653	3.55685	28.265	31.4134	0	0	0	4.94631	7.58632	69.9266	2.68504	65.0255	23.8631	3.91073	4.17888	0.727273
MG(20:03)	398.327	0.851064	0.949867	0.356364	0.326995	2.39801	1.05714	0	0.254508	0.545654	0	0.413268	0.276161	0.731534	0.717218	0	0.727273
PA(28:01)_[M+Na]1+	613.384	1.64408	1.47183	0.744693	0.556926	1.59027	3.09302	0	0.384931	3.15216	1.59032	0.760251	0	1.06502	0.729906	0.322663	0.818182
PA(38:08)_[M+Na]1+	739.431	0.15552	0.347753	0.4714	0.424613	0	0	0	0	0.777599	0.384472	0	0.330746	1.11286	0.845705	0.154618	0.545455
PA(40:08)_[M+Na]1+	767.462	0.0581327	0.129989	0.527629	0.463668	0	0	0	0.290664	0	1.39959	0.18751	0.27566	0.602645	0.533029	0.167342	0.636364
PC(32:00) / PE(35:00)	734.57	3.9823	5.96901	4.05401	1.10195	0	0	0	6.52242	13.3891	4.19183	2.91304	2.78366	3.87092	5.07516	5.48947	0.727273
PC(34:01) / PE(37:01)	760.586	91.0185	49.8867	94.8316	40.3862	31.6315	66.1043	74.1817	155.893	127.282	101.094	73.6696	59.2892	92.5892	171.234	71.113	1
PC(34:02) / PE(37:02)	758.57	184.081	59.0863	124.674	37.8463	271.609	112.767	205.383	159.823	170.825	141.858	89.8606	94.9379	166.17	166.539	88.6798	1
PC(34:03) / PE(37:03)	756.554	0.667332	1.15469	0.736201	0.731892	0	0	0	0.67001	2.66665	0.331777	1.15161	0	2.00032	0.297927	0.63557	0.636364
PC(36:03) / PE(39:03)	784.586	14.2771	11.8104	31.4182	13.0158	4.53999	2.22902	11.5154	24.4207	28.6803	23.9657	25.3896	27.865	40.7951	52.9289	17.5651	1
PC(36:04) / PE(39:04)	782.57	107.37	31.8803	75.0356	16.7674	107.089	74.1204	79.8205	150.859	124.963	87.7394	48.5694	63.4949	88.3933	89.9783	72.0386	1
PC(36:05) / PE(39:05)	780.554	4.31452	3.31618	10.9134	8.60864	2.28758	0	5.30473	5.26295	8.71732	24.573	3.79706	9.0235	18.0965	2.98314	7.00713	0.909091
PC(38:05) / PE(41:05)	808.586	17.222	18.2357	20.2335	6.68863	8.7755	6.10292	3.02979	47.5912	20.6108	18.7688	15.3165	16.5947	21.8227	32.9948	15.9033	1
PC(38:06)_[M+H]1+ / PE(41:06)_[M+H]1+	806.569	95.3862	27.4065	57.8423	18.012	96.7491	116.422	53.0443	122.216	88.4997	60.9685	28.6185	56.0745	82.813	67.2745	51.3051	1
PC(38:08)_[M+H]1+	802.538	0.157825	0.352908	0.427696	0.218951	0	0	0	0.789127	0	0.40101	0.167812	0.642921	0.299622	0.738164	0.316646	0.636364
PC(40:07) / PE(43:07)	832.586	2.2196	2.26258	4.64981	1.11881	1.07503	0	2.36603	1.70223	5.95474	3.05417	4.12742	5.09075	3.98302	5.9857	5.65781	0.909091
PC(40:08) / PE(43:08)	830.57	0.0394946	0.0883125	0.611304	0.481507	0	0	0	0	0.197473	0.561756	0.31454	0.437807	0	1.28914	1.06458	0.545455
PC(42:06) / PE(45:06)	862.633	1.36381	0.790172	0.140987	0.226545	1.74744	2.34923	1.5153	0.919963	0.287096	0	0.0749594	0	0.576617	0	0.194348	0.727273
PC(44:11)	880.586	0.0704773	0.157592	0.366786	0.286568	0	0	0	0	0.352387	0	0.0730648	0.597756	0.66268	0.574977	0.29224	0.545455
PE(32:06)	680.429	1.31994	2.77517	12.6938	7.85762	0	0	0	0.321659	6.27806	14.2553	7.14196	23.2126	19.6524	9.51621	2.3844	0.727273
PE(36:02) / PC(33:02)	744.554	0.79643	0.781354	0.0604025	0.105346	1.71462	0	1.5529	0.415656	0.29898	0	0	0.257718	0	0	0.104697	0.545455
PE(36:03)_[M+H]1+ / PC(33:03)_[M+H]1+ / PA(38:04)_[M+NH4]1+	742.538	2.53361	2.51454	0.178382	0.158873	3.48986	1.44857	6.44545	1.25101	0.0331594	0.183237	0.00171465	0.416196	0	0.222793	0.246351	0.909091
PE(38:03) / PC(35:03)	770.57	2.11516	2.29918	0.268373	0.351827	5.85704	2.11553	2.15199	0.201265	0.249955	0.73513	0.0899591	0.704278	0	0	0.0808702	0.818182
PE(38:06)_[M+H]1+ / PC(35:06)_[M+H]1+ / PA(40:07)_[M+NH4]1+	764.523	0.224786	0.502637	3.67997	3.84896	0	0	0	0	1.12393	2.39329	0.662488	6.56058	10.1484	1.63119	0.683925	0.636364
PE(40:06) / PC(37:06)	792.554	0.726157	0.847249	5.30523	5.34136	0	0	1.2212	0.458648	1.95094	3.64695	0.880261	10.3618	13.5722	1.99858	1.3715	0.818182
PE(40:07)_[M+H]1+ / PC(37:07)_[M+H]1+ / PA(42:08)_[M+NH4]1+	790.538	2.60721	3.14176	9.7259	4.06896	1.92469	0	0	7.56	3.55136	12.0703	3.71806	15.5664	10.2221	9.66607	7.11244	0.818182
PE(42:08)_[M+H]1+ / PC(39:08)_[M+H]1+	816.554	1.13316	2.31301	2.96637	2.41038	0	0	0	0.407034	5.25877	7.30126	2.1918	1.65591	4.13869	0.659001	1.85158	0.727273
PE-O(38:05)_[M+H]1+ / PC-P(35:04) / PC-O(35:05)	752.559	23.9896	30.6961	0.89136	1.07696	30.9755	0.794454	74.1808	13.5426	0.454643	0.801739	0	0.317791	2.77838	1.45025	0	0.818182
PE-O(40:05)_[M+H]1+	780.59	0.140245	0.185613	0.24728	0.236478	0	0	0.0380657	0.245518	0.417641	0.490309	0.0409801	0.474734	0.419448	0.00256232	0.0556467	0.818182
PE-O(42:06)_[M+H]1+	806.606	0.763641	0.941694	0.495063	0.774674	0	0	1.56326	1.98675	0.268196	0.279302	0	0.47611	2.03306	0	0.181903	0.636364
PE-P(38:06)_[M+H]1+	748.528	4.37025	4.51649	2.40424	3.62482	6.35288	0	10.9007	4.21407	0.383582	2.70802	0.2913	1.3762	9.52864	0	0.521279	0.818182
PG(42:06)_[M+Na]1+	873.562	0.476233	0.716475	1.25704	2.32008	1.69598	0	0	0.537833	0.147351	1.48908	0	5.84235	0	0	0.210827	0.545455
PG-O(38:01)_[M+H]1+ / TG(46:05)_[M+Na]1+	791.616	0.100984	0.172964	0.104849	0.197901	0	0	0.105521	0	0.3994	0.0113039	0	0.0158182	0.501263	0.100712	0	0.545455
PG-P(40:06)_[M+Na]1+	829.535	0.0989249	0.221203	1.81784	2.59186	0	0	0	0	0.494624	3.11936	0.0770545	6.57185	0.280593	0.28191	0.576257	0.636364
PI(26:00)_[M+H]1+	727.439	0.0597624	0.133633	5.27037	9.95116	0	0	0	0	0.298812	3.85457	0.273765	1.49253	25.382	0	0.619387	0.545455
PI(42:00)_[M+Na]1+	973.672	0.213113	0.476535	0.597421	0.809029	0	0	0	0	1.06556	2.24178	0.407425	0.186103	0.261102	0.261137	0.226976	0.636364
PI-O(42:01)_[M+Na]1+	957.677	0.271003	0.476211	0.843014	0.891413	0	0	0	0.255437	1.09958	2.53672	0.253659	0.756293	0.868922	0.640963	0.00153072	0.727273
PS(34:00)_[M+Na]1+	786.526	0.206849	0.357863	0.596187	0.767605	0	0.828433	0	0.00616534	0.199647	2.12054	0.297616	0.0510247	0.602584	0.247893	0.257463	0.818182
PS(36:03)_[M+H]1+ / PG(36:05)_[M+NH4]1+	786.528	0.0550432	0.0872078	0.587683	0.775099	0	0.0755695	0	0	0.199647	2.12054	0.297616	0	0.602584	0.247893	0.257463	0.636364
PS(38:01)_[M+H]1+ / PG(38:03)_[M+NH4]1+	818.591	0.0558714	0.124932	0.223389	0.220571	0	0	0	0.279357	0	0.533962	0	0.440007	0.126721	0.0218969	0.217749	0.545455
PS(42:02)_[M+Na]1+	894.62	0.00127127	0.00284265	0.143161	0.145493	0	0	0	0.00635635	0	0.40548	0.00201233	0.146577	0.160356	0.130356	0.0141828	0.636364
PS(44:05)_[M+H]1+ / PG(44:07)_[M+NH4]1+	894.622	0.00127127	0.00284265	0.139113	0.145717	0	0	0	0.00635635	0	0.40548	0.00201233	0.122293	0.160356	0.130356	0.0141828	0.636364
PS-O(36:00)_[M+Na]1+ / PS-O(38:03)_[M+H]1+ / PG-O(38:05)_[M+NH4]1+	800.578	0.17011	0.244601	1.72685	1.97078	0	0	0	0.319705	0.530843	5.52442	0.744527	2.25592	0.67717	0.676883	0.482173	0.727273
SM(34:01)_[M+H]1+	703.575	26.0814	24.2166	36.8054	7.88163	2.75934	24.7669	1.66734	49.869	51.3446	43.8338	22.78	32.6556	39.9017	42.455	39.2062	1
SM(34:02)_[M+H]1+	701.559	0.607039	1.35738	0.675514	0.439154	0	0	0	0	3.03519	0.35954	0.817675	0.973982	0	0.679735	1.22215	0.545455
SM(36:01)_[M+H]1+	731.606	1.53124	2.21479	2.06047	1.36065	0	0	0	4.83705	2.81915	1.02279	2.14265	1.18379	1.30839	2.02974	4.67545	0.727273
SM(40:01)_[M+H]1+	787.669	0.48506	1.08463	1.52284	1.54411	0	0	0	0	2.4253	1.70073	1.10019	0.835788	1.03156	0	4.4688	0.545455
SM(40:02)_[M+H]1+	785.653	0.391542	0.581221	0.237725	0.251187	0	1.29625	0	0	0.661455	0.288223	0.177766	0	0.67859	0	0.28177	0.545455
SM(42:02)_[M+H]1+	813.684	3.50991	5.88916	6.35744	2.54734	0	0	0	3.96161	13.5879	2.66481	7.25121	5.07353	5.04795	9.28687	8.82029	0.727273
SM(42:03)_[M+H]1+	811.669	0.508202	0.60126	0.197621	0.177132	0	0	0.888041	0.286746	1.36622	0	0.300324	0	0.334977	0.411806	0.138616	0.636364
SM(48:01)	899.794	0.510037	0.785122	1.14157	1.34059	0	0	0	1.78236	0.767828	0.84072	3.79652	1.04938	0.274122	0.20622	0.682482	0.727273
TG(36:00)_[M+Na]1+	661.538	0.611873	1.04825	0.59535	0.550122	0	2.42059	0	0	0.638775	1.40372	1.09649	0.169061	0	0.326967	0.575866	0.636364
TG(36:00)_[M+NH4]1+	656.582	10.148	8.0231	8.19869	8.90294	20.7856	6.81585	15.1884	0	7.95015	4.3517	21.7344	2.23722	3.89446	0	16.9743	0.818182
TG(38:00)_[M+NH4]1+	684.614	1.05866	1.37325	4.75894	7.04004	0.0509615	0	2.35499	0.134075	2.75329	0	16.198	0.481826	0.907269	0	10.9665	0.727273
TG(38:01)_[M+NH4]1+	682.598	7.13342	6.31212	3.98061	4.99226	10.8309	15.7086	6.57332	0	2.55433	1.06785	9.71504	0.188898	1.0683	0.781236	11.0623	0.909091
TG(46:02)_[M+NH4]1+	792.708	0.269206	0.442098	1.68856	2.24812	0	0	1.01817	0	0.327863	0.28405	3.21504	1.08376	0	0	5.5485	0.545455
TG(46:04)_[M+NH4]1+	788.676	2.11776	4.08223	0.625523	0.703111	0	0	9.35774	0	1.23104	0	0.293286	0.776564	0	0.826665	1.85662	0.545455
TG(48:00)_[M+Na]1+	829.726	0.0772803	0.110714	0.598827	0.545831	0	0	0	0.239237	0.147164	0.690068	0.46221	1.58964	0	0.249049	0.601993	0.636364
TG(48:01)_[M+NH4]1+	822.755	2.20211	2.3918	9.29095	6.119	0	4.4043	1.5841	0	5.02215	8.4003	13.6826	10.7915	1.46158	3.64859	17.7612	0.818182
TG(48:02)_[M+NH4]1+	820.739	0.907899	2.03012	5.57535	5.9359	0	0	0	0	4.53949	1.71681	9.02202	7.6894	0	0.219751	14.8041	0.545455
TG(48:04)_[M+NH4]1+	816.708	0.0338837	0.0757664	0.603265	0.974845	0	0	0	0	0.169419	0	0.0736444	0.481645	0.263645	0.23705	2.56361	0.545455
TG(48:05)_[M+NH4]1+	814.692	0.646362	1.44531	2.19319	1.78261	0	0	0	0	3.23181	0.32896	2.00089	0.466062	1.80577	3.75701	4.80042	0.636364
TG(50:00)_[M+Na]1+	857.757	0.124073	0.277437	0.525423	0.456013	0	0	0	0	0.620367	1.41199	0.550334	0.477166	0.26349	0.251309	0.19825	0.636364
TG(50:01)_[M+NH4]1+	850.786	12.0613	9.5114	20.7058	6.34711	3.51751	28.127	8.26218	8.03172	12.3679	19.9891	28.328	26.2202	13.8509	12.9266	22.9199	1
TG(50:02)_[M+NH4]1+	848.77	13.0294	17.4746	24.3815	6.8489	0	42.2897	0	8.21697	14.6405	19.1699	25.1121	34.9163	17.9027	19.4078	29.7804	0.818182
TG(50:03)_[M+NH4]1+	846.755	1.42979	2.01626	5.70958	4.33252	0	2.8929	0	0	4.25604	1.41655	6.79908	9.30069	2.23653	2.53434	11.9703	0.727273
TG(52:01)_[M+NH4]1+	878.817	1.35858	1.20263	2.41153	1.27845	0	3.14035	1.53692	1.58326	0.532383	1.12272	3.82515	3.28674	0.56988	2.81015	2.85453	0.909091
TG(52:02)_[M+NH4]1+	876.802	37.855	29.3702	48.2646	13.0224	11.6649	87.766	29.9429	36.5025	23.3988	39.6374	47.168	66.9984	33.2647	60.7041	41.815	1
TG(52:03)_[M+NH4]1+	874.786	20.3682	21.7491	30.1173	7.0448	5.83298	58.0803	5.53769	14.8095	17.5803	24.6009	28.8446	43.5659	24.9113	31.2709	27.5103	1
TG(52:04)_[M+NH4]1+	872.77	2.63044	2.4534	6.30031	3.34271	0	5.05123	0	4.46575	3.63524	3.35174	9.88211	10.3854	2.68923	4.33174	7.16161	0.818182
TG(52:05)_[M+NH4]1+	870.755	0.863601	1.14433	0.84353	1.7066	2.8129	0	0.944436	0.332603	0.228064	0	0.321986	0.433353	0	0	4.30584	0.636364
TG(54:02)_[M+NH4]1+	904.833	0.497269	0.663632	1.76764	1.55563	0	1.61301	0	0.35049	0.522844	0.366812	1.78755	4.75726	1.38559	0.76631	1.54232	0.818182
TG(54:03)_[M+NH4]1+	902.817	18.8173	17.7872	22.1227	9.24101	16.1608	50.0527	11.6282	9.21509	7.02962	7.91806	26.7587	32.3363	18.5493	30.0035	17.1705	1
TG(54:04)_[M+NH4]1+	900.802	3.68144	5.14979	10.1948	4.06256	0	12.4719	0	3.5528	2.38252	4.12952	14.0729	15.4108	9.6696	9.14143	8.74466	0.818182
TG(54:05)_[M+NH4]1+	898.786	2.07371	1.73466	2.9075	2.75077	1.37666	1.52663	0	4.58315	2.88212	0.338171	7.72207	3.58849	1.03298	1.05473	3.70859	0.909091
TG(54:06)_[M+NH4]1+	896.77	0.6401	0.734003	1.55654	1.94644	0	0	1.68446	0.428557	1.08749	0.484603	3.00285	0.837746	0.1665	0	4.84752	0.727273

## Sheet: Mouse,HEA,Sig,-ve,Whole
						Mouse	Mouse	Mouse	Mouse	Mouse	Mouse	Mouse	Mouse	Mouse	Mouse	Mouse	Mouse	Mouse	Mouse	Mouse	Mouse
						HEA	HEA	HEA	HEA	HEA	HEA	HEA	HEA	HEA	HEA	HEA	HEA	HEA	HEA	HEA	HEA
		Lean		Obese		lean	lean	lean	lean	lean	lean	lean	lean	obese	obese	obese	obese	obese	obese	obese	obese
Variable	m/z	Mean	St Dev	Mean	St Dev	18C36	18C37	18C41	18C42	NPC1	NPC2	NPC3	RC59	18F57	18F52	18F54	18F55	NPF1	NPF2	NPF4	NPF5	Val
Cer_34:1_[M+OAC]1-	596.526	0.269687	0.159692	0.227947	0.126809	0.302007	0.162806	0.443776	0.272209	0.225138	0.0178329	0.206508	0.527217	0.322015	0.0821696	0.256864	0.147929	0.414137	0.358128	0.10108	0.141256	1
Cer_34:1_[M-H]1-	536.505	4.81711	9.92588	5.39727	6.46844	0.199258	0	0.156225	28.8241	4.04996	0.0154074	5.29198	0	5.25135	1.85144	19.6278	0.625633	4.90266	1.70233	0.14349	9.07345	0.875
Cer_42:2_[M-H]1-	646.614	0.128528	0.26065	0.0622847	0.0422211	0	0	0	0.103136	0.0791309	0.0172861	0.0627814	0.765888	0.0926093	0	0.0590315	0.0845761	0.135581	0.0455647	0.0236182	0.0572973	0.75
CL(70:01)_[M]2-	717.525	1.06558	1.49603	0.0345682	0.0399599	4.11559	0.36445	2.07937	0.0236839	0.0880834	0	0.0240006	1.82945	0	0	0.0530313	0	0.0903629	0	0.0454235	0.0877276	0.6875
CL(70:05)_[M]2-	713.494	2.15409	4.24419	1.4634	1.44957	0.0824675	0.0579832	0.339038	1.52924	12.5372	0.0183878	1.39259	1.27581	0.871111	0.8991	0.570621	1.76464	4.80792	1.73613	0.259985	0.797657	1
CL(74:03)_[M]2-	743.541	7.48401	6.65421	18.1525	3.95888	0.635261	7.80456	1.72096	10.444	13.7218	6.17727	18.9218	0.446492	23.3269	17.8179	13.4544	18.7994	24.2569	18.0153	15.1112	14.4377	1
CL(78:00)_[M]2-	774.596	0.15797	0.227176	0.0293851	0.0229909	0	0.282851	0.642435	0	0.243018	0	0.0954543	0	0	0.0199418	0.0417241	0.047296	0	0.0486601	0.0595228	0.0179362	0.625
LPA(26:4)_[M]-	541.329	1.54009	1.47625	1.35934	0.525778	0.823184	0.589674	0.837746	1.33219	0.545634	4.81196	0.8063	2.574	1.95073	1.26239	0.924259	0.444255	1.79365	1.94477	1.32463	1.23004	1
LPC_15:0_[M+OAC]1-	540.331	29.9948	19.5391	45.1036	13.4264	24.7559	23.0742	72.297	17.3115	36.5316	28.7175	31.7567	5.51424	51.6168	48.8364	42.4491	66.5561	18.4297	43.8155	48.0639	41.0615	1
LPC_15:1_[M+Cl]1-	514.271	3.27095	2.53941	6.03142	1.284	0.280856	2.75603	0.655901	5.35948	6.2972	4.93758	5.44822	0.43232	6.23951	6.33838	5.11394	4.98871	8.64536	6.44905	4.46087	6.01556	1
LPC_16:1_[M+Cl]1-	528.286	0.241856	0.133411	0.146754	0.076575	0.28183	0.170468	0.315113	0.140636	0.068379	0.157372	0.314784	0.486261	0.160975	0.282226	0.0627187	0.173557	0.0544427	0.21044	0.107896	0.121778	1
LPC_18:2_[M+Cl]1-	554.302	5.75006	4.14538	5.35914	1.95819	1.46849	3.77056	1.74256	14.5902	7.55746	5.69464	6.09298	5.08361	3.86706	4.38337	9.21837	5.30232	6.986	5.8044	3.89904	3.41252	1
LPC_18:2_[M+OAC]1- & LPS_22:1_[M-H]1-	578.346	2.90872	4.31715	0.303217	0.361074	3.04918	0.17638	2.94852	3.14625	0.682964	0.0227637	0.216227	13.0274	0.191589	0.0357049	1.07545	0.188759	0.329765	0.0507266	0	0.553741	0.9375
LPC_20:3_[M+Cl]1-	580.317	0.564479	0.542124	1.12448	0.627603	0.125898	0.528313	0.171083	0.187512	1.32987	0.844584	1.32858	0	1.85918	1.79521	0.682831	1.5598	0.428877	0.849425	1.51513	0.30542	0.9375
LPC_20:4_[M+Cl]1-	578.302	0.698267	1.13396	0.678454	0.325741	0	0	0	0.365089	3.29678	0.212404	1.29708	0.414788	0.51395	0.562364	0.730176	0.595486	0.640851	1.45326	0.450797	0.480748	0.8125
LPC_22:1_[M+Cl]1-	612.38	0.248271	0.227556	0.2672	0.203422	0.194844	0	0.42631	0.0564469	0.0274407	0.396775	0.237889	0.646463	0.110725	0.543349	0.0420891	0.46838	0.126974	0.117502	0.500022	0.228556	0.9375
LPC_22:2_[M+Cl]1-	610.365	0.918128	0.949782	1.66501	0.715905	0.171583	0.29985	0	0.469793	1.66311	2.42465	1.99208	0.323949	1.37269	2.4108	0.647321	1.54875	0.918388	2.10028	2.73452	1.58737	0.9375
LPC_22:6_[M+Cl]1-	602.302	0.985017	1.74369	0.696566	1.04962	0	0.131991	0.657405	5.23397	0.384035	0.0328628	0.630669	0.809197	0.387953	0.183632	3.1476	0.206315	0.291209	0.101006	0.0902734	1.16454	0.9375
LPC_24:0_[M+OAC]1-	666.471	4.38515	2.18588	7.17919	2.48334	2.91081	3.08382	2.51444	5.32213	7.37627	2.90262	7.89753	3.07354	8.9066	6.51531	5.60459	8.11076	11.5128	8.17765	4.11153	4.49422	1
LPE_16:0_[M-H]1-	452.278	1.90095	1.3856	2.5166	1.27753	0.966607	0.446441	1.66496	0.560329	2.52694	2.07022	2.23066	4.74145	2.8875	2.8418	2.76853	4.56947	0.209359	2.15912	3.18391	1.51311	1
LPE_18:0_[M-H]1-	480.31	5.70812	2.42036	7.05222	1.58339	3.65197	7.74902	7.40793	8.9208	3.97714	5.11603	6.94525	1.89682	6.45587	6.867	9.80124	7.95825	4.38422	6.38429	8.02862	6.53825	1
LPE_18:1_[M-H]1-	478.294	1.35857	1.46221	0.144075	0.0532086	1.38306	1.29849	1.14846	0.265024	1.8095	0.0775076	0.260966	4.62553	0.191192	0.122209	0.185513	0.131052	0.206639	0.172287	0.0651031	0.0786034	1
LPE_20:0_[M-H]1-	508.341	63.129	40.9855	69.9209	24.6289	45.9433	95.379	100.446	36.25	47.6443	130.351	41.3418	7.67656	77.9982	96.3365	52.7981	49.8371	33.8791	58.9136	102.807	86.7967	1
LPE_20:1_[M-H]1-	506.325	4.43573	3.69819	9.4421	2.04107	0.284594	4.38444	0.548541	6.5377	7.47723	5.54968	10.1894	0.514341	12.0942	9.69873	7.59624	9.82188	12.4515	9.02915	8.17292	6.67213	1
LPE_20:2_[M-H]1-	504.31	10.1716	8.13025	24.4765	7.57264	1.58817	1.99228	22.5295	8.08525	19.4058	7.54893	16.1488	4.07378	28.0332	24.5933	24.001	36.9737	9.23701	24.3975	24.1771	24.3994	1
LPE_22:6_[M-H]1-	524.278	52.3006	32.2829	39.25	11.6389	62.1021	73.1459	65.1701	26.5314	21.1865	106.915	55.4831	7.87041	30.1862	41.1762	45.0395	47.1072	19.0553	31.3374	55.6818	44.4162	1
LPE-O_18:1_[M-H]1-	464.315	4.10602	3.18399	1.6068	0.563599	4.83986	2.11969	6.15598	1.50365	1.94325	2.51192	2.83597	10.9379	1.14908	1.32245	1.68263	2.84363	1.27339	1.92284	1.20062	1.45977	1
LPE-P_16:0_[M-H]1-	436.283	0.171694	0.202583	0.0652132	0.0878787	0	0.274791	0.449685	0.105605	0	0.0159226	0.0460337	0.481518	0.168534	0.113539	0	0	0.000477413	0	0.21494	0.0242143	0.6875
PA(34:1) & TGox(35:1)+Cl-35	673.481	0.0720872	0.108236	0.0645815	0.0493447	0.291185	0.0191744	0	0	0.0541869	0.186642	0.0255099	0	0	0.129376	0.0375279	0.0284862	0.126624	0.0978089	0.0725429	0.0242861	0.75
PA(34:2)	671.465	14.2196	7.86582	16.2488	3.82629	21.1739	18.4869	16.3852	9.44644	10.5319	12.5388	25.1937	0	17.8231	14.9508	13.6125	20.9001	20.3706	19.1591	12.2237	10.9502	0.9375
PA(42:4) & TGox(43:4)+Cl-35	779.559	0.289411	0.418627	0.0801849	0.0394781	0.192444	0.240802	0.165699	0.186151	0.175864	0	0.0480194	1.30631	0.0617881	0.115468	0.0990741	0.045444	0.11813	0.122191	0.0649787	0.0144051	0.9375
PA(44:5) & TGox(45:5)+Cl-35	805.575	3.0881	2.62175	2.26907	0.851345	1.67681	8.03208	0.702874	1.21378	4.07537	3.19268	5.29573	0.515441	1.87301	1.65274	1.47785	2.78492	2.35471	4.11942	1.90356	1.98633	1
PA(44:6) & TGox(45:6)+Cl-35	803.559	1.04683	1.71106	0.319078	0.456865	0.370859	0.564973	0.42278	5.1125	0.0535206	0.0132096	0.286826	1.54996	0.199231	0.0567349	0.449473	0.0600928	0.12927	0.204099	0.0515898	1.40214	1
PA(P-36:0)	688.541	0.912908	1.14811	0.330793	0.32293	0.779614	0.407384	0.600358	0.0588698	0.0376545	1.559	0.369195	3.49119	0.139575	0.627689	0.132095	0.362241	0.125982	0.0852015	0.993895	0.179664	1
PA(P-38:3)	710.525	0.521472	0.812062	0.0398174	0.0402322	0.302684	0.287214	1.16869	0.0488626	0.0744127	0	0	2.28991	0.113742	0.0183334	0	0.0456837	0.0829524	0.021831	0.0359963	0	0.75
PA(P-42:1)	770.619	1.30757	3.19841	0.574928	0.981737	0	0.143162	0	9.16897	0.0320658	0.0234403	1.09294	0	0.108067	0.0830603	1.67875	0	0.077488	0.081532	0.0129123	2.55762	0.75
PC_19:1_[M+OAC]1-	608.357	5.71159	12.645	6.58342	7.91389	0	0.0644963	0.274924	36.4404	1.95218	0	6.96068	0	6.61102	2.71284	23.7701	0.702465	5.7078	1.47547	0.120796	11.5668	0.8125
PC_22:1_[M+Cl]1-	626.359	4.34741	6.84422	4.7677	4.06368	0.840717	0.119046	1.20771	20.6376	5.17706	0	4.14403	2.65318	4.75758	2.14683	12.8305	1.66643	7.45472	2.7215	0.259012	6.30502	0.9375
PC_26:1_[M+Cl]1-	682.422	0.415472	0.624826	0.351398	0.178353	0	0.0772849	0.137784	1.72123	0.998366	0.0305843	0.358533	0	0.251664	0.566315	0.12347	0.300146	0.257645	0.245922	0.418834	0.647189	0.875
PC_28:1_[M+OAC]1- & PS_32:0_[M-H]1-	734.498	1.37821	1.17448	1.55323	0.721619	0.511661	1.07519	0	0.970221	1.23829	3.55684	2.72011	0.953348	1.27428	1.86689	0.164697	2.11001	1.49368	2.18025	2.30356	1.03245	0.9375
PC_30:2_[M+OAC]1- & PS_34:1_[M-H]1-	760.513	0.0432027	0.0676639	0.045335	0.0389327	0	0	0	0.0461815	0.14692	0	0.15252	0	0.0577153	0.0481283	0.0812418	0.0285475	0.113388	0.0336594	0	0	0.5625
PC_31:0_[M+OAC]1-	778.56	0.0627718	0.087012	0.0736245	0.0414759	0	0	0	0.099177	0.248938	0.0564536	0.097606	0	0.097719	0.0607466	0.0442712	0.0221398	0.109809	0.102443	0.022865	0.129003	0.75
PC_32:3_[M+OAC]1- & PS_36:2_[M-H]1-	786.529	1.18901	1.44508	1.22036	2.0078	0.59638	0.384158	1.11529	0.485277	4.51792	0.227662	0.353151	1.83221	0.647795	0.181785	0.417195	0.476541	6.06356	1.55352	0.141307	0.281139	1
PC_32:5_[M+OAC]1- & PS_36:4_[M-H]1-	782.498	0.120322	0.17432	0.215587	0.156045	0	0.100069	0	0.0715427	0.216973	0.0206966	0.514161	0.0391344	0.116848	0.311822	0	0.250051	0.143287	0.449255	0.374533	0.0789004	0.8125
PC_33:0_[M+OAC]1- & PC-O_36:2_[M+Cl]1-	806.592	0.655221	1.13091	0.359677	0.426111	0.213223	0.103808	0	3.34755	0.787775	0.0544163	0.707558	0.0274352	0.059755	0.220205	1.28978	0.273697	0.178415	0.0851492	0.0855613	0.684856	0.9375
PC_33:1_[M+Cl]1-	780.532	0.455753	0.287892	0.0641707	0.0356466	0.756471	0.458976	0	0.302393	0.558153	0.250559	0.412059	0.907417	0.103231	0.0763724	0.0947062	0.0619748	0	0.0643555	0.0883246	0.0244012	0.875
PC_33:1_[M+OAC]1- / PS_37:0_[M-H]1-	804.576	0.570676	0.475056	0.190225	0.0709568	1.27662	0.83338	0.862922	0.191233	0.111384	0.0398307	0.247966	1.00207	0.296881	0.158453	0.286031	0.132238	0.12419	0.203624	0.115618	0.204767	1
PC_33:3_[M+OAC]1- / PS_37:2_[M-H]1-	800.545	0.632046	0.853794	0.0527529	0.0529599	0.788803	0.959871	0.408247	0.198302	0.0533113	0.0224011	0.0678705	2.55756	0.0643375	0	0	0.057315	0.128383	0.125993	0	0.0459951	0.8125
PC_33:4_[M+OAC]1- / PS_37:3_[M-H]1-	798.529	9.05199	7.086	6.95901	2.111	7.81306	23.0976	2.99493	4.74424	10.9128	9.03291	13.4211	0.399309	7.2298	4.74876	5.67562	7.32132	10.5594	9.45846	5.31462	5.36415	1
PC_34:1_[M+Cl]1-	794.547	0.594199	0.762606	0.143814	0.118978	0.216456	0	0.530743	0.0696752	1.70203	0.0855169	0.253465	1.8957	0.0625648	0.0698853	0.183299	0.0674178	0.146757	0.417649	0.0785769	0.124364	0.9375
PC_34:1_[M+OAC]1- & PS_38:0_[M-H]1-	818.592	0.661795	0.903247	0.0292896	0.0370307	0.799795	2.05399	0.353244	0.0305088	0	0	0	2.05681	0.0849636	0.0156325	0	0	0.0614673	0.0722531	0	0	0.5625
PC_34:2_[M+Cl]1-	792.532	73.6154	62.6567	24.2125	16.0448	146.246	46.9327	68.9381	25.6299	88.9988	6.39151	23.2085	182.578	23.836	14.7316	16.3051	22.3533	60.4466	31.3125	11.4539	13.2607	1
PC_34:2_[M+OAC]1- & PS_38:1_[M-H]1-	816.576	2.68976	2.29581	5.58438	2.1086	0.697498	2.39578	1.59804	1.663	4.35389	3.69541	7.11448	0	5.49404	5.2117	5.32714	8.1667	1.30172	5.43882	5.73016	8.00473	0.9375
PC_34:3_[M+OAC]1- & PS_38:2_[M-H]1-	814.56	0.437184	0.445624	0.0534371	0.0538518	0.357643	1.02907	1.04803	0.0609571	0.0644175	0.0313532	0.125452	0.780552	0.151352	0	0.103986	0.0211765	0.0574123	0.0722935	0	0.0212759	0.875
PC_34:4_[M+OAC]1- & PS_38:3_[M-H]1-	812.545	1.1603	0.71111	1.21836	0.71702	0.963171	0.407326	1.20037	1.77727	0.740601	0.45587	1.20746	2.53036	2.25854	0.595472	1.08597	0.559987	1.91471	1.97005	0.522018	0.84016	1
PC_34:5_[M+OAC]1- & PS_38:4_[M-H]1-	810.529	0.252077	0.219002	0.127534	0.0795942	0.214563	0	0.390087	0.0354454	0.105875	0.173194	0.573295	0.524159	0.130768	0.175074	0	0.0296024	0.193189	0.186822	0.212231	0.0925864	0.875
PC_35:1_[M+Cl]1-	808.563	0.112247	0.127524	0.0341998	0.0393247	0	0.0035659	0.16807	0.0281425	0.0228846	0.148743	0.153075	0.373498	0.0579058	0.0613632	0	0.0531357	0	0	0.101193	0	0.6875
PC_35:1_[M+OAC]1- / PS_39:0_[M-H]1-	832.607	3.52166	5.38374	0.0193546	0.0224343	9.15884	1.11184	3.37013	0.0767735	0.0306275	0	0.0857257	14.3393	0.0450085	0.0219707	0	0	0	0	0.0352132	0.0526446	0.6875
PC_35:2_[M+Cl]1-	806.547	0.244528	0.530062	0.0524054	0.0298648	0.181059	0	0.123936	0.0670336	0.0378953	0	0	1.5463	0.0413692	0.0204136	0.0828639	0.0655952	0.0712299	0.0821619	0.0556093	0	0.75
PC_35:3_[M+OAC]1- / PS_39:2_[M-H]1-	828.576	0.151573	0.19835	0.0276147	0.0312657	0.379795	0	0.288163	0.0331398	0.0321287	0	0	0.479356	0	0	0.0868694	0.0213524	0.0586756	0	0.0225799	0.0314404	0.625
PC_35:4_[M+OAC]1- / PS_39:3_[M-H]1- & PC-O_38:6_[M+Cl]1-	826.56	32.9237	36.2845	16.3122	5.79653	49.1643	15.7529	28.5987	12.1043	16.5732	7.34685	17.0671	116.782	20.1432	14.8883	12.2408	18.1209	26.9672	18.256	9.67588	10.205	1
PC_36:0_[M+Cl]1-	824.594	0.188456	0.246453	0.908842	0.382019	0	0	0	0.222811	0.696099	0.264427	0.324311	0	0.852879	1.39883	0.466283	0.526594	1.37623	1.03036	1.11271	0.506852	0.75
PC_36:2_[M+Cl]1-	820.563	0.724149	1.69169	0.179359	0.080572	0.0169118	0	0.0203745	0.0807054	4.88086	0.19425	0.60009	0	0.159287	0.26341	0.0963868	0.293783	0.0704986	0.217351	0.120159	0.213997	0.875
PC_36:2_[M+OAC]1- & PS_40:1_[M-H]1-	844.607	0.210061	0.303773	0.347746	0.555506	0	0	0.305513	0.133063	0.862549	0	0.379366	0	0.242882	0.159696	0	0.264318	0.27545	1.69608	0.143545	0	0.625
PC_36:3_[M+Cl]1-	818.547	0.193103	0.520077	0.337632	0.386971	0	0	0	0	0.0658611	1.47896	0	0	0.113327	0.990127	0.0990044	0.253718	0.0644569	0.155751	0.9243	0.100371	0.625
PC_36:3_[M+OAC]1- & PS_40:2_[M-H]1-	842.592	3.30174	1.67172	4.20317	0.781067	2.42396	2.00856	2.99058	2.41994	3.4151	4.04907	7.05744	2.04927	4.30816	4.62015	3.48002	5.23893	3.37249	4.7704	4.72846	3.10676	1
PC_36:4_[M+Cl]1-	816.532	1.27934	1.32699	2.95068	1.18244	0.619999	0.53414	0.204774	0.913243	2.49267	1.57279	3.89708	0	4.442	2.82375	1.94566	3.87464	4.05081	3.26132	2.21484	0.992388	0.9375
PC_36:4_[M+OAC]1- & PS_40:3_[M-H]1-	840.576	0.189095	0.206894	0.0228388	0.024504	0.223314	0.516845	0.144493	0	0.032525	0.0709568	0.0341647	0.490464	0	0	0	0.0493961	0.0471802	0.0425569	0	0.0435771	0.6875
PC_36:5_[M+OAC]1- & PS_40:4_[M-H]1-	838.56	0.0229384	0.042264	0.0252753	0.0306836	0	0	0	0.0218643	0.124503	0.0138603	0.0232798	0	0	0.0734377	0	0.064554	0.000161098	0	0.0253313	0.0387182	0.5625
PC_36:6_[M+Cl]1-	812.5	1.53064	1.93579	4.11479	1.83142	0	0	0.277199	5.01901	3.18129	0.292496	3.05326	0.421831	6.14752	2.26777	4.87472	2.5962	6.10922	6.00317	2.33664	2.58308	0.875
PC_36:7_[M+OAC]1- & PS_40:6_[M-H]1-	834.529	1.60238	3.80656	1.26625	2.10408	0	0	0	10.8767	0.0275284	0	1.91478	0	0.716145	0.173878	5.81677	0.0216663	0.349219	0	0	3.05236	0.5625
PC_37:3_[M+OAC]1- / PS_41:2_[M-H]1- & PC-O_40:5_[M+Cl]1-	856.607	0.476854	0.553285	0.0485462	0.0827904	1.07801	0.77605	0	1.41744	0	0	0.128679	0.41465	0	0.0228437	0.246304	0	0	0.0456737	0.0160951	0.0574527	0.625
PC_37:4_[M+OAC]1- / PS_41:3_[M-H]1- & PC-O_40:6_[M+Cl]1-	854.592	12.4627	14.4203	7.63489	1.26871	17.0837	5.64587	11.908	4.07012	5.01524	3.74679	5.95639	46.2751	9.22424	7.92182	5.96168	7.91528	8.41499	8.93819	6.05201	6.65094	1
PC_37:5_[M+OAC]1- / PS_41:4_[M-H]1-	852.576	2.05048	2.09211	2.48499	1.25384	0.17292	4.56817	2.80024	0.589357	0.989842	5.6018	1.6815	0	1.98431	4.22596	2.27486	3.38642	0.577442	1.81689	3.94144	1.67257	0.9375
PC_37:6_[M+OAC]1- / PS_41:5_[M-H]1-	850.56	4.57824	2.9098	4.96414	0.936241	1.91621	5.15716	0.522926	8.43307	5.78907	4.52193	8.17878	2.10674	5.01069	4.12147	6.09774	5.12387	6.1928	4.81241	3.3581	4.99603	1
PC_38:2_[M+Cl]1-	848.594	0.0540892	0.0764162	0.01328	0.0209912	0.16145	0	0.189463	0.0332318	0.0284722	0.0200964	0	0	0	0.0234808	0	0.00321891	0.0593949	0	0	0.0201452	0.5625
PC_38:3_[M+OAC]1- & PS_42:2_[M-H]1-	870.623	0.119	0.219879	0.0527232	0.0433813	0	0	0.206249	0.0314991	0.0258068	0.636232	0.0522112	0	0	0.0780586	0.0459202	0.0941135	0	0.0816703	0.107041	0.0149821	0.6875
PC_38:4_[M+Cl]1-	844.563	2.37503	2.35696	6.55241	2.92406	0.236321	1.86891	0.137281	3.36261	6.76218	2.47591	4.15706	0	7.87098	4.85117	4.15499	5.13937	12.3892	8.85482	4.18023	4.97854	0.9375
PC_38:4_[M+OAC]1- & PS_42:3_[M-H]1-	868.607	0.428592	0.820898	0.18135	0.290128	0	0.144432	0	2.38643	0.632848	0	0.26503	0	0	0	0.767174	0.122997	0.0664407	0	0	0.494191	0.5
PC_38:5_[M+Cl]1-	842.547	0.105064	0.177931	0.0238334	0.0185874	0	0	0.270209	0.0323528	0.484133	0.0309456	0.0228741	0	0	0.0116194	0.0464365	0.0244006	0	0.0418813	0.0253515	0.0409782	0.6875
PC_38:6_[M+Cl]1-	840.532	0.870723	0.821094	0.499904	0.260194	0	0.814552	0.131404	1.90102	2.0031	0.711819	1.40389	0	0.522389	0.209539	0.321716	0.63755	0.781848	0.840185	0.559653	0.126354	0.875
PC_38:6_[M+OAC]1- & PS_42:5_[M-H]1-	864.576	0.167484	0.449161	0.0548901	0.0505059	0	0	0	1.27786	0.060825	0	0.00119017	0	0.0562755	0.0161747	0.128173	0	0.103985	0.0337693	0	0.100743	0.5625
PC_38:7_[M+OAC]1- & PS_42:6_[M-H]1-	862.56	3.64306	7.32527	3.68673	5.52195	0.81739	0.530032	0.154406	21.3691	0.166944	0.0195481	4.72064	1.36635	3.20706	1.40845	15.9161	0.240429	1.17482	0.121707	0	7.4252	0.9375
PC_38:9_[M+OAC]1- & PS_42:8_[M-H]1-	858.529	40.0746	45.2226	5.86107	5.48174	114.025	23.8569	41.4069	7.17087	23.4299	0.466481	4.12576	106.115	4.20167	3.00737	3.09998	5.51566	18.6838	7.61559	2.36826	2.39619	1
PC_39:0_[M+Cl]1-	866.641	0.176337	0.267638	0.883924	0.818983	0	0.0671544	0	0.0242142	0.230057	0.766998	0.322275	0	0.33191	1.97016	0.282522	1.25419	0.0089861	0.627133	2.17488	0.42162	0.8125
PC_39:3_[M+Cl]1-	860.594	0.0324066	0.0401678	0.0162594	0.0194268	0	0.0880916	0.101087	0.0296449	0.0234464	0	0.016983	0	0.0471282	0	0	0	0.0282989	0.0383163	0.0163321	0	0.5625
PC_39:6_[M+OAC]1-	878.592	11.5664	10.348	4.1323	1.0675	16.4146	8.28032	14.248	3.20456	4.7574	5.2655	5.97293	34.3877	3.58082	3.62072	4.55906	6.01598	4.25023	5.04444	2.64617	3.341	1
PC_39:7_[M+OAC]1- / PS_43:6_[M-H]1-	876.576	0.0398481	0.0586256	0.00770444	0.0133877	0.106097	0.154193	0	0.0261863	0	0.0323082	0	0	0	0.00208129	0	0	0	0.0343245	0.00192121	0.0233085	0.5
PC_39:8_[M+OAC]1-	874.56	0.117547	0.158063	0.037726	0.0401915	0.178241	0	0.177184	0.00250376	0.0702337	0.0222244	0.0250144	0.464978	0	0.0988581	0	0.058725	0.0347111	0.0210641	0.08845	0	0.75
PC_40:0_[M+Cl]1-	880.657	0.0314433	0.0543478	0.258937	0.307857	0	0	0	0.0316164	0.0288374	0.160722	0.03037	0	0.106452	0.71002	0.0689547	0.314152	0	0.0786565	0.757249	0.0360113	0.6875
PC_40:1_[M+OAC]1- & PS_44:0_[M-H]1-	902.686	0.11154	0.226594	0.096997	0.0414164	0	0	0	0	0.0407169	0.123693	0.0664132	0.661495	0.0513516	0.126511	0.0486873	0.147113	0.107349	0.0599805	0.14823	0.0867527	0.75
PC_40:4_[M+Cl]1-	872.594	0.0157042	0.0251718	0.0192595	0.016243	0	0	0	0	0.0695064	0.0290703	0.0270572	0	0.00673082	0.0229599	0	0	0.0372266	0.0216072	0.0218066	0.0437445	0.5625
PC_40:6_[M+Cl]1-	868.563	1.24744	1.34308	1.18539	0.396637	0.244178	0	0	3.08193	2.38492	1.03102	2.94661	0.290897	0.293075	1.49403	1.33692	1.26992	1.0879	1.08939	1.54116	1.37075	0.875
PC_40:7_[M+Cl]1-	866.547	3.03333	5.02766	6.31879	9.59358	2.7868	0.451145	3.47606	1.02912	0.302389	0.353348	0.746083	15.1217	0.913681	1.41194	0.485566	1.68488	0.528744	22.8276	1.89397	20.804	1
PC_40:8_[M+Cl]1-	864.532	0.165963	0.384296	0.0130727	0.0173503	0	0.117296	0	0	0.0122778	0.0413168	0.0448277	1.11198	0	0.0145799	0	0	0.0492533	0	0.0186843	0.0220638	0.5625
PC_40:8_[M+OAC]1- & PS_44:7_[M-H]1-	888.576	4.37051	2.25124	5.96072	1.37761	5.05893	4.10491	3.28107	3.53872	3.4801	4.37868	9.39663	1.72505	5.95835	5.56801	5.29111	7.77178	7.06746	7.46409	4.65938	3.90558	1
PC_41:1_[M+OAC]1-	916.701	0.187653	0.196492	0.030367	0.024144	0	0.141977	0	0	0.149304	0.522424	0.355088	0.332432	0	0.0457819	0	0.0347043	0.0434	0.0717277	0.0215076	0.0258146	0.6875
PC_41:2_[M+Cl]1-	890.641	0.116102	0.150842	0.0404851	0.0401153	0.175745	0	0.178642	0.428062	0	0.00120482	0.145165	0	0	0.0455649	0.119155	0.0744785	0	0.0386804	0.0221092	0.023893	0.6875
PC_42:0_[M+Cl]1-	908.688	0.197027	0.300624	0.145922	0.0882857	0	0.273948	0	0	0.0706409	0.844603	0.387026	0	0.164961	0.236657	0.0551698	0.16746	0	0.177035	0.261302	0.104794	0.6875
PC_42:2_[M+OAC]1-	928.701	0.013302	0.0153524	0.0411399	0.0295007	0	0	0	0.0143006	0.0260889	0.0324968	0.0335299	0	0	0.0608173	0.0206823	0.0259808	0.0581363	0.0952529	0.0390499	0.0291997	0.6875
PC_42:4_[M+Cl]1-	900.625	0.633406	0.877273	0.130918	0.175728	1.54051	0	0.129626	2.36055	0.160832	0.0395989	0.0590935	0.777037	0	0.0401409	0.506191	0.106304	0.0559787	0.0384172	0.0189402	0.28137	0.875
PC_42:5_[M+Cl]1-	898.61	0.0728362	0.152571	0.0276129	0.029257	0.441241	0.0521604	0	0	0.0892883	0	0	0	0.0494359	0	0.0253728	0.029331	0.0841377	0.0326261	0	0	0.5
PC_43:4_[M+OAC]1-	938.686	2.5352	2.98746	2.23965	1.48056	2.68593	0.0797942	1.13278	8.65473	0.494251	0.252437	1.78727	5.19445	1.05881	2.76198	5.40701	1.78064	1.13007	0.835825	2.72141	2.22147	1
PC_44:0_[M+Cl]1-	936.719	0.102904	0.191815	0.140416	0.0986896	0	0	0	0.0719835	0.0510085	0	0.138798	0.561441	0.164934	0.16911	0.166912	0.130016	0.0678161	0.342594	0.0439866	0.0379599	0.75
PC_44:1_[M+Cl]1-	934.704	1.20896	2.43993	1.06947	1.17659	0	0	0	7.07155	1.75228	0.11102	0.415768	0.321081	0.30328	1.97016	3.61154	0.504913	0.379043	0.396677	0.306622	1.08354	0.8125
PC_44:10_[M+Cl]1-	916.563	8.93709	5.03835	11.5704	1.63637	6.14297	11.1127	6.70973	7.45179	9.43902	11.5718	18.1969	0.871825	12.5299	11.4167	10.4911	13.1345	11.6544	13.0651	12.1143	8.15696	1
PC-O_17:0_[M+OAC]1-	568.362	7.53889	5.30478	22.7228	8.32744	1.50622	2.1888	10.568	5.87117	14.107	6.66785	15.4787	3.92336	21.835	28.841	17.8042	25.8781	6.42248	26.8608	33.8685	20.2724	1
PC-O_18:0_[M+Cl]1-	558.333	0.570676	0.475056	0.190225	0.0709568	1.27662	0.83338	0.862922	0.191233	0.111384	0.0398307	0.247966	1.00207	0.296881	0.158453	0.286031	0.132238	0.12419	0.203624	0.115618	0.204767	1
PC-O_18:1_[M+Cl]1-	556.317	1.5066	2.25497	0.0862425	0.0971254	1.92982	1.20617	1.6008	0.328072	0.011613	0.0640769	0.138752	6.7735	0.0215641	0.0446692	0.199858	0.0519276	0.0589175	0.0382255	0	0.274778	0.9375
PC-O_19:0_[M+Cl]1-	572.349	4.217	4.8988	0.57771	0.387534	3.35008	1.60659	7.21393	4.9896	1.03013	0.118732	0.662171	14.7647	0.655982	0.148429	0.865981	0.169642	0.924192	0.65077	0.111128	1.09556	1
PC-O_22:0_[M+OAC]1-	638.44	4.18616	8.86361	2.26346	3.24689	0.208095	0	0.0303058	25.7253	3.4137	0.0320229	4.07984	0	0.612224	0.710341	7.31985	0.14141	1.45131	0.153167	0.0928494	7.62653	0.875
PC-O_32:0_[M+OAC]1-	778.597	0.350214	0.608261	0.323914	0.21221	0	0	0	0.184758	0.249881	1.76361	0.603463	0	0.146195	0.650692	0.139847	0.4379	0.215912	0.269798	0.602065	0.128902	0.75
PC-O_33:2_[M+OAC]1- & PS-O_37:1_[M-H]1-	788.581	1.34852	1.39159	3.46686	1.25599	0	0.722537	0	2.06444	3.07322	1.5332	3.39474	0	3.15601	3.44343	2.01026	3.32067	6.11102	4.27193	2.80902	2.61254	0.8125
PC-O_34:2_[M+OAC]1- & PS-O_38:1_[M-H]1-	802.597	0.916031	1.87916	1.76047	2.20585	0	0	0	0.643516	5.50816	0.0190096	0.639032	0.518525	0.912777	0.476216	0.139448	0.925076	6.0288	4.44338	0.860734	0.297289	0.8125
PC-O_34:4_[M+OAC]1- & PS-O_38:3_[M-H]1-	798.565	3.63499	6.31758	5.73559	3.71469	0	0	0	13.2698	14.3906	0.0370766	1.38251	0	5.42615	2.15897	7.83854	4.27112	13.4376	6.79836	2.12057	3.83336	0.75
PC-O_35:0_[M+Cl]1-	796.599	3.96335	8.86378	1.47971	2.02877	0	0.127941	0.149306	1.76928	25.6932	0	3.47525	0.491791	0	0.460134	0	1.38888	6.03541	2.56862	0.372595	1.01206	0.75
PC-O_36:4_[M+Cl]1- & PC_33:2_[M+OAC]1- / PS_37:1_[M-H]1-	802.552	24.1559	10.9568	40.7857	13.2945	6.91307	31.5987	33.9143	19.8916	26.6989	39.4888	21.8766	12.8651	44.4765	52.1429	32.0042	30.4786	19.9208	35.6929	55.8216	55.7483	1
PC-O_36:5_[M+OAC]1- & PS-O_40:4_[M-H]1-	824.581	0.347984	0.261281	0.91646	0.590713	0	0.218914	0.324784	0.618077	0.607441	0.390187	0.624466	0	0.376965	0.985165	1.29992	2.18699	0.48621	0.751144	0.637091	0.60819	0.875
PC-O_37:2_[M+Cl]1-	820.599	0.272914	0.332233	0.140378	0.115861	0.102077	0	0	0.794849	0.726628	0.0122157	0.118425	0.429115	0.0611538	0.196849	0.182543	0.115732	0.380001	0.0716471	0.00164102	0.113455	0.875
PC-O_37:2_[M+OAC]1- / PS-P_41:0_[M-H]1-	844.644	0.187192	0.19654	0.0729375	0.04287	0	0	0	0.164342	0.469758	0.108864	0.320269	0.434304	0	0.112061	0.0914791	0.0529609	0.0516368	0.112146	0.0420476	0.121169	0.75
PC-O_38:3_[M+OAC]1- & PS-O_42:2_[M-H]1-	856.644	0.551315	0.753987	0.830635	0.222175	0	0	0	1.71406	0.705821	0.290497	1.70014	0	0.667523	1.02351	0.712447	1.22588	0.604746	0.999521	0.685916	0.725538	0.75
PC-O_38:4_[M+Cl]1- & PC_35:2_[M+OAC]1- / PS_39:1_[M-H]1-	830.584	11.9084	14.5882	3.79608	1.21949	13.5593	10.4235	8.31636	5.78002	4.55041	1.84841	4.00294	46.7864	4.69921	3.12031	4.50488	3.28191	6.05151	3.24092	2.13337	3.33656	1
PC-O_40:0_[M+OAC]1-	890.722	0.882745	1.27289	1.82718	1.79367	0	0.0583278	0.167386	1.43074	3.39906	0.0207252	1.98573	0	1.15242	1.2508	0.144225	2.23629	3.33632	5.4239	0.844487	0.229039	0.875
PC-O_42:2_[M+OAC]1-	914.722	0.240456	0.257165	0.240065	0.172719	0.407038	0	0.471387	0.0515011	0.139921	0.152228	0.701569	0	0.0716421	0.459547	0.0804436	0.436881	0.152159	0.22013	0.422707	0.0770107	0.875
PC-O_44:3_[M+Cl]1-	916.693	0.392663	0.597527	0.0963306	0.0913392	0	0	0	1.31907	1.3305	0.020409	0.471324	0	0.144755	0.121803	0.260207	0.0518668	0	0.032705	0	0.159307	0.625
PC-O_44:5_[M+OAC]1-	936.706	0.142028	0.17344	0.158553	0.137961	0.307352	0.0543792	0	0.156849	0.0329531	0.03793	0.0521075	0.494655	0.218007	0.0611073	0.082756	0.0394628	0.189715	0.448399	0.0389595	0.190016	0.9375
PC-O-31:0_[M+OAC]1- & PA(P-42:4)	764.581	2.39537	4.08537	3.52887	2.30576	0	0.104729	0.103393	7.1153	10.5495	0.0852564	0.775917	0.428895	2.43346	2.07889	3.34547	3.30405	8.25554	5.57559	1.65969	1.5783	0.9375
PC-P_42:4_[M+OAC]1-	908.675	0.124591	0.197698	0.0413288	0.0191317	0	0	0.279579	0.0575576	0	0	0.107575	0.55202	0.0288988	0.0371453	0.042835	0.0294679	0.0762898	0.0635135	0.0324617	0.0200183	0.75
PE_32:0_[M-H]1-	690.508	0.336963	0.50834	0.468299	0.200303	0	0	0	0.400704	1.48854	0.314564	0.491899	0	0.526805	0.216667	0.604925	0.77215	0.35423	0.657591	0.340533	0.273494	0.75
PE_33:4_[M-H]1-	696.461	12.2148	11.6332	4.10171	4.00397	36.0876	9.64633	8.50546	5.04273	21.7822	0.11536	3.99479	12.5439	2.82225	1.75207	1.0194	4.11802	12.7678	7.01494	1.81238	1.50676	1
PE_34:0_[M-H]1-	718.539	0.04311	0.0518767	0.0377964	0.0374765	0	0.119355	0	0.0624578	0	0.115179	0.0478876	0	0	0.0614114	0	0	0.0895755	0.0847089	0.0391006	0.0275746	0.5625
PE_34:2_[M-H]1-	714.508	0.0759081	0.102457	0.307809	0.0968994	0.24255	0	0	0	0.0659646	0.0726567	0.226093	0	0.248205	0.499722	0.182662	0.245523	0.262419	0.325744	0.346837	0.351358	0.75
PE_36:1_[M-H]1- & CL(74:02)_[M]2-	744.555	1.20555	1.87731	0.518454	0.339792	0	0.148257	0	1.40063	5.62483	0.584036	1.46943	0.41726	0.209195	0.359676	0.449954	0.542081	0.319223	1.24883	0.276095	0.74258	0.875
PE_36:2_[M-H]1-	742.539	22.1252	13.164	41.8616	15.339	8.27246	21.9595	44.4116	15.2538	26.4323	24.9372	32.2634	3.47126	40.0817	55.705	34.2845	43.7877	14.5777	47.0611	65.4584	33.9369	1
PE_36:4_[M-H]1-	738.508	17.697	9.72415	9.0149	1.34098	27.3726	25.3557	14.9103	5.64603	8.65747	13.4383	13.1363	33.0594	7.30086	9.12052	9.7999	10.3267	11.0718	7.46541	8.81162	8.22234	1
PE_36:5_[M-H]1-	736.492	0.0227386	0.039911	0.0294203	0.0248464	0	0	0	0.0347037	0.0333068	0	0.113899	0	0	0.0187349	0	0.0290637	0.0579549	0.0396993	0.0217873	0.0681225	0.5625
PE_38:1_[M-H]1-	772.586	0.102696	0.196265	0.0358	0.0389809	0	0	0	0.0729332	0.0282847	0.570461	0.14989	0	0	0.039434	0	0.0716785	0.1094	0	0.0383273	0.0275605	0.5625
PE_38:2_[M-H]1- & CL(78:04)_[M]2-	770.571	30.5093	21.3922	23.5721	8.78929	24.6855	43.4983	54.6201	12.242	16.0065	65.802	19.025	8.19492	20.8179	28.8034	21.9538	20.1496	7.85694	21.6354	37.9474	29.4125	1
PE_38:4_[M-H]1-	766.539	11.4844	6.71527	8.15926	4.45283	14.2698	11.9534	5.39006	25.608	4.28965	7.79348	12.9592	9.61167	7.73125	5.69679	17.6524	5.24188	7.45168	4.70634	5.12727	11.6665	1
PE_38:5_[M-H]1- & CL(78:10)_[M]2-	764.524	144.153	77.3469	154.041	35.3691	127.36	210.417	137.838	162.963	84.2892	259.008	166.901	4.44495	144.674	175.33	168.872	155.496	97.5497	108.635	194.478	187.292	1
PE_38:6_[M-H]1-	762.508	5.81467	4.74692	13.4534	4.16851	0.235514	1.17101	9.3092	3.98939	10.9796	6.64592	12.5184	1.66836	12.5361	16.0407	11.3528	17.187	4.98394	12.0446	16.2874	17.195	1
PE_40:3_[M-H]1-	796.586	0.711825	0.464692	0.408359	0.14897	1.58428	0.253885	0.15383	0.963176	0.900096	0.354851	0.768914	0.715565	0.549655	0.49446	0.563318	0.478334	0.349117	0.438514	0.24708	0.146392	1
PE_40:4_[M-H]1-	794.571	0.218632	0.360195	0.112927	0.0896416	0	0	0	0.447845	0.0728061	0.0149186	0.18948	1.02401	0.11039	0.0420081	0.315444	0.0947001	0.137076	0.113863	0.0400925	0.049846	0.8125
PE_40:6_[M-H]1-	790.539	1.28828	1.26026	0.245227	0.0679539	1.62867	0.689362	2.5743	0.774661	0.797153	0.0293881	0.154834	3.65785	0.246793	0.135791	0.313242	0.278822	0.325134	0.283804	0.174617	0.203614	1
PE_44:1_[M-H]1-	856.68	0.826542	1.11733	0.633715	0.399915	0.70824	0	0	1.78473	0.422369	0.0256922	0.494159	3.17715	1.38278	0.292148	0.761137	0.416686	0.764313	0.926908	0.276185	0.249564	0.875
PE_44:10_[M-H]1-	838.539	0.15057	0.204691	0.0142708	0.020181	0.455973	0	0.169524	0	0.0712722	0	0.0258538	0.481933	0	0.0285605	0.0424555	0	0	0.0431506	0	0	0.5
PE-O_34:3_[M-H]1-	698.513	7.0097	6.64604	13.6655	4.96512	0.429552	6.38898	1.44816	9.24094	14.4954	5.95982	18.1148	0	17.2208	11.2636	9.8317	13.0393	23.9845	13.4947	8.10548	12.384	0.9375
PE-O_36:2_[M-H]1-	728.56	0.588018	1.2358	0.255875	0.471876	0	0	0.21976	3.59458	0.0308358	0	0.187231	0.671736	0	0.0234654	1.25216	0	0.0566871	0	0	0.714691	0.5625
PE-O_36:3_[M-H]1-	726.544	0.123292	0.158153	0.0409762	0.0300259	0.286389	0.136965	0	0.0271921	0.0395854	0.024428	0.0337413	0.438035	0.0984217	0.0322374	0.0466895	0.0206777	0.0622224	0.0461717	0.0201167	0.00127279	0.9375
PE-O_36:5_[M-H]1-	722.513	0.0227386	0.039911	0.0294118	0.0248429	0	0	0	0.0347037	0.0333068	0	0.113899	0	0	0.0212678	0	0.0290637	0.0579549	0.0396993	0.0191862	0.0681225	0.5625
PE-O_38:2_[M-H]1-	756.591	0.416031	0.754891	0.0521971	0.0333682	0.187297	0.121496	0.390361	0.103519	0.0548092	0.0246507	0.182528	2.26358	0	0.0819061	0.113923	0.0504006	0.0468066	0.040718	0.0411251	0.042698	0.9375
PE-O_38:4_[M-H]1-	752.56	0.0260661	0.0444352	0.0164067	0.016845	0	0	0	0.0643456	0.120683	0	0.0235002	0	0.0215808	0.0162084	0.00138316	0.0155897	0.0492198	0	0.0272714	0	0.5625
PE-O_38:5_[M-H]1-	750.544	0.684248	1.0839	1.05971	0.774805	0	0.142602	0	1.1814	3.10217	0.0874678	0.960344	0	0.53797	0.784009	0.494246	0.852718	2.28927	2.31028	0.631175	0.577988	0.8125
PE-O_38:6_[M-H]1-	748.529	0.499212	0.707578	0.840067	0.494283	0	0	0	1.07333	1.71559	0.0204335	1.18434	0	0.622752	0.871354	0.154119	1.28462	1.4031	1.42111	0.684768	0.278712	0.75
PE-P_39:1_[M-H]1-	770.607	0.112006	0.140425	0.235437	0.294504	0.240427	0	0.393044	0	0.0792555	0.130543	0.0527782	0	0	0.53575	0	0.591945	0	0.0648505	0.637223	0.0537274	0.625
PE-P_40:6_[M-H]1-	774.544	0.078454	0.153628	0.068949	0.064521	0	0	0	0.0717192	0.107156	9.50661e-05	0.00390324	0.444758	0.177606	0.0230732	0.125553	0.00532849	0.119431	0.0668506	0.0178501	0.0158997	0.8125
PE-P_40:7_[M-H]1-	772.529	0.0833268	0.109709	0.0920521	0.0989517	0	0.220467	0	0	0.0353352	0.258137	0.152676	0	0	0.270859	0.103816	0.196136	0.0843305	0.0812761	0	0	0.5625
PG(34:0) & TG(42:5)+Cl-37	749.533	0.857921	0.787218	1.27813	0.632448	0.219604	1.16606	0.30883	0.237871	1.04068	1.85568	2.03464	0	0.690377	1.42756	0.472247	1.74402	1.41156	2.44045	1.19685	0.841964	0.9375
PG(34:1) & TG(42:6)+Cl-37	747.518	0.159992	0.221968	0.667225	0.48193	0	0.202608	0	0.0783671	0.0818343	0.264629	0.652496	0	0.246057	1.27037	0.299589	0.623285	0.151696	0.752808	1.47499	0.51901	0.8125
PG(34:2)	745.502	0.082104	0.116586	0.0235671	0.0283323	0.291879	0	0.240072	0.0659302	0.0384706	0.0204802	0	0	0	0	0	0.0229377	0.0702591	0.0529133	0.0424266	0	0.5625
PG(36:0) & TG(44:5)+Cl-37	777.565	39.6668	18.3369	47.6976	7.52239	27.2433	44.6105	37.3509	52.5265	50.1221	44.1078	59.9598	1.4132	43.5937	44.9794	49.3733	50.6792	63.1578	47.8742	37.0642	44.8591	1
PG(36:1) & TG(44:6)+Cl-37	775.549	13.7555	14.8143	26.3876	18.0061	3.73869	18.8242	0.813432	19.7391	44.4361	5.55025	16.9098	0.0321508	31.0526	13.8801	17.9665	20.8764	65.1334	36.8998	13.2079	12.084	1
PG(36:2)	773.533	0.314294	0.401998	0.345041	0.269633	1.26139	0.115388	0.441013	0.179408	0.196255	0.147201	0.173692	0	0.201484	0.852686	0.115114	0.228263	0.144825	0.221379	0.673998	0.322578	0.9375
PG(36:3)	771.518	11.4987	7.90864	26.286	9.15774	4.82148	13.2017	8.71124	14.2776	16.9475	7.57808	25.9504	0.501692	32.762	23.1928	18.4767	29.5529	43.4928	28.0104	15.5393	19.2612	1
PG(42:2) & TG(50:7)+Cl-37	857.627	7.3974	7.28255	11.3404	4.80384	0.236144	15.5836	0	6.75291	16.9436	5.35295	14.31	0	14.1036	7.75106	8.04614	9.86544	21.0459	13.8078	6.30893	9.79399	0.875
PG(44:9)	871.549	0.0687965	0.0850538	0.119763	0.0901571	0.240355	0.142681	0	0.0294826	0.0702376	0	0.067616	0	0.0256309	0.20924	0.0342569	0.183974	0.0373411	0.168745	0.243375	0.055542	0.8125
PG-O_35:0_[M-H]1-	749.57	2.38714	3.71899	1.79608	1.13185	0.219417	0.762612	0.262195	3.92839	11.0249	0.939992	1.95957	0	0.99998	1.44324	2.41297	1.51684	4.21193	1.61211	0.425621	1.74596	0.9375
PG-O_39:0_[M-H]1-	805.633	0.120335	0.138578	0.0908197	0.0598184	0	0.378728	0	0.0346014	0.198621	0.223755	0.126973	0	0.0998562	0.082724	0.114745	0.0648201	0.212968	0.0794491	0.0719955	0	0.75
PG-O_41:0_[M-H]1-	833.664	0.287301	0.333106	0.0452235	0.0459061	0	0.449408	0.177946	0.0678449	0.655634	0.0159178	0.0567384	0.874923	0	0.0541257	0.039599	0.0264625	0.145834	0.0423224	0	0.0534449	0.8125
PI(31:2)	791.471	1.41228	1.31988	2.36101	0.563168	0.702823	0	0.399139	3.50326	1.67551	1.12989	3.28248	0.605132	1.66003	2.44718	3.14123	3.09329	1.94027	2.65211	2.07606	1.87791	0.9375
PI(32:0) & PA(45:10)	809.518	0.546567	0.825093	0.162231	0.148215	0.233256	0.161746	0.325464	0	0.0334086	0.651769	0.448626	2.51826	0.146496	0.212813	0.049646	0.436946	0	0	0.258063	0.193885	0.8125
PI(32:1)	807.502	0.619877	0.899138	0.00582622	0.0110771	1.63137	0.742101	0.146193	0.0648245	0.0304857	0	0	2.34405	0	0.0186013	0	0	0	0	0.0280084	0	0.5
PI(33:3)	817.487	0.808328	1.89849	0.641435	1.02112	0.000373463	0.148224	0	5.4821	0.281182	0	0.550162	0.00458453	0.112325	0.250605	2.8262	0.168629	0.159984	0.0415568	0	1.57218	0.8125
PI(34:0) & PA(47:10)	837.549	8.5739	4.50461	9.76104	1.46316	9.46572	13.1535	13.853	5.2063	7.13263	8.88761	10.8925	0	9.92396	9.86794	8.46634	11.5853	8.73741	12.0713	9.54957	7.88649	0.9375
PI(34:1)	835.534	0.0425965	0.0452117	0.0639539	0.0313286	0	0.124453	0	0.0769855	0.071045	0.0302637	0.0380255	0	0.0587081	0.106768	0.0535351	0.049986	0.117166	0.0396457	0.0570199	0.0288021	0.8125
PI(34:2)	833.518	0.0477675	0.05895	0.0414865	0.0407344	0	0.0907622	0	0	0.0356387	0.141479	0.11426	0	0.0534647	0.0363572	0	0	0.051774	0.128331	0.0391843	0.022781	0.625
PI(34:3)	831.502	0.134667	0.213376	0.10318	0.0525096	0.177111	0.122218	0	0	0.0328688	0.0341534	0.070464	0.640524	0.165559	0.15828	0.0978609	0.107291	0.00280253	0.0617442	0.105715	0.126188	0.875
PI(35:0) & PA(48:10)	851.565	13.6949	16.3668	0.253817	0.070035	27.9959	18.5533	18.2867	0.198272	0.321457	0.198085	0.269266	43.7362	0.288604	0.387218	0.22399	0.308022	0.221153	0.203792	0.1681	0.229654	1
PI(36:0) & PA(49:10) & TGox(50:10)+Cl-35	865.581	5.54317	4.1057	11.8275	3.44717	0.68911	5.65337	3.26234	7.73151	11.9162	5.81168	9.22948	0.0516898	12.4357	11.6212	8.07462	9.74964	19.0817	12.1486	8.59361	12.915	1
PI(36:1)	863.565	0.119166	0.124985	0.151358	0.0852149	0	0	0.122462	0.2482	0.279297	0.0460214	0.257351	0	0.209899	0.14898	0.0589863	0.0500426	0.199344	0.306075	0.107888	0.129649	0.8125
PI(36:4)	857.518	2.58552	3.33123	0.415243	0.317099	3.46778	1.76937	4.08834	0.630765	0.288454	0.153921	0.3528	9.93271	0.793261	0.157738	0.163473	0.228386	0.879331	0.706398	0.178503	0.214854	1
PI(36:5)	855.502	0.383573	0.641695	0.0774104	0.124057	1.3227	0	0.177411	0	0	1.50825	0.060232	0	0	0.121396	0	0.048323	0	0.040912	0.367767	0.0408856	0.5625
PI(37:0) & PA(50:10)	879.596	0.167742	0.22759	0.0589274	0.0697019	0	0.110389	0.555044	0.138651	0	0.0227667	0.0177302	0.497355	0.0321834	0.0392696	0.199688	0.0202205	0.133518	0.026102	0.0204379	0	0.8125
PI(37:4)	871.534	0.909403	1.71243	0.109509	0.0984513	0.483556	0.182107	0.478124	0	0.0301244	0.953021	0.0755681	5.07272	0.0705926	0.236059	0	0.18345	0	0.0406602	0.2365	0.108809	0.8125
PI(37:5)	869.518	0.16473	0.433498	0.0216313	0.0267263	0	0	0	0.0352919	0.0304801	0.0150859	0	1.23698	0.0655095	0.0195325	0.0340636	0	0.0539448	0	0	0	0.5
PI(38:2)	889.581	0.130013	0.196193	0.0312394	0.0218112	0	0	0.355624	0.107953	0.0638283	0.000377607	0	0.51232	0.0491158	0.0131479	0	0.02569	0.0647007	0.051416	0.0253118	0.0205329	0.75
PI(38:3)	887.565	1.70165	1.67013	2.44585	1.56164	0.741689	0.253787	1.24339	0.0897219	3.17345	0.32197	3.97035	3.81885	1.08648	3.95755	1.31831	3.8185	0	2.7943	4.35267	2.23901	0.9375
PI(38:4)	885.549	19.4318	18.7221	9.44782	2.94217	11.9489	15.779	12.8202	5.51918	4.71533	29.2348	13.578	61.8589	6.56327	9.88005	9.8035	11.4428	5.92312	6.3929	14.1858	11.3912	1
PI(38:5)	883.534	7.14303	3.44709	7.81407	1.0008	4.46312	10.6928	7.75548	5.67393	7.98439	10.2813	9.74727	0.545912	7.16014	7.91584	6.44596	7.80852	9.60966	8.84481	7.4329	7.29477	1
PI(38:6)	881.518	0.258056	0.382688	0.0483906	0.0521723	0.40814	0.105817	0.254047	0.0870331	0.0409105	0	0.025843	1.14266	0	0	0.0454305	0.054541	0.116132	0.133664	0	0.0373578	0.75
PI(39:2)	903.596	0.0952557	0.164837	0.0897097	0.0775892	0	0	0	0.0342335	0.0303241	0.442154	0.255334	0	0.0466677	0.151313	0	0.2276	0	0.0912563	0.124418	0.0764233	0.625
PI(40:6)	909.549	0.0286732	0.0739603	0.0585332	0.04565	0.211024	0	0	0	0	0.0183622	0	0	0.0636003	0.0365478	0.12441	0.0220568	0.04964	0.127197	0	0.044814	0.5625
PI(41:2)	931.628	4.51267	5.58225	4.45097	3.27781	0.958407	0.447268	2.1372	17.0779	5.85044	0.0371087	3.48076	6.11228	4.0658	2.21858	10.9863	2.07514	6.50841	3.52314	0.559925	5.67045	1
PI(41:6)	923.565	0.980941	2.30755	1.72686	2.32348	0.0111515	0	0.092476	0.404909	6.66017	0.0149409	0.663877	0	1.68129	0.884194	0.317861	1.17861	7.24064	1.99187	0.354899	0.16555	0.875
PI(48:5)	1023.69	5.1551	11.6483	5.68216	8.13807	0	0	0.428509	33.4971	0.0605423	0	6.25635	0.998309	4.56175	2.06258	23.753	0.563306	2.62473	0.596583	0.11277	11.1826	0.8125
PI-O_31:1_[M-H]1-	779.508	0.825773	0.730484	0.336277	0.145595	0.275543	0.324724	0.708237	0.613237	0.195087	1.27746	0.798691	2.4132	0.0523575	0.428205	0.464281	0.392184	0.326282	0.204569	0.3365	0.485835	1
PI-O_36:1_[M-H]1-	849.586	0.12258	0.183316	0.0512618	0.026371	0	0.0644495	0	0.00120825	0.380185	0	0.0888731	0.445921	0.0908198	0.0540541	0.0513523	0.047331	0.0752186	0	0.0428801	0.0484382	0.75
PI-O_38:6_[M-H]1-	867.539	1.47369	2.08134	0.975677	1.19651	0.641525	0.262817	0.469133	6.22428	2.64917	0.012249	0.583217	0.947151	0.277225	0.204394	3.50524	0.237555	1.32057	0.38378	0.0656365	1.81102	1
PI-O_40:4_[M-H]1-	899.602	0.304632	0.320217	0.237386	0.153847	0.931119	0	0.339069	0.604019	0.158924	0.144716	0.259211	0	0.362925	0.0762682	0.116901	0.158869	0.427205	0.462882	0.152924	0.141118	0.875
PI-O_40:6_[M-H]1-	895.571	0.135955	0.192851	0.10508	0.0754268	0	0.190498	0	0	0.0279051	0.0111279	0.391339	0.466768	0.049791	0.224172	0	0.139585	0.110286	0.0471869	0.083788	0.185827	0.75
SM_33:1_[M+OAC]1-	747.566	2.01062	2.66671	2.39356	1.72549	1.40006	0.472446	0.654807	8.40325	1.10859	0.305675	2.40703	1.33309	2.75916	1.68527	6.23251	2.09458	1.68722	1.21359	0.591698	2.88448	1
SM_34:1_[M+OAC]1-	761.581	1.05753	1.14178	0.0690184	0.031027	2.59735	1.43875	2.16206	0.0433	0.0271885	0.0251812	0.0267881	2.13959	0.0527146	0.0519594	0.105719	0.110651	0.0870586	0.0736247	0.0198985	0.0505203	1
SM_34:2_[M+OAC]1-	759.566	0.155774	0.132375	0.189547	0.158735	0.23777	0.296821	0	0.307149	0.161706	0.0160246	0.226719	0	0.493548	0.0269036	0.0904791	0.120004	0.245456	0.340353	0.120862	0.0787702	0.875
SM_35:1_[M+OAC]1-	775.597	0.0477083	0.0588582	0.0469893	0.0246176	0	0	0.16623	0.078688	0.0848631	0.0193547	0.0325307	0	0.0504739	0.0132274	0.0946947	0.044239	0.0576838	0.055414	0.0351081	0.0250733	0.8125
SM_36:1_[M+OAC]1-	789.613	8.45307	4.72682	8.37627	1.69937	8.8049	11.2037	5.61619	6.98094	7.31769	10.3658	16.8363	0.49894	9.26745	6.96798	6.93942	9.27711	11.4556	9.27272	6.96453	6.86537	1
SM_37:1_[M+OAC]1-	803.628	0.279673	0.397505	0.712298	0.573998	0	0	0	0.983021	0.59064	0.018528	0.645196	0	1.23176	0.243736	0.600944	0.378342	1.51395	1.38194	0.0687367	0.278979	0.75
SM_38:1_[M+OAC]1-	817.644	9.84691	7.87788	13.3843	10.4088	14.6557	5.22729	3.01611	12.4894	25.6628	0.80518	8.99442	7.92434	13.7352	5.49545	6.73349	12.9431	33.4023	24.1832	6.57134	4.0105	1
SM_39:1_[M+OAC]1-	831.66	0.286222	0.366262	0.218026	0.18994	0.801387	0.0912065	0.341903	0	0.0567021	0	0.096058	0.902518	0.240616	0.466281	0	0.482076	0.17088	0.0871878	0.297169	0	0.75
SM_40:1_[M+OAC]1-	845.675	1.66005	2.07631	0.0242756	0.0233632	4.41583	1.02904	2.8844	0.0222027	1.02319e-05	0.0825863	0.0154204	4.83092	0.0136679	0.00192498	0.0763949	0.0139078	0.0345457	0.0172406	0.00938527	0.027138	1
SM_41:0_[M+OAC]1-	859.691	0.00953346	0.0205746	0.0273765	0.0319311	0	0.0583904	0	0.00115872	0.0167186	0	0	0	0	0.0647836	0	0.0545822	0	0.00121371	0.072784	0.025649	0.5
SM_41:1_[M+OAC]1-	857.675	1.12606	1.37971	3.72622	0.919012	0	0.759387	0.246223	1.3438	1.32866	1.07552	4.25489	0	3.86572	3.97744	2.75628	4.7381	3.21875	4.59527	4.45527	2.20289	0.875
SM_42:1_[M+OAC]1-	873.707	4.5962	4.47394	0.754015	0.346707	7.55779	6.90102	5.9495	0.257769	1.36237	0.517307	1.38376	12.8401	0.66459	0.962862	0.1921	0.920699	1.22474	1.06376	0.474957	0.528414	1
SM_42:2_[M+OAC]1-	871.691	0.81842	0.966881	2.06335	0.889234	0	0.126334	0	0.245619	1.96413	1.15877	2.51791	0.534603	2.52061	2.11696	0.583448	2.20381	1.28329	3.60975	2.33065	1.85827	0.875
SM_43_1_[M+OAC]1-	887.722	0.0795335	0.0849287	0.293862	0.281245	0.21972	0	0.10074	0.149002	0.0254615	0.000563889	0.14078	0	0.155596	0.852686	0.0323704	0.179624	0.0995768	0.194648	0.594767	0.241628	0.875
SM_44:1_[M+OAC]1-	901.738	1.58279	1.95866	6.95496	1.89031	0	0.126736	0.293413	2.99441	3.7384	0.671998	4.83739	0	8.71698	6.8773	4.61011	7.51786	9.59603	8.17672	5.5873	4.55736	0.875

## Sheet: Mouse,HEA,Sig,-veFA,Whole
						Mouse	Mouse	Mouse	Mouse	Mouse	Mouse	Mouse	Mouse	Mouse	Mouse	Mouse	Mouse	Mouse	Mouse	Mouse	Mouse	Mouse
						HEA	HEA	HEA	HEA	HEA	HEA	HEA	HEA	HEA	HEA	HEA	HEA	HEA	HEA	HEA	HEA	HEA
						lean	lean	lean	lean	lean	lean	lean	lean	obese	obese	obese	obese	obese	obese	obese	obese	obese
		Lean		Obese		Whole	Whole	Whole	Whole	Whole	Whole	Whole	Whole	Whole	Whole	Whole	Whole	Whole	Whole	Whole	Whole	Whole
Variable	m/z	Mean	St Dev	Mean	St Dev	18C36	18C37	18C41	18C42	NPC1	NPC2	NPC3	RC59	18F50	18F52	18F54	18F55	18F57	NPF1	NPF2	NPF4	NPF5	Vals (%)
FA(10:0)	171.139	37.1081	11.2878	15.3496	5.58734	53.2911	39.1427	37.7399	32.9314	35.8036	43.3397	13.6075	41.0089	9.32195	21.9647	8.15291	8.6348	21.2899	17.9187	13.027	19.0254	18.8108	0
FA(11:0)	185.155	7.07113	1.86508	2.8206	0.859307	10.5111	6.96028	8.13912	5.74649	6.03202	7.77757	4.23896	7.16348	1.96434	3.75765	1.55907	1.94854	3.64032	3.38895	2.31435	3.34583	3.46633	0
FA(12:0)	199.17	27.7797	7.55555	12.6507	2.88092	42.4132	28.6138	31.7428	23.2658	21.5534	30.5873	17.7917	26.2696	8.73155	15.2959	8.55023	9.38924	13.8577	14.0911	14.7971	15.3036	13.8393	0
FA(12:1)	197.155	0.748948	0.427985	0.447664	0.255725	1.28578	0.691544	0.250294	0.828721	0.899479	1.07897	0	0.956798	0.497164	0.560392	0	0.196266	0.691937	0.608392	0.172125	0.650796	0.651904	0.117647
FA(13:0)	213.186	5.74118	2.71857	2.56368	0.594563	10.4326	5.93068	6.02216	5.39732	4.45465	7.04179	0.635316	6.01494	2.10135	2.80506	1.57869	1.81903	3.13099	3.07564	2.51084	3.11941	2.93211	0
FA(14:0)	227.202	23.7758	6.29822	14.4114	2.6067	37.526	20.8704	28.0341	20.9878	18.0675	23.6172	19.8979	21.2052	12.7892	15.2711	10.3422	11.1334	17.5585	16.4418	13.4566	15.5828	17.1269	0
FA(14:1)	225.186	0.59462	0.43249	0.42955	0.271089	1.08421	0.381209	0.0985686	1.18955	0.57412	0.858307	0	0.570994	0.616852	0.404511	0	0.162902	0.733078	0.492347	0.134651	0.718223	0.603384	0.117647
FA(15:0)	241.217	13.7614	3.87037	6.35225	0.934217	22.2453	11.7683	15.7535	11.5139	9.60657	13.8601	12.3231	13.0207	6.29628	5.90418	5.00219	5.01015	7.58092	6.54113	6.60097	7.55127	6.68315	0
FA(16:0)	255.233	486.055	33.2326	542.668	17.0775	449.115	500.298	441.136	477.988	512.753	485.667	543.519	477.962	541.032	540.406	545.988	548.767	558.996	556.855	537.493	501.681	552.795	0
FA(16:1)	253.217	4.4559	2.37789	3.86192	1.72469	5.25153	2.67819	6.21986	9.12743	3.69421	3.74675	1.50568	3.42357	5.07931	2.64999	2.5797	3.57289	5.75003	3.54549	0.981004	6.52835	4.07049	0
FA(16:2)	251.202	0.305491	0.200411	0.388255	0.275534	0.311338	0.315427	0	0.419243	0.517729	0.431523	0	0.448672	0.625936	0.398794	0	0.125377	0.667395	0.614281	0	0.459656	0.602855	0.235294
FA(16:3)	249.186	1.75669	1.60131	0.798604	0.234701	5.41335	1.02554	1.44765	1.09327	1.2356	2.14012	0	1.69797	1.01485	0.669069	0.526445	0.605352	1.11461	0.923175	0.473531	1.00101	0.859386	0.0588235
FA(17:0)	269.249	3.84333	1.03619	2.69519	0.324431	5.81325	4.00569	3.37421	3.61863	3.34366	3.87569	2.21408	4.50142	3.45506	2.45283	2.55426	2.68465	2.76864	2.69621	2.32588	2.80386	2.51535	0
FA(18:0)	283.264	325.091	24.4818	344.718	27.8986	287.629	335.942	293.623	314.331	344.732	326.221	352.743	345.503	333.838	356.773	371.408	361.343	306.151	317.398	386.275	354.765	314.509	0
FA(18:1)	281.249	33.7348	28.2203	25.3948	9.00763	28.8812	19.4997	99.7101	44.4885	16.1777	22.4593	15.4716	23.1901	32.0707	15.1921	20.9022	23.0099	28.5276	26.1969	11.2757	40.8278	30.5505	0
FA(18:2)	279.233	15.978	5.21301	12.7827	4.05455	24.7187	12.2271	18.8808	21.3493	10.0453	15.039	11.0533	14.511	14.641	7.41699	12.676	10.8007	16.3307	15.9998	5.63237	14.4732	17.0732	0
FA(18:3)	277.217	2.93431	1.16836	2.52133	1.01181	4.76415	2.80689	3.11365	3.24118	2.17834	3.54549	0.681373	3.14341	3.26333	1.59184	2.75215	2.31398	3.19499	3.37296	0.488298	2.10179	3.61268	0
FA(18:4)	275.202	0.0956382	0.0859651	0.150874	0.0994887	0	0.0589438	0.23794	0.106889	0.150943	0.170282	0	0.0401079	0.229522	0.152733	0	0.0930386	0.229555	0.209428	0	0.174644	0.268942	0.235294
FA(19:0)	297.28	0.727497	0.461935	0.604344	0.309747	1.5365	0.665701	0.248217	0.844255	0.760825	0.965285	0	0.799199	1.04933	0.607543	0.282873	0.517399	0.743608	0.815276	0	0.654439	0.768624	0.117647
FA(19:1)	295.264	0.333995	0.169197	0.374936	0.239453	0.567886	0.368978	0.225515	0.430561	0.429399	0.360501	0	0.289119	0.787653	0.326557	0.101775	0.28101	0.528056	0.501914	0	0.329711	0.517744	0.117647
FA(20:0)	311.296	2.78785	0.85769	2.74601	0.707006	3.11761	3.33285	2.68878	2.71203	3.16282	3.2063	0.757189	3.32527	3.70278	2.65437	3.46153	3.3512	1.97818	2.72975	1.51454	2.85581	2.46596	0
FA(20:1)	309.28	0.453763	0.517162	0.448586	0.422457	0.288696	0.228983	0.136986	1.65808	0.321097	0.407964	0	0.588297	1.47739	0.33269	0.108723	0.259642	0.448796	0.502931	0	0.438483	0.468624	0.117647
FA(20:2)	307.264	0.182716	0.16698	0.283763	0.333783	0.361664	0.0369664	0	0.441803	0.268527	0.193287	0	0.159478	1.12024	0.144369	0.100886	0.0467556	0.299242	0.27245	0	0.256113	0.313818	0.176471
FA(20:3)	305.249	0.568837	0.414794	0.490531	0.361395	0.362878	0.312061	0.417547	1.40748	0.622633	0.689894	0	0.738198	1.02302	0.395749	0	0.202561	0.598824	0.764407	0	0.731725	0.698494	0.176471
FA(20:4)	303.233	0.938497	2.02588	0.319432	0.461021	0	0.13557	0	5.92039	0.215604	0.102034	0.621016	0.513355	0.620761	0.10129	0	0.0297441	0.181295	0.188672	0	1.43198	0.321152	0.235294
FA(20:5)	301.217	1.32625	0.601072	1.26721	0.710517	2.18563	1.186	0.573428	2.02001	1.12021	1.44562	0.538725	1.54041	2.72961	0.729505	0.643976	1.24924	1.2706	1.73626	0.282417	1.43722	1.32604	0
FA(21:0)	325.311	0.204216	0.182664	0.268576	0.182734	0.185419	0.034843	0	0.138509	0.205152	0.225684	0.599721	0.244398	0.619221	0.196158	0.173813	0.182228	0.350184	0.382991	0	0.133173	0.379413	0.117647
FA(22:0)	339.327	0.314876	0.213769	0.425458	0.340005	0.377329	0.264928	0	0.578386	0.380882	0.459653	0	0.45783	1.2196	0.283392	0.139644	0.465545	0.37385	0.500308	0	0.396992	0.449786	0.176471
FA(22:1)	337.311	0.0639216	0.0640631	0.223884	0.184613	0	0.0385733	0	0.126497	0.148392	0.0648781	0	0.133032	0.666924	0.125119	0.163341	0.15702	0.27053	0.302323	0.130983	0.0268726	0.171846	0.176471
FA(22:2)	335.296	0.0116605	0.0102747	0.0489292	0.0953397	0	0.0242424	0	0.0149518	0.0144321	0.0166016	0	0.0230557	0.299914	0.00900114	0	0.0227994	0.0505361	0.0171921	0	0.024194	0.0167259	0.294118
FA(22:3)	333.28	0.00229539	0.00649235	0.0691219	0.165697	0	0	0	0	0.0183631	0	0	0	0.50979	0.0180257	0	0.0172586	0.0352838	0.00442625	0	0.00934006	0.0279724	0.529412
FA(22:4)	331.264	0.146225	0.388478	0.0238039	0.0519524	0	0	0	1.10732	0.0232278	0.0196098	0	0.0196479	0.160821	0.0148915	0	0.0176126	0.00420677	0	0	0.0167032	0	0.470588
FA(22:5)	329.249	0.0892125	0.17649	0.00490189	0.00808725	0	0	0.0729627	0.0863787	0.0166665	0	0.517938	0.0197543	0.0106453	0	0	0	0.00515065	0	0	0.0241253	0.00419582	0.470588
FA(22:6)	327.233	0.434075	1.18101	0.0630676	0.110663	0	0	0	3.35561	0.0148219	0	0	0.102165	0.0923376	0.00935337	0	0	0	0	0.113603	0.334565	0.0177502	0.529412
FA(23:0)	353.342	0.130986	0.209497	0.214719	0.274993	0.0654691	0	0	0.166113	0.0867751	0.0494453	0.632763	0.0473262	0.889233	0.097339	0	0.135003	0.210571	0.284677	0	0.0432069	0.272437	0.235294
FA(24:0)	367.358	0.249742	0.30638	0.658742	0.859251	0.0963816	0.123799	0	0.949805	0.274386	0.256793	0	0.296775	2.82685	0.211411	0.251439	0.998275	0.276453	0.365217	0	0.56114	0.437894	0.176471
FA(24:1)	365.342	0.00379652	0.00704998	0.0601496	0.143027	0	0	0	0.0141887	0	0.0161835	0	0	0.44073	0.00546525	0	0.0204926	0.0224077	0.00935584	0	0.0240275	0.0188681	0.470588
FA(26:0)	395.389	0.173256	0.221647	0.292562	0.529737	0.0613129	0.0294224	0.113163	0.366859	0.0532782	0.0415208	0.649987	0.0705066	1.6829	0.0492431	0	0.268197	0.118364	0.16845	0	0.115559	0.230342	0.117647
FA(28:0)	423.42	0.0258482	0.0370297	0.106106	0.158963	0.106722	0	0	0.0359131	0.0422345	0.0219156	0	0	0.501199	0.0212455	0	0.167833	0.0194495	0.0837937	0	0.0405313	0.120898	0.352941

## Sheet: Mouse,HEA,EnzAct,+ve,Whole
							Mouse	Mouse	Mouse	Mouse	Mouse	Mouse	Mouse	Mouse	Mouse	Mouse	Mouse
		Relative enzyme activity					heart	heart	heart	heart	heart	heart	heart	heart	heart	heart	heart
			Lean	Obese	Lean	Obese	Lean	Lean	Lean	Lean	Lean	Obese	Obese	Obese	Obese	Obese	Obese
Variable	m/z	Type	Mean	Mean	Ratio	Ratio	18C36	18C37	18C41	NPC2	NPC3	18F57	18F52	NPF1	NPF2	NPF4	NPF5	Vals (%)
PC(34:02) / PE(37:02)	758.57	Elongase	184.081	124.674			271.609	112.767	205.383	159.823	170.825	141.858	89.8606	94.9379	166.17	166.539	88.6798	1
PC(36:04) / PE(39:04)	782.57	Elongase	107.37	75.0356	0.583277	0.601853	107.089	74.1204	79.8205	150.859	124.963	87.7394	48.5694	63.4949	88.3933	89.9783	72.0386	1
TG(50:02)_[M+NH4]1+	848.77	FADS2	13.0294	24.3815			0	42.2897	0	8.21697	14.6405	19.1699	25.1121	34.9163	17.9027	19.4078	29.7804	0.818182
TG(50:03)_[M+NH4]1+	846.755	FADS2	1.42979	5.70958	0.109735	0.234176	0	2.8929	0	0	4.25604	1.41655	6.79908	9.30069	2.23653	2.53434	11.9703	0.727273
TG(52:03)_[M+NH4]1+	874.786	FADS1	20.3682	30.1173			5.83298	58.0803	5.53769	14.8095	17.5803	24.6009	28.8446	43.5659	24.9113	31.2709	27.5103	1
TG(52:04)_[M+NH4]1+	872.77	FADS1	2.63044	6.30031	0.129145	0.209192	0	5.05123	0	4.46575	3.63524	3.35174	9.88211	10.3854	2.68923	4.33174	7.16161	0.818182
TG(54:03)_[M+NH4]1+	902.817	FADS1	18.8173	22.1227			16.1608	50.0527	11.6282	9.21509	7.02962	7.91806	26.7587	32.3363	18.5493	30.0035	17.1705	1
TG(54:04)_[M+NH4]1+	900.802	FADS1	3.68144	10.1948	0.195641	0.46083	0	12.4719	0	3.5528	2.38252	4.12952	14.0729	15.4108	9.6696	9.14143	8.74466	0.818182

## Sheet: Mouse,HEA,EnzAct,-ve,Whole
							Mouse	Mouse	Mouse	Mouse	Mouse	Mouse	Mouse	Mouse	Mouse	Mouse	Mouse	Mouse	Mouse	Mouse	Mouse	Mouse
		Relative enzyme activity					HEA	HEA	HEA	HEA	HEA	HEA	HEA	HEA	HEA	HEA	HEA	HEA	HEA	HEA	HEA	HEA
			Lean	Obese	Lean	Obese	lean	lean	lean	lean	lean	lean	lean	lean	obese	obese	obese	obese	obese	obese	obese	obese
Variable	m/z	Type	Mean	Mean	Ratio	Ratio	18C36	18C37	18C41	18C42	NPC1	NPC2	NPC3	RC59	18F57	18F52	18F54	18F55	NPF1	NPF2	NPF4	NPF5	Val
PC_34:2_[M+Cl]1-	792.532	Elongase	73.6154	24.2125			146.246	46.9327	68.9381	25.6299	88.9988	6.39151	23.2085	182.578	23.836	14.7316	16.3051	22.3533	60.4466	31.3125	11.4539	13.2607	1
PC_36:4_[M+Cl]1-	816.532	Elongase	1.27934	2.95068	0.0173787	0.121866	0.619999	0.53414	0.204774	0.913243	2.49267	1.57279	3.89708	0	4.442	2.82375	1.94566	3.87464	4.05081	3.26132	2.21484	0.992388	0.9375
PC_34:2_[M+OAC]1- & PS_38:1_[M-H]1-	816.576	Elongase	2.68976	5.58438			0.697498	2.39578	1.59804	1.663	4.35389	3.69541	7.11448	0	5.49404	5.2117	5.32714	8.1667	1.30172	5.43882	5.73016	8.00473	0.9375
PC_36:4_[M+OAC]1- & PS_40:3_[M-H]1-	840.576	Elongase	0.189095	0.0228388	0.0703019	0.00408976	0.223314	0.516845	0.144493	0	0.032525	0.0709568	0.0341647	0.490464	0	0	0	0.0493961	0.0471802	0.0425569	0	0.0435771	0.6875
PC_38:3_[M+OAC]1- & PS_42:2_[M-H]1-	870.623	FADS1	0.119	0.0527232			0	0	0.206249	0.0314991	0.0258068	0.636232	0.0522112	0	0	0.0780586	0.0459202	0.0941135	0	0.0816703	0.107041	0.0149821	0.6875
PC_38:4_[M+OAC]1- & PS_42:3_[M-H]1-	868.607	FADS1	0.428592	0.18135	3.60162	3.43967	0	0.144432	0	2.38643	0.632848	0	0.26503	0	0	0	0.767174	0.122997	0.0664407	0	0	0.494191	0.5
PC_36:2_[M+Cl]1-	820.563	FADS2	0.724149	0.179359			0.0169118	0	0.0203745	0.0807054	4.88086	0.19425	0.60009	0	0.159287	0.26341	0.0963868	0.293783	0.0704986	0.217351	0.120159	0.213997	0.875
PC_36:3_[M+Cl]1-	818.547	FADS2	0.193103	0.337632	0.266662	1.88244	0	0	0	0	0.0658611	1.47896	0	0	0.113327	0.990127	0.0990044	0.253718	0.0644569	0.155751	0.9243	0.100371	0.625
PC_36:2_[M+OAC]1- & PS_40:1_[M-H]1-	844.607	FADS2	0.210061	0.347746			0	0	0.305513	0.133063	0.862549	0	0.379366	0	0.242882	0.159696	0	0.264318	0.27545	1.69608	0.143545	0	0.625
PC_36:3_[M+OAC]1- & PS_40:2_[M-H]1-	842.592	FADS2	3.30174	4.20317	15.718	12.0869	2.42396	2.00856	2.99058	2.41994	3.4151	4.04907	7.05744	2.04927	4.30816	4.62015	3.48002	5.23893	3.37249	4.7704	4.72846	3.10676	1
