# Supplementary material for: A high-throughput platform for detailed lipidomic analysis of a range of mouse and human tissues
Source: Anal Bioanal Chem. 2020 Mar 7;412(12):2851–62. doi: 10.1007/s00216-020-02511-0 (PMC7196091; doi:10.1007/s00216-020-02511-0)
Supplement: Supplementary file 8 — (XLSX 86 kb) [file 216_2020_2511_MOESM8_ESM.xlsx]

## Sheet: Mouse,KID,Sig,+ve,Whole
						Mouse	Mouse	Mouse	Mouse	Mouse	Mouse
						Kidney	Kidney	Kidney	Kidney	Kidney	Kidney
		Lean		Obese		Lean	Lean	Lean	Obese	Obese	Obese
Variable	m/z	Mean	St Dev	Mean	St Dev	NPC3	NPC1	NPC2	NPF1	NPF2	NPF4	Vals (%)
CE(22:06)_[M+NH4]1+	714.618	1.4702	2.27792	2.45606	3.77126	4.09417	0	0.31643	0.569884	6.79828	0	0.666667
Cer(34:02)_[M+H]1+	536.504	0.53104	0.617286	4.47045	7.45656	0	1.20831	0.384807	0	13.0784	0.332949	0.666667
Cer(42:02)_[M+H-H2O]1+	630.618	0.213005	0.193426	0.0485119	0.0840251	0	0.377692	0.261323	0.145536	0	0	0.5
LPE(16:00)_[M+H]1+ / LPC(13:00)_[M+H]1+	454.293	0.370564	0.064471	2.71349	4.11026	0.42439	0.388189	0.299113	0.155764	7.45469	0.53002	1
LPE(22:06)_[M+H]1+	526.293	13.1227	17.2722	5.11927	2.98776	6.67744	0	32.6907	6.68996	6.99408	1.67378	0.833333
MG(20:03)	398.327	0.349165	0.406895	5.40566	7.44972	0.79601	0	0.251486	1.40079	14.0012	0.814981	0.833333
PA(28:01)_[M+Na]1+	613.384	1.32024	1.14478	1.21399	1.88578	0.142359	2.42877	1.3896	0.115203	0.135299	3.39147	1
PA(38:08)_[M+Na]1+	739.431	0.10001	0.173222	1.49092	1.54026	0	0	0.30003	0	3.07618	1.39658	0.5
PC(28:00)_[M+H]1+ / PE(31:00)_[M+H]1+ / PA(33:01)_[M+NH4]1+	678.507	15.265	26.424	0.00841138	0.0145689	0	0.0182447	45.7768	0	0	0.0252341	0.5
PC(32:00) / PE(35:00)	734.57	15.3999	13.7586	12.2813	9.63968	17.4467	28.0204	0.732582	9.29018	4.49177	23.062	1
PC(34:01) / PE(37:01)	760.586	172.673	40.4257	195.037	104.222	174.771	131.238	212.008	209.063	291.536	84.5127	1
PC(34:02) / PE(37:02)	758.57	164.21	139.013	136.881	46.9162	283.121	198.134	11.3747	187.942	95.6764	127.024	1
PC(34:03) / PE(37:03)	756.554	2.73034	3.93005	1.05527	1.57269	7.26626	0.582289	0.34247	2.86281	0	0.303007	0.833333
PC(36:03) / PE(39:03)	784.586	30.7981	3.15363	40.479	23.656	29.8572	34.3151	28.222	57.4287	50.555	13.4533	1
PC(36:04) / PE(39:04)	782.57	88.1806	82.8085	106.695	109.457	166.322	96.8358	1.38447	218.719	0	101.366	0.833333
PC(36:05) / PE(39:05)	780.554	4.1405	1.60051	7.09903	5.09294	4.45576	2.40582	5.55991	1.22369	10.2566	9.81677	1
PC(38:05) / PE(41:05)	808.586	13.5282	11.8362	24.4706	26.7734	21.9764	18.6082	0	53.0676	0	20.3442	0.666667
PC(38:06)_[M+H]1+ / PE(41:06)_[M+H]1+	806.569	80.2417	84.63	64.6781	56.0339	169.036	71.1837	0.505077	98.5507	0	95.4837	0.833333
PC(38:08)_[M+H]1+	802.538	0.407509	0.432089	0.105792	0.183237	0	0.86057	0.361957	0	0	0.317376	0.5
PC(40:07) / PE(43:07)	832.586	3.93966	3.49098	4.44018	5.96904	7.83688	2.8831	1.09901	11.2257	0	2.09485	0.833333
PC(42:05) / PE(45:05)	864.648	2.65895	4.60544	1.23821	2.01611	0	0	7.97685	0.150038	3.5646	0	0.5
PC(42:06) / PE(45:06)	862.633	42.5372	73.4082	7.95375	13.2077	0.31005	0	127.301	0.373607	23.2046	0.283034	0.833333
PC(44:10)_[M+H]1+	882.601	5.0266	8.43071	0.0372917	0.057866	0.00384917	14.7599	0.316075	0.00792226	0.103953	0	0.833333
PC(44:11)	880.586	0.205759	0.164985	0.106384	0.184263	0.269115	0.018487	0.329675	0	0	0.319153	0.666667
PC-O(32:00)	720.591	0.0664869	0.115159	1.73554	3.00507	0.199461	0	0	0.00113473	5.2055	0	0.5
PC-P(34:01) / PC-O(34:02)	744.591	0.600224	0.879446	0.246744	0.427373	0.190954	0	1.60972	0	0.740231	0	0.5
PC-P(42:06)_[M+H]1+	846.637	0.0971223	0.168221	4.1863	6.64051	0	0	0.291367	0.715958	11.8429	0	0.5
PE(32:06)	680.429	7.45817	10.2448	2.37937	4.12119	0	3.23507	19.1394	0	0	7.13811	0.5
PE(36:00)_[M+H]1+ / PC(33:00)_[M+H]1+ / PA(38:01)_[M+NH4]1+	748.585	0.811238	1.09988	1.80315	2.97286	0	0.370599	2.06311	0	5.23442	0.175015	0.666667
PE(36:03)_[M+H]1+ / PC(33:03)_[M+H]1+ / PA(38:04)_[M+NH4]1+	742.538	0.379488	0.388449	2.71669	4.16593	0.362146	0	0.776316	0.178184	7.52458	0.447299	0.833333
PE(38:03) / PC(35:03)	770.57	0.110039	0.131201	1.48256	2.16343	0.0748783	0	0.255238	0.00541507	3.96583	0.476434	0.833333
PE(40:06) / PC(37:06)	792.554	0.493589	0.517372	7.7944	12.469	0	0.448921	1.03185	0.108881	22.1812	1.09316	0.833333
PE(40:07)_[M+H]1+ / PC(37:07)_[M+H]1+ / PA(42:08)_[M+NH4]1+	790.538	2.73465	4.23382	2.34627	4.06385	0.118052	7.6193	0.466586	0	0	7.0388	0.666667
PE(42:08)_[M+H]1+ / PC(39:08)_[M+H]1+	816.554	0.610671	0.947913	1.29172	2.23733	0.129337	1.70268	0	0	0	3.87517	0.5
PE(42:11)_[M+H]1+ / PA(44:12)_[M+NH4]1+	810.507	0.286694	0.430836	0.0544077	0.0942369	0.0779397	0.782141	0	0.163223	0	0	0.5
PE(46:05) / PC(43:05)	878.664	21.8912	37.9166	1.79748	2.89838	0	0	65.6735	0	5.14109	0.251357	0.5
PE(48:05) / PC(45:05)	906.695	24.4115	42.282	1.75081	2.33201	0	0	73.2345	0.409815	4.44358	0.399043	0.666667
PE-O(36:03)_[M+H]1+ / PC-P(33:02)_[M+H]1+	728.559	0.0568027	0.054208	0.132574	0.173726	0.0624314	0.107977	0	0.0684821	0	0.329241	0.666667
PE-O(38:05)_[M+H]1+ / PC-P(35:04) / PC-O(35:05)	752.559	2.62317	2.66678	21.505	31.9475	5.33152	2.53799	0	0.855778	58.3032	5.35608	0.833333
PE-O(42:06)_[M+H]1+	806.606	4.75534	7.59384	8.31073	14.2331	0.752834	0	13.5132	0.186901	24.7453	0	0.666667
PE-P(38:06)_[M+H]1+	748.528	0.352097	0.424334	20.4625	34.6793	0.233052	0	0.823239	0.294861	60.5064	0.586364	0.833333
PG(34:01)_[M+H]1+	749.533	0	0	7.36639	12.2016	0	0	0	0.386744	21.4554	0.257007	0.5
PG(36:00)_[M+NH4]1+	796.606	0.161715	0.184286	0.000910921	0.00157776	0.122792	0	0.362354	0.00273276	0	0	0.5
PG(36:06)_[M+H]1+ / PG(34:03)_[M+Na]1+	767.486	8.49963	13.9518	1.89483	2.89748	0.520049	0.369332	24.6095	0.45423	5.23026	0	0.833333
PG(39:00)_[M+H]1+	821.627	0.105217	0.111851	2.92246	4.90589	0.0929591	0	0.222691	0.181057	8.58634	0	0.666667
PG(40:00)_[M+H]1+	835.642	0.792696	1.24903	1.19043	2.06189	0.133161	0.0116837	2.23324	0	3.5713	0	0.666667
PG(42:06)_[M+Na]1+	873.562	0.742707	0.968195	2.85144	4.71856	0	0.390396	1.83773	0	8.29795	0.256355	0.666667
PG-O(38:01)_[M+H]1+ / TG(46:05)_[M+Na]1+	791.616	0.190235	0.327587	0.0699879	0.121223	0	0.00220728	0.568497	0.209964	0	0	0.5
PG-P(40:06)_[M+Na]1+	829.535	1.02601	1.38545	0.10305	0.178488	0.147263	0.307647	2.62311	0	0	0.309151	0.666667
PI(32:03)_[M+NH4]1+	822.513	0.192152	0.166774	0.0549541	0.0951834	0	0.277195	0.299261	0.164862	0	0	0.5
PI(34:00)_[M+H]1+	839.564	5.09604	7.89872	0	0	0.124976	0.959174	14.204	0	0	0	0.5
PI(37:01)_[M+H]1+	879.596	0.452181	0.494268	0	0	0.0856219	1.01431	0.256611	0	0	0	0.5
PI(39:00)_[M+Na]1+	931.625	0.527879	0.726124	0.0351151	0.0608211	0	1.35597	0.22767	0.105345	0	0	0.5
PI(40:00)_[M+H]1+	923.658	5.07272	8.4782	1.86261	3.22614	0	0.357837	14.8603	0	5.58784	0	0.5
PI(41:01)_[M+NH4]1+	952.685	1.39696	2.41961	0.703281	1.03264	0	0	4.19089	0	1.88882	0.221019	0.5
PI(42:06)_[M+H]1+ / PI(40:03)_[M+Na]1+	939.596	3.4309	5.4875	0.193092	0.334446	0	0.532862	9.75985	0	0	0.579277	0.5
PS(28:00)_[M+Na]1+	702.432	0.243129	0.0712892	0	0	0.178569	0.319637	0.23118	0	0	0	0.5
PS(34:02)_[M+Na]1+	782.494	0.7894	0.804144	0.0574095	0.0994361	0.334019	0.316292	1.71789	0.172228	0	0	0.666667
PS(36:05)_[M+H]1+ / PG(36:07)_[M+NH4]1+	782.497	1.14417	1.4186	0.0361583	0.062628	0.334019	0.316292	2.7822	0.108475	0	0	0.666667
PS(44:00)_[M+H]1+ / PG(44:02)_[M+NH4]1+	904.7	0.754618	0.48162	7.33887	11.9788	0.21684	1.1462	0.900809	0.854656	21.162	0	0.833333
PS(44:02)_[M+Na]1+	922.651	10.8925	18.7654	3.54126	6.12871	0	0.116685	32.5608	0	10.6181	0.00569775	0.666667
SM(33:01)_[M+H]1+	689.559	3.43316	5.80677	0.198076	0.343078	0.161896	0	10.1376	0	0	0.594228	0.5
SM(34:01)_[M+H]1+	703.575	24.7069	21.151	24.03	21.6651	37.3381	36.494	0.288653	30.0203	0	42.0696	0.833333
SM(34:02)_[M+H]1+	701.559	1.07661	1.26459	0.359769	0.367016	2.53299	0.256742	0.440109	0.733625	0	0.345683	0.833333
SM(36:01)_[M+H]1+	731.606	0.811245	1.087	2.04588	1.7843	2.04631	0.387426	0	3.27976	0	2.85789	0.666667
SM(39:03)	769.622	0.36983	0.402281	0.138553	0.23998	0.311334	0	0.798157	0	0	0.415658	0.5
SM(40:01)_[M+H]1+	787.669	0.114676	0.198625	0.275159	0.377539	0	0.344029	0	0.119906	0	0.705571	0.5
SM(41:04)	795.638	0.288849	0.290864	0.00842952	0.0146004	0	0.28486	0.581688	0	0.0252886	0	0.5
SM(42:01)_[M+H]1+	815.7	0.315143	0.545843	0.276756	0.292558	0	0.945428	0	0.247368	0	0.582899	0.5
SM(42:02)_[M+H]1+	813.684	6.03961	5.90122	7.32229	8.25116	11.792	6.32687	0	16.2626	0	5.70428	0.666667
SM(42:03)_[M+H]1+	811.669	1.62714	2.6497	0.574599	0.995234	4.68464	0.196776	0	1.7238	0	0	0.5
SM(48:01)	899.794	0.493017	0.313927	0.254284	0.440432	0.850997	0.363405	0.264649	0	0	0.762851	0.666667
TG(35:01)	640.552	0.569768	0.711148	0.125113	0.216702	0	0.342544	1.36676	0.375338	0	0	0.5
TG(36:00)_[M+Na]1+	661.538	14.0167	20.533	0.140477	0.243314	0	4.46442	37.5856	0	0	0.421432	0.5
TG(36:00)_[M+NH4]1+	656.582	8.28609	11.5764	1.45707	1.26188	1.53945	21.6531	1.66571	2.17923	0	2.19199	0.833333
TG(38:01)_[M+NH4]1+	682.598	2.03533	1.87248	0.630975	0.841766	1.67883	4.06043	0.366718	1.58675	0	0.306172	0.833333
TG(42:00)_[M+NH4]1+	740.676	0.539797	0.934956	1.48858	2.35957	0	1.61939	0	0.256586	4.20915	0	0.5
TG(44:02)_[M+Na]1+	769.632	0.30811	0.429056	0.109733	0.190063	0.126174	0	0.798157	0	0	0.329199	0.5
TG(45:00)_[M+NH4]1+	782.723	0.193168	0.189506	0.126663	0.219387	0	0.200716	0.378787	0	0	0.37999	0.5
TG(46:04)_[M+NH4]1+	788.676	0.347523	0.372237	3.42799	5.13603	0	0.74033	0.302239	0	9.33311	0.95086	0.666667
TG(48:00)_[M+Na]1+	829.726	15.8613	26.5364	1.81188	1.90047	0	1.0874	46.4965	0	3.79002	1.64561	0.666667
TG(48:01)_[M+NH4]1+	822.755	3.97064	6.10044	11.1029	18.7469	0	10.9949	0.917032	0.561277	0	32.7475	0.666667
TG(48:02)_[M+NH4]1+	820.739	0.574747	0.661997	7.0023	12.1283	0.425669	1.29857	0	0	0	21.0069	0.5
TG(48:03)_[M+NH4]1+	818.723	0.0410296	0.0710654	0.253658	0.307547	0.123089	0	0	0.165246	0	0.595727	0.5
TG(48:05)_[M+NH4]1+	814.692	2.02175	2.2627	2.92023	3.29797	4.46587	1.59938	0	6.49714	0	2.26355	0.666667
TG(50:00)_[M+Na]1+	857.757	18.6064	30.285	0.269125	0.360994	0	2.2672	53.5519	0.128013	0	0.67936	0.666667
TG(50:01)_[M+NH4]1+	850.786	14.6997	23.1574	25.9007	23.694	1.27423	41.4395	1.38548	7.25802	17.8802	52.564	1
TG(50:02)_[M+NH4]1+	848.77	12.4115	19.9152	25.3402	36.3281	1.85179	35.3828	0	9.05959	0	66.9609	0.666667
TG(50:03)_[M+NH4]1+	846.755	2.33208	3.50775	10.9743	10.3577	0.303272	6.38248	0.310488	0.866863	10.4908	21.5653	1
TG(51:00)_[M+NH4]1+	866.817	0.360049	0.363473	1.86484	3.22999	0	0.353296	0.726852	0	5.59451	0	0.5
TG(51:04)_[M+NH4]1+	858.755	10.58	17.6503	0.191982	0.332523	0	0.784305	30.9558	0	0	0.575946	0.5
TG(52:01)_[M+NH4]1+	878.817	1.83898	2.30427	1.16878	1.75033	0.143373	4.46255	0.911018	0.325185	0	3.18114	0.833333
TG(52:02)_[M+NH4]1+	876.802	27.6876	39.3346	48.265	32.1721	7.04437	73.0464	2.97208	21.31	39.604	83.8811	1
TG(52:03)_[M+NH4]1+	874.786	18.0482	22.5986	36.1762	22.6309	7.46502	43.9963	2.68322	13.5703	36.1264	58.832	1
TG(52:04)_[M+NH4]1+	872.77	3.81807	5.01133	4.8282	7.95778	1.96145	9.49277	0	0.471593	0	14.013	0.666667
TG(52:05)_[M+NH4]1+	870.755	0.245692	0.425551	1.30537	2.01335	0	0	0.737075	0	3.62406	0.292049	0.5
TG(53:04)_[M+Na]1+	891.741	0.280897	0.248771	3.18765	5.42877	0	0.473399	0.369293	0.106999	9.45595	0	0.666667
TG(53:04)_[M+NH4]1+	886.786	7.65929	12.9758	0.102613	0.17773	0	0.336714	22.6412	0	0	0.307838	0.5
TG(53:06)_[M+NH4]1+	882.755	0.40342	0.465497	1.10378	1.9118	0	0.297516	0.912744	0	3.31133	0	0.5
TG(54:00)_[M+Na]1+	913.819	2.22177	3.53324	0.107226	0.185721	0	0.369279	6.29602	0.321677	0	0	0.5
TG(54:02)_[M+NH4]1+	904.833	1.19134	2.06346	1.90603	2.94598	0	3.57402	0	0.418931	0	5.29915	0.5
TG(54:03)_[M+NH4]1+	902.817	12.5397	19.3851	27.2535	13.8478	2.38258	34.8927	0.343876	12.4592	29.3962	39.905	1
TG(54:04)_[M+NH4]1+	900.802	5.19155	8.11502	6.87559	8.11045	1.03162	14.543	0	4.80665	0	15.8201	0.666667
TG(54:05)_[M+NH4]1+	898.786	2.90366	2.60549	1.39414	2.1796	3.67344	5.03753	0	0.276566	0	3.90586	0.666667
TG(57:05)_[M+Na]1+	945.788	0.269097	0.0950726	0	0	0.161615	0.342191	0.303484	0	0	0	0.5

## Sheet: Mouse,KID,Sig,-ve,Whole
						Mouse	Mouse	Mouse	Mouse	Mouse	Mouse
						KID	KID	KID	KID	KID	KID
		Lean		Obese		lean	lean	lean	obese	obese	obese
Variable	m/z	Mean	St Dev	Mean	St Dev	NPC3	NPC1	NPC2	NPF1	NPF2	NPF4	Val
Cer_33:1_[M+OAC]1-	582.51	5.30118	4.12521	6.01103	6.2029	6.16321	8.92727	0.813073	5.64362	0	12.3895	0.833333
Cer_34:1_[M+OAC]1-	596.526	0.428518	0.542013	0.0372633	0.0309337	0.0511225	0.18483	1.0496	0.00154416	0.0550847	0.0551612	1
Cer_34:1_[M-H]1-	536.505	1.33736	1.17502	0.581769	0.801878	0.177011	2.52652	1.30856	0.24882	0	1.49649	0.833333
CL(70:01)_[M]2-	717.525	0.270825	0.469082	0.870228	1.02178	0.812474	0	0	0.488073	2.028	0.0946089	0.666667
CL(70:03)_[M]2-	715.51	1.86574	3.18948	0.17194	0.279649	0.0486936	0	5.54852	0.0212015	0.494619	0	0.666667
CL(70:05)_[M]2-	713.494	2.65527	4.43174	1.72113	2.75863	0.194452	7.77137	0	0.260426	0	4.90297	0.666667
CL(74:03)_[M]2-	743.541	7.20727	4.70824	6.03775	6.0199	7.64669	11.6804	2.29472	6.07362	0	12.0396	0.833333
CL(78:00)_[M]2-	774.596	0.309254	0.502052	0.0282083	0.0247307	0.0392304	0	0.888531	0.0384618	0	0.0461631	0.666667
LPC_15:0_[M+OAC]1-	540.331	44.3297	15.5835	34.9483	31.9426	38.328	62.0217	32.6393	65.9777	2.16481	36.7025	1
LPC_15:1_[M+Cl]1-	514.271	2.99163	1.8627	5.39987	4.67956	3.57688	4.49142	0.906584	8.27126	0	7.92835	0.833333
LPC_16:1_[M+Cl]1-	528.286	0.64902	0.546624	0.0794252	0.0728713	0.451189	0.228854	1.26702	0.143199	0	0.0950765	0.833333
LPC_18:2_[M+Cl]1-	554.302	5.41933	1.32762	6.20905	0.521357	6.90371	5.00888	4.34541	5.64982	6.29562	6.6817	1
LPC_18:2_[M+OAC]1- & LPS_22:1_[M-H]1-	578.346	0.053645	0.0472807	6.89389	11.7286	0.0892495	0.0716854	0	0.0778243	20.4368	0.166997	0.833333
LPC_20:3_[M+Cl]1-	580.317	1.14109	1.12796	1.10919	1.00287	2.25545	1.16781	0	1.9519	0	1.37567	0.666667
LPC_20:4_[M+Cl]1-	578.302	1.98741	1.3921	0.702775	0.835116	0.406916	2.52375	3.03157	0.03394	0.4356	1.63879	1
LPC_22:1_[M+Cl]1-	612.38	0.384054	0.437216	1.58904	2.6671	0.859868	0.292293	0	4.66821	0	0.0988992	0.666667
LPC_22:2_[M+Cl]1-	610.365	1.20896	1.11741	1.94524	1.81998	1.42301	2.20386	0	3.6066	0	2.22912	0.666667
LPC_22:6_[M+Cl]1-	602.302	0.587049	0.647754	0.422352	0.579822	0.0338868	0.427634	1.29963	0.0237529	1.08752	0.155784	1
LPC_24:0_[M+OAC]1-	666.471	4.19469	3.69841	4.38447	2.15152	5.59805	6.98603	0	2.50085	3.92342	6.72914	0.833333
LPE_16:0_[M-H]1-	452.278	3.59267	1.98455	3.07035	2.76947	3.37509	5.67704	1.72588	6.22314	1.03037	1.95755	1
LPE_18:0_[M-H]1-	480.31	4.60193	4.11559	4.3353	2.56387	5.87587	7.9299	0	6.87909	1.7518	4.37502	0.833333
LPE_18:1_[M-H]1-	478.294	2.23706	2.7193	0.633761	0.425783	0.481954	0.85978	5.36945	0.24141	1.08652	0.57335	1
LPE_20:0_[M-H]1-	508.341	43.5114	8.08202	58.216	49.0232	43.6202	51.5385	35.3756	80.0484	2.06938	92.5301	1
LPE_20:1_[M-H]1-	506.325	5.37655	4.70318	5.08662	4.66838	7.40196	8.7277	0	6.08445	0	9.17541	0.666667
LPE_20:2_[M-H]1-	504.31	12.3662	12.3837	11.6783	8.98532	10.673	25.5094	0.916218	18.8566	1.60145	14.5767	1
LPE_22:6_[M-H]1-	524.278	69.8321	8.30876	38.403	30.0968	78.7604	68.4093	62.3266	62.7349	4.74782	47.7263	1
LPE-O_18:1_[M-H]1-	464.315	1.87605	1.60168	3.8377	3.66314	3.21254	2.31494	0.100676	1.51265	8.06033	1.94013	1
LPE-P_16:0_[M-H]1-	436.283	0.0124057	0.0150905	0.357071	0.618464	0.00801145	0.0292056	0	1.07121	0	0	0.5
PA(34:1) & TGox(35:1)+Cl-35	673.481	0.0711896	0.0856729	0.0278182	0.0356009	0.166273	0.0472958	0	0.0155159	0	0.0679387	0.666667
PA(34:2)	671.465	29.266	3.95401	11.2148	10.2924	26.6163	27.3708	33.8109	13.4154	0	20.2289	0.833333
PA(P-36:0)	688.541	1.13918	0.327113	2.24326	1.83521	1.47789	0.825048	1.11462	2.92378	3.64101	0.164987	1
PC_19:1_[M+OAC]1-	608.357	0.374211	0.500126	0.232217	0.312969	0.0662028	0.105161	0.951269	0	0.588129	0.108523	0.833333
PC_22:1_[M+Cl]1-	626.359	0.547718	0.871026	1.77707	1.58581	0.091035	1.55212	0	0.0124238	3.08284	2.23595	0.833333
PC_26:1_[M+Cl]1-	682.422	0.608653	0.751895	0.260515	0.142824	0.0809746	0.275405	1.46958	0.288875	0.387031	0.105638	1
PC_28:1_[M+OAC]1- & PS_32:0_[M-H]1-	734.498	1.4107	1.22191	2.22418	2.15541	2.13874	2.09336	0	4.30352	0	2.36902	0.666667
PC_32:2_[M+OAC]1- & PS_36:1_[M-H]1-	788.545	3.38747	5.66342	4.58227	7.82818	0	0.236817	9.9256	0	13.6212	0.125619	0.666667
PC_32:3_[M+OAC]1- & PS_36:2_[M-H]1-	786.529	1.58009	1.16404	0.862359	0.435492	1.5807	0.415741	2.74382	1.19674	1.02042	0.369908	1
PC_32:5_[M+OAC]1- & PS_36:4_[M-H]1-	782.498	0.424568	0.656827	0.341828	0.47901	1.18112	0.0925829	0	0.889327	0	0.136158	0.666667
PC_33:0_[M+OAC]1- & PC-O_36:2_[M+Cl]1-	806.592	0.100801	0.157563	0.278652	0.232464	0.020031	0.282371	0	0.0266976	0.484809	0.324448	0.833333
PC_33:1_[M+Cl]1-	780.532	0.983435	0.778534	0.171398	0.175591	1.27351	0.101507	1.57529	0.163291	0	0.350901	0.833333
PC_33:1_[M+OAC]1- / PS_37:0_[M-H]1-	804.576	0.837255	1.24144	0.239568	0.193849	0.0651804	0.177297	2.26929	0.126716	0.463402	0.128585	1
PC_33:3_[M+OAC]1- / PS_37:2_[M-H]1-	800.545	1.09048	1.73266	1.11724	1.85992	0.0800751	0.10022	3.09115	0.05585	3.26484	0.0310334	1
PC_33:4_[M+OAC]1- / PS_37:3_[M-H]1-	798.529	10.7878	7.64062	8.26489	8.28194	18.2053	11.2159	2.94206	8.19055	0.0203697	16.5838	1
PC_34:1_[M+Cl]1-	794.547	0.131374	0.121866	0.276327	0.213631	0.153393	0.240729	0	0.0314463	0.373013	0.424523	0.833333
PC_34:1_[M+OAC]1- & PS_38:0_[M-H]1-	818.592	0.388355	0.656362	0.750873	1.13224	0.0188859	0	1.14618	0.12917	2.05775	0.0656949	0.833333
PC_34:2_[M+Cl]1-	792.532	37.178	8.53497	68.5768	55.3004	27.3449	42.6675	41.5217	33.5329	132.327	39.8703	1
PC_34:2_[M+OAC]1- & PS_38:1_[M-H]1-	816.576	3.79205	2.50892	4.7549	3.72169	5.23299	5.24815	0.895018	8.16955	0.787911	5.30723	1
PC_34:3_[M+OAC]1- & PS_38:2_[M-H]1-	814.56	0.0937767	0.162426	0.362227	0.489809	0.28133	0	0	0.919514	0	0.167167	0.5
PC_34:4_[M+OAC]1- & PS_38:3_[M-H]1-	812.545	1.4455	0.689717	2.13293	1.1941	1.58917	0.695259	2.05206	2.4871	3.10988	0.801807	1
PC_35:1_[M+OAC]1- / PS_39:0_[M-H]1-	832.607	2.9183	2.81659	3.81554	6.29337	2.96672	0.0778155	5.71037	0.267051	11.0818	0.0977349	1
PC_35:2_[M+Cl]1-	806.547	0.0319807	0.0484577	0.838504	1.44121	0.00820825	0.0877337	0	0.0124293	2.50265	0.000429328	0.833333
PC_35:3_[M+OAC]1- / PS_39:2_[M-H]1-	828.576	0.0223957	0.0387905	0.0347395	0.0303233	0.0671871	0	0	0.0483177	0	0.0559008	0.5
PC_35:4_[M+OAC]1- / PS_39:3_[M-H]1- & PC-O_38:6_[M+Cl]1-	826.56	13.8326	3.10137	48.435	64.8478	13.3999	17.1276	10.9703	6.52058	123.129	15.6556	1
PC_36:0_[M+Cl]1-	824.594	0.484066	0.749192	0.473689	0.51745	1.34703	0.105174	0	1.02592	0	0.395148	0.666667
PC_36:1_[M+OAC]1- & PS_40:0_[M-H]1-	846.623	0.348474	0.592533	0.114811	0.18419	0.0127904	0	1.03263	0.0171691	0.327264	0	0.666667
PC_36:2_[M+Cl]1-	820.563	0.424506	0.47252	0.407015	0.6782	0.339908	0.933611	0	0.0311194	0	1.18993	0.666667
PC_36:2_[M+OAC]1- & PS_40:1_[M-H]1-	844.607	0.052367	0.0697079	0.30635	0.401583	0.0256123	0.131489	0	0.012615	0.763956	0.142478	0.833333
PC_36:3_[M+Cl]1-	818.547	0.158974	0.147862	0.639166	0.927094	0.292393	0.18453	0	1.70246	0	0.215038	0.666667
PC_36:3_[M+OAC]1- & PS_40:2_[M-H]1-	842.592	5.33128	2.83088	3.80738	2.48105	6.4336	7.44518	2.11506	5.53258	0.964027	4.92553	1
PC_36:4_[M+Cl]1-	816.532	3.0487	2.69137	1.61011	1.46467	5.09511	4.05099	0	1.96693	0	2.8634	0.666667
PC_36:4_[M+OAC]1- & PS_40:3_[M-H]1-	840.576	0.374995	0.618378	0.00428499	0.00742182	0.0362554	0	1.08873	0.012855	0	0	0.5
PC_36:6_[M+Cl]1-	812.5	1.44384	1.23517	1.36329	1.88405	0.0335866	2.33348	1.96444	0	0.576704	3.51318	0.833333
PC_36:8_[M+OAC]1- & PS_40:7_[M-H]1-	832.513	0.91908	1.53592	0	0	0.0190297	0.0456639	2.69255	0	0	0	0.5
PC_37:4_[M+OAC]1- / PS_41:3_[M-H]1- & PC-O_40:6_[M+Cl]1-	854.592	4.42181	3.12094	29.608	39.7688	5.486	6.87147	0.907954	5.59359	75.5127	7.71777	1
PC_37:5_[M+OAC]1- / PS_41:4_[M-H]1-	852.576	2.90043	1.64132	2.75279	3.20635	4.2015	3.44335	1.05644	6.27332	0	1.98507	0.833333
PC_37:6_[M+OAC]1- / PS_41:5_[M-H]1-	850.56	5.57048	0.882006	3.81311	4.28173	4.5774	6.26267	5.87137	2.99416	0	8.44516	0.833333
PC_38:2_[M+Cl]1-	848.594	0.00469498	0.00813195	0.426569	0.731568	0.0140849	0	0	0.00841102	1.2713	0	0.5
PC_38:3_[M+OAC]1- & PS_42:2_[M-H]1-	870.623	0.0590915	0.10235	0.353677	0.276184	0.177275	0	0	0.426514	0.586142	0.0483743	0.666667
PC_38:4_[M+Cl]1-	844.563	1.18152	1.04061	2.72804	3.10208	1.96169	1.58286	0	2.08177	0	6.10234	0.666667
PC_38:6_[M+Cl]1-	840.532	1.32631	1.75134	0.881849	0.817495	3.31154	0.667395	0	1.03113	0	1.61441	0.666667
PC_38:6_[M+OAC]1- & PS_42:5_[M-H]1-	864.576	0.28849	0.399657	0.0140186	0.0242809	0	0.120796	0.744674	0	0	0.0420558	0.5
PC_38:7_[M+OAC]1- & PS_42:6_[M-H]1-	862.56	10.3024	17.6813	0.700327	1.12594	0.0702671	0.117879	30.719	0.101857	1.99912	0	0.833333
PC_38:9_[M+OAC]1- & PS_42:8_[M-H]1-	858.529	9.84584	6.80535	26.9391	30.061	16.2256	10.6292	2.6827	10.6444	61.6293	8.54353	1
PC_39:0_[M+Cl]1-	866.641	1.29881	0.720058	2.00898	2.88209	2.06855	1.18617	0.641707	5.32138	0.631095	0.0744692	1
PC_39:5_[M+OAC]1- / PS_43:4_[M-H]1-	880.607	0.150174	0.226117	0.0201845	0.034148	0.00111485	0.0390566	0.41035	0.0596114	0	0.00094195	0.833333
PC_39:6_[M+OAC]1-	878.592	6.76965	0.492116	10.4179	10.6733	7.03856	7.06872	6.20167	3.28209	22.6881	5.28361	1
PC_39:8_[M+OAC]1-	874.56	0.44656	0.63435	0.0472234	0.0417567	0.167009	0	1.17267	0.0792665	0	0.0624036	0.666667
PC_40:0_[M+Cl]1-	880.657	0.192663	0.175132	0.893471	1.50574	0.34221	0.23578	0	2.63192	0	0.0484914	0.666667
PC_40:1_[M+OAC]1- & PS_44:0_[M-H]1-	902.686	0.0710831	0.0631482	0.209367	0.309085	0.120699	0.0925499	0	0.0637353	0.564366	0	0.666667
PC_40:10_[M+OAC]1-	884.545	0.0278882	0.0249507	0.223871	0.372927	0.0355694	0.0480952	0	0.0172394	0.654375	0	0.666667
PC_40:3_[M+Cl]1-	874.61	0.00677519	0.011735	0.0218631	0.0225968	0.0203256	0	0	0.0204609	0	0.0451284	0.5
PC_40:4_[M+Cl]1-	872.594	0.0182732	0.0168998	0.289561	0.238819	0.0214793	0.0333403	0	0.311669	0.516558	0.0404569	0.833333
PC_40:6_[M+Cl]1-	868.563	1.41802	1.22924	1.11731	1.04554	2.07264	2.18141	0	2.07204	0	1.27988	0.666667
PC_40:7_[M+Cl]1-	866.547	1.83279	2.45627	7.85823	12.7634	0.340043	0.49061	4.66772	0.736159	22.5935	0.24509	1
PC_40:8_[M+OAC]1- & PS_44:7_[M-H]1-	888.576	7.73715	3.15737	4.29488	4.00576	9.31667	9.79304	4.10172	4.95517	0	7.92947	0.833333
PC_41:1_[M+OAC]1-	916.701	0.636792	0.961999	0.186482	0.162231	1.74342	0.166954	0	0.264318	0	0.295127	0.666667
PC_41:2_[M+Cl]1-	890.641	0.031143	0.0367047	0.0176767	0.0168922	0.0218184	0.0716107	0	0.0193737	0	0.0336563	0.666667
PC_41:6_[M+OAC]1-	906.623	0.00806137	0.0139627	0.163367	0.200465	0.0241841	0	0	0.38707	0	0.103032	0.5
PC_42:0_[M+Cl]1-	908.688	0.76229	0.87953	0.657194	0.441808	1.7246	0.562266	0	0.833662	0.983494	0.154426	0.833333
PC_42:2_[M+OAC]1-	928.701	0.0466299	0.0603507	0.0260285	0.0274773	0.0250957	0.114794	0	0.0233301	0	0.0547554	0.666667
PC_42:4_[M+Cl]1-	900.625	0.0441309	0.0441937	0.115376	0.128291	0.0883871	0.0440057	0	0.0925981	0.253531	0	0.666667
PC_42:5_[M+Cl]1-	898.61	2.66327	4.61291	0.248729	0.364623	0	0	7.9898	0.0307199	0.669669	0.0457988	0.666667
PC_43:4_[M+OAC]1-	938.686	1.43041	0.549911	4.27107	5.73559	0.924245	1.35147	2.01553	1.59583	10.8555	0.361853	1
PC_44:0_[M+Cl]1-	936.719	0.438657	0.38356	0.0590737	0.102319	0	0.605032	0.710937	0	0	0.177221	0.5
PC_44:1_[M+Cl]1-	934.704	1.12622	0.452742	2.12581	2.77072	1.41154	0.60419	1.36292	5.32138	0.662701	0.393344	1
PC_44:10_[M+Cl]1-	916.563	14.0159	6.69838	9.9662	7.85209	17.0115	18.6937	6.34251	14.5007	0.899394	14.4985	1
PC-O_17:0_[M+OAC]1-	568.362	10.152	7.48372	10.5168	8.61419	7.9855	18.48	3.99056	19.3858	2.1823	9.98238	1
PC-O_18:0_[M+Cl]1-	558.333	0.837255	1.24144	0.239568	0.193849	0.0651804	0.177297	2.26929	0.126716	0.463402	0.128585	1
PC-O_18:1_[M+Cl]1-	556.317	0.598347	0.714914	0.470108	0.475948	0.351238	0.039769	1.40403	0.072139	0.997334	0.340852	1
PC-O_19:0_[M+Cl]1-	572.349	0.470499	0.181468	2.50595	3.7779	0.358101	0.373544	0.679851	0.0434616	6.85563	0.618755	1
PC-O_22:0_[M+OAC]1-	638.44	0.396752	0.42171	0.0816377	0.141401	0.0240927	0.311637	0.854528	0	0	0.244913	0.666667
PC-O_32:0_[M+OAC]1-	778.597	0.375212	0.462419	0.557985	0.532365	0.891822	0.233815	0	1.06037	0	0.613588	0.666667
PC-O_32:1_[M+OAC]1- & PS-O_36:0_[M-H]1-	776.581	0.0183832	0.0318406	0.232257	0.351758	0	0.0551495	0	0.0107153	0.637855	0.048202	0.666667
PC-O_33:2_[M+OAC]1- & PS-O_37:1_[M-H]1-	788.581	1.04649	1.11482	1.23957	1.09752	2.21893	0.920523	0	1.63098	0	2.08772	0.666667
PC-O_34:2_[M+OAC]1- & PS-O_38:1_[M-H]1-	802.597	0.31541	0.457302	0.301531	0.461991	0.106355	0.839874	0	0.071186	0	0.833407	0.666667
PC-O_34:4_[M+OAC]1- & PS-O_38:3_[M-H]1-	798.565	1.396	1.88326	2.53899	3.31858	0.650014	3.53797	0	0.440799	0.811181	6.36499	0.833333
PC-O_35:0_[M+Cl]1-	796.599	4.66555	6.12501	3.15314	4.93368	0.0279037	11.6088	2.36	0.0186485	0.600633	8.84015	1
PC-O_35:4_[M+OAC]1-	812.581	0.771746	1.32697	21.1227	36.5855	0.011248	0	2.30399	0	63.368	0	0.5
PC-O_36:4_[M+Cl]1- & PC_33:2_[M+OAC]1- / PS_37:1_[M-H]1-	802.552	39.5587	38.0425	22.3409	16.6678	13.4901	21.9736	83.2125	22.8455	5.42651	38.7507	1
PC-O_36:4_[M+OAC]1- & PS-O_40:3_[M-H]1-	826.597	0.734715	1.23527	0	0	0.0125702	0.0305273	2.16105	0	0	0	0.5
PC-O_36:5_[M+OAC]1- & PS-O_40:4_[M-H]1-	824.581	0.774696	0.220846	0.490272	0.527419	0.894335	0.519843	0.90991	0.28521	1.08942	0.0961808	1
PC-O_37:2_[M+Cl]1-	820.599	0.0519669	0.0568437	0.251486	0.217312	0.0432258	0.112675	0	0.0118271	0.435716	0.306914	0.833333
PC-O_37:2_[M+OAC]1- / PS-P_41:0_[M-H]1-	844.644	0.162626	0.191218	0.0860199	0.119949	0.373279	0.114598	0	0.223042	0	0.0350177	0.666667
PC-O_38:3_[M+OAC]1- & PS-O_42:2_[M-H]1-	856.644	0.732722	0.213778	0.502296	0.577195	0.6989	0.537872	0.961395	1.13282	0	0.374066	0.833333
PC-O_38:4_[M+Cl]1- & PC_35:2_[M+OAC]1- / PS_39:1_[M-H]1-	830.584	9.3417	10.8809	6.74507	6.33935	2.09469	4.07677	21.8537	1.54929	13.8084	4.8775	1
PC-O_39:0_[M+Cl]1-	852.662	0.0160813	0.0278537	0.197025	0.330906	0	0.048244	0	0.0120151	0.579059	0	0.5
PC-O_40:0_[M+OAC]1-	890.722	0.305028	0.404458	0.0187836	0.0325342	0.151266	0.763818	0	0	0	0.0563509	0.5
PC-O_42:2_[M+OAC]1-	914.722	0.340421	0.407301	0.259013	0.295737	0.791664	0.229599	0	0.581249	0	0.195791	0.666667
PC-O_44:3_[M+Cl]1-	916.693	0.272362	0.415149	0.170966	0.281753	0.0669098	0.750176	0	0.0167356	0	0.496163	0.666667
PC-O_44:5_[M+OAC]1-	936.706	0.0631235	0.0447506	0.265805	0.390638	0.100837	0.0136744	0.0748595	0.714316	0	0.0830995	0.833333
PC-P_42:4_[M+OAC]1-	908.675	0.0302423	0.0262998	0.154746	0.180579	0.0477582	0.0429686	0	0.111085	0.353153	0	0.666667
PE_32:0_[M-H]1-	690.508	2.94135	3.68915	0.405583	0.691842	0.125357	1.58123	7.11747	0.012327	0	1.20442	0.833333
PE_33:4_[M-H]1-	696.461	6.9025	3.57956	6.54535	2.89847	7.42451	10.1924	3.09059	8.92953	3.31908	7.38745	1
PE_34:0_[M-H]1-	718.539	0.163177	0.166999	0.285064	0.35462	0.333753	0.15578	0	0.682173	0	0.173019	0.666667
PE_34:1_[M-H]1-	716.524	0.123545	0.213987	8.12609	13.8961	0	0.370636	0	0	24.1714	0.206839	0.5
PE_36:1_[M-H]1- & CL(74:02)_[M]2-	744.555	1.61111	0.991494	1.12788	1.69142	1.09688	2.75408	0.982371	0.310945	0	3.07269	0.833333
PE_36:2_[M-H]1-	742.539	30.82	12.4783	32.0345	33.291	27.1521	44.7212	20.5867	67.5344	1.51332	27.0557	1
PE_36:4_[M-H]1-	738.508	16.7547	4.99511	21.3417	11.4476	17.1622	11.5684	21.5336	12.8151	34.3525	16.8574	1
PE_36:5_[M-H]1-	736.492	0.0220337	0.0381634	0.268208	0.405742	0.066101	0	0	0.0126143	0.736049	0.0559593	0.666667
PE_38:1_[M-H]1-	772.586	0.412468	0.431001	0.610929	0.955298	0.37753	0	0.859874	1.7118	0	0.120988	0.666667
PE_38:2_[M-H]1- & CL(78:04)_[M]2-	770.571	21.9397	9.91437	29.8999	23.4178	24.5897	30.2598	10.9696	47.5523	3.33428	38.813	1
PE_38:4_[M-H]1-	766.539	7.26177	1.62308	4.30698	0.544925	8.51132	5.42731	7.84668	4.46292	3.70108	4.75693	1
PE_38:5_[M-H]1- & CL(78:10)_[M]2-	764.524	161.029	17.1412	89.2603	76.317	173.038	141.398	168.65	126.336	1.4886	139.957	1
PE_38:6_[M-H]1-	762.508	5.88018	5.69813	13.1705	12.6273	6.26364	11.3769	0	27.2958	2.97635	9.23942	0.833333
PE_40:3_[M-H]1-	796.586	0.78544	0.687984	0.516699	0.216377	0.539892	0.253919	1.56251	0.338835	0.757592	0.45367	1
PE_40:4_[M-H]1-	794.571	0.0506594	0.0440605	0.0054197	0.0093872	0.080057	0.0719212	0	0.0162591	0	0	0.5
PE_40:6_[M-H]1-	790.539	0.270396	0.307427	1.3501	0.922653	0.610063	0.189899	0.0112252	2.18296	1.50904	0.358304	1
PE_44:1_[M-H]1-	856.68	0.313783	0.423362	0.0639178	0.110709	0.0337434	0.106787	0.800817	0	0	0.191753	0.666667
PE-O_34:3_[M-H]1-	698.513	5.81933	4.11691	6.35001	6.40246	7.93355	8.44957	1.07488	6.24637	0	12.8037	0.833333
PE-O_36:3_[M-H]1-	726.544	0.36331	0.554594	0.013611	0.0235749	0.0192988	0.0675379	1.00309	0	0	0.040833	0.666667
PE-O_36:5_[M-H]1-	722.513	0.0220337	0.0381634	0.268208	0.405742	0.066101	0	0	0.0126143	0.736049	0.0559593	0.666667
PE-O_38:5_[M-H]1-	750.544	1.24872	1.69085	0.120594	0.139634	0.0354223	0.530652	3.1801	0.0326585	0.2816	0.0475233	1
PE-O_38:6_[M-H]1-	748.529	0.34188	0.439322	0.157284	0.24959	0.188254	0.837384	0	0.0267813	0	0.445071	0.666667
PE-O_40:6_[M-H]1-	776.56	0.0518603	0.0867881	0.793064	1.326	0.152054	0.00352708	0	2.32386	0	0.0553327	0.666667
PE-P_39:1_[M-H]1-	770.607	0.30104	0.399745	1.13796	1.50816	0.75459	0.14853	0	2.85139	0.550775	0.0117112	0.833333
PE-P_40:6_[M-H]1-	774.544	0.0142668	0.0247108	0.0101935	0.0174638	0.0428004	0	0	0.000222071	0	0.0303586	0.5
PE-P_40:7_[M-H]1-	772.529	0.294897	0.404716	0.856131	1.44184	0.756307	0.128385	0	2.5208	0	0.0475953	0.666667
PG(34:0) & TG(42:5)+Cl-37	749.533	1.90171	0.952705	1.78868	1.15541	2.73892	0.865075	2.10113	2.4631	0.454561	2.44839	1
PG(34:1) & TG(42:6)+Cl-37	747.518	0.325503	0.369364	0.847315	0.893419	0.24958	0.726929	0	1.87675	0.390921	0.274278	0.833333
PG(34:2)	745.502	0.358503	0.490212	0.235494	0.377381	0	0.158393	0.917115	0	0.670769	0.0357144	0.666667
PG(36:0) & TG(44:5)+Cl-37	777.565	58.437	15.0354	38.3877	30.2418	49.9279	49.5858	75.7972	57.3471	3.51168	54.3043	1
PG(36:1) & TG(44:6)+Cl-37	775.549	9.60455	1.97721	9.45903	13.28	9.25977	11.7315	7.82241	3.73613	0	24.641	0.833333
PG(36:2)	773.533	0.0359503	0.0622678	2.35441	3.31035	0.107851	0	0	0.584629	6.17347	0.305129	0.666667
PG(36:3)	771.518	14.2026	2.95283	8.20434	9.80512	12.6574	17.6074	12.3429	5.54952	0	19.0635	0.833333
PG(42:2) & TG(50:7)+Cl-37	857.627	6.52548	2.6535	5.60728	6.94617	8.9395	6.95263	3.68433	3.44423	0	13.3776	0.833333
PG(44:9)	871.549	0.0556385	0.0481922	0.880061	0.768488	0.0825867	0.0843289	0	0.984408	1.59104	0.0647312	0.833333
PI(32:0) & PA(45:10)	809.518	1.04477	0.172819	1.29189	0.979517	1.19292	1.08648	0.854912	2.35709	1.08863	0.429952	1
PI(34:0) & PA(47:10)	837.549	10.6523	6.6675	9.91562	8.0403	13.0165	15.8155	3.1248	14.0383	0.650184	15.0584	1
PI(34:2)	833.518	0.529186	0.640056	0.0235918	0.0289178	0.346963	0	1.24059	0.014923	0	0.0558525	0.666667
PI(35:0) & PA(48:10)	851.565	1.29509	1.15078	12.9702	20.4314	1.30485	0.139456	2.44095	1.76332	36.5526	0.594564	1
PI(36:0) & PA(49:10) & TGox(50:10)+Cl-35	865.581	3.01752	2.71446	7.13024	6.56695	3.79198	5.26058	0	8.46049	0	12.9302	0.666667
PI(36:4)	857.518	31.862	54.7605	40.0271	68.672	0.16093	0.331242	95.094	0.109744	119.322	0.649399	1
PI(36:5)	855.502	0.415588	0.66613	0.551138	0.493887	1.18391	0.0628524	0	0.699783	0.95363	0	0.666667
PI(38:2)	889.581	0.660494	0.855635	0.117638	0.0960334	0.177445	0.15562	1.64842	0.0571321	0.228369	0.0674131	1
PI(38:3)	887.565	0.614082	0.910974	2.81638	2.30147	0.181494	1.66075	0	3.39488	4.77341	0.280853	0.833333
PI(38:4)	885.549	20.8899	3.76064	27.1187	22.5	20.7317	17.2109	24.7271	16.9156	52.9126	11.528	1
PI(38:5)	883.534	6.92954	4.2083	12.3946	11.1477	8.81231	9.86774	2.10858	21.6006	0	15.5831	0.833333
PI(38:6)	881.518	0.325406	0.515361	0.187925	0.282979	0.000731462	0.0558453	0.919642	0.0125408	0.51438	0.0368538	1
PI(40:6)	909.549	0.0222773	0.0219955	0.0515861	0.0765441	0.022852	0.0439798	0	0.0152249	0	0.139534	0.666667
PI(48:5)	1023.69	0.36423	0.56744	0.359321	0.42278	0.0143286	0.0594249	1.01894	0	0.825179	0.252784	0.833333
PI-O_36:1_[M-H]1-	849.586	0.346201	0.551787	0.027469	0.0475778	0	0.056076	0.982527	0	0	0.0824071	0.5
PI-O_38:2_[M-H]1-	875.602	0.0350019	0.0606251	0.0464301	0.0429559	0.105006	0	0	0.0847578	0	0.0545324	0.5
PI-O_38:6_[M-H]1-	867.539	0.249757	0.380141	1.34008	1.70015	0.0620287	0.687243	0	0.092565	3.27658	0.651084	0.833333
PI-O_40:4_[M-H]1-	899.602	0.821387	1.04826	1.21345	0.960083	0	0.462117	2.00204	2.22137	1.10927	0.309699	0.833333
PI-O_40:5_[M-H]1-	897.586	0.541373	0.937685	0.369844	0.630769	0	0	1.62412	0.0113694	1.09816	0	0.5
PS_34:4_[M-H]1-	754.466	0.00766835	0.013282	0.300386	0.476546	0.0230051	0	0	0.0513005	0.849856	0	0.5
PS_44:10_[M-H]1-	882.529	0.444771	0.593708	0.054608	0.0822079	0.0257876	0.184338	1.12419	0.0146691	0	0.149155	0.833333
SM_33:1_[M+OAC]1-	747.566	0.693312	0.462199	0.43133	0.38378	0.203345	0.755054	1.12154	0	0.558944	0.735047	0.833333
SM_34:1_[M+OAC]1-	761.581	34.6199	54.6829	1.35458	2.16876	97.6706	0.149335	6.03974	0.0485385	3.85807	0.157138	1
SM_34:2_[M+OAC]1-	759.566	2.24845	3.24925	0.453495	0.624242	5.98143	0.055991	0.707923	1.16546	0	0.195027	0.833333
SM_35:1_[M+OAC]1-	775.597	0.046255	0.057985	0.0241303	0.0358264	0.0274587	0.111306	0	0.00709508	0	0.0652958	0.666667
SM_36:1_[M+OAC]1-	789.613	11.7133	5.18706	10.1557	8.81797	15.9283	13.2911	5.92057	15.8688	0	14.5982	0.833333
SM_38:1_[M+OAC]1-	817.644	3.54535	4.94045	3.5978	4.48889	1.44751	9.18854	0	0.375927	1.69238	8.7251	0.833333
SM_39:1_[M+OAC]1-	831.66	0.0844694	0.0736186	0.846056	1.11864	0.118434	0.134974	0	0.349582	2.127	0.0615845	0.833333
SM_40:1_[M+OAC]1-	845.675	0.459728	0.54506	3.00467	2.683	0.24388	0.0556487	1.07966	5.50344	3.34136	0.169215	1
SM_41:1_[M+OAC]1-	857.675	3.0079	2.92121	2.69531	2.37595	3.18979	5.83392	0	4.48637	0	3.59956	0.666667
SM_42:1_[M+OAC]1-	873.707	0.247619	0.218368	3.05874	4.33242	0.330222	0.412635	0	0.326868	8.05408	0.795278	0.833333
SM_42:2_[M+OAC]1-	871.691	1.46627	1.4571	1.95872	1.26521	2.91402	1.4848	0	1.96242	0.691661	3.22207	0.833333
SM_43_1_[M+OAC]1-	887.722	0.00573404	0.00993165	0.515292	0.401477	0.0172021	0	0	0.584629	0.877585	0.0836625	0.666667
SM_44:1_[M+OAC]1-	901.738	2.34648	1.80752	1.60265	1.54243	1.24634	4.43258	1.3605	1.73113	0	3.07683	0.833333

## Sheet: Mouse,KID,Sig,-veFA,Whole
		Mouse	Mouse	Mouse	Mouse	Mouse	Mouse	Mouse
		KID	KID	KID	KID	KID	KID	KID
		lean	lean	lean	lean	obes	obes	obes
		Whole	Whole	Whole	Whole	Whole	Whole	Whole
Variable	m/z	NPC3	NPC1	NPC2	RC59	NPF1	NPF2	NPF4	Vals (%)
FA(10:0)	171.139	21.6928	31.7409	33.271	22.9891	17.5416	33.9593	31.2418	0
FA(11:0)	185.155	3.3466	4.99826	4.56259	4.20696	2.84163	5.9439	4.90599	0
FA(12:0)	199.17	36.4717	18.2344	16.3224	18.5162	11.4705	21.6156	17.8111	0
FA(12:1)	197.155	2.38555	0.985109	0.929905	0.903087	0.85276	1.27379	1.26376	0
FA(13:0)	213.186	3.05685	3.43758	3.03109	3.75795	2.22494	4.62439	3.73842	0
FA(14:0)	227.202	51.307	14.9265	12.7834	18.6863	18.4742	21.4383	16.392	0
FA(14:1)	225.186	6.09157	0.981857	0.694084	1.28604	2.70741	1.14655	1.33363	0
FA(15:0)	241.217	7.58806	7.40846	5.23838	9.45935	4.47611	10.2046	7.62187	0
FA(16:0)	255.233	340.308	456.778	500.34	435.993	349.599	484.186	448.37	0
FA(16:1)	253.217	28.3748	13.5346	3.75216	10.1582	44.6177	3.57777	9.79413	0
FA(16:2)	251.202	1.26138	0.529465	0.522681	0.764164	0.887063	0.630141	0.664933	0
FA(16:3)	249.186	1.41945	0.338251	0.25716	0.404079	0.746366	0.740613	0.685278	0
FA(17:0)	269.249	2.38884	2.77061	2.21981	3.85932	1.63364	3.11991	2.92429	0
FA(18:0)	283.264	151.2	286.083	341.335	301.436	170.276	291.503	269.016	0
FA(18:1)	281.249	150.723	83.4626	51.1906	86.9927	207.767	91.8563	89.8588	0
FA(18:2)	279.233	91.6996	39.9124	10.8874	37.1353	80.734	12.8202	42.664	0
FA(18:3)	277.217	7.21818	2.95935	1.61774	3.63668	4.32999	2.64861	4.23003	0
FA(18:4)	275.202	0.491592	0.13426	0.0587234	0.0936191	0.237859	0.31214	0.0849707	0
FA(19:0)	297.28	0.58193	0.633472	0.546952	0.59425	0.549627	0.644398	0.647354	0
FA(19:1)	295.264	0.744793	0.508717	0.428545	0.630523	0.639656	0.482382	0.571528	0
FA(20:0)	311.296	1.28405	2.08708	2.55314	2.82808	1.07774	2.49657	2.31268	0
FA(20:1)	309.28	2.70778	1.02684	0.643187	0.743536	1.80605	0.51095	0.77142	0
FA(20:2)	307.264	3.32924	0.718039	0.197775	0.808335	1.13886	0.291317	0.701411	0
FA(20:3)	305.249	5.98712	2.713	0.695091	2.34267	7.40245	0.705838	2.76443	0
FA(20:4)	303.233	45.5708	14.9666	1.47529	19.8648	53.0016	1.07089	23.8907	0
FA(20:5)	301.217	3.66003	1.42225	0.981214	1.82598	1.7272	1.48048	2.04108	0
FA(21:0)	325.311	0.0872136	0.114976	0.194887	0.0585341	0.101337	0.0617024	0.0775267	0
FA(22:0)	339.327	0.168917	0.457421	0.897574	0.595219	0.170252	0.215082	0.533438	0
FA(22:1)	337.311	0.236041	0.145084	0.166544	0.162698	0.216615	0.0790608	0.245403	0
FA(22:2)	335.296	0.0822104	0.013789	0.0135501	0.0155188	0.0668572	0.0116295	0.0185846	0
FA(22:3)	333.28	0.0925476	0.0144284	0.0214262	0.0534409	0.203221	0.0185224	0.0199424	0
FA(22:4)	331.264	2.11334	0.202191	0.0110586	0.418484	0.550484	0.0137163	0.191466	0
FA(22:5)	329.249	4.11154	0.714141	0.0225443	0.942451	1.34602	0.024799	1.49294	0
FA(22:6)	327.233	22.0556	4.18618	0.29221	6.90692	8.44521	0.154702	9.52021	0
FA(24:0)	367.358	0.0906886	0.86004	1.83275	0.929856	0.0819621	0.120897	1.55583	0
FA(24:1)	365.342	0.0372268	0	0.0119454	0	0.0333213	0	0.0244453	0.428571
FA(24:2)	363.326	0.00743791	0	0	0	0.00740703	0.0158541	0	0.571429
FA(24:3)	361.311	0.0121248	0	0	0	0.00488355	0	0	0.714286
FA(24:4)	359.295	0.0142622	0	0	0	0.0113749	0	0.0182653	0.571429

## Sheet: Mouse,KID,EnzAct,+ve,Whole
							Mouse	Mouse	Mouse	Mouse	Mouse	Mouse
		Relative enzyme activity					Kidney	Kidney	Kidney	Kidney	Kidney	Kidney
			Lean	Obese	Lean	Obese	Lean	Lean	Lean	Obese	Obese	Obese
Variable	m/z	Type	Mean	Mean	Ratio	Ratio	NPC3	NPC1	NPC2	NPF1	NPF2	NPF4	Vals (%)
PC(34:02) / PE(37:02)	758.57	Elongase	164.21	136.881			283.121	198.134	11.3747	187.942	95.6764	127.024	1
PC(36:04) / PE(39:04)	782.57	Elongase	88.1806	106.695	0.536999	0.779476	166.322	96.8358	1.38447	218.719	0	101.366	0.833333
TG(50:02)_[M+NH4]1+	848.77	FADS1	12.4115	25.3402			1.85179	35.3828	0	9.05959	0	66.9609	0.666667
TG(50:03)_[M+NH4]1+	846.755	FADS1	2.33208	10.9743	0.187896	0.433081	0.303272	6.38248	0.310488	0.866863	10.4908	21.5653	1
TG(54:03)_[M+NH4]1+	902.817	FADS2	12.5397	27.2535			2.38258	34.8927	0.343876	12.4592	29.3962	39.905	1
TG(54:04)_[M+NH4]1+	900.802	FADS2	5.19155	6.87559	0.414008	0.252283	1.03162	14.543	0	4.80665	0	15.8201	0.666667

## Sheet: Mouse,KID,EnzAct,-ve,Whole
							Mouse	Mouse	Mouse	Mouse	Mouse	Mouse
		Relative enzyme activity					KID	KID	KID	KID	KID	KID
			Lean	Obese	Lean	Obese	lean	lean	lean	obese	obese	obese
Variable	m/z	Type	Mean	Mean	Ratio	Ratio	NPC3	NPC1	NPC2	NPF1	NPF2	NPF4	Val
PC_34:2_[M+Cl]1-	792.532	Elongase	37.178	68.5768			27.3449	42.6675	41.5217	33.5329	132.327	39.8703	1
PC_36:4_[M+Cl]1-	816.532	Elongase	3.0487	1.61011	0.0820027	0.0234789	5.09511	4.05099	0	1.96693	0	2.8634	0.666667
PC_34:2_[M+OAC]1- & PS_38:1_[M-H]1-	816.576	Elongase	3.79205	4.7549			5.23299	5.24815	0.895018	8.16955	0.787911	5.30723	1
PC_36:4_[M+OAC]1- & PS_40:3_[M-H]1-	840.576	Elongase	0.374995	0.00428499	0.0988897	0.000901174	0.0362554	0	1.08873	0.012855	0	0	0.5
PC_38:3_[M+OAC]1- & PS_42:2_[M-H]1-	870.623	FADS1	0.0590915	0.353677			0.177275	0	0	0.426514	0.586142	0.0483743	0.666667
PC_38:4_[M+Cl]1-	844.563	FADS1	1.18152	2.72804	19.9947	7.71336	1.96169	1.58286	0	2.08177	0	6.10234	0.666667
PC_36:2_[M+Cl]1-	820.563	FADS2	0.424506	0.407015			0.339908	0.933611	0	0.0311194	0	1.18993	0.666667
PC_36:3_[M+Cl]1-	818.547	FADS2	0.158974	0.639166	0.374492	1.57037	0.292393	0.18453	0	1.70246	0	0.215038	0.666667
PC_36:2_[M+OAC]1- & PS_40:1_[M-H]1-	844.607	FADS2	0.052367	0.30635			0.0256123	0.131489	0	0.012615	0.763956	0.142478	0.833333
PC_36:3_[M+OAC]1- & PS_40:2_[M-H]1-	842.592	FADS2	5.33128	3.80738	101.806	12.4282	6.4336	7.44518	2.11506	5.53258	0.964027	4.92553	1
