# Supplementary material for: A high-throughput platform for detailed lipidomic analysis of a range of mouse and human tissues
Source: Anal Bioanal Chem. 2020 Mar 7;412(12):2851–62. doi: 10.1007/s00216-020-02511-0 (PMC7196091; doi:10.1007/s00216-020-02511-0)
Supplement: Supplementary file 9 — (XLSX 227 kb) [file 216_2020_2511_MOESM9_ESM.xlsx]

## Sheet: Mouse,LIV,Sig,+ve,Whole
						Mouse	Mouse	Mouse	Mouse	Mouse	Mouse	Mouse	Mouse	Mouse	Mouse	Mouse	Mouse	Mouse	Mouse	Mouse
						Liver	Liver	Liver	Liver	Liver	Liver	Liver	Liver	Liver	Liver	Liver	Liver	Liver	Liver	Liver
		Lean		Obese		Lean	Lean	Lean	Lean	Lean	Lean	Lean	Lean	Obese	Obese	Obese	Obese	Obese	Obese	Obese
Variable	m/z	Mean	St Dev	Mean	St Dev	18C37	18C36	18C42	18C41	NPC1	NPC2	NPC3	RC59	18F57	18F54	18F50	18F55	NPF1	NPF2	NPF4	Vals (%)
Campesterol_[M+H]1+	401.378	0.29475	0.498172	0.138195	0.220925	0	0.417163	0	0.116249	0.101692	1.47389	0	0.249002	0.603366	0	0	0	0.0265908	0.217957	0.11945	0.6
Campesterol_[M+H-H2O]1+	383.367	0.0867347	0.113701	0.0307917	0.0537658	0	0	0.134292	0	0.123956	0.323627	0	0.112002	0	0	0	0	0.0883759	0	0.127166	0.4
Campesterol_[M+NH4]1+	418.404	0.203736	0.175708	0.109049	0.206375	0	0.339469	0.402796	0.191926	0.0617832	0.196294	0	0.437621	0	0.227657	0	0	0	0	0.535684	0.533333
Campesteryl ester (16:0)_[M+H]1+	639.607	0.3421	0.861186	0.298863	0.718492	0	0	0.185165	0	0.0845919	2.46704	0	0	1.92455	0.132284	0	0	0.0352097	0	0	0.4
CE(22:05)_[M+Na]1+	721.589	0.085904	0.14312	0.0656409	0.119999	0	0	0	0	0.064923	0.358961	0.263348	0	0.303891	0.155595	0	0	0	0	0	0.333333
CE_oxid(20:04)	706.613	0.116832	0.237552	0.0583605	0.0856168	0.685759	0	0.163017	0.0858804	0	0	0	0	0.222817	0	0.0712636	0	0.114443	0	0	0.4
Cer(23:00)	386.363	0.104374	0.117406	0.0823178	0.150978	0	0.271568	0.238669	0.172284	0.152468	0	0	0	0	0.0630547	0	0	0	0.100777	0.412393	0.466667
Cer(24:00)	400.379	8.08406	6.71615	4.28401	4.47503	1.7429	17.9204	3.93105	6.47615	3.4521	18.4882	2.93218	9.72956	14.0293	3.85898	1.7347	2.45316	1.01728	2.20605	4.68862	1
Cer(34:02)_[M+H]1+	536.504	0.355089	0.454842	0.16019	0.175705	0.269683	0.327217	0.156798	0.19037	0.165162	1.45309	0	0.278395	0.465455	0.0598734	0.235437	0	0.0702983	0.290265	0	0.8
Cer(42:01)_[M+H-H2O]1+	632.634	0.781905	1.59088	0.266961	0.40465	0	4.4475	0.13151	1.67623	0	0	0	0	0	0.979416	0	0.70587	0.0325799	0.150863	0	0.466667
Cer(42:02)_[M+H-H2O]1+	630.618	1.90776	3.56246	0.410898	0.530606	0.25046	5.89073	0	9.12091	0	0	0	0	0.208894	1.25307	0.0732966	1.10328	0.0314317	0.181968	0.0243437	0.666667
DG(20:00)_[M+H-H2O]1+	383.316	16.3525	20.7722	41.045	28.4503	6.19786	53.0517	2.23825	46.6013	5.41852	6.28287	5.95157	5.07827	15.6817	34.8145	92.9174	37.5578	61.3051	36.2055	8.83329	1
DG(22:00)_[M+H-H2O]1+	411.347	6.42435	11.5582	24.3329	21.3821	0	25.8243	0.119991	24.4473	0.154152	0.849081	0	0	2.77501	21.5188	61.5099	23.4885	41.5926	18.7466	0.699187	0.8
DG(23:00)_[M+H-H2O]1+	425.363	0.0745391	0.113625	0.366008	0.551938	0.301461	0	0	0.131996	0	0.162856	0	0	0	0.0748721	0.902151	0	1.37984	0.20519	0	0.466667
DG(24:00)_[M+H-H2O]1+	439.378	7.41825	8.10031	23.4843	16.4066	1.26639	20.7932	3.77707	19.5127	1.21947	3.34556	2.12542	7.3063	7.45078	18.5295	54.5577	22.3874	35.0114	16.6443	9.80873	1
DG(24:01)_[M+H-H2O]1+	437.363	3.31547	4.32701	5.35577	4.76009	2.45422	10.2227	1.08177	10.2691	0.251975	0.983187	0.740078	0.520751	1.72012	5.83809	13.9866	1.62397	8.75221	4.94417	0.62525	1
DG(25:00)_[M+H-H2O]1+	453.394	0.216694	0.277419	0.448971	0.589201	0.369248	0.683318	0	0.539543	0	0	0.141441	0	0.173946	0	1.30666	0.132629	1.30938	0.105127	0.115056	0.666667
DG(26:00)_[M+H-H2O]1+	467.409	4.89081	6.51584	17.8908	14.6494	2.0479	15.7474	0.285111	15.0754	1.72425	1.30994	1.59075	1.34574	5.06744	15.5808	45.0535	15.8362	27.9834	13.8831	1.83123	1
DG(26:01)_[M+H-H2O]1+	465.394	4.50965	3.29259	4.85552	3.36008	9.04433	8.52255	1.06435	7.45148	1.67012	3.66971	2.77653	1.87811	4.64507	4.41562	10.7588	1.51736	6.7345	5.28074	0.636555	1
DG(26:02)_[M+H-H2O]1+	463.379	0.125805	0.1556	0.191054	0.21221	0.297988	0.32721	0.308007	0	0.0732336	0	0	0	0	0.0985135	0.426141	0.451902	0.360825	0	0	0.533333
DG(27:00)_[M+H-H2O]1+	481.426	0.134831	0.215922	0.207764	0.3089	0	0.460713	0	0	0.494188	0	0.123747	0	0	0	0.771522	0.189258	0.493569	0	0	0.4
DG(28:00)_[M+H-H2O]1+	495.441	26.7537	13.3301	26.7428	8.85341	30.9392	53.9148	12.4822	35.0018	16.0373	19.4552	19.7769	26.4221	27.8177	20.5108	42.6041	28.6583	24.7671	28.9873	13.8543	1
DG(28:01)_[M+H-H2O]1+	493.425	1.01846	1.27885	4.0532	4.76866	0.282937	0.706789	0	1.73722	3.75416	0.256103	1.41044	0	0.443294	4.06314	12.8406	0.960422	8.09603	1.83461	0.134246	0.866667
DG(28:02)_[M+H-H2O]1+	491.409	3.22179	1.65684	2.33511	1.3096	3.7092	5.63755	1.3101	5.13921	1.71973	4.13882	2.1438	1.97591	4.26398	1.79271	4.0304	1.77882	2.08458	1.66758	0.727712	1
DG(28:03)_[M+H-H2O]1+	489.394	0.184018	0.199424	0.148274	0.135411	0.335767	0	0.174698	0	0.16823	0.219313	0	0.574138	0.247615	0.182815	0.315256	0	0.0297272	0.262506	0	0.666667
DG(29:00)_[M+H-H2O]1+	509.456	2.17453	3.53281	0.542878	0.813198	1.4398	0	0	0.270435	7.94792	0	7.73811	0	0	0.390874	1.88685	0	1.52242	0	0	0.466667
DG(29:01)_[M+H-H2O]1+	507.441	0.827696	1.42157	0.0277448	0.0563158	0.451025	0	0	0	3.52433	0	2.64621	0	0	0	0.149822	0	0.0443919	0	0	0.333333
DG(30:01)_[M+H-H2O]1+	521.456	11.3687	8.36798	9.5414	5.19676	10.3739	15.0615	0.605613	16.8596	21.7121	6.57929	19.7573	0	3.69813	10.9667	17.7959	10.5829	11.1802	10.328	2.23813	0.933333
DG(30:02)_[M+H-H2O]1+	519.441	0.613236	1.1518	0.451967	0.377247	0	0	0.129223	0.530822	3.40437	0.258447	0.583026	0	0.278546	0.306127	1.07951	0.629567	0.728556	0	0.141462	0.733333
DG(32:03)_[M+H-H2O]1+	545.456	2.31237	1.54601	1.22686	0.799245	4.16471	4.20036	0.622619	4.0133	1.59933	1.60857	1.50408	0.785998	2.57307	2.14113	1.08604	0.566317	0.688059	0.852221	0.681174	1
DG(33:01)_[M+H-H2O]1+	563.503	4.01381	5.49564	2.66728	1.86062	3.48895	0.644956	0.17696	1.1278	12.611	0.929542	12.9017	0.22958	2.22725	5.60811	4.1456	0.490677	3.67997	1.35451	1.16483	1
DG(33:02)_[M+H-H2O]1+	561.488	0.982821	1.76237	0.115629	0.117606	0	0	0	0	4.25829	0.246388	3.35789	0	0.226423	0	0.212013	0.261482	0.109483	0	0	0.466667
DG(34:03)_[M+H-H2O]1+	573.488	5.57252	5.2009	5.43588	1.23398	6.03922	2.34409	1.80676	4.31904	13.5587	2.47687	13.5528	0.482728	6.5416	4.13875	3.98467	5.21293	4.85308	7.26767	6.05248	1
DG(34:06)_[M+H-H2O]1+	567.441	1.53621	1.28545	0.771337	0.674166	1.27559	4.57969	1.10813	0.943692	0.728486	1.54155	0.513804	1.59875	1.87076	0.651093	0	1.09125	0.184256	0.321377	1.28063	0.933333
DG(35:01)_[M+H-H2O]1+	591.535	0.584564	1.15256	1.17504	0.823082	0	0	0	0	3.2587	0.257076	1.16073	0	0.663261	2.51006	0.794114	0.624258	2.2245	0.58614	0.822965	0.666667
DG(35:05)_[M+NH4]1+	618.509	0.0694726	0.196498	0.100647	0.124063	0	0	0	0	0.555781	0	0	0	0	0.336522	0	0	0.0685322	0.16511	0.134364	0.333333
DG(36:02)_[M+NH4]1+	638.572	0.0165135	0.0467073	0.145435	0.119931	0	0	0	0	0	0	0.132108	0	0.277808	0.298129	0	0	0.115432	0.191783	0.134891	0.4
DG(36:03)_[M+H-H2O]1+	601.519	31.1283	12.2497	35.307	9.43831	43.0725	27.602	20.637	20.9502	47.2989	23.8082	46.2596	19.3978	47.0928	24.5023	26.5743	34.5599	27.8014	46.2776	40.3405	1
DG(36:04)_[M+H-H2O]1+	599.503	13.6779	4.66555	11.115	2.65243	19.0616	18.4844	8.78651	16.7882	14.3663	9.6216	15.4616	6.85324	7.84627	8.82143	13.6889	11.3204	11.2327	15.2792	9.61641	1
DG(38:03)_[M+H-H2O]1+	629.55	0.839776	0.414954	1.87138	1.40566	0.812554	0.401637	1.04383	0.843998	1.57705	0.274882	0.653352	1.11091	0	0.950701	3.45498	0.784076	3.71155	1.6957	2.50265	0.933333
DG(38:04)_[M+H-H2O]1+	627.535	33.4582	8.21868	16.7026	6.10161	45.3862	32.0275	35.3204	35.6167	21.777	29.3291	24.9928	43.2158	18.3351	13.5926	9.49022	20.1726	9.76418	19.2511	26.3122	1
DG(40:03)_[M+H-H2O]1+	657.582	0.204418	0.389306	3.64581	3.63289	0	0.402411	0.130045	1.10289	0	0	0	0	0.106331	2.27206	8.87738	0.847243	8.32869	4.15943	0.929571	0.666667
DG(40:06)_[M+H-H2O]1+	651.535	1.28656	0.861291	0.53579	0.197718	3.20492	0.895562	1.37386	1.12797	1.4768	0.791286	1.14868	0.273397	0.426782	0.522266	0.269238	0.355259	0.681929	0.810075	0.684982	1
DG(40:06)_[M+H-H2O]1+	651.535	1.28656	0.861291	0.53579	0.197718	3.20492	0.895562	1.37386	1.12797	1.4768	0.791286	1.14868	0.273397	0.426782	0.522266	0.269238	0.355259	0.681929	0.810075	0.684982	1
DG(40:07)_[M+H-H2O]1+	649.519	0.558226	0.34267	0.0988895	0.176607	1.03604	0.442518	0.351895	0.360885	0.602808	0.18567	1.12357	0.362415	0	0.0675352	0	0	0.479549	0	0.145142	0.733333
DG(41:05)_[M+H-H2O]1+	667.566	1.52187	0.757366	1.02932	1.18718	1.61001	2.34345	1.60398	1.43212	0	1.03023	1.81089	2.34426	2.58191	0.984976	0.238668	2.82986	0.352455	0	0.217396	0.866667
DG(42:03)_[M+H-H2O]1+	685.613	0.102947	0.193084	3.17747	3.87287	0.354266	0	0	0.469309	0	0	0	0	0.298664	2.09212	9.30493	1.00246	8.16845	1.37567	0	0.533333
DG(42:04)_[M+H-H2O]1+	683.597	0.0501969	0.141978	1.87102	2.18545	0	0	0	0.401575	0	0	0	0	0	0.686482	5.01862	1.03154	4.94267	1.41781	0	0.4
DG(42:08)_[M+H-H2O]1+	675.535	0.277051	0.521819	0.118301	0.171466	0	0	1.44172	0.653336	0.121353	0	0	0	0	0.453257	0.0741402	0	0.0549123	0.245797	0	0.466667
DG(43:05)_[M+H-H2O]1+	695.597	1.53591	0.934444	0.987109	1.2007	1.47889	2.47071	0.782871	1.67039	0.0969682	1.37015	1.30125	3.11609	3.355	0.814119	0.42669	1.79929	0.254761	0	0.259902	0.933333
DG(43:05)_[M+H-H2O]1+	695.598	1.53591	0.934444	0.987109	1.2007	1.47889	2.47071	0.782871	1.67039	0.0969682	1.37015	1.30125	3.11609	3.355	0.814119	0.42669	1.79929	0.254761	0	0.259902	0.933333
DG(44:03)_[M+H-H2O]1+	713.644	0	0	1.94302	2.57522	0	0	0	0	0	0	0	0	0	1.19253	5.89409	0	5.35914	1.15537	0	0.266667
DG(44:04)_[M+H-H2O]1+	711.629	0.0498306	0.140942	1.23428	1.68448	0	0	0	0.398645	0	0	0	0	0.21897	0.433968	3.82287	0.499427	3.54611	0.118596	0	0.466667
DG(44:05)_[M+H-H2O]1+	709.613	0	0	0.163905	0.272765	0	0	0	0	0	0	0	0	0	0.0691559	0.383464	0	0.694718	0	0	0.2
DG(44:07)_[M+H-H2O]1+	705.582	0.914007	0.551699	0.539872	0.673301	0.959459	1.60466	1.61251	0.290482	0.806208	1.29504	0.494667	0.249028	0	0.162273	0	1.82685	0.260972	0.482116	1.04689	0.866667
LPE(16:00)_[M+H]1+ / LPC(13:00)_[M+H]1+	454.293	2.4241	2.56606	0.519281	0.706797	0.407584	7.52548	0	1.54575	2.64794	4.90541	1.34381	1.01679	0.499261	1.90052	0.212929	0	0.0337092	0	0.988546	0.8
LPE(18:00)_[M+H]1+ / LPC(15:00)_[M+H]1+	482.324	1.03437	1.70221	0.276968	0.374254	0	3.6477	0.14457	3.91823	0	0.239415	0	0.325064	0.381638	1.06789	0.150647	0	0.0940496	0	0.24456	0.666667
LPE(22:06)_[M+H]1+	526.293	5.04724	4.21279	4.69294	4.39159	1.88313	3.16887	7.72604	6.78185	0.247988	3.79374	3.21219	13.5641	6.86546	2.56444	8.86356	11.3034	0.118696	0	3.13505	0.933333
LPG(19:00)_[M+Na]1+	549.316	2.63253	2.05878	1.14007	0.957052	0.702954	6.78157	1.1895	0.903012	3.03381	1.31245	3.52888	3.60807	1.07055	2.93527	0.284094	0.438308	0.341996	1.13306	1.77723	1
LPS(18:00)_[M+Na]1+	548.296	0.202294	0.133925	0.108817	0.148948	0.304148	0.407004	0.252106	0.241327	0.0668528	0.238017	0.108896	0	0.425235	0.136289	0.0559677	0	0.0329503	0.11128	0	0.8
LPS(20:03)_[M+H]1+ / LPG(20:05)_[M+NH4]1+	548.298	0.202294	0.133925	0.108817	0.148948	0.304148	0.407004	0.252106	0.241327	0.0668528	0.238017	0.108896	0	0.425235	0.136289	0.0559677	0	0.0329503	0.11128	0	0.8
MG(20:03)	398.327	0.234135	0.292216	0.129908	0.106258	0.506097	0	0.1383	0.837042	0.0743952	0	0.111038	0.206205	0	0.279429	0.132105	0	0.23108	0.10719	0.159553	0.733333
PA(28:01)_[M+Na]1+	613.384	4.86075	4.6686	0.890804	1.44047	0	14.0055	2.37048	0.843497	4.57716	9.31738	4.63943	3.13258	0.321663	3.5056	0	0	0.0397746	0	2.36859	0.733333
PA(38:08)_[M+Na]1+	739.431	0.594947	0.601552	0.107227	0.159708	0.828468	1.92804	0.162736	0.433387	0.151429	0.772469	0.169316	0.313726	0.256422	0.0959701	0	0	0	0	0.398197	0.733333
PA(40:08)_[M+Na]1+	767.462	0.260154	0.215094	0.228342	0.336488	0.388571	0	0.328933	0.327608	0.0813211	0.612223	0	0.342579	0.63606	0	0	0	0.0337002	0.142264	0.786369	0.666667
PC(28:00)_[M+H]1+ / PE(31:00)_[M+H]1+ / PA(33:01)_[M+NH4]1+	678.507	1.17179	3.13035	0.0017995	0.00297349	0.304393	0	0.0632574	0	8.9148	0.000662629	0.0912214	0	0	0.00647516	0	0	0.0003171	0	0.00580423	0.533333
PC(30:00) / PE(33:00)	706.539	0.0466363	0.0887397	0.00385148	0.0101901	0	0	0	0	0.000480879	0.146912	0	0.225697	0	0	0	0	0.0269604	0	0	0.266667
PC(30:04)_[M+H]1+ / PE(33:04)_[M+H]1+ / PA(35:05)_[M+NH4]1+	698.476	0.625998	0.891051	0.146256	0.174624	2.73364	0.438338	0.140004	0.547734	0	0.73068	0.417589	0	0.466811	0.180153	0.0781318	0	0.0236226	0	0.275074	0.733333
PC(32:00) / PE(35:00)	734.57	8.81404	3.02924	6.23868	6.40107	7.19411	2.40879	9.92826	8.30979	12.3611	10.3834	10.8001	9.12675	0.610407	4.09451	1.89372	16.4698	2.90221	14.3837	3.31641	1
PC(32:02) / PE(35:02)	730.539	0.0905388	0.19755	0.0723436	0.0938236	0	0	0.557665	0.166646	0	0	0	0	0	0.159746	0	0	0	0.12947	0.217189	0.333333
PC(34:01) / PE(37:01)	760.586	79.1018	27.4103	45.4345	6.63537	76.7762	45.0075	114.395	100.046	47.0201	92.73	54.0142	102.826	50.4518	43.4145	34.8194	52.2385	38.9948	51.0815	47.0412	1
PC(34:02) / PE(37:02)	758.57	117.822	36.493	61.1094	14.5499	151.255	72.7656	145.633	111.34	79.8528	163.441	80.1145	138.174	54.4544	51.7234	55.5858	81.5403	47.383	82.5226	54.5559	1
PC(34:03) / PE(37:03)	756.554	1.96779	0.992601	0.538688	0.480858	3.15085	0.309379	2.88701	1.34564	2.83664	2.31132	1.21922	1.68225	0	0.684675	0.48517	0.503142	1.41007	0.687758	0	0.866667
PC(34:04) / PE(37:04)	754.539	0.0996273	0.139057	0.118153	0.153172	0.257896	0	0	0.231309	0	0	0	0.307814	0.204322	0.0727124	0	0.416768	0	0	0.133271	0.466667
PC(36:03) / PE(39:03)	784.586	22.4166	10.0684	15.265	6.03553	25.6133	8.86846	39.2789	19.8455	13.0675	28.0015	15.0389	29.6187	6.71321	13.1887	10.4877	25.4606	15.124	17.8574	18.0235	1
PC(36:04) / PE(39:04)	782.57	87.6177	31.4907	42.5194	12.9578	89.5838	60.8352	134.498	87.7971	47.2256	107.956	55.0976	117.949	45.9218	31.2961	29.569	62.482	31.3839	55.8515	41.1313	1
PC(36:05) / PE(39:05)	780.554	14.5874	8.26282	7.42414	6.45247	9.36931	24.6931	18.9074	7.69179	9.25934	12.4529	6.29676	28.0289	8.52306	6.15449	2.1362	17.6022	2.73692	0.572098	14.244	1
PC(38:05) / PE(41:05)	808.586	20.2384	7.06492	9.61494	2.02862	15.5289	12.6372	29.2753	17.8934	15.4518	26.6942	14.8011	29.6254	9.24645	8.6704	6.57031	11.0617	8.13434	11.3278	12.2935	1
PC(38:06)_[M+H]1+ / PE(41:06)_[M+H]1+	806.569	59.0456	14.4543	31.0196	11.5601	67.3057	51.6621	69.8728	63.2535	36.5882	75.1871	40.2141	68.2812	38.4398	22.2253	19.0261	49.1629	21.5634	40.2886	26.4313	1
PC(38:08)_[M+H]1+	802.538	1.14437	1.133	0.915012	2.0066	2.94937	2.84162	1.25449	0.168052	0.331273	0.741394	0.276027	0.592723	0.635579	0.148315	0.0626744	0	0	5.43828	0.120228	0.866667
PC(40:07) / PE(43:07)	832.586	5.52397	3.18741	2.03756	1.19742	2.43084	2.12305	11.8733	4.57501	4.547	7.18714	4.15204	7.30343	0.80786	1.13811	1.78442	2.04909	3.07011	1.24792	4.16544	1
PC(40:08) / PE(43:08)	830.57	1.42953	0.812775	0.231736	0.148565	2.2485	2.48105	1.8939	0.168908	1.78329	0.901216	1.3218	0.637608	0.394515	0.0563422	0.357422	0	0.265036	0.252995	0.295843	0.933333
PC(40:09) / PE(43:09)	828.554	0.752427	0.95602	0.175558	0.210067	0	0	2.16531	0	2.19312	1.13591	0.278052	0.247018	0	0.14665	0.044235	0.589154	0.156585	0	0.292284	0.666667
PC(42:05) / PE(45:05)	864.648	0.00338644	0.00472703	0.0412998	0.075108	0	0.0120138	0	0	0.00455846	0.00153684	0	0.00898242	0.200545	0.01095	0.0737124	0	0	0	0.00389119	0.533333
PC(42:06) / PE(45:06)	862.633	0.151952	0.147416	0.00903963	0.0239166	0	0.387521	0.302309	0.132369	0	0	0.210178	0.183238	0	0.0632774	0	0	0	0	0	0.4
PC(42:09)	856.586	0.247297	0.228169	0.0605465	0.0979351	0.364753	0.753245	0.169278	0	0.196078	0.189665	0.110507	0.194855	0	0.146732	0	0	0.0306391	0	0.246454	0.666667
PC(44:02)_[M+H]1+	898.726	0.0572662	0.0991658	0.126891	0.323176	0	0.278879	0	0	0.064791	0	0.11446	0	0	0.859379	0	0	0.0288559	0	0	0.333333
PC(44:10)_[M+H]1+	882.601	0.10027	0.120205	0.0018195	0.00332485	0.252343	0.298071	0.00909209	0	0.00334359	0	0.106913	0.132397	0	0.00255735	0	0	0.00114281	0.00903637	0	0.6
PC(44:11)	880.586	1.18644	1.35681	0.347286	0.310268	4.45441	0.669431	0.693161	1.08748	0.284532	1.20737	0.37967	0.71543	0.87808	0.0919515	0.194231	0.541654	0.0244308	0.530884	0.16977	1
PC(46:07)	916.68	0.001818	0.00363092	0.000317395	0.000839749	0	0	0.00206468	0.0105173	0.00196199	0	0	0	0	0	0.00222177	0	0	0	0	0.266667
PC-2O(36:01)_[M+H]1+	758.642	0.0899453	0.133834	0.0439315	0.116232	0	0	0	0.254385	0	0.325312	0.139865	0	0.307521	0	0	0	0	0	0	0.266667
PC-O(44:03)_[M+H]1+	882.731	0.0313706	0.0887295	0.0531873	0.120837	0	0	0	0	0.250965	0	0	0	0	0.324913	0	0	0.0426792	0	0.00471862	0.266667
PC-P(40:09)	812.559	0.37381	0.343505	0.124246	0.207493	0.783143	0.310472	0.203094	0.160367	0.165836	0.36398	0	1.00359	0	0.0701248	0	0.544342	0	0	0.255256	0.666667
PC-P(41:05)	834.638	0.147054	0.15583	0.0303417	0.0570285	0.0185536	0.370768	0.167984	0.0860873	0.0684655	0.0327835	0.0280744	0.403718	0.00905429	0.0168535	0.0279258	0	0.0010438	0	0.157515	0.866667
PC-P(42:06)_[M+H]1+	846.637	0.0385543	0.108038	0.000593363	0.00112642	0	0	0.00250813	0	0	0	0	0.305927	0	0	0.00122483	0	0	0	0.0029287	0.266667
PC-P(42:09) / PC-O(42:10)	840.591	0.0909696	0.108123	0.0244338	0.0646459	0	0.279905	0.192937	0	0.00065412	0.118723	0	0.135539	0	0	0	0	0	0	0.171037	0.4
PE(32:06)	680.429	18.6826	10.4534	5.99059	7.69928	41.5384	17.9159	17.8813	9.39791	11.6113	9.10515	19.8723	22.1385	1.92975	1.58447	3.40401	6.12878	2.26971	23.1093	3.50803	1
PE(34:01) / PC(31:01)	718.539	0.115146	0.15776	0.0446506	0.0703178	0.450061	0	0	0	0	0.184701	0.107122	0.17928	0.183104	0	0	0	0.0354201	0	0.0940303	0.466667
PE(36:00)_[M+H]1+ / PC(33:00)_[M+H]1+ / PA(38:01)_[M+NH4]1+	748.585	0.0670669	0.0680513	0.00323584	0.00856123	0.163773	0.02185	0.000610178	0.123143	0.105323	0	0	0.121837	0	0	0	0	0.0226509	0	0	0.466667
PE(36:02) / PC(33:02)	744.554	0.331508	0.265976	0.496788	0.7651	0	0	0.669676	0.24953	0.416164	0.191878	0.664969	0.459844	0.251729	0.134881	0	2.11456	0.163907	0	0.812438	0.733333
PE(36:03)_[M+H]1+ / PC(33:03)_[M+H]1+ / PA(38:04)_[M+NH4]1+	742.538	0.329957	0.278908	0.0428475	0.0672703	0.535201	0.48952	0.122031	0.0448158	0.173617	0.867908	0.146374	0.260192	0.014226	0	0.141461	0	0.00361666	0	0.140628	0.8
PE(36:05)_[M+H]1+ / PC(33:05)_[M+H]1+ / PA(38:06)_[M+NH4]1+	738.507	0.29539	0.469014	0.0377774	0.0493749	0	1.23337	0.245906	0	0.0775084	0	0	0.806332	0	0.0752912	0.071559	0	0	0	0.117591	0.466667
PE(38:02) / PC(35:02)	772.586	0.164573	0.19223	0.057566	0.127437	0	0	0.567875	0.151595	0.170012	0	0.143673	0.283428	0	0	0.0610363	0	0.341926	0	0	0.466667
PE(38:03) / PC(35:03)	770.57	0.466059	0.243432	0.273241	0.337296	0.267498	0.466671	0.890686	0.0975731	0.462864	0.539861	0.341497	0.661824	0.439719	0.0606407	0.0181876	0.353746	0.106961	0	0.933434	0.933333
PE(38:06)_[M+H]1+ / PC(35:06)_[M+H]1+ / PA(40:07)_[M+NH4]1+	764.523	8.10591	5.079	3.93586	1.70637	16.8703	4.77808	7.86158	3.24764	7.53845	1.50946	12.4859	10.5559	2.83	2.9055	1.94296	3.65916	4.12906	4.98693	7.09739	1
PE(40:06) / PC(37:06)	792.554	2.24341	2.05287	0.824232	0.50409	7.18412	2.13472	2.03478	0.590894	1.62852	1.6454	1.46948	1.25932	0.118022	1.22232	0.487106	0.975708	0.740137	0.585531	1.6408	1
PE(40:07)_[M+H]1+ / PC(37:07)_[M+H]1+ / PA(42:08)_[M+NH4]1+	790.538	13.1363	5.23233	4.41562	2.19501	22.9901	19.4803	12.8557	9.46988	8.85041	11.1425	10.7007	9.60064	8.24945	3.77753	2.72549	3.40716	1.68861	5.58849	5.4726	1
PE(42:08)_[M+H]1+ / PC(39:08)_[M+H]1+	816.554	7.24755	6.04259	2.34692	2.24492	1.72815	19.2938	4.95313	2.46883	4.67845	13.1051	3.97352	7.77937	3.65477	5.46933	0.647599	1.22208	0.102206	0.500311	4.83215	1
PE-O(34:03)_[M+H]1+	700.528	0.0672952	0.110736	0.129184	0.213376	0.290193	0	0.1835	0	0.0646689	0	0	0	0	0	0	0.493201	0.0291154	0	0.381969	0.4
PE-O(38:05)_[M+H]1+ / PC-P(35:04) / PC-O(35:05)	752.559	1.42657	1.7526	0.234961	0.230008	2.39139	5.35138	0.626545	0.733914	0.263555	0.202563	0.336138	1.50707	0.199586	0	0.0650977	0.404065	0.138466	0.670394	0.167119	0.933333
PE-O(40:05)_[M+H]1+	780.59	3.83206	9.7812	0.222859	0.24735	0.0782976	0.770999	0.751629	0.408412	0.0350598	0.45875	0.12441	28.0289	0.113924	0.325126	0.0092272	0.470767	0.0298445	0	0.611125	0.933333
PE-O(42:06)_[M+H]1+	806.606	1.04287	1.49704	0.376877	0.638945	0.460815	3.52798	0.76719	0	0	0.259218	0	3.32773	0	0.107861	0.0554177	0.760248	0.0263058	0	1.68831	0.666667
PE-P(38:06)_[M+H]1+	748.528	1.50687	1.61281	0.784993	0.922774	0.615905	2.62416	2.49291	0.54346	0.335091	0.368884	0.360834	4.71375	0.671549	1.24747	0.108804	0.826509	0.0486906	0	2.59192	0.933333
PE-P(40:07)_[M+H]1+	774.543	0.109362	0.159554	0.110237	0.196647	0.211338	0.264462	0.399097	0	0	0	0	0	0	0	0.075836	0.533988	0	0	0.161838	0.4
PG(28:00)_[M+NH4]1+	684.481	0.427468	0.63532	0.144313	0.191337	0	1.85691	0.180428	0.164064	0	0.472264	0	0.746077	0.454803	0.230949	0	0	0	0	0.324437	0.533333
PG(30:01)_[M+H]1+	693.47	0.91895	1.1809	0.450247	0.652285	0.711781	0.315625	3.74631	0.222767	0.435066	0.203082	0.61131	1.10566	0	0.236506	1.07419	1.65393	0.0261082	0	0.160992	0.866667
PG(32:01)_[M+H]1+	721.501	0.597671	0.659852	0.312503	0.3779	0	0.972691	1.80945	0	0	0.723452	0.220698	1.05508	0.180625	0.171856	0.54665	1.07409	0	0.0695231	0.144775	0.733333
PG(34:01)_[M+H]1+	749.533	0.156976	0.194956	0.0556424	0.103495	0.342014	0.335291	0.471543	0	0	0	0.106961	0	0	0	0	0.265763	0	0	0.123734	0.4
PG(34:03)_[M+H]1+ / PG(32:00)_[M+Na]1+	745.501	0.211289	0.237119	0.125169	0.302477	0	0.320132	0.379796	0	0	0.20253	0.117686	0.670166	0	0.0674355	0.80875	0	0	0	0	0.466667
PG(35:03)_[M+H]1+	759.517	0.0373071	0.0503575	0.0386431	0.0561143	0.146791	0.039004	0.00255222	0	0.0393475	0.00572946	0	0.0650329	0.157414	0.0501521	0.0374286	0	0.0255072	0	0	0.666667
PG(36:04)_[M+H]1+	771.517	0.0725289	0.124985	0.0187835	0.0496323	0	0.349151	0	0	0.077944	0.153136	0	0	0.000145815	0	0	0	0	0.131339	0	0.333333
PG(36:06)_[M+H]1+ / PG(34:03)_[M+Na]1+	767.486	0.141307	0.0924243	0.0174374	0.0336065	0	0	0.177768	0.150268	0.225625	0.230831	0.147295	0.198672	0	0.0880056	0	0	0.0340563	0	0	0.533333
PG(38:02)_[M+H]1+	803.58	0.060757	0.120017	0.0618617	0.0636673	0	0	0.164814	0	0	0.321242	0	0	0.146355	0.0734565	0.0786627	0	0	0	0.134558	0.4
PG(40:00)_[M+H]1+	835.642	0.0148902	0.0294732	0.0256309	0.0569138	0.0127003	0	0.0101854	0.00393913	0	0.00543908	0	0.0868579	0	0.00342334	0	0	0.0226694	0	0.153323	0.533333
PG(40:09)_[M+Na]1+	839.483	0.149348	0.204865	0.00379834	0.0100495	0.572684	0.307973	0.150915	0	0	0	0	0.163213	0	0	0	0	0.0265883	0	0	0.333333
PG(42:06)_[M+Na]1+	873.562	0.307884	0.330885	0.0909646	0.1075	0.240229	0	0.30291	0.898245	0.0645638	0	0.248111	0.709011	0	0.225166	0.241244	0	0.0412771	0	0.129065	0.666667
PG(44:07)_[M+Na]1+	899.577	0.0925388	0.0908125	0.140923	0.229177	0.175578	0	0	0.132665	0.0727372	0.242746	0.116583	0	0.648501	0.0898492	0.0545724	0	0.0530918	0	0.140444	0.666667
PG-O(32:00)_[M+NH4]1+	726.564	0.12524	0.122879	0.127059	0.19843	0.333469	0	0	0.164233	0.138887	0	0.123599	0.241734	0.217988	0.0647088	0.0651411	0.541578	0	0	0	0.6
PG-O(34:02)_[M+Na]1+ / PG-O(36:05)_[M+H]1+	755.52	0.214543	0.372154	0.0413021	0.061001	0	1.09985	0.226873	0.176396	0	0.213228	0	0	0	0.0781426	0.0511402	0	0	0	0.159832	0.466667
PG-O(38:01)_[M+H]1+ / TG(46:05)_[M+Na]1+	791.616	0.0455199	0.104241	0.00335273	0.00381227	0	0.0190126	0.0411616	0.300964	0.00129268	0.00172822	0	0	0.00443286	0.00328921	0.00135142	0.00332655	0	0	0.0110691	0.666667
PG-P(40:06)_[M+Na]1+	829.535	0.232236	0.220023	0.113846	0.14728	0.175794	0	0.343103	0.446601	0.0779501	0.201634	0	0.612808	0	0.0870211	0.337386	0	0.0636003	0	0.308912	0.666667
PI(26:00)_[M+H]1+	727.439	2.47851	1.69963	0.525805	0.652426	1.33592	4.6633	5.23219	1.01858	0.708307	1.87907	1.81171	3.17898	0.170055	1.80372	0.21544	0.989438	0.0843675	0	0.417612	0.933333
PI(35:00)_[M+H]1+	853.58	0.117784	0.174355	0.196297	0.189074	0	0.403687	0.358123	0	0	0.18046	0	0	0.26543	0.320778	0.113624	0.525078	0	0	0.149166	0.533333
PI(41:00)_[M+H]1+	937.674	0.0376781	0.0539547	0.0647811	0.127084	0	0.0615259	0.109527	0.126242	0	0	0.000107499	0.00402214	0	0	0	0.336936	0	0.0036673	0.112864	0.533333
PI(42:00)_[M+Na]1+	973.672	2.0848	2.40335	0.603265	0.720015	0	6.3324	1.52441	0.358838	1.08357	5.43709	1.09387	0.848257	0.910471	1.68488	0.236752	0	0	0	1.39075	0.733333
PI(42:06)_[M+H]1+ / PI(40:03)_[M+Na]1+	939.596	0.151848	0.142356	0.0545699	0.0735463	0	0.376513	0.167245	0	0.162172	0.274689	0.234164	0	0.173203	0.0769671	0	0	0	0	0.131819	0.533333
PI(43:04)_[M+NH4]1+	974.669	0.356668	0.277381	0.113831	0.195182	0	0.329327	0	0.307399	0.346518	0.800232	0.433513	0.636354	0	0.533473	0.133869	0	0	0	0.129474	0.6
PI-O(31:01)_[M+NH4]1+	798.549	0.108782	0.119048	0.119688	0.182993	0	0	0.273529	0.20278	0	0.183914	0	0.210031	0.385915	0.0675894	0	0.384311	0	0	0	0.466667
PI-O(35:01)_[M+NH4]1+	854.612	0.0627017	0.0829763	0.0319201	0.0844527	0	0.0125079	0	0.153729	0	0.19946	0.00948838	0.126429	0.223441	0	0	0	0	0	0	0.4
PI-O(35:02)_[M+H]1+	835.569	0.00876814	0.0204623	0.0986836	0.174535	0	0	0.00634465	0	0.00478503	0	0.0590155	0	0.423978	0	0	0.266807	0	0	0	0.333333
PI-O(40:02)_[M+NH4]1+	922.674	0.0575909	0.0928061	0.137442	0.181262	0	0	0	0.138563	0.0723972	0	0	0.249767	0.438351	0	0	0.256286	0	0	0.267454	0.4
PI-O(42:01)_[M+Na]1+	957.677	3.09346	3.15762	1.62707	2.21603	0.318199	8.37652	2.11242	1.88473	0.151915	5.73682	0.244754	5.92229	2.6473	0.660363	0.692273	1.09062	0.0636285	0	6.23533	0.933333
PI-P(37:02)_[M+NH4]1+	878.612	0.0338188	0.0905129	0.00152663	0.00195136	0.257703	0	6.55692e-06	0	0.00493506	0	0.00790531	0	0	0.00312064	0	0.00441619	0	0	0.00314959	0.466667
PI-P(39:01)_[M+NH4]1+	908.659	0.127409	0.15148	0.0087395	0.0231225	0.403966	0	0.148501	0	0.0614972	0.300958	0.104353	0	0	0	0.0611765	0	0	0	0	0.4
PS(34:00)_[M+Na]1+	786.526	1.12588	1.16484	0.191451	0.3184	0	3.67545	1.29173	0.0124553	0.739793	1.49485	0.706183	1.08659	0.00555838	0.791068	0.0530132	0	0.00451857	0	0.486001	0.8
PS(34:02)_[M+H]1+ / PG(34:04)_[M+NH4]1+	760.512	0.0569606	0.0676931	0.0692258	0.124272	0	0.172707	0.0684913	0	0.0912492	0.123238	0	0	0.308614	0.175966	0	0	0	0	0	0.4
PS(36:01)_[M+Na]1+	812.541	0.0850744	0.107536	0.0612193	0.085419	0.300568	0	0.118969	0	0.116056	0.000484569	0	0.144518	0	0.0694779	0.0876809	0	0.0340138	0	0.237362	0.6
PS(36:03)_[M+H]1+ / PG(36:05)_[M+NH4]1+	786.528	1.12432	1.16655	0.190012	0.319391	0	3.67545	1.29173	0	0.739793	1.49485	0.706183	1.08659	0	0.791068	0.0530132	0	0	0	0.486001	0.6
PS(36:07)_[M+H]1+	778.465	0.0219174	0.0423784	0.0633214	0.109997	0	0	0	0	0.0648378	0	0	0.110501	0.256469	0	0.186781	0	0	0	0	0.266667
PS(38:01)_[M+H]1+ / PG(38:03)_[M+NH4]1+	818.591	0.137162	0.128889	0.0600707	0.0678083	0.289025	0.0585439	0.257647	0	0.0485097	0.000193324	0.301699	0.141681	0	0.0876524	0.0410019	0	0	0.167106	0.124735	0.733333
PS(38:04)_[M+H]1+ / PG(38:06)_[M+NH4]1+	812.544	0.207724	0.181704	0.101266	0.124094	0.498045	0.227329	0.203094	0.0756115	0.103009	0.096854	0	0.457849	0	0.0701248	0.0527505	0.314614	0.0340138	0	0.237362	0.8
PS(39:02)_[M+H]1+ / PG(39:04)_[M+NH4]1+	830.591	0.162203	0.357801	0.0824266	0.164811	0.00444212	1.04104	0.00289165	0.0987814	0.0455732	0	0.104894	0	0	0	0.13685	0	0.000583135	0.00159932	0.437953	0.666667
PS(41:02)_[M+Na]1+	880.604	0.120148	0.200256	0.0177828	0.0237863	0.572852	0	0.157012	0.207471	0.00249213	0.00313893	6.2369e-05	0.0181521	0.00516868	0.0649788	0.0298688	0	0.0213968	0.00306646	0	0.8
PS(42:02)_[M+Na]1+	894.62	0.094859	0.114112	0.0197729	0.0441337	0.233134	0.044767	0.193263	0.00799996	0.00325772	0.263011	0.0134391	0	0	7.90701e-05	0	0	0.016971	0.118867	0.00249397	0.733333
PS(42:05)_[M+Na]1+	888.572	0.0594533	0.103288	0.0564796	0.100584	0.293127	0	0.077478	0	0	0.105021	0	0	0.274813	0.0492172	0	0	0	0	0.0713269	0.4
PS(43:02)_[M+Na]1+	908.635	0.149346	0.140632	0.0173103	0.0278601	0.351355	0.0452424	0.147429	0.0912009	0.0621227	0.381627	0.108509	0.00728364	0.00275949	0.000169611	0.0591656	0	0	0.0569373	0.00214019	0.866667
PS(44:02)_[M+Na]1+	922.651	0.110867	0.0966779	0.0818707	0.116472	0.111065	0.300945	0.140191	0.132381	0.0450144	0.00733586	0.00307805	0.146928	0.0759894	0	0	0.266676	0	0.00369118	0.226739	0.8
PS(44:05)_[M+H]1+ / PG(44:07)_[M+NH4]1+	894.622	0.0726044	0.109444	0.0197729	0.0441337	0.233134	0.044767	0.0152268	0.00799996	0.00325772	0.263011	0.0134391	0	0	7.90701e-05	0	0	0.016971	0.118867	0.00249397	0.733333
PS(44:08)_[M+H]1+ / PG(44:10)_[M+NH4]1+	888.575	0.0772748	0.114638	0.0636933	0.102224	0.293127	0	0.140123	0	0	0.184948	0	0	0.274813	0.0637621	0	0	0	0	0.107278	0.4
PS-O(36:00)_[M+Na]1+ / PS-O(38:03)_[M+H]1+ / PG-O(38:05)_[M+NH4]1+	800.578	5.22081	5.27404	2.14112	3.01359	0.3679	15.9762	4.99269	2.84629	0.57417	7.96236	1.38433	7.66255	3.73544	1.4102	0.925859	0.554042	0.0271935	0	8.33512	0.933333
PS-O(36:01)_[M+Na]1+	798.562	0.0948305	0.10385	0.136752	0.167599	0	0.227143	0	0.155341	0	0.166129	0	0.210031	0.385915	0.0520956	0.0510465	0.367493	0	0	0.100712	0.6
PS-O(38:04)_[M+H]1+ / PG-O(38:06)_[M+NH4]1+	798.564	0.111023	0.111978	0.152597	0.178247	0	0.29278	0	0.145983	0	0.127619	0.0857843	0.236021	0.385915	0	0.0571107	0.367493	0	0	0.257661	0.6
PS-O(40:05)_[M+Na]1+	846.562	0.160502	0.140555	0.00844399	0.0223407	0	0.390505	0.152477	0	0.0898109	0.307491	0.11295	0.230781	0	0	0.059108	0	0	0	0	0.466667
PS-P(29:00)_[M+Na]1+	700.452	0.579918	0.746488	0.081181	0.146243	0	2.31194	0.572604	0	0.501438	0.726682	0.261418	0.265261	0	0.203542	0	0	0	0	0.364725	0.533333
SM(32:01)_[M+H]1+	675.544	0.277051	0.521819	0.118806	0.17132	0	0	1.44172	0.653336	0.121353	0	0	0	0	0.453257	0.0776767	0	0.0549123	0.245797	0	0.466667
SM(33:01)_[M+H]1+	689.559	0.077117	0.14645	0.124843	0.143062	0	0	0.369311	0	0	0	0	0.247625	0	0.141284	0.224064	0	0.381598	0	0.126952	0.4
SM(34:01)_[M+H]1+	703.575	29.464	11.3476	20.8821	12.2005	13.8895	38.2559	44.1868	37.3606	17.4427	28.2787	19.4022	36.8958	16.8265	19.4809	12.223	44.1382	8.27936	29.4712	15.7556	1
SM(34:02)_[M+H]1+	701.559	0.398388	0.498414	0.355165	0.354953	0	0	1.49183	0.453656	0.220982	0.448762	0.571871	0	0	0.198767	0.300645	0.77243	0.122886	0.934103	0.157325	0.733333
SM(36:01)_[M+H]1+	731.606	0.957653	1.16009	1.00239	0.91859	0	0.319658	3.69645	0.606205	0.566331	0.413726	0.949591	1.10927	0.183385	1.01913	0.366044	2.92788	0.875069	0.507575	1.13765	0.933333
SM(36:02)_[M+H]1+	729.591	0.0769479	0.115069	0.0193981	0.0389819	0	0.300349	0.166529	0.148706	0	0	0	0	0	0.103478	0	0	0.0323085	0	0	0.333333
SM(36:04)	725.559	0.459423	0.916769	0.0441026	0.0905203	0.00676664	0	2.4833	0	1.18531	0	0	0	0	0.241323	0	0	0.0673956	0	0	0.333333
SM(38:00)_[M+H]1+	761.653	0.0744073	0.137798	0.0443326	0.0802261	0	0.302277	0	0.292982	0	0	0	0	0.201116	0	0	0	0	0.109212	0	0.266667
SM(38:01)_[M+H]1+	759.638	0.190862	0.187782	0.104026	0.215453	0	0.357542	0.338112	0.384539	0.0676877	0.379017	0	0	0	0.152966	0	0	0	0.575215	0	0.466667
SM(38:02)_[M+H]1+	757.622	0.068481	0.0739974	0.00412735	0.0109199	0	0	0.131528	0.12031	0.159437	0	0.136574	0	0	0	0	0	0.0288915	0	0	0.333333
SM(39:01)_[M+H]1+	773.653	0.0871416	0.122563	0.0211583	0.0368967	0	0.282095	0	0.197659	0	0.217379	0	0	0	0.0869754	0.0611327	0	0	0	0	0.333333
SM(39:03)	769.622	0.00910316	0.0257476	0.098953	0.139207	0	0	0	0	0.0728252	0	0	0	0.321866	0	0	0.27614	0.0318211	0	0.0628446	0.333333
SM(40:01)_[M+H]1+	787.669	1.34094	0.624578	1.76986	1.91034	1.40127	0.307858	1.73678	2.51211	1.295	1.26484	1.18246	1.02721	0	1.39779	1.28891	5.71667	0.843665	2.54051	0.601476	0.933333
SM(40:02)_[M+H]1+	785.653	0.0875173	0.0999418	0.115416	0.147559	0	0	0.149606	0.144417	0.255449	0	0.150666	0	0	0.0659281	0.0552729	0	0.0359621	0.366949	0.2838	0.6
SM(41:00)_[M+H]1+	801.684	0.392358	0.525401	0.416663	0.564139	0	1.3626	0.891228	0.688764	0.196274	0	0	0	0	0.404307	0.0554754	1.46146	0.093371	0.902031	0	0.6
SM(41:04)	795.638	0.0545464	0.0939286	0.00393894	0.00890555	0.255224	0.023208	0.00317601	0	0	0	0.140218	0.0145452	0	0	0.00144259	0	0.024042	0	0.00208793	0.533333
SM(42:01)_[M+H]1+	815.7	0.53803	0.370353	0.557584	0.565435	0.385731	0.454056	0.400517	0.828081	1.04095	0.225044	0.969859	0	0.551227	0.216878	0.141809	1.52506	0.141283	1.16221	0.164622	0.933333
SM(42:02)_[M+H]1+	813.684	6.768	4.47766	4.16256	2.71001	1.57314	2.38602	14.5209	10.3887	4.00829	5.51212	5.72264	10.0323	0.583718	4.14206	1.9742	8.02807	2.62294	7.15102	4.63592	1
SM(42:03)_[M+H]1+	811.669	0.345591	0.529685	0.105906	0.0956281	0	0	1.57222	0.535985	0.312612	0	0.130633	0.213282	0.2553	0.086904	0.0673145	0	0.188995	0	0.142832	0.666667
SM(43:03)	825.684	0.0515586	0.105941	0.0787011	0.191053	0	0	0	0	0.292159	0	0.120309	0	0.510628	0	0	0	0.040279	0	0	0.266667
SM(44:00)_[M+H]1+	845.747	0.108983	0.167725	0.0612554	0.1257	0	0	0	0.195038	0.449887	0	0.226942	0	0.335097	0	0	0	0.0936913	0	0	0.333333
SM(46:01)	871.763	0.153985	0.213071	0.0374464	0.0678949	0.377535	0	0	0	0.426738	0	0.427608	0	0	0	0.0915701	0	0.170555	0	0	0.333333
SM(48:01)	899.794	1.10778	1.47842	2.82135	1.88796	0.346597	0	0	0.888969	3.61565	0.518376	3.29004	0.202602	1.82992	0.806169	4.87142	1.46251	5.20332	4.3075	1.26865	0.866667
TG(33:00)	614.536	0.0437565	0.0816947	0.178205	0.217123	0	0	0.155441	0.194611	0	0	0	0	0	0	0.0794419	0.560805	0.30322	0.303969	0	0.4
TG(35:00)	642.567	0.0572728	0.161992	0.369265	0.450139	0.458183	0	0	0	0	0	0	0	0.253769	0	0.901182	0	1.08333	0.346572	0	0.333333
TG(35:01)	640.552	0.0400278	0.0810711	0.0497925	0.117905	0	0	0.0986535	0	0	0.221569	0	0	0	0	0	0	0.032813	0.315734	0	0.266667
TG(36:00)_[M+Na]1+	661.538	0.0575917	0.0878134	0.509678	0.533949	0	0	0	0	0.0954291	0.231038	0.134266	0	0	1.39473	0.783239	0.647249	0.742534	0	0	0.466667
TG(36:00)_[M+NH4]1+	656.582	2.93806	4.69521	14.2378	7.55177	0	10.2115	0.429541	10.8101	0	0.434465	0.281988	1.33689	2.29603	10.6303	24.0728	14.5953	21.65	17.2502	9.16962	0.866667
TG(36:02)	652.552	0.0361606	0.0730505	0.0702004	0.0715498	0.200578	0	0	0	0.0870699	0	0.0016372	0	0	0.0713591	0.111624	0	0.147155	0.161264	0	0.466667
TG(37:00)_[M+NH4]1+	670.598	0.0543639	0.104103	0.511385	0.683342	0	0.267116	0	0.167796	0	0	0	0	0	0.147688	0.908845	0	1.80992	0.71324	0	0.4
TG(38:00)_[M+NH4]1+	684.614	0.66309	1.37218	9.64224	7.74081	0	1.20201	0	3.90024	0	0.202468	0	0	0.712534	7.79253	20.5162	8.65704	18.8135	9.90364	1.10025	0.666667
TG(38:01)_[M+Na]1+	687.553	0.282309	0.534993	0.355451	0.545845	0	0	0.322471	0	0	0.221416	0.143779	1.5708	0.475867	0	0	1.46494	0	0	0.547343	0.466667
TG(38:01)_[M+NH4]1+	682.598	1.17209	1.7949	5.20008	4.82226	0.379738	2.72055	0	5.04863	0.07193	0.40552	0.543208	0.207137	0.525245	5.17957	12.3552	2.19021	10.8749	5.0954	0.180045	0.933333
TG(38:02)	680.583	0.019934	0.0563819	0.342902	0.578207	0	0	0	0.159472	0	0	0	0	0	0.0862713	0.271574	0.445917	1.59655	0	0	0.333333
TG(39:00)_[M+NH4]1+	698.629	0	0	0.300637	0.432767	0	0	0	0	0	0	0	0	0	0.0776469	0.802516	0.18972	1.03458	0	0	0.266667
TG(40:00)_[M+NH4]1+	712.645	0.362312	0.784145	5.46355	5.53502	0	0.689743	0	2.20876	0	0	0	0	0	4.37416	14.3702	3.66907	11.6811	4.15031	0	0.466667
TG(40:01)_[M+NH4]1+	710.629	0.301276	0.617252	3.37388	3.96154	0	0.710841	0	1.69937	0	0	0	0	0	3.38624	9.13426	0	8.49578	2.60089	0	0.4
TG(40:02)_[M+NH4]1+	708.614	0.130868	0.184508	0.937368	1.40072	0.314989	0.30189	0	0.430067	0	0	0	0	0	0.512153	2.60802	0	3.29186	0.14954	0	0.466667
TG(41:00)_[M+NH4]1+	726.661	0.0181185	0.0512467	0.120417	0.222685	0	0	0	0	0.144948	0	0	0	0	0	0.273511	0	0.569409	0	0	0.2
TG(42:00)_[M+NH4]1+	740.676	0.0577135	0.163239	3.25157	4.06487	0	0	0	0.461708	0	0	0	0	0	2.35852	9.91958	0.953212	8.18311	1.12526	0.22131	0.466667
TG(42:01)_[M+NH4]1+	738.661	0.0311526	0.0602185	2.06866	2.93386	0	0	0	0.156955	0.0922658	0	0	0	0.269002	0.855672	7.09759	0.465946	5.48728	0.305162	0	0.533333
TG(42:02)_[M+NH4]1+	736.645	0	0	0.285178	0.55133	0	0	0	0	0	0	0	0	0	0.108617	0.396224	0	1.4914	0	0	0.2
TG(42:03)_[M+NH4]1+	734.629	0.0434845	0.0874647	0.0616414	0.100037	0.110028	0	0	0	0	0.237848	0	0	0	0	0	0.262335	0.0426516	0.126504	0	0.333333
TG(42:05)	730.598	0.064094	0.120238	0.0103962	0.0275057	0.344582	0	0	0	0	0.0597194	0.10845	0	0	0	0.0727733	0	0	0	0	0.266667
TG(43:00)_[M+NH4]1+	754.692	0.0279778	0.0550636	0.0382061	0.0798484	0	0	0	0	0.0769975	0	0.146825	0	0	0	0.0540042	0	0.213439	0	0	0.266667
TG(44:00)_[M+NH4]1+	768.708	0.539829	0.577483	2.46581	3.09188	0.333088	0.338498	0	0.658875	1.52201	0.178665	1.2875	0	0.244567	1.4247	7.95396	0.531901	5.71291	1.27731	0.115352	0.866667
TG(44:01)	766.692	0.759772	1.18766	2.35454	3.08566	0	0	0	0.799081	3.24712	0.227024	1.80495	0	0	2.18477	7.34621	0.415709	6.06649	0.468631	0	0.6
TG(44:02)_[M+Na]1+	769.632	0.00910316	0.0257476	0.0981077	0.128032	0	0	0	0	0.0728252	0	0	0	0.321866	0	0	0.21969	0.0318211	0	0.113377	0.333333
TG(44:02)_[M+NH4]1+	764.676	0.111531	0.203437	0.400585	0.656594	0	0	0	0.175428	0.583719	0	0.133099	0	0	0.189577	0.949365	0	1.66515	0	0	0.4
TG(44:03)_[M+NH4]1+	762.661	0.0631198	0.10176	0.0090453	0.0239316	0	0	0	0	0.0689587	0.170274	0.265726	0	0	0	0.0633171	0	0	0	0	0.266667
TG(44:04)_[M+NH4]1+	760.645	0.116315	0.241492	0.0105589	0.0279363	0	0.694597	0	0.173486	0.0624363	0	0	0	0	0.0739124	0	0	0	0	0	0.266667
TG(45:00)_[M+NH4]1+	782.723	0.358266	0.605714	0.0538108	0.0996222	0.32065	0	0	0	1.62807	0	0.917408	0	0	0	0	0	0.254951	0.121725	0	0.333333
TG(45:01)_[M+NH4]1+	780.708	0.664503	1.15015	0.069809	0.120567	0.304384	0	0	0	2.77179	0	2.23985	0	0.275446	0	0	0	0.213217	0	0	0.333333
TG(46:01)_[M+Na]1+	799.679	0.0180112	0.0509435	0.111761	0.0967544	0	0	0	0	0.14409	0	0	0	0.238975	0.121461	0.0698047	0	0	0.126623	0.225466	0.4
TG(46:01)_[M+NH4]1+	794.723	3.77996	4.70275	3.56991	2.82193	1.37192	2.00668	0.212786	2.64252	10.5471	1.51542	11.9432	0	0.492381	4.07304	8.02911	3.57433	5.98854	2.64934	0.182615	0.933333
TG(46:02)_[M+NH4]1+	792.708	1.49726	2.53821	0.868977	1.01826	0.670515	0	0	0.227887	6.29826	0	4.78145	0	0	0.672902	2.37001	0.503535	2.25992	0.276475	0	0.6
TG(46:03)_[M+NH4]1+	790.692	0.0405856	0.0829948	0.0594501	0.109273	0	0	0	0.228238	0.0964468	0	0	0	0	0	0.138099	0	0.278052	0	0	0.266667
TG(46:04)_[M+NH4]1+	788.676	1.04799	0.752549	0.633066	0.707974	0.543887	2.44657	1.44075	1.11513	0.511439	0.498213	0.217783	1.61014	0.17895	0.511437	0.395025	2.19285	0.395495	0.61452	0.143185	1
TG(46:05)_[M+NH4]1+	786.661	0.0348761	0.0986445	0.0986977	0.233905	0.279009	0	0	0	0	0	0	0	0	0.064552	0	0.626332	0	0	0	0.2
TG(47:01)_[M+NH4]1+	808.739	2.05692	3.20442	0.153676	0.20733	2.00676	0	0	0	6.8771	0.198265	7.37323	0	0	0	0.212174	0.483476	0.380082	0	0	0.466667
TG(47:04)	802.692	0.182719	0.20331	0.0473531	0.0862588	0.600032	0	0.160215	0.30047	0	0.204442	0	0.196592	0	0.217712	0	0	0	0.11376	0	0.466667
TG(48:00)_[M+Na]1+	829.726	0.682774	0.690458	0.200196	0.343445	0.314893	0	0.633081	0	2.0876	0.647737	0.567895	1.21099	0.936601	0.271436	0	0	0	0	0.193332	0.6
TG(48:01)_[M+NH4]1+	822.755	9.0287	8.58949	10.7112	2.34296	7.63627	5.24494	2.18995	3.7753	22.586	9.09917	21.698	0	7.82604	11.5291	11.8738	13.0228	10.4599	13.0071	7.25951	0.933333
TG(48:02)_[M+Na]1+	825.694	0.0533152	0.107351	0.0598863	0.144869	0	0	0	0	0.292159	0	0.134363	0	0.38731	0	0	0	0.0318938	0	0	0.266667
TG(48:02)_[M+NH4]1+	820.739	6.49196	7.69482	5.12994	1.17772	4.89546	3.11998	0.705871	1.44811	18.8202	4.4773	18.4687	0	3.13593	6.53755	4.47477	5.44874	5.63418	6.20292	4.47551	0.933333
TG(48:03)_[M+NH4]1+	818.723	0.848666	1.36998	0.16333	0.227095	0.302934	0	0	0.334024	3.82698	0.342065	1.98333	0	0	0.408468	0.195189	0	0.539652	0	0	0.533333
TG(48:04)_[M+NH4]1+	816.708	0.370906	0.32294	0.305505	0.192194	0.847708	0	0.816684	0.538448	0.22669	0.204107	0.110253	0.223354	0	0.54927	0.30674	0.43728	0.1102	0.420787	0.314258	0.866667
TG(48:05)_[M+NH4]1+	814.692	1.81215	1.64527	1.11263	0.788593	0.302633	0	4.72376	2.52422	0.810751	1.12367	1.51578	3.4964	0.187217	1.1668	0.22628	2.20306	1.0089	2.04094	0.955225	0.933333
TG(49:01)_[M+NH4]1+	836.77	1.24356	2.32433	0.33296	0.392436	0	0	0	0	4.38156	0	5.56695	0	0	0.531622	0.681285	0	0.964212	0.153598	0	0.4
TG(49:04)_[M+NH4]1+	830.723	0.0956956	0.217432	0.0808914	0.0826466	0	0	0	0	0.618529	0	0.147036	0	0.17638	0	0.0764802	0	0	0.175718	0.137662	0.4
TG(50:00)_[M+Na]1+	857.757	1.01969	0.849445	0.348519	0.266949	0.3203	0.992149	1.61328	0.395954	2.75941	0.553964	1.23161	0.290886	0.606916	0.568103	0.451192	0	0.244938	0	0.568482	0.866667
TG(50:01)_[M+Na]1+	855.741	0.240629	0.609851	0.211118	0.32342	0	0	0.183484	0	1.74155	0	0	0	0	0.571515	0.13514	0	0.771173	0	0	0.333333
TG(50:01)_[M+NH4]1+	850.786	17.238	10.4006	33.1074	4.52663	16.7769	11.1842	8.7676	11.7463	32.4364	21.0934	31.58	4.3192	38.8839	38.0388	26.635	35.1806	30.5173	32.8978	29.5984	1
TG(50:02)_[M+Na]1+	853.726	0.581395	1.12194	0.29697	0.438155	0	0	0.262021	0	3.14706	0	1.24208	0	0	1.17612	0.0576902	0	0.309279	0	0.535698	0.466667
TG(50:02)_[M+NH4]1+	848.77	24.3145	15.2829	37.3215	11.7547	27.1409	13.4955	10.8336	13.9845	47.1155	24.6724	46.8593	10.4146	49.3486	41.984	18.6454	33.8167	29.1741	35.7092	52.5725	1
TG(50:03)_[M+NH4]1+	846.755	7.32322	7.5409	7.59933	2.06058	5.30259	2.31448	2.44557	2.97982	19.8009	6.85605	18.4246	0.461808	7.66058	6.58753	4.12463	8.55406	6.52791	9.84822	9.89236	1
TG(50:04)_[M+NH4]1+	844.739	0.459626	0.882359	0.154821	0.186406	0	0.290019	0	0.238115	2.61789	0.216485	0.314491	0	0	0.128154	0	0.44742	0.377664	0.130508	0	0.6
TG(50:05)_[M+NH4]1+	842.723	0.0514702	0.14558	0.132462	0.171268	0	0	0	0.411761	0	0	0	0	0	0.155217	0.0687022	0.458148	0	0.245166	0	0.333333
TG(50:06)_[M+NH4]1+	840.708	0.0877668	0.168714	0.0201061	0.0357333	0	0.266278	0	0.435856	0	0	0	0	0	0.0874998	0.0532428	0	0	0	0	0.266667
TG(51:01)_[M+NH4]1+	864.802	0.197049	0.292953	0.259773	0.25985	0	0	0.126914	0	0.821456	0.206135	0.421883	0	0.418323	0.451813	0.317987	0	0.630285	0	0	0.533333
TG(51:02)_[M+NH4]1+	862.786	0.734778	1.31084	1.37399	1.28762	0	0.301191	0.150069	0	3.58183	0	1.84513	0	1.11415	3.42014	0.0658623	0.407368	2.09474	0.139446	2.37621	0.733333
TG(51:03)_[M+NH4]1+	860.77	0.22976	0.323408	0.0590127	0.0739996	0.352816	0	0	0	0.934164	0.223244	0.327858	0	0	0	0	0	0.138769	0.150399	0.123921	0.466667
TG(51:04)_[M+NH4]1+	858.755	0.17447	0.438183	0.0754621	0.105109	0	0	0	0	1.25172	0	0.144041	0	0	0.169451	0	0	0.0985446	0	0.260239	0.333333
TG(51:06)_[M+NH4]1+	854.723	0.0980201	0.234238	0.0825406	0.170843	0	0	0.115058	0	0.669103	0	0	0	0	0.0714988	0	0.464731	0.0415538	0	0	0.333333
TG(52:00)_[M+Na]1+	885.788	0.261323	0.248351	0.0655887	0.0934156	0	0.665467	0	0.335329	0.467903	0.238592	0.383296	0	0	0.192432	0	0	0.0630577	0	0.203631	0.533333
TG(52:01)_[M+Na]1+	883.773	0.0248791	0.0480871	0.0559991	0.070157	0	0	0	0	0.0737169	0	0.125316	0	0	0.178989	0.0641674	0	0.0283074	0.12053	0	0.4
TG(52:01)_[M+NH4]1+	878.817	3.83203	3.01014	15.7177	11.3879	0.596577	1.4508	4.31801	2.46062	8.52209	1.76945	8.15827	3.38039	26.7549	25.5623	3.93329	3.44441	13.7761	7.02936	29.5236	1
TG(52:02)_[M+Na]1+	881.757	0.863501	1.66057	3.03009	3.98155	0	0	0.646006	0	4.75022	0	1.51178	0	0.91498	9.99864	0.438808	0	2.71647	0	7.14176	0.533333
TG(52:02)_[M+NH4]1+	876.802	48.0676	13.0756	121.717	63.8419	45.6562	34.8696	40.6893	41.5332	67.7122	38.5701	69.0654	46.445	190.147	184.326	42.159	66.2694	105.868	76.8511	186.402	1
TG(52:03)_[M+Na]1+	879.741	0.592468	1.05501	0.793976	0.923537	0	0	0.285847	0	2.9736	0.201741	1.27855	0	0	2.19131	0.146971	0.458135	0.795787	0	1.96563	0.6
TG(52:03)_[M+NH4]1+	874.786	34.7994	13.6243	53.6051	21.4561	37.7231	24.853	26.3934	20.7718	53.5791	32.8143	56.7453	25.5148	83.6431	47.302	22.5962	47.9204	41.6413	52.4169	79.7158	1
TG(52:04)_[M+NH4]1+	872.77	7.63261	6.5249	10.9821	3.36599	10.7869	2.25814	4.18261	2.15382	16.184	5.65629	17.9747	1.8643	11.9795	6.80198	7.3548	11.3669	9.6053	16.2749	13.4914	1
TG(52:05)_[M+NH4]1+	870.755	0.307857	0.451016	0.524094	0.448266	0	0	0	0.753595	1.1316	0	0.577658	0	0.191905	0.151319	0.579797	0.532757	1.0955	1.11738	0	0.6
TG(52:06)_[M+NH4]1+	868.739	0.0905036	0.255983	0.0593198	0.11413	0	0	0	0.724029	0	0	0	0	0	0.298655	0	0	0	0.116583	0	0.2
TG(52:10)_[M+Na]1+	865.632	0.0906045	0.131247	0.108222	0.159583	0	0.303794	0	0.158925	0	0	0	0.262116	0.196704	0.141111	0	0	0	0	0.419737	0.4
TG(53:02)_[M+NH4]1+	890.817	0.0509912	0.144225	0.556452	0.723654	0	0	0	0	0.40793	0	0	0	0	1.69066	0	0	1.20537	0	0.999133	0.266667
TG(53:03)_[M+NH4]1+	888.802	0.0411488	0.07652	0.328372	0.331213	0	0	0	0	0.15137	0	0.17782	0	0	0.480714	0	0.39895	0.799095	0	0.619847	0.4
TG(53:06)_[M+NH4]1+	882.755	0.513255	0.823037	1.69812	2.21483	0.504087	0	0.353682	0.221029	2.50701	0	0.27879	0.241443	0.203801	5.73975	0	0.675422	1.29915	0.16605	3.80263	0.8
TG(53:10)_[M+Na]1+	879.647	0.113111	0.141062	0.0107308	0.028391	0.383238	0	0.166119	0	0	0	0.133185	0.222345	0	0.0751156	0	0	0	0	0	0.333333
TG(54:01)_[M+NH4]1+	906.848	0.0142544	0.0403176	0.148506	0.214241	0	0	0	0	0.114035	0	0	0	0	0.395374	0	0	0.503711	0	0.14046	0.266667
TG(54:02)_[M+NH4]1+	904.833	1.44218	2.05766	4.15497	1.99723	0.399167	0	0.700784	0.700783	5.60588	0.456458	3.67439	0	4.81722	7.39701	2.6377	1.09258	5.24626	3.83208	4.06195	0.866667
TG(54:03)_[M+NH4]1+	902.817	20.5952	7.73833	45.5139	17.0308	20.0514	11.9932	15.6207	15.9761	31.4652	18.5588	33.5305	17.5662	61.2989	55.522	21.169	30.2255	37.7792	44.6401	67.9629	1
TG(54:04)_[M+NH4]1+	900.802	10.0789	6.93177	17.8777	5.26798	9.36457	5.04751	7.16206	5.78277	19.9988	8.13687	21.7609	3.37741	23.4006	11.3781	10.8638	19.2057	15.8066	21.8087	22.68	1
TG(54:05)_[M+NH4]1+	898.786	2.80675	2.8476	5.93894	2.88629	0.795563	1.92689	1.37704	1.75132	7.99386	1.75211	6.59034	0.266905	2.81146	2.683	7.52184	6.97479	8.5098	9.59371	3.47796	1
TG(54:06)_[M+NH4]1+	896.77	0.734795	0.676683	1.90506	1.91434	0.827233	1.23104	0	0.856637	1.79801	0	1.16544	0	0.433754	0.987401	4.49664	0.440998	4.50884	2.33863	0.12916	0.8
TG(54:07)_[M+NH4]1+	894.755	0.0959489	0.271385	0.0983473	0.124268	0	0	0	0.767591	0	0	0	0	0.182444	0.098378	0.0727999	0	0.334809	0	0	0.333333
TG(56:04)_[M+NH4]1+	928.833	0.0552946	0.110047	0.145414	0.204694	0.296654	0	0	0.145703	0	0	0	0	0	0.338252	0	0	0.504201	0	0.175447	0.333333
TG(59:13)_[M+Na]1+	957.694	3.09346	3.15762	1.62656	2.21646	0.318199	8.37652	2.11242	1.88473	0.151915	5.73682	0.244754	5.92229	2.6473	0.660363	0.692273	1.09062	0.0600337	0	6.23533	0.933333
TG_oxid(44:05)	774.624	0.135772	0.222179	0.0428564	0.0739361	0.290221	0.183486	0	0	0.612472	0	0	0	0	0	0.0719705	0	0.0289277	0	0.199097	0.4
TG_oxid(53:02)	906.812	0.0189792	0.0532666	0.0169651	0.0436222	0	0	0.150804	0	0.00102963	0	0	0	0	0.115861	0	0	0.00289532	0	0	0.266667
TG_oxid(54:03)	918.812	0.0135981	0.0384613	0.142642	0.202708	0	0	0	0	0	0	0.108785	0	0.403278	0	0	0	0	0.140772	0.454448	0.266667

## Sheet: Mouse,LIV,Sig,-ve,Whole
						Mouse	Mouse	Mouse	Mouse	Mouse	Mouse	Mouse	Mouse	Mouse	Mouse	Mouse	Mouse	Mouse	Mouse	Mouse	Mouse	Mouse	Mouse
						LIV	LIV	LIV	LIV	LIV	LIV	LIV	LIV	LIV	LIV	LIV	LIV	LIV	LIV	LIV	LIV	LIV	LIV
		Lean		Obese		lean	lean	lean	lean	lean	lean	lean	lean	lean	obese	obese	obese	obese	obese	obese	obese	obese	obese
Variable	m/z	Mean	St Dev	Mean	St Dev	18C37	18C36	18C40	18C42	18C41	NPC1	NPC2	NPC3	RC59	18F57	18F54	18F50	18F52	18F55	NPF1	NPF2	NPF4	NPF5	Val
Cer_33:1_[M+OAC]1-	582.51	12.9665	3.21519	14.961	6.87348	15.1821	8.8791	9.26201	18.0132	10.2425	15.0859	12.0861	15.8679	12.0797	12.2248	11.0685	16.3139	1.00266	18.6499	16.7248	21.7222	12.4887	24.4536	1
Cer_34:1_[M+OAC]1-	596.526	0.206082	0.105752	0.202981	0.175166	0.201051	0.330656	0.276072	0.0396148	0.15749	0.362104	0.113428	0.135641	0.23868	0.412196	0.277932	0.168772	0.048574	0.0838674	0.273211	0	0.0591827	0.503091	0.944444
Cer_34:1_[M-H]1-	536.505	5.88507	8.31057	2.0419	2.02916	0.633029	18.4806	18.9626	0.308346	12.7096	0.818211	0.372679	0.493362	0.187169	2.01461	6.17011	1.6201	0.0721936	4.14536	0.209844	0.964509	0.474504	2.70584	1
Cer_42:2_[M-H]1-	646.614	0.0815313	0.0444593	0.0362519	0.0329127	0.110113	0.128192	0.169167	0.0521491	0.061115	0.071866	0.0405295	0.0585882	0.0420619	6.32027e-05	0.0679714	0.0446645	0	0.0541572	0.0126061	0.0757512	0.0710532	0	0.888889
CL(70:01)_[M]2-	717.525	0.0599575	0.04979	0.061633	0.0834884	0.0493493	0.111476	0.0195173	0.0216329	0.0419037	0.171826	0.0439693	0.0457321	0.0342103	0	0.026479	0.0263999	0.236799	0	0.0198423	0.0320972	0.0419147	0.171165	0.888889
CL(70:05)_[M]2-	713.494	2.25124	1.2464	2.73685	2.33948	2.07671	1.30692	2.42925	1.94234	1.02781	4.61301	1.37382	3.97963	1.5117	0.225735	3.53323	0.934413	0.1369	7.32859	1.86849	4.43523	2.11688	4.05216	1
CL(74:03)_[M]2-	743.541	18.3139	5.40738	19.2384	7.17019	23.6212	12.2164	12.148	28.9287	17.8289	20.2804	14.7818	17.4444	17.5752	19.6336	18.8288	18.822	3.96075	22.5816	19.6973	27.3964	14.3145	27.9104	1
CL(78:00)_[M]2-	774.596	0.0175967	0.0264602	0.0664645	0.0511804	0.048972	0	0	0.0563811	0.0530174	0	0	0	0	0	0.0239833	0	0.0684361	0.140191	0.0787802	0.132485	0.0854411	0.0688632	0.555556
LPA(26:4)_[M]-	541.329	1.20215	0.540017	0.983672	0.74752	1.22229	2.51942	1.11468	0.841982	0.821527	1.33792	0.663541	1.17027	1.12772	2.64302	0.961557	0.873003	0.112325	0.844239	1.26612	0.132087	0.766389	1.25431	1
LPC_15:0_[M+OAC]1-	540.331	28.4191	13.0765	33.6138	20.3872	21.5255	11.2024	24.1831	29.7187	21.7197	19.2348	55.1387	40.386	32.663	33.2823	16.6259	57.8085	3.15202	28.9519	55.2458	29.5751	60.8542	17.0284	1
LPC_15:1_[M+Cl]1-	514.271	6.22714	1.33366	6.40366	2.98566	7.2136	6.33312	4.95427	8.91492	5.286	6.37784	4.50283	6.74022	5.7215	6.74519	5.10746	6.40313	0.135175	7.22455	6.48896	9.51902	5.29284	10.7167	1
LPC_16:1_[M+Cl]1-	528.286	0.194599	0.154296	0.242512	0.177975	0.549523	0.0842105	0.0558749	0.277402	0.128088	0.16997	0.209181	0.224244	0.0528956	0.0810012	0.349173	0.164565	0.487123	0.153603	0.528475	0.275604	0.051723	0.0913375	1
LPC_18:2_[M+Cl]1-	554.302	7.92086	1.57238	6.98341	2.06344	9.35722	9.7625	6.43943	9.50639	5.19105	8.0866	6.51874	8.2117	8.21413	8.06579	7.92817	5.98348	2.25056	8.33845	5.64044	8.60147	7.71557	8.3268	1
LPC_20:3_[M+Cl]1-	580.317	1.09257	0.752285	1.12891	0.650446	0.241284	0.139208	0.147567	1.64497	1.21841	1.99417	1.48314	1.93541	1.02898	0	1.01953	2.29683	1.52662	0.867317	0.902692	0.971909	1.72433	0.850985	0.944444
LPC_20:4_[M+Cl]1-	578.302	0.997283	0.347997	0.88534	0.635591	1.16828	1.48018	0.991222	1.11237	0.781935	1.27882	0.745997	1.11909	0.297651	0.784831	1.06924	0.616612	0.0613473	2.34046	0.502152	1.19212	0.771896	0.629399	1
LPC_22:1_[M+Cl]1-	612.38	0.159696	0.109967	0.186155	0.190599	0.103568	0	0.130021	0.389839	0.225455	0.134658	0.224282	0.1379	0.091545	0.0701717	0.0243855	0.307016	0.0935983	0.0486596	0.478004	0.051363	0.500039	0.102162	0.944444
LPC_22:2_[M+Cl]1-	610.365	0.938456	0.456364	1.50606	0.849097	0.20192	0.549207	0.707235	1.71653	1.47873	1.00243	0.824635	0.968079	0.997334	0.687678	2.45776	1.86514	1.56933	0.66117	2.72988	0.942095	2.17545	0.466062	1
LPC_22:6_[M+Cl]1-	602.302	0.771722	0.994762	4.45328	10.8967	0.169264	2.40746	2.39551	0.283381	1.25731	0.138889	0.14841	0.0577474	0.0875335	0.257478	1.31921	0.293033	33.3382	0.502524	0.180512	0.283456	0.0728588	3.83224	1
LPC_24:0_[M+OAC]1-	666.471	9.03132	3.65119	13.3208	11.4269	16.4333	6.33509	4.80551	9.85036	6.42318	12.1124	7.29845	10.8508	7.17285	5.88182	8.06777	9.21819	42.9146	11.1488	8.52768	12.6407	7.0293	14.4588	1
LPE_16:0_[M-H]1-	452.278	1.65885	1.35383	1.66719	1.9544	0.34456	0.275336	0.652146	1.75291	1.33561	1.40856	4.44409	3.09858	1.61785	0.218867	0.623956	4.68418	0	0.995757	1.9785	1.28427	5.16097	0.0581721	0.944444
LPE_18:0_[M-H]1-	480.31	5.87777	1.5156	7.00227	4.33183	4.24473	6.45738	6.46349	5.45023	7.68799	4.20866	8.05401	3.93432	6.39914	6.28893	6.59612	7.45936	17.9766	4.27404	6.48369	2.94519	5.72552	5.27099	1
LPE_18:1_[M-H]1-	478.294	0.355821	0.311098	0.478326	0.7541	0.104011	0.348531	0.290621	0.166648	0.257348	0.9558	0.160538	0.806921	0.111975	0.0851508	0.114916	0.114379	2.36517	0.905052	0.0773619	0.288973	0.107298	0.24664	1
LPE_20:0_[M-H]1-	508.341	40.725	10.2844	38.4542	19.137	25.0113	38.3778	59.0295	31.197	38.3108	37.3362	51.6732	46.1224	39.4671	63.6	45.3793	51.3009	0.188135	34.4761	41.5537	31.644	55.5233	22.4223	1
LPE_20:1_[M-H]1-	506.325	9.57833	2.53935	13.9054	7.38574	12.9245	7.57211	5.94862	13.7544	10.0474	10.1881	7.41626	9.46064	8.89295	10.2896	11.6211	10.2047	33.0143	11.6785	11.6355	12.7921	8.76981	15.1433	1
LPE_20:2_[M-H]1-	504.31	15.2897	7.32359	18.2874	11.3478	10.8128	4.40252	13.69	17.4984	11.6115	10.111	29.2075	21.1427	19.1312	18.2541	8.27957	30.4456	0.0713178	17.7005	28.4532	15.5852	35.0818	10.7158	1
LPE_22:6_[M-H]1-	524.278	35.1333	15.578	29.0372	17.0059	15.5623	32.4587	38.1054	24.0927	45.0849	27.8465	55.8799	18.4092	58.7603	50.9141	45.3859	37.8148	0.348045	18.6144	40.0589	22.7787	35.3247	10.0952	1
LPE-O_18:1_[M-H]1-	464.315	3.17882	0.825893	2.64945	1.39027	4.47518	2.00218	1.95602	2.75229	3.67891	3.39935	3.67411	3.08933	3.58202	1.64305	1.8572	2.97557	5.92368	2.02477	2.54636	1.4305	1.98095	3.46294	1
LPE-P_16:0_[M-H]1-	436.283	0.0164915	0.0227926	0.0718134	0.0720947	0	0	0.0257011	0	0	0.0342035	0	0.0649421	0.0235765	0.0643345	0	0.0482522	0.244765	0.0694227	0.0765885	0	0.0525749	0.090382	0.611111
LPC_18:2_[M+OAC]1- / LPS_22:1_[M-H]1-	578.346	0.608862	0.809581	0.314487	0.231811	0.107614	1.5623	2.05266	0.0802777	1.37102	0.100026	0.0275654	0.113745	0.0645459	0.0785769	0.839419	0.163878	0.250388	0.215443	0.264298	0.270619	0.214851	0.532913	1
PA(34:1) & TGox(35:1)+Cl-35	673.481	0.0403245	0.0370938	0.040035	0.0412475	0.10498	0	0.0364423	0.0541097	0.0270464	0	0.0211814	0.0918742	0.0272872	0.0673583	0.064939	0.112072	0.0578331	0.0581125	0	0	0	0	0.666667
PA(34:2)	671.465	18.7651	4.70127	18.1004	5.22644	27.5696	14.9911	10.5982	20.9141	16.4336	21.4681	19.388	19.3124	18.2111	15.3134	20.5358	21.5876	8.72381	21.3605	20.5404	25.8944	15.2207	13.7272	1
PA(41:7)	759.496	3.46876	0.554172	3.6149	1.46951	3.33336	4.14848	2.52769	4.10228	3.28404	4.06009	2.9795	3.55678	3.22665	3.43525	4.70246	3.95622	0	3.71042	4.90672	4.46125	4.16761	3.19419	0.944444
PA(42:4) & TGox(43:4)+Cl-35	779.559	0.310232	0.176839	2.20912	4.88878	0.464707	0.115806	0.0811996	0.507589	0.354455	0.457934	0.0846209	0.45478	0.270999	0.0732696	0.622462	0.218317	15.1569	0.214398	0.557789	0.152182	0.993333	1.89345	1
PA(43:6) & TGox(44:6)+Cl-35	789.543	0.302652	0.41782	1.48495	4.0924	0.0397754	0.557709	1.27193	0	0.476439	0.214728	0	0.126991	0.0362931	0	0.107627	0.0995759	12.3897	0.10122	0.0563535	0	0.0783635	0.531721	0.777778
PA(44:5) & TGox(45:5)+Cl-35	805.575	3.1358	0.603845	2.87263	1.31977	2.94002	3.29395	1.8829	2.99368	4.11882	2.9878	3.25572	3.10352	3.64579	2.97695	3.66738	2.13648	0.055595	3.75552	3.62558	4.64397	2.34352	2.64868	1
PA(44:6) & TGox(45:6)+Cl-35	803.559	0.717338	0.832274	0.160328	0.182004	0.553285	1.60778	2.48238	0.188754	0.977871	0.185916	0.0361158	0.24119	0.182748	0.0870031	0.636911	0.119244	0.0803571	0.0987791	0.0328139	0.0994536	0.15248	0.135907	1
PA(P-36:0)	688.541	0.162451	0.112691	0.221924	0.429554	0.14532	0.323445	0.117868	0.19733	0.124895	0.0381302	0.36321	0.0800425	0.0718136	0	0.131636	0.101905	0.123846	0	1.35287	0.192961	0.0940996	0	0.833333
PA(P-38:3)	710.525	0.0467056	0.0462591	0.387402	0.899754	0.128811	0.0726009	0	0.0217606	0	0.0755251	0	0.0352183	0.0864344	0.108887	0.077822	0.0274103	2.77778	0.259342	0.0167704	0.149652	0.0264706	0.0424784	0.833333
PA(P-42:1)	770.619	0.962264	1.49922	1.19202	2.8952	0.0510036	2.63065	4.07595	0.0254926	1.66189	0.0908647	0.0705238	0.0540014	0	0.050197	1.12041	0.0258375	8.84991	0.106486	0.021117	0.0525389	0	0.50168	0.888889
PC_19:1_[M+OAC]1-	608.357	7.52176	10.9576	3.75169	2.76936	0.752506	23.2524	25.5092	0.141234	16.6456	0.311558	0.585711	0.497609	0	3.94161	8.3502	3.04746	6.25098	5.45529	0.213471	1.43375	0.336062	4.73641	0.944444
PC_22:1_[M+Cl]1-	626.359	4.93399	5.48473	3.60259	2.47801	1.80427	12.9699	13.9436	1.22697	9.20949	1.57571	0.827604	1.82105	1.02732	2.61257	8.78655	2.22708	0.258711	5.57759	2.37484	2.51492	3.25097	4.82009	1
PC_26:1_[M+Cl]1-	682.422	0.615377	0.459122	0.912624	0.716207	0.222117	0.44366	0.690658	1.54222	1.16043	0.164428	0.586267	0.293131	0.435473	0.0777444	0.787282	0.361504	0.25093	0.783082	1.19335	1.27927	2.4646	1.01584	1
PC_28:1_[M+OAC]1- & PS_32:0_[M-H]1-	734.498	2.18153	0.792428	2.09966	0.952477	1.07973	1.51314	1.21606	2.95389	2.31426	2.90752	2.10155	2.23461	3.31301	2.76853	2.88747	2.12847	0.126835	1.19126	3.09324	1.69885	2.52727	2.47503	1
PC_30:2_[M+OAC]1- & PS_34:1_[M-H]1-	760.513	0.0277918	0.0235168	0.0507692	0.0836065	0.060877	0	0.0554696	0.0262647	0	0.0343836	0	0.0413994	0.0317322	0	0.164281	0.0285909	0.22272	0	0	0	0.0413314	0	0.555556
PC_31:0_[M+OAC]1-	778.56	0.0928519	0.0490693	0.745877	1.81252	0.171191	0.100707	0.0929583	0.153965	0.115501	0.040465	0.0473176	0.0303636	0.0831977	0.0590077	0.0340514	0.127501	5.56653	0.247297	0.0974497	0.0476206	0.0844993	0.448935	1
PC_32:2_[M+OAC]1- & PS_36:1_[M-H]1-	788.545	0.571544	0.885694	0.180615	0.250255	0	1.77651	2.30746	0	0.824488	0	0.235431	0	0	0.226329	0.772684	0	0.33869	0.116758	0	0.126615	0	0.0444628	0.555556
PC_32:3_[M+OAC]1- & PS_36:2_[M-H]1-	786.529	1.87521	1.75501	4.23777	7.98381	3.77586	0.915956	0.407877	1.84926	0.383675	5.21074	0.391027	3.0627	0.879817	0.668225	2.72314	0.251664	25.3876	1.17326	2.07623	1.17295	1.61705	3.06981	1
PC_32:4_[M+OAC]1- & PS_36:3_[M-H]1-	784.513	0.0163727	0.0234446	0.123314	0.276665	0.0529796	0	0.0200122	0	0	0.0576456	0.0167167	0	0	0.108373	0.0269337	0	0.853976	0.05036	0.0701798	0	0	0	0.5
PC_32:5_[M+OAC]1- & PS_36:4_[M-H]1-	782.498	0.365785	0.250139	0.364482	0.365083	0.0911215	0.179337	0.0453117	0.55995	0.436969	0.168313	0.448571	0.682626	0.679864	0	0.33779	0.230517	0.0491645	0.530674	1.19001	0.174247	0.570108	0.19783	0.944444
PC_33:0_[M+OAC]1- & PC-O_36:2_[M+Cl]1-	806.592	0.55224	0.520436	1.45732	3.24604	0.303254	0.933965	1.67499	0.392404	0.830036	0.343181	0.041709	0.422432	0.0281858	0.0586122	1.09548	0.145135	10.0691	0.608885	0.105525	0.325697	0.182849	0.524557	1
PC_33:1_[M+Cl]1-	780.532	0.210583	0.162692	0.474387	1.04104	0.119713	0.206272	0.10093	0.156322	0.22688	0.542596	0.156599	0.385932	0	0.0927763	0.121594	0.148817	3.24948	0.141877	0.0932769	0.10025	0.148448	0.172965	0.944444
PC_33:1_[M+OAC]1- / PS_37:0_[M-H]1-	804.576	0.155901	0.132036	0.293615	0.200693	0.0484512	0.477395	0.2409	0.0948073	0.13141	0.0861811	0.0878911	0.0999572	0.136119	0.16006	0.402024	0.172036	0.7305	0.200789	0.153201	0.39181	0.0800879	0.352028	1
PC_33:3_[M+OAC]1- / PS_37:2_[M-H]1-	800.545	0.0934496	0.0363528	0.2432	0.433452	0.0943986	0.161402	0.0771513	0.0496517	0.126465	0.0828581	0.05385	0.075674	0.119596	0.0898684	0.148256	0.113431	1.36	0	0.0713136	0	0.0365785	0.369355	0.888889
PC_33:4_[M+OAC]1- / PS_37:3_[M-H]1-	798.529	9.04659	1.43693	8.30027	3.62808	10.6046	10.2493	5.90828	8.35212	10.4436	9.39266	8.80442	9.04554	8.6188	10.8319	8.88775	7.77143	0.153649	9.96794	9.5199	13.2023	6.43857	7.92897	1
PC_34:1_[M+Cl]1-	794.547	0.215675	0.152786	0.19703	0.107739	0.14965	0.0924117	0.309765	0.150305	0.11794	0.445425	0.0914696	0.471829	0.112283	0.152313	0.132374	0.138287	0.237912	0.464038	0.195249	0.109609	0.145847	0.19764	1
PC_34:2_[M+Cl]1-	792.532	46.645	21.4483	45.1155	20.0887	81.9643	42.729	24.3185	46.4578	29.4741	69.5121	23.4526	67.1697	34.7265	35.7486	46.18	27.7614	13.7766	65.4391	38.7329	69.7339	36.6348	72.0325	1
PC_34:2_[M+OAC]1- & PS_38:1_[M-H]1-	816.576	4.34322	2.59774	4.22923	3.21245	0.87075	0.817288	6.25581	8.31418	4.63951	2.20556	6.53857	5.11285	4.3345	7.27483	3.71083	6.83166	0.067558	2.36884	6.35418	1.5672	8.99598	0.891994	1
PC_34:3_[M+OAC]1- & PS_38:2_[M-H]1-	814.56	0.0688388	0.0543813	0.0940548	0.153041	0.181885	0.11819	0.0459102	0.0519331	0.0722583	0.00139881	0.0145078	0.0741957	0.0592698	0.141614	0.0264651	0.0544365	0	0.0581057	0.0249457	0.487679	0.0231966	0.0300515	0.944444
PC_34:4_[M+OAC]1- & PS_38:3_[M-H]1-	812.545	1.56357	0.663672	0.886989	0.77989	1.69231	3.21301	1.32814	1.01699	1.30334	1.50883	0.967489	1.55719	1.48479	2.59344	0.981423	0.902948	0.050614	0.212635	0.840996	0.20087	0.763246	1.43672	1
PC_34:5_[M+OAC]1- & PS_38:4_[M-H]1-	810.529	0.182832	0.206768	0.0304191	0.0554278	0.156963	0.171282	0.0558512	0.71359	0.165778	0.043537	0.189816	0.0816626	0.0670095	0	0.156185	0.030521	0	0	0.087066	0	0	0	0.666667
PC_35:1_[M+Cl]1-	808.563	0.0307776	0.0549261	0.030424	0.0367669	0	0	0.0240994	0	0.133543	0	0	0	0.119356	0	0.0224775	0	0	0.0881234	0.0899462	0.000884853	0.0271576	0.0452264	0.5
PC_35:1_[M+OAC]1- / PS_39:0_[M-H]1-	832.607	0.0722984	0.0774762	0.0892781	0.0854463	0.172184	0	0.0450101	0.0158888	0.0189943	0.165099	0	0.181007	0.0525034	0.0639984	0.146608	0.0343719	0.265608	0.150562	0	0	0.067734	0.0746205	0.777778
PC_35:2_[M+Cl]1-	806.547	0.0404772	0.0321567	0.0675129	0.0911304	0.0706878	0.0599708	0	0.0250059	0.0187268	0.0574297	0.000393176	0.039321	0.0927597	0.157805	0	0.0891002	0.0460621	0	0.0154752	0.266858	0.0323152	0	0.777778
PC_35:3_[M+OAC]1- / PS_39:2_[M-H]1-	828.576	0.0415229	0.0325509	0.029945	0.0314707	0.0771942	0.0503519	0.0211716	0	0.0346495	0.037789	0	0.0961117	0.0564385	0	0.0407042	0	0.0734873	0	0.0754996	0.0449591	0.0348546	0	0.666667
PC_35:4_[M+OAC]1- / PS_39:3_[M-H]1- & PC-O_38:6_[M+Cl]1-	826.56	20.4365	8.11152	30.6466	26.5351	37.6449	15.2722	11.3916	22.7379	14.9011	26.7077	16.575	23.1718	15.5265	13.6994	18.6451	21.2975	99.6719	26.723	19.219	28.5389	16.5529	31.4715	1
PC_36:0_[M+Cl]1-	824.594	0.435928	0.177042	0.407409	0.258194	0.180361	0.562944	0.47776	0.577355	0.2408	0.74606	0.33277	0.417448	0.387856	0.392711	0.330605	0.486398	0	0.344556	0.726744	0.394398	0.154085	0.837187	0.944444
PC_36:2_[M+Cl]1-	820.563	0.604752	0.459856	1.2782	1.35399	0.849241	0.0653051	0.54522	0.608599	0.340853	1.5755	0.332725	0.914708	0.210614	0.0683802	0.590751	0.221268	4.26597	2.03808	0.598887	1.9283	0.213211	1.579	1
PC_36:2_[M+OAC]1- & PS_40:1_[M-H]1-	844.607	2.0233	2.2791	2.38724	4.1802	6.58113	0.567723	0.142835	1.3876	0.76078	4.15319	0.174464	3.81703	0.624944	0.0595977	0.490933	0.836843	13.2194	0.909279	0.767926	0.610702	1.05851	3.53193	1
PC_36:3_[M+Cl]1-	818.547	0.0746084	0.054873	0.119576	0.140669	0.0638091	0.0680866	0.160548	0.0288547	0.175975	0.0482332	0.0556045	0.0373372	0.0330267	0	0.215324	0.17695	0.0408199	0	0.300784	0	0.342307	0	0.777778
PC_36:3_[M+OAC]1- & PS_40:2_[M-H]1-	842.592	4.55424	0.972636	4.81974	1.10633	5.04602	3.6939	2.61487	5.55072	5.7873	4.35609	4.38863	4.50403	5.04656	4.91943	6.68736	4.93311	3.69543	4.07934	6.20998	4.43505	5.11499	3.30292	1
PC_36:4_[M+Cl]1-	816.532	3.50786	1.60911	2.87917	1.59357	3.98886	2.32265	0.851701	4.2938	3.09668	6.54955	4.28748	3.80658	2.37342	0.379603	3.25729	5.36698	1.92621	4.57825	1.84251	4.15467	2.60724	1.79974	1
PC_36:5_[M+OAC]1- & PS_40:4_[M-H]1-	838.56	0.050775	0.0754735	0.0266276	0.0295292	0	0	0.205066	0.155574	0.0225962	0	0.0159206	0.0225055	0.0353125	0	0	0.0359554	0	0.0600464	0.0266968	0	0.0371759	0.0797742	0.611111
PC_36:6_[M+Cl]1-	812.5	4.60125	1.80557	3.3999	2.53003	5.59508	8.793	3.17219	3.38906	3.57789	5.28928	3.16041	4.46086	3.97346	9.038	3.88803	3.73298	0.343049	1.69979	2.67185	1.3178	3.12993	4.77768	1
PC_36:7_[M+OAC]1- & PS_40:6_[M-H]1-	834.529	1.78845	2.75345	0.460064	0.688576	0	7.00767	4.96051	0.054115	3.96449	0.0517365	0.0244251	0.0330627	0	0.420762	2.1978	0.265824	0.070476	0.680494	0.0169148	0.381734	0.064909	0.0416657	0.888889
PC_37:2_[M+Cl]1-	834.578	0.0244976	0.0251223	0.00474024	0.00789257	0	0.0661178	0.0193821	0.0169517	0.0444483	0	0	0.0559346	0.0176444	0	0.0212974	0	0	0	0.0148925	0.00177665	0.00469563	0	0.555556
PC_37:3_[M+Cl]1-	832.563	0.125143	0.173947	0.0933886	0.066524	0.442807	0	0.279229	0	0.0512564	0.324871	0	0	0.0281243	0	0.143107	0.0828293	0	0.152037	0.1994	0.105096	0.0703863	0.0876418	0.666667
PC_37:3_[M+OAC]1- / PS_41:2_[M-H]1- & PC-O_40:5_[M+Cl]1-	856.607	0.102869	0.139762	0.704078	2.02091	0.0502998	0.206109	0.430768	0	0.128761	0.0512579	0	0.0311703	0.0274528	0	0.179801	0.0344634	6.09095	0	0	0	0	0.0314908	0.611111
PC_37:4_[M+OAC]1- / PS_41:3_[M-H]1- & PC-O_40:6_[M+Cl]1-	854.592	6.81135	1.50313	7.81094	2.084	8.46219	5.57689	4.2854	8.14824	6.04263	8.17974	6.03877	8.32119	6.24712	5.58254	6.7234	9.04628	4.02248	8.83862	9.04446	9.3144	7.18013	10.5461	1
PC_37:5_[M+OAC]1- / PS_41:4_[M-H]1-	852.576	1.58704	1.07573	1.49644	1.51526	0.17224	0.689454	1.66814	1.76833	3.03703	0.752962	2.1796	0.802119	3.21352	0.561853	2.98288	3.432	0.0648619	0.527543	2.69368	0	3.16068	0.0444545	0.944444
PC_37:6_[M+OAC]1- / PS_41:5_[M-H]1-	850.56	5.38721	1.51202	6.46081	3.08137	2.89437	8.04507	6.44978	6.02398	5.92661	5.34122	3.72582	5.33965	4.7384	4.25378	8.05527	4.48506	12.9874	8.08519	3.63429	7.9802	4.16829	4.49777	1
PC_37:7_[M+OAC]1- / PS_41:6_[M-H]1-	848.545	0.0189403	0.0260586	0.0420553	0.0437266	0	0.0646163	0.0511811	0.0409728	0.0136927	0	0	0	0	0	0.0399283	0.0697429	0	0.0503228	0.136212	0	0.0292409	0.0530504	0.555556
PC_38:3_[M+OAC]1- & PS_42:2_[M-H]1-	870.623	0.0373022	0.0328151	0.054452	0.0877456	0	0	0.049662	0.0530625	0.0674786	0.0788458	0.0691216	0.0175493	0	0	0.13815	0.0591536	0.0395196	0	0.253245	0	0	0	0.555556
PC_38:4_[M+Cl]1-	844.563	4.87165	1.05273	5.06641	2.32501	5.77163	5.76151	4.25623	5.95771	3.35988	5.94395	3.73724	5.13985	3.91683	6.60846	4.3903	4.34893	0	6.06816	4.79954	7.20212	4.28798	7.89222	0.944444
PC_38:4_[M+OAC]1- & PS_42:3_[M-H]1-	868.607	0.331023	0.608895	0.327107	0.744259	0	0.423187	1.79992	0.0262179	0.72989	0	0	0	0	0.0643023	0.268243	0.0257137	2.29904	0.0542517	0	0.0840654	0	0.148346	0.611111
PC_38:5_[M+Cl]1-	842.547	0.0852124	0.0715665	0.0693332	0.0816777	0.0504121	0.136007	0.0852419	0.238615	0.0427669	0	0.0530183	0.0385592	0.122291	0	0	0.0258226	0	0.204246	0.0248081	0.120446	0.1884	0.0602761	0.777778
PC_38:6_[M+Cl]1-	840.532	0.973649	0.511936	2.45959	5.56099	0.243923	0.812925	0.450283	0.924501	1.00434	1.77726	1.45116	1.4827	0.615753	0.364721	0.352528	0.941986	17.2776	0.768018	0.37281	0.836853	0.550367	0.671455	1
PC_38:6_[M+OAC]1- & PS_42:5_[M-H]1-	864.576	0.0879869	0.144557	0.35541	0.977046	0.0359759	0.0769984	0.465117	0.0185433	0.0382402	0	0.0314691	0.0989415	0.0265969	0	0.0332196	0.0257975	2.96016	0.034109	0.0229129	0.0734487	0.000162367	0.0488787	0.888889
PC_38:7_[M+OAC]1- & PS_42:6_[M-H]1-	862.56	3.35929	5.35997	4.63592	8.36678	0.126359	10.2928	14.2609	0	4.66364	0.343028	0.436426	0.0839407	0.0264471	0.837888	4.83063	1.81776	26.2308	1.50292	0.0785666	0.344024	0.109089	5.97167	0.944444
PC_38:9_[M+OAC]1- & PS_42:8_[M-H]1-	858.529	13.7094	5.80157	14.787	6.65455	18.9342	13.7605	7.28091	13.9477	8.43957	19.8719	5.47278	21.894	13.7832	10.0487	16.9372	7.11836	4.5668	18.4458	12.6771	19.6935	18.3539	25.2413	1
PC_39:0_[M+Cl]1-	866.641	0.24151	0.205176	0.37916	0.475017	0	0	0.212048	0.430561	0.558404	0.0446108	0.364164	0.167848	0.395954	0	0.322467	0.993905	0.0507702	0.0220945	1.10364	0	0.885967	0.0335943	0.777778
PC_39:6_[M+OAC]1-	878.592	6.95647	1.63302	6.27296	2.91986	9.90778	6.1051	4.26293	5.47618	7.46186	7.16037	8.18538	6.46038	7.58827	5.20264	4.40916	6.43242	13.5587	5.62037	5.4574	3.78805	4.75772	7.23023	1
PC_39:7_[M+OAC]1- / PS_43:6_[M-H]1-	876.576	0.0210954	0.0261737	0.0298921	0.0242994	0.00442884	0.0680324	0	0	0	0	0.050139	0.0391912	0.0280669	0.0446536	0.0294891	0.0344051	0	0.0510552	0.0626067	0	0	0.046819	0.611111
PC_39:8_[M+OAC]1-	874.56	0.0201656	0.0207946	0.0302628	0.0383377	0.0343913	0.054662	0	0.024297	0.0297929	0	0	0.0383476	0	0	0.0189885	0.0477919	0	0.094361	0.0894795	0	0.0210985	0.000646211	0.611111
PC_40:0_[M+Cl]1-	880.657	0.0888142	0.0496148	0.110729	0.115884	0.0494083	0.0509237	0.0959558	0.0554586	0.0941219	0.182426	0.157051	0.062818	0.0511643	0	0.0565842	0.27946	0.15829	0	0.222424	0	0.246692	0.0331087	0.833333
PC_40:1_[M+OAC]1- & PS_44:0_[M-H]1-	902.686	0.0468244	0.0731462	0.0936565	0.11025	0	0	0.057386	0.229535	0	0	0.0305299	0.0415108	0.062458	0	0.129943	0.0500207	0	0.0577201	0.356042	0.0759243	0.0321975	0.141061	0.666667
PC_40:10_[M+OAC]1-	884.545	0.0117461	0.0172694	0.0234318	0.0273328	0	0	0.0302378	0.0429515	0	0	0.0292912	0.00323453	0	0	0.0345524	0.0475458	0	0.0359672	0.0158967	0.076924	0	0	0.5
PC_40:4_[M+Cl]1-	872.594	0.0191559	0.0205469	0.00465042	0.00931832	0.0516735	0	0.0168799	0	0.0236971	0.0389147	0.000635603	0	0.0406024	0.00952327	0.0279118	0	0	0	0.0044187	0	0	0	0.5
PC_40:5_[M+Cl]1-	870.578	0.0901449	0.100956	0.0842117	0.0787449	0.316765	0.0682285	0.0448235	0.0452926	0.0502067	0.0397249	0	0.0483189	0.197945	0.0651499	0.0294364	0.00321904	0	0.0918091	0.182951	0.0631549	0.0885702	0.233615	0.888889
PC_40:6_[M+Cl]1-	868.563	1.72541	0.673027	1.36263	0.772555	0.423202	1.40833	2.23658	2.45882	2.42553	1.60726	1.07375	1.92848	1.9667	0.329833	2.41673	1.20513	0.350903	1.71938	1.61229	2.05761	1.94323	0.628583	1
PC_40:7_[M+Cl]1-	866.547	4.87999	8.25285	0.600353	0.506691	0.348051	1.02619	0.901776	0.872825	0.821618	0.626938	1.87015	23.7536	13.6988	0.934651	0.594103	1.17234	0.154968	0.0875351	1.48285	0.016187	0.431945	0.528588	1
PC_40:8_[M+OAC]1- & PS_44:7_[M-H]1-	888.576	6.70843	1.79134	6.45753	2.22676	9.92413	4.69694	3.83434	7.1009	5.83645	8.07324	7.07793	7.02581	6.80614	5.73729	8.03514	7.84796	1.95075	7.47235	7.76143	9.21325	5.30308	4.79648	1
PC_41:1_[M+OAC]1-	916.701	0.0501359	0.0352884	0.125148	0.282723	0.0513204	0	0	0.0278334	0.0556224	0.0796167	0.0557922	0.0794891	0.101549	0.0499962	0.0341138	0	0	0.047532	0.876042	0	0.0577543	0.06089	0.722222
PC_41:2_[M+Cl]1-	890.641	0.0908978	0.0598721	0.0617243	0.0666282	0.0696534	0.143871	0.198618	0.0769686	0.0696684	0.114747	0	0.114979	0.029575	0	0.0246548	0.042696	0	0.210036	0.0392166	0.120087	0.0703396	0.0484885	0.833333
PC_42:0_[M+Cl]1-	908.688	0.169228	0.0571475	0.337547	0.438519	0.128603	0.0687429	0.159598	0.211865	0.211716	0.250351	0.168016	0.206679	0.117478	0.231368	0.607694	0.309572	0.168293	0	1.39855	0	0.22806	0.0943929	0.888889
PC_42:11_[M+OAC]1-	910.56	0.0116894	0.0165769	0.976537	2.8518	0	0	0	0	0.00351098	0.0362449	0.000765901	0.030149	0.0345335	0.0618744	0.0633449	0	8.58079	0	0	0	0	0.0828231	0.5
PC_42:2_[M+OAC]1-	928.701	0.0409425	0.0309168	0.0211262	0.0244515	0.0837763	0	0.0230243	0.0641334	0.0515874	0	0.0361116	0.0780865	0.0317627	0	0.0243673	0.0695099	0	0.0469042	0.0146916	0	0.0307079	0.00395534	0.722222
PC_42:4_[M+Cl]1-	900.625	0.259243	0.291483	1.28342	3.38332	0.0813324	0.491137	0.872546	0.0974445	0.465912	0.202078	0	0.0765246	0.0462136	0	0.428441	0.122696	10.2989	0.184192	0	0.228922	0.0867839	0.200834	0.833333
PC_43:4_[M+OAC]1-	938.686	2.29936	1.92204	2.11198	1.8606	0.841478	6.10338	4.10498	1.34253	3.51873	0.527924	0.723639	1.02248	2.5091	1.36814	5.15511	1.00405	0.24941	1.24589	2.49536	0.0482312	4.91481	2.52679	1
PC_44:0_[M+Cl]1-	936.719	0.137314	0.0801715	0.199615	0.176624	0.0537464	0.25261	0.108698	0.151693	0.0476942	0.0558948	0.248367	0.191887	0.125238	0.500446	0.0839732	0.0618408	0.220686	0.430435	0.0981418	0.0442316	0.315597	0.0411868	1
PC_44:1_[M+Cl]1-	934.704	0.984034	1.24335	0.284206	0.204321	0.227608	2.3335	3.68606	0.356402	1.26399	0.394532	0.188192	0.202874	0.203153	0.0485905	0.363341	0.155648	0.465152	0.30521	0.704733	0.192482	0.2207	0.101996	1
PC_44:10_[M+Cl]1-	916.563	12.4393	2.49375	13.8658	2.25694	13.9516	11.4759	6.96208	15.0753	14.9424	12.3046	10.98	12.801	13.4603	15.0438	17.3733	12.6124	13.9314	11.4908	15.5139	15.9236	12.2373	10.6657	1
PC-O_17:0_[M+OAC]1-	568.362	12.1059	6.07524	12.8039	7.57538	8.65866	1.83056	10.2216	18.8807	11.7172	6.54831	20.7117	13.7424	16.6424	14.6327	7.43476	21.8902	0.0922559	11.9869	19.5936	10.1952	22.5142	6.8954	1
PC-O_18:0_[M+Cl]1-	558.333	0.155901	0.132036	0.293615	0.200693	0.0484512	0.477395	0.2409	0.0948073	0.13141	0.0861811	0.0878911	0.0999572	0.136119	0.16006	0.402024	0.172036	0.7305	0.200789	0.153201	0.39181	0.0800879	0.352028	1
PC-O_18:1_[M+Cl]1-	556.317	0.141258	0.191479	0.0518427	0.025004	0.129996	0.0912712	0.609266	0	0.254086	0.0253981	0.0251327	0.0420342	0.094139	0.0819254	0.0602259	0.0567954	0.0824094	0.0495678	0.0578441	0.0403291	0.037487	0	0.888889
PC-O_19:0_[M+Cl]1-	572.349	1.16371	0.862187	5.26315	12.4348	1.91149	2.09786	2.6679	0.52719	1.18773	0.50102	0.183903	0.782154	0.614146	0.427315	1.17323	0.33025	38.0824	0.554039	0.188063	0.414132	0.394358	5.80452	1
PC-O_22:0_[M+OAC]1-	638.44	3.82266	5.47816	1.53697	1.87986	0.522448	12.1872	13.5391	0.145954	6.19636	0.830934	0.132386	0.477972	0.371685	0.37792	5.66171	1.24503	0.151955	2.0595	0.183949	0.797336	0.0620696	3.29327	1
PC-O_32:0_[M+OAC]1-	778.597	0.24211	0.156623	0.380605	0.433827	0.0829875	0.120496	0.141429	0.38092	0.425151	0.492474	0.153394	0.0976222	0.284518	0.379328	0.927271	0.308545	0.0630691	0.189301	1.27398	0.0815405	0.202404	0	0.944444
PC-O_32:1_[M+OAC]1- & PS-O_36:0_[M-H]1-	776.581	0.0203487	0.0237081	0.0677362	0.104472	0.0552313	0	0.0317566	0	0.000866154	0.0518485	0.038026	0	0.00541001	0	0.0695965	0	0.28032	0	0.0541534	0	0	0.205556	0.555556
PC-O_33:2_[M+OAC]1- & PS-O_37:1_[M-H]1-	788.581	4.04981	1.16122	4.42157	2.28043	3.56488	2.76846	3.12325	6.08286	2.93114	5.52287	3.67689	4.13588	4.64205	3.83881	3.92406	3.90594	0	5.67397	4.14686	6.26003	3.67153	8.37293	0.944444
PC-O_34:1_[M+Cl]1-	780.568	0.0606275	0.109962	0.155487	0.298735	0	0.0640726	0.344207	0.0699374	0.0279991	0.0394313	0	0	0	0	0.138754	0	0.919981	0	0.0175242	0.0797196	0	0.2434	0.555556
PC-O_34:1_[M+OAC]1- & PS-O_38:0_[M-H]1-	804.612	0.0316356	0.0338512	0.0495647	0.0643137	0.0308121	0	0.0310118	0.0798064	0.0152407	0	0.0912131	0	0.0366365	0	0.0344662	0.00143482	0	0	0.0551318	0.0872477	0.195136	0.0726661	0.666667
PC-O_34:2_[M+OAC]1- & PS-O_38:1_[M-H]1-	802.597	2.56867	2.18645	6.95173	12.9729	7.38499	2.65769	0.73465	1.63619	1.09575	4.4749	0.51836	2.88367	1.73183	0.33226	2.46491	1.14554	41.3886	4.194	2.60794	3.20699	3.6743	3.55103	1
PC-O_34:3_[M+OAC]1- & PS-O_38:2_[M-H]1-	800.581	0.296794	0.464118	0.58453	1.52173	0.0632862	0.882324	1.25105	0	0.404309	0.0701741	0	0	0	0	0.395132	0.0301205	4.62866	0.11071	0.0165628	0.0795894	0	0	0.611111
PC-O_34:4_[M+OAC]1- & PS-O_38:3_[M-H]1-	798.565	3.83591	3.00389	1.64408	1.39703	2.37823	7.43062	8.88098	1.4509	6.37494	3.65732	1.59033	2.47869	0.281211	0.209989	2.24792	0.556702	1.09275	4.25061	0.766972	3.44837	0.711528	1.51185	1
PC-O_35:0_[M+Cl]1-	796.599	7.74431	2.98776	8.44096	5.64529	9.78493	7.9413	5.62122	6.83437	4.58258	13.842	4.19085	9.18299	7.71858	3.51732	8.35895	4.36325	0.296602	14.678	6.85014	13.3499	7.13995	17.4146	1
PC-O_36:4_[M+Cl]1- & PC_33:2_[M+OAC]1- / PS_37:1_[M-H]1-	802.552	23.7787	6.94991	23.1548	11.328	13.5939	19.4106	37.5609	20.7633	21.1161	20.7716	30.4207	25.6044	24.7668	39.3697	24.1974	28.6391	0.400717	23.8254	23.4251	19.9213	34.3352	14.279	1
PC-O_36:5_[M+OAC]1- & PS-O_40:4_[M-H]1-	824.581	0.955543	0.347447	11.762	29.2372	1.45907	0.26401	0.870242	1.07961	1.13	1.12497	0.769927	0.708442	1.19362	0.176056	0.61009	2.06735	89.1815	0.852374	1.04932	0.553499	0.259666	11.1085	1
PC-O_37:2_[M+Cl]1-	820.599	0.512052	0.529523	0.300788	0.28242	1.66494	0.433442	0.666772	0.172209	0.14409	0.424654	0.0681531	0.979846	0.0543582	0	0.337314	0.0881574	0.941425	0.181454	0.318583	0.171911	0.164914	0.503331	0.944444
PC-O_37:2_[M+OAC]1- / PS-P_41:0_[M-H]1-	844.644	0.0792475	0.0687581	0.0631541	0.0542083	0	0.0599637	0.219944	0.0830825	0.161472	0.0430497	0.0522087	0.0616776	0.0318301	0	0.113491	0.059837	0	0	0.0723609	0.132424	0.0629712	0.127303	0.777778
PC-O_38:3_[M+OAC]1- & PS-O_42:2_[M-H]1-	856.644	1.91478	0.502733	1.5112	0.73884	1.26389	1.70444	1.5501	1.98801	2.50757	1.51382	2.02755	1.82349	2.85416	1.1435	1.16308	1.27372	0.714234	1.50846	1.85276	0.655994	2.61147	2.67761	1
PC-O_38:4_[M+Cl]1- & PC_35:2_[M+OAC]1- / PS_39:1_[M-H]1-	830.584	3.40753	0.888414	4.69488	2.1125	2.15562	4.56969	4.3661	4.13968	3.35895	3.55008	2.08617	3.44769	2.99382	3.04581	4.78119	3.39108	8.43144	6.35048	2.30119	6.72458	2.52186	4.70626	1
PC-O_40:0_[M+OAC]1-	890.722	5.77483	5.35044	7.0302	9.99215	17.2055	3.27067	1.04938	3.69537	3.21276	10.6729	1.2777	8.50116	3.08794	0.478688	2.38597	3.43072	33.0636	4.56108	2.43323	4.51148	4.12762	8.27941	1
PC-O_42:2_[M+OAC]1-	914.722	0.246713	0.173094	0.392994	0.282091	0.169504	0	0.1632	0.501555	0.471543	0.124194	0.297972	0.374207	0.118245	0.155627	0.58113	0.231063	0.616368	0.207876	0.95571	0.214837	0.465619	0.108712	0.944444
PC-O_44:3_[M+Cl]1-	916.693	0.239117	0.206225	0.894849	1.96799	0	0.354183	0.625276	0.133873	0.3744	0.216577	0.0950983	0.352645	0	0	0.390613	0.124113	6.11568	0.505949	0.0660397	0.562942	0.110726	0.177584	0.833333
PC-O_44:5_[M+OAC]1-	936.706	0.0804237	0.0466801	0.062854	0.0499645	0.0856575	0.183213	0.0510684	0.0466792	0.0553137	0.0736274	0.0344572	0.124343	0.0694541	0.11793	0.0800878	0.153606	0	0.00616798	0.0590232	0.0281605	0.0626533	0.058057	0.944444
PC-O-31:0_[M+OAC]1- & PA(P-42:4)	764.581	1.72433	1.54246	1.26698	1.45892	0.615824	2.98421	4.66645	0.543239	3.14048	1.64176	0.639831	1.21008	0.0770846	0.324165	2.16654	0.226096	0.366238	4.12876	0.151617	2.94781	0.285499	0.806109	1
PC-P_29:0_[M+OAC]1- / PS-O_33:0_[M-H]1-	734.534	0.53547	0.274917	0.735704	0.420649	0.314182	0.187505	0.443314	1.15138	0.687756	0.586605	0.391082	0.529425	0.527979	0.14938	0.921886	0.845223	0.488882	0.490466	1.62706	0.509156	0.954769	0.634516	1
PC-P_31:1_[M+OAC]1- / PS-O_35:1_[M-H]1-	760.55	3.41782	4.7622	11.2619	16.4596	1.94974	1.76116	0.430446	1.15437	0.632133	10.8684	0.34677	12.5872	1.03014	0.567107	7.98533	0.79431	53.9077	11.1439	8.14295	1.95486	9.32478	7.53651	1
PC-P_33:2_[M+OAC]1- / PS-O_37:2_[M-H]1-	786.565	0.681306	0.470545	0.367882	0.294045	0.0599236	0.441003	0.111029	1.54153	0.775991	0.792265	0.742408	1.14261	0.524999	0.25529	0.30348	0.969934	0	0.55796	0.424375	0.233668	0.512644	0.0535833	0.944444
PC-P_35:2_[M+OAC]1- / PS-P_39:1_[M-H]1-	814.597	0.0921581	0.0569915	0.264344	0.606479	0.180462	0.135059	0.0881087	0.0538325	0.0398533	0.122488	0.0233673	0.0362441	0.150008	0	0.0563469	0.0449887	1.87711	0.0367684	0.0798426	0.160842	0.0890026	0.0341948	0.944444
PC-P_38:6_[M+Cl]1-	824.537	0.0262099	0.0252303	0.148877	0.338583	0.0704793	0.0556054	0.0248688	0.0292422	0.0180633	0	0	0	0.0376298	0.0699012	0.0719727	0.0234266	1.04616	0	0	0	0.0237721	0.104662	0.666667
PC-P_42:4_[M+OAC]1-	908.675	0.035816	0.0287092	0.066749	0.0478403	0.00122858	0.0378797	0	0.053302	0.0699005	0.00386347	0.0553128	0.0302447	0.0706124	0.0524502	0.042851	0.066092	0	0.0912002	0.176255	0.0467214	0.0574427	0.0677282	0.888889
PE_32:0_[M-H]1-	690.508	0.565597	0.244464	0.598237	0.548576	0.586078	1.03581	0.499916	0.41434	0.272359	0.884712	0.409939	0.552651	0.434568	1.06453	0.606377	0.308359	0	1.83468	0.323088	0.487365	0.513848	0.245882	0.944444
PE_33:4_[M-H]1-	696.461	13.8879	7.77606	13.9406	5.36052	26.1386	12.6333	5.13682	12.2056	8.68432	21.1359	5.02441	23.1369	10.8956	7.89429	12.5331	6.20407	19.1952	15.8193	10.616	17.5039	13.0523	22.6474	1
PE_34:0_[M-H]1-	718.539	0.0294468	0.0331772	0.123899	0.218225	0	0	0.0568402	0.094013	0.0428366	0.044653	0	0	0.0266784	0	0.0614586	0.0600057	0.0448507	0	0.69901	0.0705127	0.0827518	0.0965056	0.666667
PE_34:1_[M-H]1-	716.524	0.772946	1.17887	0.317458	0.455338	0.815656	0.0653492	0.190632	0.31807	0	3.48614	0.109983	1.87439	0.096303	0.0411046	0.292249	0	0	0.215233	0.687339	1.39017	0.0989516	0.132073	0.833333
PE_34:2_[M-H]1-	714.508	0.137123	0.0941077	0.192227	0.157142	0.0642115	0.0699747	0.126039	0.35904	0.0880242	0.124531	0.0565218	0.168867	0.176895	0	0.385764	0.162164	0	0.1845	0.386781	0.180315	0.0633155	0.367201	0.888889
PE_36:1_[M-H]1- & CL(74:02)_[M]2-	744.555	1.53029	1.15635	2.03652	2.54335	0.731841	1.00942	1.48084	0.985421	1.24046	3.47978	0.740322	3.54149	0.563031	0.375924	1.38714	0.539018	8.43947	2.26319	0.830091	2.86719	0.548625	1.07801	1
PE_36:2_[M-H]1-	742.539	23.1999	8.8131	24.3326	13.5749	19.8101	10.0667	18.2915	31.2645	23.2773	13.787	38.4131	26.6517	27.2373	28.0089	16.6389	42.5578	1.76138	20.4574	37.5541	20.3708	39.0498	12.5943	1
PE_36:4_[M-H]1-	738.508	8.0578	2.37088	6.97837	3.17104	5.41067	8.30818	9.98211	11.2263	9.03807	5.35591	10.4901	4.90939	7.79952	14.2024	7.0219	9.74175	4.8165	5.5871	6.75641	5.61977	4.77899	4.28057	1
PE_36:5_[M-H]1-	736.492	0.0589697	0.0489313	0.129717	0.109891	0.0451377	0.0638702	0.0176324	0.0797212	0.0277187	0	0.086885	0.165505	0.0442575	0.0776724	0.126539	0.0899478	0	0.0820951	0.360372	0.230038	0.0362521	0.164538	0.888889
PE_38:2_[M-H]1- & CL(78:04)_[M]2-	770.571	14.8834	4.63629	14.9848	9.09757	6.56887	17.1309	21.0104	9.59304	15.5108	11.8094	18.735	16.4395	17.1528	26.4181	19.3648	17.7391	0.117525	10.8189	17.0718	12.0858	26.8632	4.38356	1
PE_38:4_[M-H]1-	766.539	10.7943	7.16269	6.50074	3.44127	4.81485	23.4336	19.2051	4.6127	16.3415	10.3369	7.70255	3.59464	7.10652	10.6787	13.6672	6.20445	5.23192	5.35692	3.77589	3.07165	4.687	5.83297	1
PE_38:5_[M-H]1- & CL(78:10)_[M]2-	764.524	134.638	48.9647	99.2326	50.6078	71.5589	145.467	172.943	99.1864	170.506	114.731	199.336	64.2211	173.791	167.87	149.736	143.074	9.52568	79.6448	118.157	72.1512	95.7859	57.1489	1
PE_38:6_[M-H]1-	762.508	9.94314	5.6811	9.43949	6.49272	4.65353	1.97547	10.7082	19.1919	7.57953	5.10654	16.6151	11.8724	11.7855	14.7724	4.27961	14.5686	0.0717005	7.74421	13.8118	6.57185	19.594	3.5413	1
PE_40:3_[M-H]1-	796.586	0.511599	0.302142	0.388171	0.285183	0	0.750108	0.551222	0.660583	0.823329	0.815915	0.188972	0.597173	0.217087	0	0.622673	0.579267	0.517555	0.779379	0.0328213	0.567013	0.259185	0.135647	0.888889
PE_40:4_[M-H]1-	794.571	0.170824	0.217364	0.271636	0.467495	0.0504407	0.0630505	0.219512	0.0467589	0.0247635	0.705181	0.0259488	0.247994	0.153764	0.0686127	0.146158	0.185502	1.46107	0	0.460307	0.0560133	0.0323061	0.034754	0.944444
PE_40:6_[M-H]1-	790.539	0.162863	0.132686	0.139003	0.100561	0.0455236	0.216496	0.478178	0.0880787	0.134731	0.164049	0.133452	0.0309729	0.174288	0.094874	0.172748	0.037386	0.105808	0.347745	0.226998	0.0486436	0.0582421	0.158584	1
PE_44:1_[M-H]1-	856.68	1.19864	0.833125	0.471279	0.342995	0.67974	1.50379	1.21393	0.571919	1.45629	3.19722	0.542487	0.865752	0.75665	0.984302	0.551138	0.782381	0.0787583	0.0776372	0.53709	0.11906	0.307395	0.803751	1
PE-O_34:2_[M-H]1-	700.529	0.0887367	0.156996	0.462296	1.32333	0	0.0631348	0.494648	0	0.0816087	0.0845665	0.0746721	0	0	0	0.0322501	0	3.9904	0.0376075	0.0157767	0	0	0.084635	0.555556
PE-O_34:3_[M-H]1-	698.513	17.5566	5.15387	16.6365	9.03246	22.4475	12.5306	11.4128	28.3329	15.1587	18.1044	16.117	16.4091	17.4961	17.2417	12.1695	14.9401	0.541878	23.2445	15.1283	28.3756	9.68619	28.4006	1
PE-O_36:3_[M-H]1-	726.544	0.0463981	0.0336635	0.0204251	0.027508	0.112234	0.0577308	0	0.0819143	0.0452702	0.033618	0.025269	0.0374653	0.0240813	0	0.0399814	0.0152527	0	0.00124195	0	0.0705849	0.00209396	0.0546706	0.777778
PE-O_36:5_[M-H]1-	722.513	0.0613459	0.0479581	0.129633	0.109936	0.0451377	0.0638702	0	0.0803209	0.0304361	0.033426	0.086885	0.16778	0.0442575	0.0769152	0.126539	0.0899478	0	0.0820951	0.360372	0.230038	0.0362521	0.164538	0.888889
PE-O_38:2_[M-H]1-	756.591	0.0993866	0.0936678	0.0485573	0.0393714	0.0463015	0.169255	0.250658	0.0209609	0.227542	0.0350395	0.0444948	0.100227	0	0.0325726	0.0620107	0.0932399	0.0294913	0	0.0681479	0.114655	0	0.0368985	0.833333
PE-O_38:4_[M-H]1-	752.56	0.0221229	0.0194187	0.0729739	0.0826244	0.0529705	0.00383621	0.0164108	0	0.0431481	0	0.0260399	0.0379493	0.0187514	0.0527224	0.0323723	0.0272439	0.278583	0.0506309	0.093755	0.0893033	0.0321536	0	0.833333
PE-O_38:5_[M-H]1-	750.544	1.19995	0.937154	3.67238	5.84283	3.26974	1.06878	0.884565	1.60131	1.00875	1.74235	0.0735917	0.780519	0.369941	0.20154	1.86656	0.929188	18.9745	3.11018	1.28572	1.32933	1.52822	3.82621	1
PE-O_38:6_[M-H]1-	748.529	2.26128	1.17372	6.44149	10.9842	4.34578	1.06219	1.0842	2.60884	2.15531	2.87434	0.741409	3.27678	2.20262	0.287969	2.76393	1.19595	35.3057	2.85561	1.95856	2.67179	4.03378	6.90013	1
PE-O_40:6_[M-H]1-	776.56	0.0166051	0.0286106	0.0126264	0.0196425	0	0	0.00153866	0.0858162	0	0	0.0301951	0.00492729	0.0269688	0	0	0.0162856	0	0.0049292	0.0378532	0	0.0528792	0.0016905	0.555556
PE-P_38:6_[M-H]1-	746.513	0.0663626	0.049546	0.0409494	0.0627707	0	0.0540107	0	0.0803762	0.0741993	0.15721	0.0985489	0.0902393	0.0426796	0	0.0928864	0.182391	0	0	0.0330444	0	0.0602227	0	0.611111
PE-P_39:1_[M-H]1-	770.607	0.0595346	0.044379	0.140335	0.219911	0.0551873	0	0.0325085	0.0560506	0.0954776	0	0.122336	0.0631742	0.111077	0	0.00143992	0.259064	0	0.00503005	0.482366	0	0.514116	0.00100335	0.722222
PE-P_40:6_[M-H]1-	774.544	0.121652	0.0770883	0.0274371	0.0422563	0.136294	0.244206	0.0591347	0.0111272	0.0558372	0.176688	0.0638147	0.177114	0.170654	0.116693	0.00639307	0.00111806	0	0	0.0804719	0.00206507	0.027607	0.0125854	0.888889
PE-P_40:7_[M-H]1-	772.529	0.113212	0.183696	0.157959	0.288028	0.224709	0	0	0.552827	0.161169	0	0.0388333	0	0.0413682	0	0.0441558	0.350831	0	0.0757297	0.866195	0	0.0847157	0	0.555556
PG(34:0) & TG(42:5)+Cl-37	749.533	0.88275	0.282928	0.998318	0.657962	0.486399	1.05767	0.48812	1.22774	1.09372	0.811837	0.725942	1.2033	0.850036	0.601883	1.57207	1.24151	0	0.311388	2.10387	1.18368	1.29536	0.675108	0.944444
PG(34:1) & TG(42:6)+Cl-37	747.518	0.310315	0.214138	0.708139	0.617178	0.0855659	0.156007	0.0994068	0.661322	0.535111	0.132534	0.238107	0.478365	0.406415	0.109734	1.07354	0.768297	0.34264	0.182955	1.88942	0.282733	1.37134	0.352595	1
PG(34:2)	745.502	0.0515938	0.0355962	0.0350073	0.0464329	0.0713054	0.0810001	0.0197136	0.0532306	0.0208752	0.0347553	0.111138	0.0723261	0	0.0785896	0.0245445	0.0646028	0	0	0.016776	0	0	0.130553	0.722222
PG(36:0) & TG(44:5)+Cl-37	777.565	68.6971	10.2018	57.3267	21.1886	78.4058	73.3968	53.6081	74.6305	74.5532	65.4724	52.2848	65.7859	80.1364	67.5203	56.2632	52.4932	6.77064	64.671	55.259	57.5312	80.6876	74.744	1
PG(36:1) & TG(44:6)+Cl-37	775.549	20.0966	8.59171	18.4203	8.35038	36.9786	27.6642	12.3956	18.5573	13.0632	24.561	12.8013	22.4084	12.4397	15.5005	17.7402	13.6146	4.41306	28.4089	15.5379	30.5586	14.1263	25.8828	1
PG(36:2)	773.533	0.118983	0.14294	0.322743	0.283758	0.0019671	0.0585343	0.093243	0.470438	0.20392	0.0396413	0.0490356	0.0785395	0.0755316	0.0700727	0.609563	0.200677	0.0543069	0.291907	0.89071	0.0697148	0.461119	0.256617	1
PG(36:3)	771.518	28.3716	10.3263	27.071	13.4952	47.0696	16.8024	17.4157	39.8084	20.5812	34.5152	26.9611	28.0928	24.0976	21.005	23.1515	31.2575	1.38411	41.1649	26.6274	45.3334	16.9829	36.7321	1
PG(42:2) & TG(50:7)+Cl-37	857.627	13.5135	2.84156	13.1548	7.15154	18.6333	11.4809	9.46279	16.4638	12.5838	15.3778	12.3535	13.608	11.6574	15.3223	9.95673	10.9833	0	19.2411	12.0672	23.2558	7.64239	19.9241	0.944444
PG(44:4) & TG(52:9)+Cl-37	881.627	0.120697	0.2622	0.0604664	0.0992322	0	0.128055	0.805768	0	0.119918	0	0	0	0.0325287	0	0.113456	0	0.304523	0.0524546	0.0195131	0	0	0.0542504	0.5
PG(44:6) & TG(52:11)+Cl-37 & PI(37:1)	877.596	1.40286	2.26081	0.660392	0.79611	0	6.13789	3.9503	0.024255	2.30216	0.125139	0.0860212	0	0	0.206328	2.23856	0.120923	1.69246	0.741122	0	0.655989	0	0.288147	0.722222
PG(44:9)	871.549	0.0713198	0.0501892	0.158948	0.148299	0.171822	0.0732782	0.0173812	0.107488	0.0511339	0.0709748	0.0176451	0.101334	0.0308213	0.106074	0.383222	0.185391	0.072653	0	0.410874	0.00413543	0.153672	0.114512	0.944444
PG-O_35:0_[M-H]1-	749.57	2.04074	1.20114	2.50682	1.66322	0.883119	1.80162	4.01569	1.17016	2.18552	3.39193	1.07843	3.07868	0.76155	0.171457	3.28493	0.899939	2.30794	5.1631	1.20566	3.99477	1.68249	3.85109	1
PG-O_39:0_[M-H]1-	805.633	0.0394352	0.0396749	0.0559952	0.0528019	0	0.0411416	0.0232008	0.12027	0.022706	0.0865304	0.0269598	0	0.0341086	0	0.0367595	0.156826	0	0.0736511	0.0966042	0.0685044	0.0716117	0	0.722222
PG-O_41:0_[M-H]1-	833.664	0.0301302	0.0262614	0.0618083	0.0690556	0.0404786	0	0.041931	0	0.0310996	0.0738723	0.0285473	0	0.0552427	0	0.0292651	0.0425258	0.154525	0.0992641	0.0158969	0.187442	0.027356	0	0.722222
PI(31:2)	791.471	3.93765	0.742576	3.7139	1.22515	3.87854	4.16934	3.01473	3.59901	4.48146	3.09677	4.13242	3.62848	5.43811	1.96065	2.78345	3.08201	4.40218	3.59512	3.44111	3.0866	5.71862	5.35536	1
PI(32:0) & PA(45:10)	809.518	0.108923	0.0817054	0.273554	0.468843	0	0.0507095	0.1102	0.0971711	0.0816544	0.130026	0.297489	0.0814672	0.131587	0.0740519	0.0277689	0.347578	0	0.108077	1.48055	0.136612	0.28735	0	0.833333
PI(33:3)	817.487	0.762908	1.23222	0.266833	0.290224	0	1.14049	3.49315	0.114744	1.96475	0.0463128	0	0.0772036	0.0295253	0.0722321	0.844142	0	0.525181	0.203068	0.0218004	0.494259	0.0654903	0.175322	0.833333
PI(34:0) & PA(47:10)	837.549	9.14909	1.53032	10.9643	1.72037	9.39745	8.18779	5.70288	9.40235	9.20203	10.2513	9.07156	11.1043	10.0222	9.2952	10.7735	11.9225	8.63653	9.86344	13.4813	13.1841	11.7512	9.77063	1
PI(34:1)	835.534	0.0339221	0.0255922	0.0389348	0.0534476	0	0	0.025046	0.0818094	0.0321634	0.047878	0.0519115	0.0379308	0.0285595	0	0.0632115	0.0393212	0	0	0.0249363	0.16382	0.0591233	0	0.666667
PI(34:2)	833.518	0.0389972	0.0340661	0.0336083	0.0358813	0.057911	0.117236	0.0205311	0.0519104	0.020673	0.0322646	0.0280481	0.0224008	0	0.0748409	0.0422879	0.0708328	0	0.0846615	0.0298517	0	0	0	0.722222
PI(34:3)	831.502	0.0349412	0.0389548	0.0520736	0.0473248	0	0	0.0232796	0.122364	0.0224183	0.0228117	0.0194616	0.0719309	0.0322047	0	0.135688	0.0173892	0	0.0432649	0.0448411	0.0951081	0.0352081	0.0971623	0.777778
PI(35:0) & PA(48:10)	851.565	0.458796	0.272415	0.695685	0.652711	0.59307	0.249532	0.0496043	1.01885	0.388989	0.283225	0.472213	0.573573	0.500111	0.152301	0.411456	0.205352	0.588125	0.466547	1.3137	0.34332	0.597425	2.18295	1
PI(36:0) & PA(49:10) & TGox(50:10)+Cl-35	865.581	11.1556	3.30617	12.4483	6.87104	11.6697	8.94591	8.98742	19.0601	8.86676	11.6053	8.17269	12.0325	11.0602	12.7384	8.40758	11.0733	0	15.6029	11.9783	19.1765	8.92346	24.1343	0.944444
PI(36:1)	863.565	0.250155	0.110943	0.119203	0.112942	0.227149	0.385836	0.243666	0.0768443	0.343164	0.344499	0.0818406	0.308933	0.239466	0.270197	0.201338	0.136634	0	0	0.277077	0	0.134747	0.0528377	0.833333
PI(36:4)	857.518	0.430091	0.285339	0.26806	0.182731	0.734497	0.903345	0.156232	0.0910144	0.327282	0.727327	0.267049	0.334649	0.329425	0.595419	0.187643	0.421152	0.130723	0.223828	0.202339	0	0.440639	0.210802	0.944444
PI(37:0) & PA(50:10)	879.596	0.0678468	0.0609838	0.0908208	0.0822375	0.105399	0.176386	0	0	0.0683381	0.124209	0.0268765	0.0875247	0.0218879	0.0643079	0.0728699	0.0509026	0.250897	0.189681	0.0415849	0.122662	0	0.0244804	0.833333
PI(37:4)	871.534	0.0365103	0.0436089	0.0532789	0.0806541	0.0451934	0	0	0	0.0308787	0.128507	0.0643756	0.059638	0	0.21387	0.0238639	0.15291	0	0	0.0888662	0	0	0	0.5
PI(38:2)	889.581	0.0737918	0.0702433	0.0513546	0.055832	0.0456931	0.145154	0.0362327	0.0215482	0.0250097	0.2195	0.11462	0.0255949	0.0307744	0.0905301	0.106374	0	0.044308	0.0327521	0.158966	0	0.0292611	0	0.833333
PI(38:3)	887.565	1.0997	2.00102	1.12631	1.45839	0.0814817	0.0515824	0.585663	6.313	0.326253	0.0940392	1.44758	0.530268	0.467471	0.407577	0.00156606	2.97638	0.00944636	0.456173	3.10769	0.0903439	3.08763	0	0.944444
PI(38:4)	885.549	8.44453	3.73224	7.3356	2.94233	5.30596	7.44989	8.81974	5.44918	11.0634	6.61781	13.718	3.62882	13.948	11.1752	10.592	8.96995	4.47114	3.1728	9.38793	4.39065	8.04684	5.81388	1
PI(38:5)	883.534	8.03103	1.53765	8.20505	3.09882	6.83365	9.09063	5.61479	10.5147	7.75108	7.88408	6.52998	8.99945	9.06093	9.7807	8.21874	8.28509	0.319646	8.56373	9.88195	10.9476	8.35097	9.49701	1
PI(38:6)	881.518	0.0579694	0.0862027	0.357275	0.64447	0.0506892	0.27122	0.0209281	0.040613	0	0.0381991	0	0	0.100075	0.158332	0.0647941	0.0344292	1.98843	0	0.0942115	0.669593	0.0363873	0.169293	0.777778
PI(39:2)	903.596	0.0650686	0.0639701	0.247244	0.439218	0.0470189	0	0.0280369	0.0364751	0.0713907	0.22204	0.0352969	0.0850602	0.0602987	0	0.207975	0.0907724	0	0	1.38862	0.263202	0.195324	0.0793048	0.777778
PI(41:2)	931.628	3.6591	4.8367	1.57482	1.59985	0.420061	10.5767	11.7535	0.298735	7.44879	0.919349	0.769361	0.667341	0.0780307	0.799574	3.90932	1.04525	0.302647	4.47749	0.188364	1.50554	0.121548	1.82361	1
PI(41:6)	923.565	0.280862	0.232478	0.781598	1.39376	0.236737	0.112674	0.816789	0.20149	0.151797	0.400866	0.375845	0.199541	0.0320189	0.101678	0.334764	0.047264	0.0780251	4.18913	0.0199667	1.76302	0	0.500542	0.944444
PI(48:5)	1023.69	4.68067	7.64996	3.07596	2.62058	0.20495	14.3439	20.6116	0.133509	5.86134	0.0788159	0.523102	0.140118	0.228727	2.31152	7.49504	2.43	5.86475	3.53529	0.176885	0.208808	0.631132	5.03019	1
PI-O_31:1_[M-H]1-	779.508	0.268802	0.145089	0.311357	0.240906	0.124541	0.244138	0.537446	0.438697	0.300027	0.126403	0.145455	0.317849	0.18466	0	0.846749	0.244914	0.195866	0.395953	0.335636	0.211435	0.434004	0.137658	0.944444
PI-O_36:1_[M-H]1-	849.586	0.0829978	0.059158	0.0976185	0.11524	0.174177	0	0.0357441	0.150507	0.0238845	0.0890357	0.0885861	0.126146	0.0588992	0.0281708	0.0327221	0	0	0.206027	0.0840149	0.29125	0.000141103	0.236241	0.833333
PI-O_38:6_[M-H]1-	867.539	1.18289	1.59497	0.215767	0.202223	0.162359	3.30038	3.93926	0.0884482	2.528	0.224681	0.121812	0.187222	0.0938431	0.270045	0.521658	0.103183	0.0773342	0.580966	0.14626	0.0448472	0.0539492	0.14366	1
PI-O_40:4_[M-H]1-	899.602	0.757681	1.43306	0.227761	0.183672	0.163623	0.588703	0.0399942	4.5538	0.355317	0.242687	0.205846	0.207128	0.462035	0.606738	0.283792	0.16444	0.0735556	0.0760252	0.429235	0.0942045	0.1112	0.210657	1
PI-O_40:6_[M-H]1-	895.571	0.274983	0.267367	0.120896	0.146579	0.0569134	0.0633493	0.229134	0.470327	0.0550604	0.782908	0.194904	0.56002	0.0622344	0	0.222206	0.112067	0	0.074691	0.287946	0.39115	0	0	0.777778
PI-P_33:2_[M-H]1-	803.508	0.0379726	0.0272722	0.0675897	0.0449813	0.057833	0.06243	0.0235765	0	0.0798705	0	0.0323049	0.0389333	0.0468055	0.0590112	0.0261868	0.0175869	0.0379853	0.106666	0.030178	0.124458	0.0689346	0.137301	0.888889
PS_27:0_[M-H]1-	664.419	1.54132	0.877368	0.851412	0.51835	0.387051	0.973605	0.141471	2.70458	1.92805	2.18831	2.3024	1.74571	1.50074	0.142931	1.04627	1.5688	0.168364	1.3355	0.798925	1.13328	1.11142	0.357222	1
PS_44:10_[M-H]1-	882.529	0.309798	0.0891901	0.276026	0.240302	0.315286	0.383407	0.34075	0.376361	0.189459	0.429472	0.159364	0.319877	0.274209	0.431851	0.361958	0.232084	0	0.0924699	0.500793	0.056334	0.0987981	0.709945	0.944444
PS-O_29:1_[M-H]1-	664.456	0.191185	0.194636	0.372591	0.626435	0.175738	0.0589247	0.224223	0.143141	0.0802687	0.675189	0.0494969	0.237273	0.0764085	0.0828947	0.227037	0	1.9786	0.318557	0.125726	0	0.0803465	0.540157	0.888889
SM_33:1_[M+OAC]1-	747.566	2.41157	2.04285	4.04762	7.01093	0.98536	6.39011	4.91499	1.82309	3.49826	1.12663	1.01141	0.945256	1.00899	0.887023	3.10876	1.69758	22.4823	1.57652	1.03765	0.96273	0.540257	4.13576	1
SM_34:1_[M+OAC]1-	761.581	0.0617213	0.0328631	0.104437	0.097121	0.128596	0.0913903	0.0245907	0.0666047	0.0267803	0.0558366	0.0366599	0.0627343	0.0622989	0.148469	0.0298438	0.0863217	0.235916	0.275767	0.0148516	0.100772	0.0258941	0.0220964	1
SM_34:2_[M+OAC]1-	759.566	0.267525	0.170991	0.149418	0.108842	0.162257	0.494222	0.0378891	0.0882576	0.185514	0.544338	0.29371	0.288252	0.313286	0.273577	0.0973612	0.191871	0	0.0524481	0.205564	0.0413681	0.165758	0.316816	0.944444
SM_35:1_[M+OAC]1-	775.597	0.0486158	0.0494199	0.048655	0.0419055	0.149123	0	0.0814081	0.0245014	0.043839	0.0323181	0.00102152	0.0902826	0.0150485	0	0.0195229	0.0380403	0.0711125	0.121547	0.0718416	0	0.027701	0.0881295	0.833333
SM_36:1_[M+OAC]1-	789.613	11.5021	2.37415	10.8347	2.27868	12.4155	11.6732	6.28967	15.0086	12.0751	10.5466	11.4998	10.7773	13.2333	12.3344	10.9832	10.3922	6.78438	11.6092	11.5059	14.8465	8.5014	10.5553	1
SM_37:1_[M+OAC]1-	803.628	0.803284	0.355986	0.520465	0.46005	1.01919	1.59239	0.441122	0.694125	0.568164	0.909959	0.452456	0.8475	0.704644	1.38446	0.733064	0.564352	0.0957674	0.0601757	0.455794	0	0.402773	0.987802	0.944444
SM_38:1_[M+OAC]1-	817.644	26.5719	15.5265	24.4068	12.0095	53.4807	26.7034	9.25395	23.1572	15.9446	37.0947	9.0001	44.4187	20.0937	22.9519	23.5063	15.5862	0.163868	27.1752	23.4587	30.8124	32.2557	43.7506	1
SM_39:1_[M+OAC]1-	831.66	0.112922	0.101427	0.303442	0.345658	0	0.0500963	0.0226453	0.283278	0.170417	0.177106	0.0385632	0.221669	0.0525185	0	0.252521	0.56333	1.109	0.191352	0.157202	0.0674408	0.320695	0.0694383	0.888889
SM_40:1_[M+OAC]1-	845.675	0.0442482	0.0333543	0.0659848	0.0904514	0.0249709	0.0916675	0.00566014	0.0228642	0.0231027	0.0970279	0.0323707	0.0713412	0.0292284	0.00636405	0.0262954	0.014914	0.217796	0.012208	0.0719576	0.225042	0.00289847	0.0163869	1
SM_41:1_[M+OAC]1-	857.675	3.26891	1.00646	4.84824	1.31721	3.7193	2.46827	1.21197	4.43652	3.18552	3.02034	3.15298	4.39513	3.83015	2.04628	5.81265	4.77705	5.47223	4.13346	6.18583	5.92656	5.40012	3.87998	1
SM_42:1_[M+OAC]1-	873.707	0.999612	0.623829	0.894553	0.499896	0.675236	0.333064	0.369033	2.04022	1.54109	0.336424	1.49568	0.899321	1.30644	0.503839	0.777183	1.07597	0.0724515	1.63222	1.24148	0.443202	0.904465	1.40017	1
SM_42:2_[M+OAC]1-	871.691	1.60833	1.0176	1.31455	0.861332	0.545049	0.35011	0.288935	2.72084	2.56865	2.76927	1.81522	2.06838	1.34856	0.218052	2.18512	3.06257	0.7134	1.34593	1.1803	1.01955	1.45001	0.65606	1
SM_43_1_[M+OAC]1-	887.722	0.0790326	0.120992	0.284119	0.279617	0	0.0429992	0.0602726	0.359799	0.185689	0	0	0	0.0625331	0.0400844	0.543661	0.152279	0.0910838	0.176223	0.89071	0.0473049	0.367543	0.248183	0.777778
SM_44:1_[M+OAC]1-	901.738	5.55072	1.96542	7.43199	3.53487	6.97178	2.77463	2.92335	8.90004	4.42294	6.22508	5.297	6.64914	5.79255	4.81429	6.78238	7.24386	0.337806	9.59636	7.90528	11.4994	6.75782	11.9507	1

## Sheet: Mouse,LIV,Sig,-veFA,Whole
						Mouse	Mouse	Mouse	Mouse	Mouse	Mouse	Mouse	Mouse	Mouse	Mouse	Mouse	Mouse	Mouse	Mouse	Mouse	Mouse
						LIV	LIV	LIV	LIV	LIV	LIV	LIV	LIV	LIV	LIV	LIV	LIV	LIV	LIV	LIV	LIV
						lean	lean	lean	lean	lean	lean	lean	lean	obese	obese	obese	obese	obese	obese	obese	obese
		Lean		Obese		Whole	Whole	Whole	Whole	Whole	Whole	Whole	Whole	Whole	Whole	Whole	Whole	Whole	Whole	Whole	Whole
Variable	m/z	Mean	St Dev	Mean	St Dev	18C36	18C40	18C42	18C41	NPC1	NPC2	NPC3	RC59	18F57	18F54	18F50	18F52	18F55	NPF2	NPF4	NPF5	Vals (%)
FA(12:1)	197.155	0.971481	0.195698	0.913745	0.261849	1.13304	0.80785	0.670865	1.04192	1.16397	1.08065	1.12185	0.751713	1.05591	1.32817	0.845954	0.864808	0.659213	1.18745	0.550172	0.818275	1
FA(14:0)	227.202	15.8665	5.50287	13.5277	4.67633	14.6394	12.9182	9.51785	18.6756	27.3405	14.4359	17.6322	11.7727	13.4061	14.9035	11.9765	24.1993	9.42086	13.2312	10.7631	10.3212	1
FA(14:1)	225.186	1.67347	0.882243	1.09109	0.47058	1.14499	1.7832	0.847244	2.01737	3.46539	1.36305	2.04672	0.719762	1.09209	1.88128	0.88915	1.73573	0.604552	0.929577	0.665924	0.930458	1
FA(15:0)	241.217	6.67514	3.70646	4.6671	1.40832	5.95987	8.70621	3.36038	3.57481	13.6263	4.58822	9.81156	3.7738	4.77651	5.46355	3.65957	6.74964	2.90239	6.36897	3.84066	3.57552	1
FA(16:0)	255.233	448.973	31.2528	472.559	24.7265	490.253	413.078	442.968	460.446	400.995	458.352	441.607	484.085	492.565	448.903	480.611	490.094	499.481	475.039	425.69	468.087	1
FA(16:1)	253.217	18.153	14.8927	9.84412	5.58562	8.46418	22.8857	11.8916	9.95345	51.489	12.1629	22.8844	5.49303	10.0826	21.0593	14.4577	6.05915	6.0901	5.08948	10.5192	5.39544	1
FA(16:3)	249.186	0.467567	0.180301	0.344507	0.0779481	0.484385	0.307796	0.300968	0.369004	0.818515	0.410652	0.649844	0.399368	0.303128	0.345802	0.330739	0.340748	0.282553	0.488727	0.243659	0.420702	1
FA(17:0)	269.249	2.6031	0.948317	2.18537	0.676518	2.3851	3.42699	1.77377	1.83975	4.25307	2.05778	3.34157	1.74681	2.29056	2.19581	1.72327	2.64113	1.54376	3.59131	1.77495	1.7222	1
FA(18:0)	283.264	272.966	34.1791	303.783	32.4032	310.412	247.824	300.559	288.929	213.539	261.92	254.133	306.413	305.484	269.193	272.412	291.782	326.672	358.124	275.504	331.092	1
FA(18:1)	281.249	113.893	21.7601	106.389	28.0258	90.4528	131.345	103.719	104.268	153.376	113.207	124.998	89.7759	99.5541	130.617	113.355	117.973	81.0428	66.6633	152.865	89.0373	1
FA(18:2)	279.233	65.3264	17.612	47.2111	14.2943	44.1705	98.809	57.3152	63.5483	75.7861	73.9387	62.2099	46.8335	34.5237	57.6786	65.9997	42.3972	38.1633	29.4649	66.4289	43.0329	1
FA(18:3)	277.217	3.25005	1.08852	3.15682	1.38734	3.32815	3.27802	2.68207	2.45825	5.73452	2.74378	3.45626	2.31935	3.01273	3.16176	3.31814	6.3652	2.12494	1.89488	2.82346	2.55343	1
FA(20:0)	311.296	1.71175	0.166794	1.95348	0.704206	1.87808	1.62203	1.68013	1.47256	1.9797	1.73269	1.55464	1.77418	2.1561	1.58585	1.3301	3.04357	1.47876	3.00267	1.45126	1.57953	1
FA(20:1)	309.28	1.12327	0.295552	0.818617	0.188137	0.836539	1.48861	0.695128	0.941311	1.50415	1.04004	1.24271	1.23769	0.816844	0.957606	0.819956	0.996315	0.490549	0.762797	1.05718	0.647693	1
FA(20:2)	307.264	0.967315	0.257121	0.638474	0.201096	0.581086	1.10322	0.70727	0.838367	1.23766	1.30354	1.09372	0.873658	0.604648	0.954067	0.623757	0.2775	0.541507	0.667124	0.838822	0.60037	1
FA(20:3)	305.249	3.53893	0.819809	3.06573	1.21393	2.16594	3.8133	4.98089	3.3091	2.91296	3.86577	3.85115	3.41237	2.78212	4.00311	3.03949	0.94009	2.42239	2.92602	5.15552	3.25713	1
FA(20:4)	303.233	29.4149	8.49766	19.1917	8.58403	13.1363	31.7885	42.5281	24.9657	27.1557	32.9386	34.3755	28.431	16.899	23.8614	17.29	1.09211	18.1439	20.5307	29.3435	26.3733	1
FA(20:5)	301.217	1.43933	0.298311	1.33869	0.284953	1.58058	1.19172	1.22593	1.38783	1.81935	1.17085	1.91793	1.22042	1.45545	1.37969	1.18131	1.95235	0.993797	1.30662	1.26284	1.17746	1
FA(22:3)	333.28	0.0780392	0.0748584	0.0380079	0.0329536	0.0161324	0.24895	0.0535324	0.0277151	0.0979966	0.0868022	0.0638768	0.0293078	0.016497	0.107213	0.0559998	0.0114767	0.0126413	0.0170258	0.0313008	0.0519089	1
FA(22:4)	331.264	0.750758	0.363659	0.353984	0.205684	0.648752	1.59812	0.567404	0.852431	0.726885	0.573676	0.434625	0.604176	0.43014	0.703158	0.281681	0.0421068	0.207265	0.300756	0.313054	0.55371	1
FA(22:5)	329.249	1.62272	0.633013	1.02533	0.450255	0.938488	2.78651	1.52692	1.23019	2.31283	1.70831	1.09528	1.38326	1.44213	1.78451	0.829638	0.342705	0.779702	0.970245	0.801716	1.25201	1
FA(22:6)	327.233	8.48328	1.74347	5.86609	2.64888	5.3444	9.09534	10.4288	7.84291	8.55172	9.27183	10.421	6.91028	5.1944	7.83859	4.93534	0.0456063	5.899	7.44359	8.07522	7.49698	1
FA(24:1)	365.342	0.0384352	0.0372727	0.02431	0.0285072	0.0310958	0.0808746	0	0	0.103461	0.0326055	0.0455534	0.0138921	0.0319418	0.0791336	0.00797721	0.0531061	0.0104394	0	0	0.0118822	0.75
FA(24:2)	363.326	0.00730257	0.00910597	0.00974353	0.0129523	0	0	0	0.0106361	0.0101602	0	0.0123739	0.0252504	0.0251788	0.00830808	0.0112211	0	0.0332402	0	0	0	0.5
FA(26:2)	391.358	0.0054117	0.00750862	0.00396722	0.00585211	0.0158214	0.0129393	0	0	0	0.0145329	0	0	0	0.00632226	0.0138687	0	0	0	0	0.0115468	0.375

## Sheet: Mouse,LIV,EnzAct,+ve,Whole
							Mouse	Mouse	Mouse	Mouse	Mouse	Mouse	Mouse	Mouse	Mouse	Mouse	Mouse	Mouse	Mouse	Mouse	Mouse
		Relative enzyme activity					Liver	Liver	Liver	Liver	Liver	Liver	Liver	Liver	Liver	Liver	Liver	Liver	Liver	Liver	Liver
			Lean	Obese	Lean	Obese	Lean	Lean	Lean	Lean	Lean	Lean	Lean	Lean	Obese	Obese	Obese	Obese	Obese	Obese	Obese
Variable	m/z	Type	Mean	Mean	Ratio	Ratio	18C37	18C36	18C42	18C41	NPC1	NPC2	NPC3	RC59	18F57	18F54	18F50	18F55	NPF1	NPF2	NPF4	Vals (%)
PC(34:02) / PE(37:02)	758.57	Elongase	117.822	61.1094			151.255	72.7656	145.633	111.34	79.8528	163.441	80.1145	138.174	54.4544	51.7234	55.5858	81.5403	47.383	82.5226	54.5559	1
PC(36:04) / PE(39:04)	782.57	Elonagse	87.6177	42.5194	0.743644	0.695792	89.5838	60.8352	134.498	87.7971	47.2256	107.956	55.0976	117.949	45.9218	31.2961	29.569	62.482	31.3839	55.8515	41.1313	1
TG(50:02)_[M+NH4]1+	848.77	FADS2	24.3145	37.3215			27.1409	13.4955	10.8336	13.9845	47.1155	24.6724	46.8593	10.4146	49.3486	41.984	18.6454	33.8167	29.1741	35.7092	52.5725	1
TG(50:03)_[M+NH4]1+	846.755	FADS2	7.32322	7.59933	0.301187	0.203618	5.30259	2.31448	2.44557	2.97982	19.8009	6.85605	18.4246	0.461808	7.66058	6.58753	4.12463	8.55406	6.52791	9.84822	9.89236	1
TG(52:03)_[M+NH4]1+	874.786	FADS1	34.7994	53.6051			37.7231	24.853	26.3934	20.7718	53.5791	32.8143	56.7453	25.5148	83.6431	47.302	22.5962	47.9204	41.6413	52.4169	79.7158	1
TG(52:04)_[M+NH4]1+	872.77	FADS1	7.63261	10.9821	0.219332	0.204871	10.7869	2.25814	4.18261	2.15382	16.184	5.65629	17.9747	1.8643	11.9795	6.80198	7.3548	11.3669	9.6053	16.2749	13.4914	1
TG(54:03)_[M+NH4]1+	902.817	FADS1	20.5952	45.5139			20.0514	11.9932	15.6207	15.9761	31.4652	18.5588	33.5305	17.5662	61.2989	55.522	21.169	30.2255	37.7792	44.6401	67.9629	1
TG(54:04)_[M+NH4]1+	900.802	FADS1	10.0789	17.8777	0.489379	0.392795	9.36457	5.04751	7.16206	5.78277	19.9988	8.13687	21.7609	3.37741	23.4006	11.3781	10.8638	19.2057	15.8066	21.8087	22.68	1

## Sheet: Mouse,LIV,EnzAct,-ve,Whole
							Mouse	Mouse	Mouse	Mouse	Mouse	Mouse	Mouse	Mouse	Mouse	Mouse	Mouse	Mouse	Mouse	Mouse	Mouse	Mouse	Mouse	Mouse
		Relative enzyme activity					LIV	LIV	LIV	LIV	LIV	LIV	LIV	LIV	LIV	LIV	LIV	LIV	LIV	LIV	LIV	LIV	LIV	LIV
			Lean	Obese	Lean	Obese	lean	lean	lean	lean	lean	lean	lean	lean	lean	obese	obese	obese	obese	obese	obese	obese	obese	obese
Variable	m/z	Type	Mean	Mean	Ratio	Ratio	18C37	18C36	18C40	18C42	18C41	NPC1	NPC2	NPC3	RC59	18F57	18F54	18F50	18F52	18F55	NPF1	NPF2	NPF4	NPF5	Val
PC_34:2_[M+Cl]1-	792.532	Elongase	46.645	45.1155			81.9643	42.729	24.3185	46.4578	29.4741	69.5121	23.4526	67.1697	34.7265	35.7486	46.18	27.7614	13.7766	65.4391	38.7329	69.7339	36.6348	72.0325	1
PC_36:4_[M+Cl]1-	816.532	Elongase	3.50786	2.87917	0.0752034	0.0638176	3.98886	2.32265	0.851701	4.2938	3.09668	6.54955	4.28748	3.80658	2.37342	0.379603	3.25729	5.36698	1.92621	4.57825	1.84251	4.15467	2.60724	1.79974	1
PC_38:3_[M+OAC]1- & PS_42:2_[M-H]1-	870.623	FADS1	0.0373022	0.054452			0	0	0.049662	0.0530625	0.0674786	0.0788458	0.0691216	0.0175493	0	0	0.13815	0.0591536	0.0395196	0	0.253245	0	0	0	0.555556
PC_38:4_[M+OAC]1- & PS_42:3_[M-H]1-	868.607	FADS1	0.331023	0.327107	8.8741	6.00725	0	0.423187	1.79992	0.0262179	0.72989	0	0	0	0	0.0643023	0.268243	0.0257137	2.29904	0.0542517	0	0.0840654	0	0.148346	0.611111
PC_36:2_[M+Cl]1-	820.563	FADS2	0.604752	1.2782			0.849241	0.0653051	0.54522	0.608599	0.340853	1.5755	0.332725	0.914708	0.210614	0.0683802	0.590751	0.221268	4.26597	2.03808	0.598887	1.9283	0.213211	1.579	1
PC_36:3_[M+Cl]1-	818.547	FADS2	0.0746084	0.119576	0.12337	0.0935501	0.0638091	0.0680866	0.160548	0.0288547	0.175975	0.0482332	0.0556045	0.0373372	0.0330267	0	0.215324	0.17695	0.0408199	0	0.300784	0	0.342307	0	0.777778
PC_36:2_[M+OAC]1- & PS_40:1_[M-H]1-	844.607	FADS2	2.0233	2.38724			6.58113	0.567723	0.142835	1.3876	0.76078	4.15319	0.174464	3.81703	0.624944	0.0595977	0.490933	0.836843	13.2194	0.909279	0.767926	0.610702	1.05851	3.53193	1
PC_36:3_[M+OAC]1- & PS_40:2_[M-H]1-	842.592	FADS2	4.55424	4.81974	2.2509	2.01896	5.04602	3.6939	2.61487	5.55072	5.7873	4.35609	4.38863	4.50403	5.04656	4.91943	6.68736	4.93311	3.69543	4.07934	6.20998	4.43505	5.11499	3.30292	1
PE_34:0_[M-H]1-	718.539	SCD1	0.0294468	0.123899			0	0	0.0568402	0.094013	0.0428366	0.044653	0	0	0.0266784	0	0.0614586	0.0600057	0.0448507	0	0.69901	0.0705127	0.0827518	0.0965056	0.666667
PE_34:1_[M-H]1-	716.524	SCD1	0.772946	0.317458	26.2489	2.56222	0.815656	0.0653492	0.190632	0.31807	0	3.48614	0.109983	1.87439	0.096303	0.0411046	0.292249	0	0	0.215233	0.687339	1.39017	0.0989516	0.132073	0.833333
