# Supplementary material for: A high-throughput platform for detailed lipidomic analysis of a range of mouse and human tissues
Source: Anal Bioanal Chem. 2020 Mar 7;412(12):2851–62. doi: 10.1007/s00216-020-02511-0 (PMC7196091; doi:10.1007/s00216-020-02511-0)
Supplement: Supplementary file 10 — (XLSX 131 kb) [file 216_2020_2511_MOESM10_ESM.xlsx]

## Sheet: Mouse,SER,Sig,+ve,Whole
						Mouse	Mouse	Mouse	Mouse	Mouse	Mouse	Mouse	Mouse	Mouse	Mouse	Mouse
						Serum	Serum	Serum	Serum	Serum	Serum	Serum	Serum	Serum	Serum	Serum
		Lean		Obese		Lean	Lean	Lean	Lean	Lean	Lean	Obese	Obese	Obese	Obese	Obese
Variable	m/z	Mean	St Dev	Mean	St Dev	18C36	18C41	18C42	NPC1	NPC2	NPC3	18F52	18F54	18F50	NPF1	NPF2	Vals (%)
CE(22:06)_[M+NH4]1+	714.618	0.0719916	0.111554	0.459422	0.486759	0.21223	0	0	0	0.21972	0	1.01622	0	0.914337	0.366553	0	0.454545
Cer(34:01)_[M+H-H2O]1+	520.509	0.388106	0.882782	2.36089	3.83269	2.18633	0	0	0	0.142309	0	8.8612	0.0977732	0	0	2.84547	0.454545
Cer(34:02)_[M+H]1+	536.504	0.315347	0.159314	11.8207	26.37	0.235041	0.268199	0.476604	0.0678221	0.358478	0.485935	58.9927	0.110708	0	0	0	0.727273
Cer(42:01)_[M+H-H2O]1+	632.634	0.117541	0.245698	5.10194	10.5328	0	0	0	0.0918126	0.613435	0	23.9301	0.878727	0	0	0.700902	0.454545
Cer(42:02)_[M+H-H2O]1+	630.618	0.214913	0.348517	0.650797	0.497108	0	0	0	0	0.807633	0.481845	0.864793	1.1663	0.257686	0	0.965203	0.545455
DG(20:00)_[M+H-H2O]1+	383.316	21.8272	26.6939	29.7221	17.2788	2.39452	7.02902	22.543	73.5422	20.6534	4.80121	55.4803	16.9747	13.9792	38.7257	23.4504	1
DG(22:00)_[M+H-H2O]1+	411.347	9.35117	18.2872	6.21559	4.81037	0.164978	0.232137	1.96964	46.2196	7.52065	0	0	8.05707	2.26071	10.7016	10.0585	0.818182
DG(24:00)_[M+H-H2O]1+	439.378	14.957	15.4573	7.35746	4.31994	0.873411	3.45261	9.31355	41.9398	10.1896	23.9731	5.14018	5.67367	2.57529	9.92037	13.4778	1
DG(24:01)_[M+H-H2O]1+	437.363	8.37409	12.73	1.5735	0.792746	1.32053	1.43717	1.65995	11.7293	1.14989	32.9477	1.47767	1.80132	0.644538	2.76953	1.17444	1
DG(26:00)_[M+H-H2O]1+	467.409	8.40314	12.7344	5.37021	3.49245	0.968871	2.26387	4.2165	34.0607	6.78262	2.12631	1.30506	7.0074	1.98332	7.50122	9.05405	1
DG(26:01)_[M+H-H2O]1+	465.394	3.84224	3.25183	3.49117	2.39318	1.25408	3.44899	3.44764	9.77875	4.47808	0.645909	1.33584	2.4335	5.21679	6.79037	1.67935	1
DG(26:02)_[M+H-H2O]1+	463.379	0.187874	0.224319	0.265964	0.17119	0	0	0.515399	0.233256	0.378591	0	0	0.345959	0.192752	0.419435	0.371674	0.636364
DG(28:00)_[M+H-H2O]1+	495.441	39.3105	22.5246	38.7794	23.1145	18.6214	21.8454	61.415	38.3585	23.6279	71.9947	74.252	18.8584	24.7115	49.9322	26.143	1
DG(28:01)_[M+H-H2O]1+	493.425	1.79831	4.1527	0.445414	0.43951	0.269552	0.2493	0	10.271	0	0	0	0.924195	0.475698	0	0.827176	0.545455
DG(28:02)_[M+H-H2O]1+	491.409	2.64391	1.53598	3.06845	2.87393	0.926557	2.64518	4.03345	4.55027	2.86246	0.845569	0.809012	1.86842	6.15786	6.15865	0.348322	1
DG(28:03)_[M+H-H2O]1+	489.394	0.439008	0.538959	0.211757	0.354618	1.47349	0.396622	0.490971	0.105156	0.167807	0	0	0	0.240685	0.818103	0	0.636364
DG(29:00)_[M+H-H2O]1+	509.456	0.28779	0.593545	2.65189	5.41521	0	0.243852	0	1.48289	0	0	12.3354	0.346138	0.213776	0	0.364109	0.545455
DG(30:01)_[M+H-H2O]1+	521.456	3.73583	6.30508	16.2886	14.2271	1.68349	1.52504	0.506028	16.5	2.20041	0	41.6203	11.2001	7.64738	10.6905	10.2849	0.909091
DG(32:03)_[M+H-H2O]1+	545.456	2.13349	1.76368	2.84593	1.58016	2.13736	1.08467	5.43285	1.08289	2.46395	0.599221	1.73958	2.12358	2.59225	5.62052	2.15371	1
DG(33:01)_[M+H-H2O]1+	563.503	0.840113	1.67159	10.2444	21.7955	0	0.244159	0	4.22074	0.575778	0	49.2256	1.18479	0	0.524657	0.287053	0.636364
DG(34:03)_[M+H-H2O]1+	573.488	2.07256	2.49907	5.00074	2.13468	2.40296	3.01608	0	6.46743	0.548904	0	1.81329	6.62409	3.83639	5.94403	6.78592	0.818182
DG(34:06)_[M+H-H2O]1+	567.441	3.10806	5.69961	1.22029	0.867121	0.461341	1.14768	0.557843	0.293047	1.48257	14.7059	2.7426	1.00578	0.597442	0.773836	0.981771	1
DG(36:03)_[M+H-H2O]1+	601.519	21.2508	13.7524	37.7653	7.94588	25.8521	37.5819	8.83436	33.4333	19.2971	2.50603	46.9689	29.8772	29.7713	37.9892	44.2201	1
DG(36:04)_[M+H-H2O]1+	599.503	9.53331	6.30223	12.199	2.97382	11.7771	15.4999	0.617659	15.795	10.2063	3.30394	7.77476	13.5	10.5498	14.5796	14.5908	1
DG(38:03)_[M+H-H2O]1+	629.55	0.810985	0.924889	0.188253	0.266218	0.170193	0.758977	0	2.58597	0.578634	0.772134	0	0.564694	0	0	0.376569	0.636364
DG(38:04)_[M+H-H2O]1+	627.535	23.0608	8.36731	18.5006	7.10912	29.9564	15.441	26.6123	12.4859	33.6426	20.2264	6.64973	19.8802	22.4549	18.3723	25.1458	1
DG(40:03)_[M+H-H2O]1+	657.582	1.28712	2.94905	0.413538	0.49187	0	0	0	7.29679	0.425954	0	0	0.310265	0.236988	1.26743	0.253011	0.545455
DG(40:06)_[M+H-H2O]1+	651.535	0.0717789	0.111372	1.444	1.04423	0.225135	0	0	0.205538	0	0	0.602426	0.771565	3.01802	0.813205	2.01478	0.636364
DG(40:06)_[M+H-H2O]1+	651.535	0.0717789	0.111372	1.444	1.04423	0.225135	0	0	0.205538	0	0	0.602426	0.771565	3.01802	0.813205	2.01478	0.636364
DG(41:05)_[M+H-H2O]1+	667.566	1.57779	1.71124	1.99444	1.94568	0	1.89521	4.66232	1.54777	1.36143	0	0.885656	1.15802	2.4786	5.16545	0.28449	0.818182
DG(43:05)_[M+H-H2O]1+	695.597	1.94696	2.56136	2.23989	1.16261	0	1.19342	7.00171	1.43328	1.71079	0.34254	2.73269	2.44734	2.785	3.03992	0.194506	0.909091
DG(43:05)_[M+H-H2O]1+	695.598	1.94696	2.56136	2.23989	1.16261	0	1.19342	7.00171	1.43328	1.71079	0.34254	2.73269	2.44734	2.785	3.03992	0.194506	0.909091
DG(44:07)_[M+H-H2O]1+	705.582	1.05693	1.39726	1.139	0.800124	1.0825	0.228374	0.491014	0.322523	0.376126	3.84107	0.645156	1.87251	2.07898	0.864998	0.23333	1
LPE(16:00)_[M+H]1+ / LPC(13:00)_[M+H]1+	454.293	1.12985	1.40081	0.433085	0.701722	0.21581	3.75548	1.59397	0.460293	0.753554	0	0	0.552176	1.61325	0	0	0.636364
LPE(18:00)_[M+H]1+ / LPC(15:00)_[M+H]1+	482.324	0.357873	0.524152	0.357784	0.472511	0	0	0.644179	0.204922	1.29814	0	0	1.14633	0.241972	0	0.400622	0.545455
LPE(22:00)_[M+H]1+ / PC-O(19:00)_[M+H]1+	538.387	0.122093	0.177109	0.147689	0.117653	0	0	0.453601	0.111057	0.1679	0	0	0.0598244	0.202458	0.181096	0.295069	0.636364
LPE(22:06)_[M+H]1+	526.293	9.57473	8.17455	5.1031	5.95318	3.72671	21.0936	15.2916	4.12782	13.2086	0	0.692395	2.94534	1.42787	15.3081	5.14178	0.909091
MG(20:03)	398.327	0.668908	0.455458	0.183494	0.410305	0.837457	0	0.923423	0.187297	1.02796	1.03731	0	0.917471	0	0	0	0.545455
PA(28:01)_[M+Na]1+	613.384	1.33745	1.16922	0.897388	1.12099	0	3.28849	1.22546	0.354205	1.84727	1.30925	0.598526	1.19094	2.69748	0	0	0.727273
PA(38:08)_[M+Na]1+	739.431	0.223934	0.233946	0.312799	0.42888	0.138909	0.5367	0.482459	0.185535	0	0	0	0.813064	0.75093	0	0	0.545455
PA(40:08)_[M+Na]1+	767.462	0.144538	0.162394	0.499249	0.660653	0	0.276251	0	0.23952	0.351457	0	0	0	1.59232	0.607021	0.29691	0.545455
PC(28:00)_[M+H]1+ / PE(31:00)_[M+H]1+ / PA(33:01)_[M+NH4]1+	678.507	0.00311278	0.0048867	0.261381	0.374197	0	0.0105886	0	0	0.00808806	0	0.401573	0	0	0.85925	0.0460805	0.454545
PC(32:00) / PE(35:00)	734.57	6.93347	5.58416	6.30986	4.74689	16.5211	8.47149	4.62858	3.16815	8.237	0.574508	1.5907	12.5366	9.83418	2.37831	5.20947	1
PC(34:01) / PE(37:01)	760.586	117.267	42.0447	84.5148	24.8739	113.549	97.9685	161.985	51.3103	115.693	163.094	55.9689	100.069	117.942	81.0734	67.5206	1
PC(34:02) / PE(37:02)	758.57	176.147	49.7173	134.634	24.8406	156.283	209.012	210.606	83.8292	189.402	207.748	106.033	155.897	136.892	161.464	112.882	1
PC(34:03) / PE(37:03)	756.554	1.37952	1.43631	1.47708	1.28729	4.13126	0.78983	1.07059	1.51984	0.765581	0	0	3.48568	1.16217	1.74928	0.988263	0.818182
PC(36:03) / PE(39:03)	784.586	33.504	13.1687	25.1038	11.178	34.9659	38.5335	42.7795	15.6603	19.8276	49.2571	9.86808	28.2027	39.3061	18.8645	29.2779	1
PC(36:04) / PE(39:04)	782.57	122.837	45.0521	78.5502	11.7229	178.543	105.943	145.184	45.8065	120.751	140.795	62.9953	94.2083	83.2564	79.9442	72.3468	1
PC(36:05) / PE(39:05)	780.554	8.54848	5.9042	9.48415	4.20242	5.41145	11.1114	11.6454	3.97902	17.4877	1.65586	4.61216	7.34369	9.17268	15.9216	10.3706	1
PC(38:05) / PE(41:05)	808.586	18.7165	5.73863	13.5534	7.73067	27.0912	15.2622	17.6741	10.306	21.4815	20.4839	1.52359	17.4032	21.4555	10.774	16.6107	1
PC(38:06)_[M+H]1+ / PE(41:06)_[M+H]1+	806.569	87.4024	34.9814	51.7548	9.20161	105.222	63.207	122.667	28.4279	97.8967	106.994	42.485	58.7749	64.1024	46.6103	46.8012	1
PC(38:08)_[M+H]1+	802.538	0.29518	0.224494	1.01366	0.668119	0.358939	0.52679	0	0.085315	0.256623	0.543411	1.95648	0.574013	1.43675	0.768843	0.332194	0.909091
PC(40:07) / PE(43:07)	832.586	3.6136	2.17335	2.78821	1.44812	2.07184	3.02666	3.33016	1.30253	7.44489	4.50548	1.8342	3.30201	4.94721	1.19545	2.66216	1
PC(40:08) / PE(43:08)	830.57	0.268573	0.248323	1.26183	0.791578	0.181036	0.568665	0.513515	0	0.348223	0	0.864914	0.71995	2.53815	0.663388	1.52277	0.818182
PC(44:11)	880.586	0.183483	0.252315	0.742088	0.680782	0	0	0.48889	0.0891895	0.522821	0	1.36003	0.598054	0.21868	1.53368	0	0.636364
PC-P(41:05)	834.638	0.115047	0.105173	0.148	0.208864	0	0.164062	0.0672012	0.0121294	0.182912	0.26398	0.511647	0.0349493	0.139797	0.0308251	0.0227805	0.909091
PC-P(42:06)_[M+H]1+	846.637	0.712744	1.588	0.0357908	0.0800306	0.205787	0	0.00803089	0	0.112759	3.94989	0	0	0	0	0.178954	0.454545
PE(32:06)	680.429	1.85068	2.49277	8.25056	5.36216	0	5.00183	0.410744	5.10805	0.583485	0	0	7.03299	11.9844	8.37233	13.863	0.727273
PE(36:02) / PC(33:02)	744.554	0.117942	0.197011	0.420964	0.261327	0	0.237326	0	0	0.470323	0	0.692101	0.300722	0.115192	0.298774	0.698031	0.636364
PE(36:03)_[M+H]1+ / PC(33:03)_[M+H]1+ / PA(38:04)_[M+NH4]1+	742.538	1.00588	2.12136	0.116453	0.161856	0.38744	0	0.316366	0	0.00972284	5.32178	0.0816945	0.00913236	0.0955802	0	0.395856	0.727273
PE(38:03) / PC(35:03)	770.57	0.553665	1.01843	0.105473	0.146888	0	0.156373	0	0.0802737	0.485627	2.59972	0	0	0.225807	0	0.30156	0.545455
PE(38:06)_[M+H]1+ / PC(35:06)_[M+H]1+ / PA(40:07)_[M+NH4]1+	764.523	0.672595	0.7425	2.22502	1.57299	0.41106	1.49455	0	0.432597	1.69737	0	0	2.27726	1.64308	2.96564	4.23912	0.727273
PE(40:06) / PC(37:06)	792.554	0.14506	0.211363	1.62267	1.73761	0.118333	0	0	0.538575	0.21345	0	0	1.02805	4.35557	0.502072	2.22767	0.636364
PE(40:07)_[M+H]1+ / PC(37:07)_[M+H]1+ / PA(42:08)_[M+NH4]1+	790.538	3.88572	2.21538	14.302	6.90646	2.37405	7.09248	5.71229	3.43176	3.71628	0.987452	22.3903	5.80836	12.629	20.2543	10.4282	1
PE(42:08)_[M+H]1+ / PC(39:08)_[M+H]1+	816.554	3.46947	5.06328	2.79535	3.1898	0.245917	13.4655	1.49219	2.08336	3.52981	0	0.721939	2.93351	8.21179	1.75627	0.353256	0.909091
PE-O(38:05)_[M+H]1+ / PC-P(35:04) / PC-O(35:05)	752.559	7.83462	16.9354	0.399224	0.571204	3.0713	0.240975	0	0.10603	1.26652	42.3229	1.38261	0	0.273656	0.339857	0	0.727273
PE-O(40:05)_[M+H]1+	780.59	0.233912	0.345138	0.0330041	0.0326862	0.0157174	0.184722	0.301976	0.00759506	0.893462	0	0.0101378	0.0876482	0.0275643	0.0337684	0.00590169	0.909091
PE-O(42:06)_[M+H]1+	806.606	0.360016	0.482687	0.209142	0.225768	0.162323	0.245721	0.475384	0	1.27667	0	0.551471	0.00923174	0.222936	0	0.262073	0.727273
PE-P(38:06)_[M+H]1+	748.528	0.141239	0.193577	0.209934	0.218145	0.313961	0	0	0	0.0848246	0.448646	0	0.215479	0	0.326704	0.507489	0.545455
PG(32:01)_[M+H]1+	721.501	0.205632	0.374965	0.14887	0.140525	0	0	0	0	0.30418	0.929611	0	0.258647	0.193107	0	0.292595	0.454545
PG(32:04)_[M+Na]1+	737.436	0.475777	0.476029	0.0735752	0.164519	0.737008	0.28327	0.61281	0	1.22157	0	0	0	0	0.367876	0	0.454545
PG(35:03)_[M+H]1+	759.517	0.0571817	0.106273	0.0142903	0.0315753	0	0.0148404	0	0.059258	0	0.268992	0	0.0707714	0.000680222	0	0	0.454545
PG(42:06)_[M+Na]1+	873.562	0.362772	0.479335	0.252763	0.426335	0.163506	0	0.846532	0.0760455	1.09055	0	0	0	0	0.983957	0.279857	0.545455
PG-O(32:00)_[M+NH4]1+	726.564	0.139125	0.1802	0.21761	0.324265	0	0.228651	0.448884	0	0.157215	0	0	0	0	0.363144	0.724906	0.454545
PG-O(38:01)_[M+H]1+ / TG(46:05)_[M+Na]1+	791.616	0.153943	0.361727	0.0694651	0.139398	0	0.00720437	0	0.00156736	0.0227808	0.892105	0.317776	0.0295496	0	0	0	0.545455
PG-P(40:06)_[M+Na]1+	829.535	0.645873	0.46589	0.113228	0.15752	0.183546	0.778461	1.07933	0.100209	1.23471	0.498979	0	0.322409	0.243733	0	0	0.727273
PI(26:00)_[M+H]1+	727.439	1.19491	1.87721	0.651487	0.479904	0.148908	4.91559	0.372844	0.440511	1.2916	0	0.688032	1.16664	1.03687	0	0.365894	0.818182
PI(41:03)_[M+NH4]1+	948.654	0.12758	0.142092	0.0901011	0.131616	0.130616	0	0.376829	0.0730774	0.184957	0	0	0.160429	0	0	0.290077	0.545455
PI(42:00)_[M+Na]1+	973.672	0.630231	0.792954	0.670678	0.891854	0	1.78645	0	0.581691	1.41325	0	0	1.00836	2.08474	0	0.260298	0.545455
PI(43:04)_[M+NH4]1+	974.669	0.195981	0.304643	0.166421	0.195693	0	0.548348	0	0	0.627537	0	0.464508	0.119257	0.248343	0	0	0.454545
PI-O(42:01)_[M+Na]1+	957.677	1.01922	1.00794	0.830871	0.792093	0.0827251	2.10167	2.10066	0.282278	1.548	0	0.574451	0.825753	2.13762	0	0.616534	0.818182
PS(34:02)_[M+Na]1+	782.494	0.170814	0.236783	0.253664	0.355271	0.0821168	0	0.517466	0	0	0.425304	0.739704	0	0	0.528614	0	0.454545
PS(38:01)_[M+H]1+ / PG(38:03)_[M+NH4]1+	818.591	0.123449	0.170404	0.0826647	0.115308	0.289548	0	0	0.0658527	0.385294	0	0	0	0.251928	0.00701297	0.154382	0.545455
SM(34:01)_[M+H]1+	703.575	34.9685	8.83046	42.4196	10.7457	45.4979	38.6987	39.7091	19.6377	32.4756	33.7923	27.2518	44.6686	37.5605	56.0584	46.5588	1
SM(34:02)_[M+H]1+	701.559	0.89588	0.656859	0.902521	1.0661	0.765812	1.42731	0	0.454259	1.82339	0.904513	0.689886	2.75104	0.518083	0	0.553601	0.818182
SM(36:01)_[M+H]1+	731.606	2.18059	3.84341	1.55012	1.4706	9.82537	0.166315	0	2.26824	0.823638	0	0	3.68746	2.04334	0.35698	1.66283	0.727273
SM(40:01)_[M+H]1+	787.669	0.32238	0.359147	1.8266	1.90017	0.744059	0.652418	0	0.537802	0	0	0	4.79425	0.746108	1.0447	2.54792	0.636364
SM(42:01)_[M+H]1+	815.7	0.0508662	0.078843	0.295151	0.377875	0.148557	0	0	0	0.15664	0	0	0.913995	0.198556	0	0.363202	0.454545
SM(42:02)_[M+H]1+	813.684	4.88642	3.61081	6.11136	4.4225	3.12373	5.12124	4.41282	4.38669	11.5419	0.732159	0	12.2026	6.85223	4.53173	6.97022	0.909091
SM(42:03)_[M+H]1+	811.669	0.27567	0.274651	0.528814	0.472789	0.385135	0.258448	0	0.273363	0.737074	0	0	1.12774	0.197709	0.42259	0.896032	0.727273
SM(48:01)	899.794	2.11743	2.97843	1.16641	0.927707	3.1069	1.39688	0	7.70772	0.493053	0	0	2.5035	0.713576	1.46461	1.15037	0.727273
TG(36:00)_[M+Na]1+	661.538	0.460808	0.418217	0.157883	0.218793	0	0.937338	0	0.820572	0.291702	0.715234	0	0.442291	0	0.347124	0	0.545455
TG(36:00)_[M+NH4]1+	656.582	5.65706	8.1624	5.71464	5.17148	0.222057	0.213417	6.74999	21.4042	4.54915	0.803515	0	5.19892	2.78097	13.7214	6.87191	0.909091
TG(38:00)_[M+NH4]1+	684.614	3.29423	6.85499	0.811428	0.713841	0	0	0.872305	17.2223	1.64197	0.0288075	0	1.07177	0.363954	1.86446	0.756954	0.727273
TG(38:01)_[M+NH4]1+	682.598	2.70592	4.02491	0.863604	0.814004	0.184038	0.491284	0.41642	10.4772	0.950809	3.71576	0	0.86159	0.976743	2.13669	0.342991	0.909091
TG(44:00)_[M+NH4]1+	768.708	1.11099	2.72137	0.504071	0.238846	0	0	0	6.66596	0	0	0.688255	0.254585	0.24864	0.752024	0.57685	0.545455
TG(46:01)_[M+NH4]1+	794.723	1.43055	3.19714	3.82863	3.92678	0.192284	0.276115	0	7.95284	0.162045	0	10.0981	5.26853	1.22257	1.77003	0.783974	0.818182
TG(46:04)_[M+NH4]1+	788.676	0.449154	0.488392	0.925005	0.743053	0	0.687494	0	0.195671	0.551693	1.26007	0	0.758669	1.37787	0.567374	1.92111	0.727273
TG(48:00)_[M+Na]1+	829.726	0.0776928	0.124224	0.478959	0.5727	0	0.28168	0	0.184477	0	0	0.882194	0.238272	0	0	1.27433	0.454545
TG(48:01)_[M+NH4]1+	822.755	3.44387	5.41417	13.8208	4.89562	4.20831	1.63354	0	14.0256	0.795833	0	21.6524	13.867	12.0092	8.25291	13.3226	0.818182
TG(48:02)_[M+NH4]1+	820.739	1.49942	2.80049	7.42669	5.2183	0.371278	0.912399	0	7.17222	0.540638	0	15.4445	9.54514	5.73426	2.30006	4.10953	0.818182
TG(48:03)_[M+NH4]1+	818.723	0.0819564	0.200751	0.33299	0.247764	0	0	0	0.491738	0	0	0.500057	0.639485	0.224393	0	0.301015	0.454545
TG(48:05)_[M+NH4]1+	814.692	1.02105	1.21829	1.32653	1.71347	0.42583	1.52309	0	0.981896	3.19548	0	0	4.28745	1.04211	0.986965	0.31611	0.727273
TG(50:00)_[M+Na]1+	857.757	0.285198	0.386383	0.629853	0.324913	0.458322	0.972548	0	0.280317	0	0	0.732715	0.461991	0.148225	0.87038	0.935953	0.727273
TG(50:01)_[M+NH4]1+	850.786	14.2612	11.8033	27.4768	7.25943	21.0317	16.1023	2.49875	33.2212	9.86099	2.8525	34.6989	23.318	25.6178	18.5932	35.1559	1
TG(50:02)_[M+NH4]1+	848.77	14.0763	11.5138	33.1417	4.38807	17.8157	22.0492	0.610977	28.337	15.6449	0	33.9787	28.343	31.9031	31.3694	40.1143	0.909091
TG(50:03)_[M+NH4]1+	846.755	2.51745	2.66848	8.73097	2.09545	2.07273	2.61371	0	7.6441	1.71985	1.05432	5.67363	11.1163	8.23338	8.42278	10.2087	0.909091
TG(50:05)_[M+NH4]1+	842.723	0.0691529	0.116865	0.140316	0.168734	0.13363	0	0	0	0.281288	0	0	0.110073	0	0.408161	0.183346	0.454545
TG(52:01)_[M+NH4]1+	878.817	2.91049	2.13171	3.14748	1.35791	5.15867	3.1635	0	3.65878	4.80428	0.67772	1.90824	3.98788	3.61298	1.54655	4.68178	0.909091
TG(52:02)_[M+Na]1+	881.757	0.251119	0.200925	0.420363	0.575605	0.292065	0.446302	0	0.367556	0.400789	0	1.05111	0	0	0	1.0507	0.545455
TG(52:02)_[M+NH4]1+	876.802	38.1172	24.8381	56.2513	11.7767	49.5907	61.0984	5.98619	53.2975	51.8245	6.90587	51.2347	45.4544	61.0155	48.9447	74.6071	1
TG(52:03)_[M+NH4]1+	874.786	21.8311	16.6738	39.4914	8.30606	29.934	38.5403	2.01772	36.0314	23.7798	0.683685	31.3047	38.2465	38.229	36.2183	53.4587	1
TG(52:04)_[M+NH4]1+	872.77	5.50202	5.62014	9.37739	5.10032	6.46855	11.8027	0	12.359	2.38192	0	1.58149	12.7523	7.51988	10.4277	14.6056	0.818182
TG(52:05)_[M+NH4]1+	870.755	0.225313	0.377078	0.78554	0.619752	0.180071	0.200841	0	0.970965	0	0	0.516664	1.63804	0.246342	1.23534	0.291312	0.727273
TG(54:02)_[M+NH4]1+	904.833	0.756336	1.03419	1.19078	1.26195	1.5571	0	0	2.46833	0.512581	0	0	0.916636	0.804354	0.888858	3.34403	0.636364
TG(54:03)_[M+NH4]1+	902.817	14.4827	8.99475	23.4013	7.26513	12.8204	22.7413	4.49912	23.722	19.6621	3.45108	19.5764	20.8627	27.9616	15.1478	33.458	1
TG(54:04)_[M+NH4]1+	900.802	6.49836	5.79117	10.4365	6.34013	9.0502	10.0821	0	14.4199	5.43792	0	3.34324	11.8797	13.5935	4.77954	18.5866	0.818182
TG(54:05)_[M+NH4]1+	898.786	4.19972	4.54508	3.51519	2.02508	7.20005	3.47901	0	11.8514	2.09417	0.573669	1.2039	5.05696	3.14769	2.09584	6.07157	0.909091
TG(54:06)_[M+NH4]1+	896.77	1.78587	2.3123	1.43438	1.13198	1.78752	3.27595	0	5.65178	0	0	0.974488	3.22367	0.432133	1.84286	0.698767	0.727273
TG(59:13)_[M+Na]1+	957.694	1.00544	1.02376	0.829225	0.792768	0	2.10167	2.10066	0.282278	1.548	0	0.566219	0.825753	2.13762	0	0.616534	0.727273

## Sheet: Mouse,SER,Sig,-ve,Whole
						Mouse	Mouse	Mouse	Mouse	Mouse	Mouse	Mouse	Mouse	Mouse	Mouse	Mouse	Mouse	Mouse
						SER	SER	SER	SER	SER	SER	SER	SER	SER	SER	SER	SER	SER
		Lean		Obese		lean	lean	lean	lean	lean	lean	obese	obese	obese	obese	obese	obese	obese
Variable	m/z	Mean	St Dev	Mean	St Dev	18C36	18C41	18C42	NPC1	NPC2	NPC3	18F52	18F54	18F50	18F57	NPF1	NPF2	NPF4	Val
Cer_34:1_[M+OAC]1-	596.526	0.0885386	0.0707496	0.204416	0.222809	0.00157914	0.199998	0.0581776	0.111538	0.121471	0.038468	0.69176	0.178493	0.167879	0.0488795	0.0767267	0.0710536	0.196121	1
Cer_34:1_[M-H]1-	536.505	0.260805	0.297555	2.61312	2.32201	0.0189931	0.123088	0.150596	0.677515	0.594636	0	0	3.1382	1.45685	0	5.8733	5.15257	2.6709	0.769231
Cer_42:2_[M-H]1-	646.614	0.0353529	0.0617627	0.101792	0.109817	0	0.151199	0	0.0609183	0	0	0.211914	0.0754246	0.0910892	0	0.289898	0	0.0442216	0.538462
CL(70:01)_[M]2-	717.525	0.152406	0.324935	0.054261	0.0615167	0.0220377	0.0467316	0	0.0310219	0	0.814647	0.146855	0.0295518	0.092064	0	0.111356	0	0	0.615385
CL(70:05)_[M]2-	713.494	0.321761	0.288082	1.29686	1.49403	0.0249048	0.570938	0.139496	0.726419	0.396444	0.0723667	0.174758	2.77369	0.945259	0	0.740411	3.97207	0.471816	0.923077
CL(74:02)_[M]2- / PE_36:1_[M-H]1-	744.555	0.729275	0.739047	0.718446	0.5166	2.15014	0.73013	0.251214	0.393695	0.730259	0.12022	0.178517	1.57206	0.534728	1.24211	0.481503	0.765202	0.255006	1
CL(74:03)_[M]2-	743.541	13.3209	3.0971	18.2751	5.66204	10.9626	14.7475	12.7705	17.0175	15.6735	8.75356	17.659	20.0894	15.309	10.2197	22.9248	27.1861	14.5375	1
CL(78:00)_[M]2-	774.596	0.0557734	0.0819625	0.0471455	0.0461151	0	0.0815162	0.208941	0	0.0441836	0	0	0.0724936	0	0.0930192	0.103224	0	0.0612815	0.538462
CL(78:04)_[M]2- / PE_38:2_[M-H]1-	770.571	32.9338	11.4684	24.8221	10.899	33.0284	22.2671	31.3856	30.7523	25.3471	54.8224	28.565	14.523	36.583	39.7137	15.2314	13.0344	26.1044	1
CL(78:10)_[M]2- / PE_38:5_[M-H]1-	764.524	180.802	38.7446	158.601	33.416	130.328	198.23	223.969	189.63	206.921	135.736	171.263	175.116	159.692	156.478	136.083	102.222	209.349	1
LPA(26:4)_[M]-	541.329	1.43183	0.669299	1.09508	0.609159	2.11311	1.15568	0.75398	1.33339	0.855367	2.37942	1.01003	0.763338	1.33927	0.437457	2.33102	0.952188	0.832224	1
LPC_15:0_[M+OAC]1-	540.331	55.9217	13.8398	53.9508	15.6025	50.9536	75.4007	49.0585	45.4799	43.291	71.3463	58.0547	45.0805	62.9836	77.0079	41.8433	30.6978	61.9881	1
LPC_15:1_[M+Cl]1-	514.271	5.97463	4.00068	4.52347	1.778	13.3906	3.22132	2.58177	5.90905	3.75864	6.9864	2.99212	4.76881	4.68197	2.89132	4.37081	8.1716	3.78769	1
LPC_16:1_[M+Cl]1-	528.286	0.431738	0.642002	0.118003	0.135495	1.73093	0.127468	0.309085	0.21562	0.14455	0.0627783	0	0.351085	0.0910145	0.0665129	0.261865	0	0.0555444	0.846154
LPC_18:2_[M+Cl]1-	554.302	6.48905	1.96712	5.5417	2.9346	7.66205	4.42558	8.47865	5.97605	8.35473	4.03721	1.98577	5.39875	4.0798	2.68504	9.35967	9.27147	6.01139	1
LPC_18:2_[M+OAC]1- / LPS_22:1_[M-H]1-	578.346	0.213962	0.446272	0.0912152	0.0709828	0	0.0625483	0.0312921	0.0269655	0.0389821	1.12398	0.161551	0.1488	0.13402	0	0	0.138463	0.0556732	0.769231
LPC_20:3_[M+Cl]1-	580.317	1.65099	0.937994	0.760174	0.666192	2.94791	1.94532	0.0570131	1.86385	1.6517	1.44015	0.189961	0.830343	1.55524	1.58468	0.141755	1.01602	0.00322567	1
LPC_20:4_[M+Cl]1-	578.302	0.72189	0.53264	0.932066	0.445093	0.566637	0.728459	1.6549	0.710598	0.670744	0	0.746056	1.18372	0.625124	0.518972	0.951212	1.80814	0.691243	0.923077
LPC_22:1_[M+Cl]1-	612.38	0.29614	0.18813	0.134399	0.0932007	0.623514	0.130026	0.161072	0.284859	0.397577	0.179794	0	0.214936	0.141178	0.2809	0.144196	0.0801172	0.0794639	0.923077
LPC_22:2_[M+Cl]1-	610.365	1.91232	1.24626	1.20975	0.999893	3.76259	0.913727	0.984903	1.85217	0.868459	3.09206	0.137457	1.78589	2.46676	2.46548	0.584274	0.489692	0.538677	1
LPC_22:6_[M+Cl]1-	602.302	0.146145	0.0506716	0.651536	0.629361	0.0899303	0.127807	0.168212	0.181991	0.215423	0.0935107	0.680457	0.400763	0.168997	1.95824	0.456652	0.80248	0.0931656	1
LPC_24:0_[M+OAC]1-	666.471	6.59648	2.32645	9.19932	2.7852	6.92781	10.0131	5.41112	7.61803	6.59418	3.01461	8.65313	10.0131	4.94612	10.0955	12.6257	11.7597	6.30194	1
LPE_16:0_[M-H]1-	452.278	4.19013	1.21961	2.46412	2.25061	4.28742	6.52496	4.06403	3.49087	3.68727	3.08621	1.02003	2.39345	4.79968	6.30212	0.640625	0.425437	1.6675	1
LPE_18:0_[M-H]1-	480.31	5.57247	0.768566	6.58901	2.52886	4.63887	5.38827	6.96683	5.33193	5.40418	5.70474	3.2904	6.58444	6.38581	11.3624	6.76238	4.52796	7.20961	1
LPE_18:1_[M-H]1-	478.294	0.224719	0.220833	0.172768	0.119102	0.184722	0.0587789	0.623216	0.157961	0.0142884	0.309347	0.155951	0.327763	0.0928682	0.123895	0.187968	0.320932	0	0.923077
LPE_20:0_[M-H]1-	508.341	70.4466	23.7254	60.9478	18.9882	65.7813	49.7605	54.759	85.625	55.5028	111.251	87.4601	40.7253	85.3929	57.1266	48.1956	44.4754	63.2585	1
LPE_20:1_[M-H]1-	506.325	8.37016	0.963379	9.96479	2.41605	9.50113	8.47665	8.86104	8.82779	7.78238	6.77198	7.8876	11.2817	7.79935	11.3554	11.1241	13.3882	6.91715	1
LPE_20:2_[M-H]1-	504.31	24.515	8.4116	26.8172	6.91942	14.1795	39.542	20.5121	23.5856	26.0888	23.1823	23.8197	22.9859	38.3651	27.2781	22.3121	19.08	33.8798	1
LPE_22:6_[M-H]1-	524.278	67.0794	20.2313	50.909	22.509	48.9857	68.5225	102.76	51.1751	75.1642	55.8692	43.5567	45.3147	53.1621	89.4569	33.084	22.4898	69.2986	1
LPE-O_18:1_[M-H]1-	464.315	3.04221	0.823728	1.99298	0.731349	2.51954	2.46074	3.06363	2.73383	4.66464	2.81085	0.983132	3.05841	1.52271	2.16028	1.39763	2.19571	2.633	1
LPE-P_16:0_[M-H]1-	436.283	0.0388674	0.0365301	0.0292116	0.0369599	0	0.0580405	0	0.0476481	0.0323962	0.0951195	0	0.0206834	0.0272602	0.0589487	0	0	0.0975887	0.615385
PA(34:2)	671.465	23.7217	5.31443	23.8576	6.28999	28.8847	31.4093	22.3531	20.5967	21.6525	17.4337	23.4654	25.6934	14.6577	33.5702	28.3216	23.3264	17.9688	1
PA(42:4) / TGox(43:4)+Cl-35	779.559	0.0560861	0.0394621	0.129215	0.128757	0.0592138	0.120824	0	0.0643878	0.0368446	0.0552466	0	0.304725	0.0693054	0.155624	0.297447	0.0774048	0	0.769231
PA(44:5) / TGox(45:5)+Cl-35	805.575	3.91831	1.76063	2.12006	0.949834	6.8363	2.74665	4.86155	2.26088	4.25139	2.55308	1.238	3.68309	2.65875	1.99164	0.782282	2.06262	2.42403	1
PA(44:6) / TGox(45:6)+Cl-35	803.559	0.116657	0.25969	0.0580107	0.065088	0	0.00134292	0.0205992	0.00104045	0.0308428	0.646119	0.000915531	0.0970972	0	0.00538522	0.176775	0.0760402	0.0498622	0.846154
PA(P-36:0)	688.541	0.529115	0.342836	0.292353	0.227675	1.00947	0.418039	0.26806	0.270509	0.289449	0.919158	0.259553	0.430513	0.617896	0.208668	0.0517356	0	0.478105	0.923077
PA(P-38:3)	710.525	0.0443749	0.0326081	0.0649668	0.0541072	0.0308812	0.0427238	0.0656038	0.0320659	0	0.0949745	0.167634	0.0217454	0	0.0807125	0.0818629	0.0555871	0.0472255	0.846154
PA(P-42:1)	770.619	0.0275445	0.0164476	0.102172	0.0974377	0.025217	0.0461739	0.0420826	0.0294076	0.0223858	0	0.180374	0.190509	0	0	0.203237	0.141086	0	0.692308
PC_19:1_[M+OAC]1-	608.357	0.466826	0.537912	3.62366	3.31899	0.0430976	0.234295	0.152266	1.2925	0.998692	0.0800997	0	4.43301	1.95697	0.15577	9.53308	5.14498	4.14184	0.923077
PC_22:1_[M+Cl]1-	626.359	0.39138	0.411028	2.41372	1.97341	0.0823099	0.378091	0.0444221	1.11694	0.587552	0.138962	0.321481	3.53838	1.92646	0	4.20085	5.2293	1.67957	0.923077
PC_26:1_[M+Cl]1-	682.422	0.143188	0.144318	0.44217	0.587505	0.0253715	0.0726048	0.212929	0.160914	0.387307	0	0	0.236095	0.064749	0.177918	0.723506	1.66512	0.2278	0.846154
PC_28:1_[M+OAC]1- / PS_32:0_[M-H]1-	734.498	2.18407	1.23138	1.40117	0.729809	4.60777	1.35477	1.50878	2.11051	2.07793	1.44464	0.598256	2.4623	1.33309	2.11729	0.503079	1.6218	1.17235	1
PC_31:0_[M+OAC]1-	778.56	0.0388683	0.0299547	0.121587	0.075582	0.024973	0.0409431	0.0434249	0.0910329	0.0328358	0	0.111959	0.0634422	0.0307879	0.187224	0.229371	0.171269	0.0570579	0.923077
PC_32:2_[M+OAC]1- / PS_36:1_[M-H]1-	788.545	0.093771	0.171599	3.92548	8.48987	0	0.440913	0.0408186	0.0584425	0.0224524	0	22.8436	0.187043	0	0	0.100204	0.0517764	4.29568	0.692308
PC_32:3_[M+OAC]1- / PS_36:2_[M-H]1-	786.529	0.441084	0.283104	0.740647	0.493511	0.148865	0.513962	0.863183	0.151775	0.335322	0.633398	0.825907	0.408811	0.496508	0.216841	0.900792	1.72431	0.611361	1
PC_32:5_[M+OAC]1- / PS_36:4_[M-H]1-	782.498	0.336511	0.155344	0.142693	0.157964	0.278161	0.226625	0.430089	0.174212	0.599914	0.310063	0	0.419663	0.239576	0	0	0.192853	0.146762	0.769231
PC_33:0_[M+OAC]1- / PC-O_36:2_[M+Cl]1-	806.592	0.0796526	0.0904986	0.217873	0.329368	0.149922	0.0412942	0	0.226226	0.0604726	0	0	0.892874	0.0604653	0.382936	0	0.188837	0	0.615385
PC_33:1_[M+Cl]1-	780.532	0.306521	0.302052	0.0539016	0.0599658	0.88074	0.166967	0.272679	0.0839875	0.359526	0.0752255	0	0.126109	0.138661	0.0712702	0	0	0.0412716	0.769231
PC_33:1_[M+OAC]1- / PS_37:0_[M-H]1-	804.576	0.198087	0.069105	0.36423	0.229795	0.116388	0.283329	0.174369	0.258418	0.128371	0.227646	0.369031	0.538966	0.166061	0.4481	0.726267	0.244453	0.0567282	1
PC_33:3_[M+OAC]1- / PS_37:2_[M-H]1-	800.545	0.058557	0.0608427	0.169357	0.0889087	0.160313	0.0486086	0	0.0502588	0	0.0921623	0.137884	0.113113	0.149544	0.323468	0.163317	0.244673	0.0534997	0.846154
PC_33:4_[M+OAC]1- / PS_37:3_[M-H]1-	798.529	11.6406	4.32893	8.49092	1.51185	19.0278	7.7668	13.4873	7.19868	11.7099	10.6533	10.0944	9.2941	6.67177	9.35033	6.09679	9.33168	8.59739	1
PC_34:1_[M+Cl]1-	794.547	0.147396	0.0576527	0.14211	0.178458	0.251454	0.108746	0.129753	0.151144	0.0852727	0.158007	0	0.328157	0.0977152	0	0.44784	0	0.121055	0.769231
PC_34:1_[M+OAC]1- / PS_38:0_[M-H]1-	818.592	0.0210588	0.0356566	0.620346	1.35566	0	0.040425	0	0	0	0.085928	3.68293	0.0210554	0	0	0.18113	0.131226	0.326088	0.538462
PC_34:2_[M+Cl]1-	792.532	18.5138	8.06363	26.1474	14.1158	20.9917	19.7508	8.38963	16.7661	13.1418	32.0426	31.221	29.4959	17.7517	7.10602	34.27	48.9175	14.27	1
PC_34:2_[M+OAC]1- / PS_38:1_[M-H]1-	816.576	7.6207	0.928483	5.0098	3.06759	6.98302	6.83692	7.44975	7.27391	7.79667	9.38394	1.06551	6.52721	8.38667	4.96631	2.09982	3.12015	8.90295	1
PC_34:4_[M+OAC]1- / PS_38:3_[M-H]1-	812.545	0.744721	0.274608	1.19932	0.896895	0.834914	1.25912	0.52717	0.570313	0.593922	0.68289	0.575733	1.28417	1.86208	0.164081	2.76517	0.516102	1.2279	1
PC_34:5_[M+OAC]1- / PS_38:4_[M-H]1-	810.529	0.311389	0.572678	0.182269	0.248999	1.47044	0.122644	0	0.194421	0.0808273	0	0.125776	0.685191	0.04356	0	0.0911286	0.330227	0	0.692308
PC_35:1_[M+Cl]1-	808.563	0.0409541	0.0338993	0.0228787	0.0226357	0	0.0530664	0.0487525	0	0.0833975	0.0605082	0	0.0291411	0.0338453	0.0451814	0	0	0.0519828	0.615385
PC_35:2_[M+Cl]1-	806.547	0.00872084	0.0138151	0.0560452	0.0424224	0.00850415	0.0046762	0	0	0.00298524	0.0361595	0	0.0228596	0.0758289	0.0644337	0.132566	0.0560266	0.0406021	0.769231
PC_35:4_[M+OAC]1- / PS_39:3_[M-H]1- / PC-O_38:6_[M+Cl]1-	826.56	16.3458	3.32961	21.6872	6.97165	16.6139	22.311	12.7942	17.2341	14.5563	14.5653	22.1166	22.662	11.6286	22.6693	30.1532	28.9178	13.6625	1
PC_36:0_[M+Cl]1-	824.594	0.571958	0.724106	0.335742	0.28161	2.04291	0.284298	0.195364	0.39492	0.300712	0.213543	0.208044	0.206719	0.439774	0	0.338543	0.89589	0.261227	0.923077
PC_36:2_[M+Cl]1-	820.563	0.206967	0.288705	0.397493	0.538923	0.777263	0.0887061	0.0897271	0.0631219	0.222985	0	0	1.33201	0.157896	0	0.179726	1.00248	0.110338	0.769231
PC_36:2_[M+OAC]1- / PS_40:1_[M-H]1-	844.607	0.137997	0.147658	0.48529	0.557162	0	0.238913	0	0.363386	0.178712	0.0469729	0	0.640532	0.211281	0	1.47479	0.927824	0.142602	0.692308
PC_36:3_[M+OAC]1- / PS_40:2_[M-H]1-	842.592	5.57091	0.922311	4.58575	2.62648	6.8501	4.86034	6.50755	4.60115	5.02843	5.5779	1.60329	5.99693	4.85871	9.52499	2.88767	4.40882	2.81983	1
PC_36:4_[M+Cl]1-	816.532	3.73102	1.82036	2.63787	1.31938	4.42126	6.26389	2.1636	4.54841	3.8162	1.1728	1.01936	3.66652	2.38991	3.07206	3.19782	4.31916	0.8003	1
PC_36:6_[M+Cl]1-	812.5	1.95867	1.68424	4.63371	3.11719	0.268206	4.42936	1.60292	3.09922	2.30957	0.0427163	6.83439	3.53917	4.28891	0.204699	10.1611	3.35451	4.05322	1
PC_37:4_[M+OAC]1- / PS_41:3_[M-H]1- / PC-O_40:6_[M+Cl]1-	854.592	7.48069	2.53325	7.48805	1.61329	10.1154	7.39613	3.97729	7.00111	5.78802	10.6062	7.72842	6.28672	6.47167	7.87187	8.29374	10.3289	5.43497	1
PC_37:5_[M+OAC]1- / PS_41:4_[M-H]1-	852.576	3.88233	0.867833	1.61465	1.78183	2.50797	3.62472	3.83738	3.76093	4.48428	5.07872	0.168454	1.25652	2.99978	4.98325	0.262136	0.336885	1.29556	1
PC_37:6_[M+OAC]1- / PS_41:5_[M-H]1-	850.56	5.88366	1.91612	6.35051	2.27632	9.48701	6.23342	4.85079	5.74032	4.1027	4.88774	5.61729	8.2435	4.22092	4.34513	9.83765	7.84394	4.34512	1
PC_38:4_[M+Cl]1-	844.563	3.27645	1.2402	4.18171	2.17265	4.3501	3.18504	1.13037	4.63787	3.33699	3.01833	4.29718	3.67847	5.31473	0.751378	3.6628	7.97492	3.59252	1
PC_38:5_[M+Cl]1-	842.547	0.0357903	0.044837	0.0905968	0.127999	0.0071686	0.0951223	0.0904207	0.000545332	0.021485	0	0	0.0244791	0.005284	0	0.168516	0.343903	0.0919948	0.769231
PC_38:6_[M+Cl]1-	840.532	1.15581	0.813235	0.387778	0.162741	2.36483	0.74214	1.13639	0.726089	1.82795	0.137436	0.554449	0.510211	0.384372	0.25236	0.370391	0.531876	0.110791	1
PC_38:7_[M+OAC]1- / PS_42:6_[M-H]1-	862.56	0.227078	0.251227	1.62345	1.50101	0	0.087828	0.101693	0.628178	0.451149	0.0936223	0.180739	2.89204	0.45822	0.307478	4.12061	2.19736	1.20773	0.923077
PC_38:9_[M+OAC]1- / PS_42:8_[M-H]1-	858.529	4.65013	5.9096	5.76326	4.68208	1.44788	4.00336	0.317141	3.07471	2.63381	16.4239	3.18017	5.93706	3.96204	0.912065	10.2839	13.8348	2.23278	1
PC_39:0_[M+Cl]1-	866.641	0.560879	0.362348	0.381261	0.422973	0.368628	0.324599	0.456815	0.577688	1.27679	0.360752	0	0.556865	0.709624	1.10647	0	0.0799505	0.215915	0.846154
PC_39:6_[M+OAC]1-	878.592	6.9272	1.54196	5.80666	1.53426	5.35413	6.06601	7.44946	5.93845	9.64535	7.1098	4.2922	6.25544	3.38085	7.18439	7.03293	5.26334	7.23744	1
PC_39:8_[M+OAC]1-	874.56	0.0328081	0.0307124	0.0170689	0.0261204	0.027406	0.036394	0	0.0528419	0.000796717	0.0794101	0	0.018201	0	0	0	0.0689824	0.0322993	0.615385
PC_40:0_[M+Cl]1-	880.657	0.166099	0.100638	0.0819071	0.126287	0.0755071	0.115002	0.0441352	0.247836	0.286374	0.22774	0	0.0746224	0.329109	0.169618	0	0	0	0.692308
PC_40:1_[M+OAC]1- / PS_44:0_[M-H]1-	902.686	0.0915521	0.0817761	0.0571559	0.0603848	0.237345	0.0984043	0	0.0490201	0.11203	0.0525132	0	0.0416742	0.0360818	0.161278	0	0.117452	0.0436059	0.769231
PC_40:6_[M+Cl]1-	868.563	1.24405	0.555691	1.00101	0.990657	1.75195	1.37896	0.405274	1.66493	1.55691	0.706252	0.165769	3.11246	0.801557	0.52096	1.0965	0.981748	0.328086	1
PC_40:7_[M+Cl]1-	866.547	0.610551	0.277502	0.509841	0.341275	0.678232	0.61781	0.131598	0.671527	0.99237	0.571769	0.317245	0.929484	0.950375	0.236925	0.510919	0.0485721	0.575366	1
PC_40:8_[M+OAC]1- / PS_44:7_[M-H]1-	888.576	8.3491	1.88193	8.16056	2.74268	10.073	10.8639	8.62583	7.32548	7.37522	5.83123	5.10642	9.73418	5.11469	12.5635	9.41549	8.70188	6.48774	1
PC_41:1_[M+OAC]1-	916.701	0.31317	0.513399	0.0705004	0.0507929	1.35059	0.128943	0.108755	0	0.22133	0.069407	0	0.103877	0.024945	0.132833	0.123944	0.057864	0.0500395	0.846154
PC_41:2_[M+Cl]1-	890.641	0.0188759	0.0164274	0.0640408	0.0736956	0.0155409	0.0316353	0.0385872	0.0274922	0	0	0	0.0608262	0	0	0.188107	0.0654709	0.133881	0.615385
PC_42:0_[M+Cl]1-	908.688	0.358687	0.399629	0.221805	0.144981	1.16016	0.207631	0.249871	0.180008	0.286137	0.0683161	0.314323	0.30335	0.174357	0.439324	0	0.112357	0.208926	0.923077
PC_42:11_[M+OAC]1-	910.56	0.0341564	0.0341774	0.0236782	0.0431431	0.0241103	0	0.0903165	0	0.0469683	0.0435433	0	0.0205041	0.0272102	0.118033	0	0	0	0.538462
PC_42:2_[M+OAC]1-	928.701	0.0305627	0.0394232	0.0590049	0.0731079	0.00213039	0.0477102	0.102704	0.0213841	0.00944759	0	0	0.0192099	0.0690821	0	0.211912	0.0600253	0.0528048	0.769231
PC_43:4_[M+OAC]1-	938.686	0.479672	0.422491	0.801333	0.461853	0.611684	0.0792635	0.212524	0.920701	0.998308	0.0555508	0.306798	1.65794	0.82821	0.575275	0.403879	1.09778	0.739444	1
PC_44:0_[M+Cl]1-	936.719	0.269856	0.371431	1.55036	3.25659	0.0812669	0.115518	1.00415	0.134848	0.283351	0	8.9215	0.107543	0.220848	0.19312	0.725338	0.284863	0.399293	0.923077
PC_44:1_[M+Cl]1-	934.704	0.321326	0.211458	0.182448	0.107097	0.495265	0.64979	0.308741	0.169804	0.202626	0.101729	0	0.272911	0.165793	0.255937	0.0873547	0.293095	0.202043	0.923077
PC_44:10_[M+Cl]1-	916.563	15.0623	2.73795	14.2498	4.20203	18.9768	13.1642	17.8375	12.6559	12.8165	14.9229	13.4136	15.5215	11.8531	22.8838	13.1669	13.2637	9.64641	1
PC-O_17:0_[M+OAC]1-	568.362	16.4919	4.54361	19.1364	7.01348	8.02628	15.1042	19.5659	17.0959	20.191	18.9682	10.5875	18.835	31.3697	18.2811	14.3257	15.4911	25.0646	1
PC-O_18:0_[M+Cl]1-	558.333	0.198087	0.069105	0.36423	0.229795	0.116388	0.283329	0.174369	0.258418	0.128371	0.227646	0.369031	0.538966	0.166061	0.4481	0.726267	0.244453	0.0567282	1
PC-O_18:1_[M+Cl]1-	556.317	0.187675	0.26763	0.105597	0.0920929	0.0565576	0.156818	0.0194766	0.0366731	0.134045	0.722479	0.204251	0.227221	0.0500416	0.147301	0.106673	0	0.00369429	0.923077
PC-O_19:0_[M+Cl]1-	572.349	0.850433	1.77543	0.618527	0.668811	0.0778331	0.113772	0.155901	0.162315	0.118802	4.47398	0.404579	0.356745	0.061155	1.84054	1.26083	0.264491	0.14136	1
PC-O_22:0_[M+OAC]1-	638.44	0.124056	0.125608	1.18267	1.53667	0	0.309455	0.0561925	0.171975	0.206715	0	0	2.60908	0.302342	0	3.94649	1.19843	0.222369	0.692308
PC-O_32:0_[M+OAC]1-	778.597	0.609018	0.833147	0.216638	0.28473	2.27288	0.13071	0.213023	0.614953	0.221572	0.200973	0	0.526132	0.0548837	0.71464	0	0.106145	0.114666	0.846154
PC-O_32:1_[M+OAC]1- / PS-O_36:0_[M-H]1-	776.581	0.0521039	0.0416007	0.0344633	0.0401371	0.0251885	0.0703668	0.102843	0	0.023529	0.0906957	0	0.0349407	0.0383833	0.0595941	0.108325	0	0	0.692308
PC-O_33:2_[M+OAC]1- / PS-O_37:1_[M-H]1-	788.581	2.00031	1.16853	2.46792	1.69349	2.59107	1.87523	0.821962	3.39811	2.85891	0.456588	1.06174	3.5066	2.51354	0.420584	1.89766	5.56741	2.30788	1
PC-O_34:2_[M+OAC]1- / PS-O_38:1_[M-H]1-	802.597	0.137364	0.206594	1.21764	1.08445	0.0286796	0.0782133	0	0.535316	0.181972	0	0.226433	0.682713	0.694947	2.81189	1.49521	2.50614	0.106166	0.846154
PC-O_34:4_[M+OAC]1- / PS-O_38:3_[M-H]1-	798.565	0.426802	0.687837	2.28929	1.78531	0.0376558	0.501001	0.0511812	1.77957	0.1914	0	2.03099	2.23563	3.75923	0	1.53343	5.38936	1.07642	0.846154
PC-O_35:0_[M+Cl]1-	796.599	0.313722	0.379963	2.65598	2.52865	0.0156697	0.925689	0	0.391341	0.549634	0	1.86181	5.45454	1.95139	0.124635	2.46028	6.68175	0.0574452	0.846154
PC-O_36:4_[M+Cl]1- / PC_33:2_[M+OAC]1- / PS_37:1_[M-H]1-	802.552	33.0696	10.3543	33.5064	12.0075	21.0192	28.3018	24.7838	48.9325	36.0892	39.2912	41.4564	22.3948	53.6652	19.6207	27.9735	29.9384	39.496	1
PC-O_36:4_[M+OAC]1- / PS-O_40:3_[M-H]1-	826.597	0.0276427	0.0301632	0.0574862	0.0868583	0.0266439	0	0.0825826	0.0277846	0.0288447	0	0	0.0514436	0	0	0.22112	0	0.12984	0.538462
PC-O_36:5_[M+OAC]1- / PS-O_40:4_[M-H]1-	824.581	0.862663	0.787844	2.00349	3.58385	0.26633	1.83773	0.197639	1.63581	1.1843	0.0541724	0.159503	1.10351	0.383579	10.0879	0.603601	1.17408	0.512222	1
PC-O_37:2_[M+Cl]1-	820.599	0.0891365	0.0730276	0.106044	0.0527963	0.0642094	0.0800271	0.152684	0.0408479	0.197051	0	0.191301	0.0806038	0.0685634	0.0571775	0.146709	0.0585896	0.139366	0.923077
PC-O_38:3_[M+OAC]1- / PS-O_42:2_[M-H]1-	856.644	0.642634	0.544992	0.714414	0.488135	0.183494	0.428237	0.871481	0.736222	1.56167	0.0746992	0	1.37181	0.816013	0.162698	0.651759	1.05467	0.943955	0.923077
PC-O_38:4_[M+Cl]1- / PC_35:2_[M+OAC]1- / PS_39:1_[M-H]1-	830.584	3.32101	0.67728	4.76875	1.77474	4.03695	3.87429	3.46324	3.54558	2.32142	2.6846	3.6351	4.98861	2.52964	6.22979	6.44692	6.72495	2.8262	1
PC-O_40:0_[M+OAC]1-	890.722	0.714849	0.846397	2.30992	2.55937	0.0880538	1.64126	0	1.88266	0.632523	0.0445919	0	2.22625	0.619536	1.51904	7.21063	4.09415	0.499866	0.846154
PC-O_42:2_[M+OAC]1-	914.722	0.275947	0.192315	0.215761	0.0942641	0.438223	0.305588	0.113169	0.197264	0.549514	0.0519242	0.16738	0.410672	0.211621	0.243704	0.198911	0.131185	0.146853	1
PC-O_44:3_[M+Cl]1-	916.693	0.0427336	0.0408889	0.120664	0.187941	0.100053	0.0398402	0	0.0798358	0	0.0366727	0	0.506408	0.0247616	0.218596	0	0.094882	0	0.615385
PC-O_44:5_[M+OAC]1-	936.706	0.111557	0.174908	0.0623392	0.036969	0.455107	0.12793	0.00626345	0.0187855	0.0612544	0	0.0747081	0.0367757	0.0715827	0	0.0931434	0.0497207	0.110443	0.846154
PC-O-31:0_[M+OAC]1- / PA(P-42:4)	764.581	0.284791	0.45465	1.20104	1.43185	0.0960052	0.172671	0.0411182	1.20841	0.118026	0.0725151	0.146412	1.31906	2.17615	0.147313	0.463244	3.95277	0.202338	1
PC-P_29:0_[M+OAC]1- / PS-O_33:0_[M-H]1-	734.534	0.540441	0.459666	0.390172	0.338105	1.17995	0.142725	0.0537735	0.831926	0.228674	0.805592	0.273544	0.91415	0.814387	0.239546	0	0.227735	0.261843	0.923077
PC-P_31:1_[M+OAC]1- / PS-O_35:1_[M-H]1-	760.55	0.0977438	0.0783534	0.987028	1.20913	0.025713	0.114336	0.0776214	0.239064	0.101566	0.0281625	0.0293073	0.415314	0.681952	3.52299	0.62365	1.45617	0.179807	1
PC-P_33:2_[M+OAC]1- / PS-O_37:2_[M-H]1-	786.565	1.06466	1.33502	0.116713	0.131866	3.68586	0.0949051	0.235629	1.12698	0.528021	0.716553	0	0.327306	0.229268	0.0750546	0	0.185362	0	0.769231
PC-P_35:2_[M+OAC]1- / PS-P_39:1_[M-H]1-	814.597	0.0328742	0.0382882	0.0721064	0.100748	0.0446184	0	0.0856921	0	0.066935	0	0	0.0312011	0.0655126	0.0612269	0.29203	0	0.0547745	0.615385
PE_32:0_[M-H]1-	690.508	0.682097	0.524813	0.914648	0.549889	0.552717	0.631736	1.61341	0.540466	0.754253	0	1.4495	0.516465	0.545301	0.502314	1.17216	1.7873	0.429495	0.923077
PE_33:4_[M-H]1-	696.461	2.80342	2.01127	4.89263	4.37075	2.11043	4.20548	0.125939	2.5041	1.94353	5.93105	2.39972	5.56876	3.14471	0.281331	10.8003	10.8308	1.22283	1
PE_34:0_[M-H]1-	718.539	0.239568	0.276571	0.0325558	0.0512992	0.764008	0.279656	0.0513223	0.0382008	0.0668699	0.237353	0	0.0297585	0	0.135775	0	0	0.0623573	0.692308
PE_34:2_[M-H]1-	714.508	0.0604853	0.0719681	0.130696	0.114355	0.183973	0.0447169	0	0.105805	0.0284169	0	0	0.149212	0.255287	0.0639316	0	0.281761	0.164684	0.692308
PE_36:2_[M-H]1-	742.539	38.0893	12.2298	38.996	11.2262	26.571	30.5465	46.238	32.245	33.8717	59.0638	34.1735	37.8167	51.9887	52.8693	26.6307	25.2273	44.2656	1
PE_36:4_[M-H]1-	738.508	12.4684	3.69639	10.2716	4.60215	16.7294	6.64013	14.3365	13.6303	9.46959	14.0042	19.0687	10.5604	7.408	12.3893	7.25631	4.99651	10.2216	1
PE_36:5_[M-H]1-	736.492	0.0268422	0.0242819	0.0643842	0.0641701	0.0503774	0.0342356	0.0561026	0.0203374	0	0	0	0.0258046	0.038394	0.111423	0.163398	0.11167	0	0.692308
PE_38:4_[M-H]1-	766.539	7.36592	2.08841	7.81254	2.56603	7.69617	7.08141	9.94838	7.03752	8.68541	3.74664	9.6544	8.76236	5.25336	4.47878	10.1498	5.76609	10.6229	1
PE_38:6_[M-H]1-	762.508	13.8774	1.66444	12.5475	4.4301	14.3626	11.6641	12.1863	15.9802	14.0022	15.0692	7.75274	14.1938	20.3346	12.4301	10.6057	7.77166	14.7435	1
PE_40:3_[M-H]1-	796.586	0.517098	0.358975	0.405021	0.303888	1.02926	0.631246	0.0973811	0.786062	0.34011	0.218526	0.516236	0.825417	0.157171	0.0564478	0.564463	0.633523	0.0818858	1
PE_40:4_[M-H]1-	794.571	0.0609258	0.0180025	0.0972034	0.101713	0.0517913	0.0905018	0.0437474	0.0690526	0.0443619	0.0660996	0	0.124438	0.105202	0	0.299214	0.0578399	0.0937303	0.846154
PE_40:6_[M-H]1-	790.539	0.188851	0.139186	0.130544	0.0821221	0.0956559	0.253138	0.118045	0.0921259	0.128355	0.445789	0	0.249579	0.113543	0.122755	0.102488	0.107743	0.217701	0.923077
PE_44:1_[M-H]1-	856.68	0.265922	0.223507	0.5435	0.330507	0.0288556	0.636659	0.102604	0.392983	0.282671	0.151757	0.909792	0.468511	0.799199	0.0593479	0.888453	0.256868	0.422332	1
PE-O_34:3_[M-H]1-	698.513	13.0468	3.65749	15.1012	5.81137	17.4762	13.6811	10.8228	14.1551	15.1286	7.01721	15.1293	18.8222	10.258	6.53827	18.8073	23.5795	12.5739	1
PE-O_36:3_[M-H]1-	726.544	0.0246115	0.0304328	0.0690879	0.0842041	0.000195542	0.0264458	0.0495172	0	0.0715107	0	0	0.0224296	0.0282593	0.0573121	0.252583	0.0622048	0.0608261	0.769231
PE-O_36:5_[M-H]1-	722.513	0.0270349	0.0243516	0.0574884	0.0547507	0.0509022	0.0342356	0.0561026	0.0209687	0	0	0	0.0258046	0.038394	0.133862	0.0926885	0.11167	0	0.692308
PE-O_38:2_[M-H]1-	756.591	0.120277	0.0680042	0.0723988	0.101239	0.0806578	0.225877	0.0750828	0.047996	0.115952	0.176099	0.287007	0.0227568	0.0816766	0.00294779	0	0.0223007	0.0901024	0.923077
PE-O_38:4_[M-H]1-	752.56	0.00152005	0.00212293	1.29219	3.36427	0	0	0.00254556	0.00124971	0.00532502	0	8.9215	0.000521596	0.0217848	0	0.00848837	0.0512387	0.0417731	0.692308
PE-O_38:5_[M-H]1-	750.544	0.289187	0.337184	0.982953	0.944758	0.0683676	0.409707	0.109817	0.925342	0.159776	0.0621117	0.617324	1.04469	0.764313	0.530899	0.686315	3.04506	0.192072	1
PE-O_38:6_[M-H]1-	748.529	0.356254	0.316836	0.891252	0.739291	0.552868	0.638273	0	0.699634	0.246751	0	0	1.48822	0.346589	1.18583	1.78261	1.38501	0.0505068	0.769231
PE-O_40:6_[M-H]1-	776.56	0.0411031	0.0585868	0.015164	0.0277895	0.15417	0	0.0304623	0.0496069	0.000488665	0.0118907	0	0.0283128	0	0.0736479	0	0.00418699	0	0.615385
PE-P_38:6_[M-H]1-	746.513	0.0754146	0.0465412	0.0253815	0.0489749	0.114931	0.041009	0.0899649	0.121065	0.0855172	0	0	0.0493545	0	0.128316	0	0	0	0.538462
PE-P_39:1_[M-H]1-	770.607	0.200929	0.147872	0.158878	0.186837	0.237053	0.197979	0.0682024	0.0771286	0.470925	0.154284	0.138438	0.142939	0.388374	0.442396	0	0	0	0.769231
PE-P_40:6_[M-H]1-	774.544	0.00528183	0.00734494	0.0562935	0.0594007	0	0.0157763	0	0.0024077	0.013507	0	0	0.0479902	0.130634	0	0.127462	0	0.0879681	0.538462
PE-P_40:7_[M-H]1-	772.529	0.334737	0.556111	0.0925458	0.141727	1.46226	0.0926323	0	0.104862	0.171266	0.177399	0	0.116305	0.0739205	0.397298	0	0.0602971	0	0.692308
PG(34:0) / TG(42:5)+Cl-37	749.533	1.66051	0.970582	0.90158	0.422909	3.59578	1.35737	0.936703	1.57898	1.26541	1.22883	0.526088	1.3417	1.23882	1.42814	0.426286	0.77207	0.577955	1
PG(34:1) / TG(42:6)+Cl-37	747.518	0.757944	0.721141	0.329766	0.461848	2.0237	0.33327	0.262902	0.394784	0.297126	1.23588	0	0.352906	0.547515	1.26753	0	0.0595172	0.0808898	0.846154
PG(36:0) / TG(44:5)+Cl-37	777.565	51.294	12.0883	49.2171	8.72858	57.2808	35.5742	59.982	49.9904	66.0284	38.9083	45.1805	49.4392	37.4233	41.9214	55.1951	63.5743	51.7859	1
PG(36:1) / TG(44:6)+Cl-37	775.549	9.92479	3.04124	18.5687	8.75822	12.6423	9.98628	8.42298	13.3753	10.161	4.96093	22.3998	15.6306	18.9368	4.61528	22.5458	32.6294	13.2233	1
PG(36:2)	773.533	0.298127	0.388598	0.17244	0.130546	1.06721	0.0748226	0.00347918	0.257488	0.153763	0.231996	0.370961	0.280701	0.220056	0.0565883	0.000302181	0.18165	0.0968215	1
PG(36:3)	771.518	22.4274	9.06918	32.2207	13.2037	17.3451	35.2704	16.8818	28.537	25.9382	10.5923	33.474	34.9645	19.3468	15.6779	47.2024	50.061	24.8185	1
PG(42:2) / TG(50:7)+Cl-37	857.627	10.2198	2.60994	12.2858	5.30897	11.4035	8.96616	10.6688	9.25643	14.3711	6.65278	17.1254	12.8699	9.2557	3.05255	11.8956	19.4097	12.3919	1
PG(44:6) / TG(52:11)+Cl-37 / PI(37:1)	877.596	0.0382486	0.0376044	1.16495	1.87	0	0.04268	0.0717156	0.0911629	0.0239331	0	5.33945	0.692282	0	0.0708902	0.456769	0.742382	0.852868	0.769231
PG(44:9)	871.549	0.0927718	0.146613	0.0814551	0.0908232	0.00103503	0.00119291	0.0547964	0.0821069	0.0323746	0.385125	0	0.151761	0.0955279	0.246468	0	0.0457503	0.0306783	0.846154
PI(31:2)	791.471	1.82748	1.26488	1.93747	1.21159	0.842021	0.986322	3.44066	2.0467	3.1793	0.469859	0.449866	2.61907	1.8615	0.879389	1.14466	3.8705	2.7373	1
PI(32:0) / PA(45:10)	809.518	0.728214	0.761393	0.21197	0.197074	2.07491	1.1314	0.0753514	0.163	0.329379	0.595243	0.152517	0.215635	0.214334	0.563953	0	0	0.337351	0.846154
PI(33:3)	817.487	0.0230956	0.027891	0.12322	0.107376	0	0	0	0.0523862	0.0253238	0.0608634	0.144373	0.166381	0	0	0.219703	0.274495	0.0575865	0.615385
PI(34:0) / PA(47:10)	837.549	13.9061	5.85696	12.3631	4.54314	22.2293	11.831	9.36999	10.0056	9.53426	20.4662	12.5575	9.40688	10.1264	22.3241	11.6246	11.0797	9.42238	1
PI(34:2)	833.518	0.072951	0.0497357	0.0451814	0.0406062	0.126809	0.0336505	0.116513	0.0631403	0.097593	0	0	0.0238226	0.0677668	0.0782427	0	0.106226	0.040212	0.769231
PI(35:0) / PA(48:10)	851.565	0.220856	0.180305	0.23348	0.242883	0.0746856	0.10509	0.0966025	0.15901	0.508711	0.381035	0.100778	0.28827	0.131337	0	0.113634	0.736585	0.263755	0.923077
PI(36:0) / PA(49:10) / TGox(50:10)+Cl-35	865.581	9.02399	4.70389	9.52679	3.61265	17.1548	5.83702	4.06164	11.092	6.70214	9.29638	10.6757	8.21008	9.27556	3.93274	11.7596	15.4023	7.43154	1
PI(36:1)	863.565	0.0475846	0.0569377	0.117359	0.132373	0	0.140852	0	0.053319	0.0840209	0.00731542	0	0.186224	0.350863	0	0.101502	0	0.182921	0.615385
PI(36:4)	857.518	0.321196	0.19578	0.484166	0.230768	0.0884947	0.417401	0.378362	0.212143	0.197055	0.633722	0.854446	0.246695	0.377905	0.212085	0.671362	0.468835	0.557836	1
PI(36:5)	855.502	0.157412	0.125877	0.055557	0.0850902	0.388085	0.0373888	0.121204	0.091548	0.207545	0.0986997	0	0.034059	0.155828	0.199012	0	0	0	0.692308
PI(37:0) / PA(50:10)	879.596	0.0493801	0.0210417	0.0976778	0.0793942	0.0331606	0.0378951	0.0486912	0.0312764	0.0869393	0.0583178	0.155397	0.0443625	0	0.076846	0.238736	0.0576399	0.110763	0.923077
PI(37:4)	871.534	0.162555	0.121164	0.0475377	0.0906123	0.0292875	0.136555	0.202169	0.122557	0.102644	0.382119	0	0.0560557	0.029597	0.247112	0	0	0	0.692308
PI(38:2)	889.581	0.0712769	0.0812085	0.0455217	0.0737338	0.228839	0.0236731	0.0523531	0.0502498	0	0.072547	0	0.0222194	0.0277389	0	0.20422	0	0.064474	0.692308
PI(38:3)	887.565	0.983267	0.389383	1.61228	1.80214	1.00271	0.841488	0.314107	1.01626	1.38582	1.33923	0.00758262	4.68361	3.51626	1.18456	0.109164	0.4598	1.32501	1
PI(38:4)	885.549	16.9206	5.29099	11.6465	6.01822	14.1961	16.9155	26.505	12.4086	18.7144	12.7838	6.83546	11.02	12.2542	22.2366	9.29863	4.02746	15.8529	1
PI(38:5)	883.534	12.2169	9.07852	7.40162	1.96251	29.0982	5.9197	7.22325	8.35124	6.5537	16.1555	6.6908	6.7927	7.17789	11.386	6.31207	8.17622	5.27562	1
PI(38:6)	881.518	0.0371168	0.0523193	0.120201	0.113693	0.026768	0	0.0660195	0	0.129913	0	0.145861	0.0427061	0.0604394	0.100255	0.0617288	0.0644561	0.365959	0.769231
PI(39:2)	903.596	0.468859	0.768279	0.0888058	0.115284	2.00488	0.304799	0	0.0560208	0.0586074	0.38884	0	0.14678	0.0314137	0.32457	0	0.0579934	0.0608832	0.769231
PI(41:2)	931.628	0.479689	0.419217	1.83481	1.46225	0.0930627	0.278178	0.188815	1.23181	0.420087	0.666181	0.366588	2.52569	1.55098	0.368256	3.07184	4.1537	0.806635	1
PI(48:5)	1023.69	0.420766	0.467512	2.66575	2.83123	0.0188987	0.0404106	0.206065	1.00278	1.02557	0.230881	0.219858	3.99515	0.789494	0.0667613	8.11367	3.17377	2.30158	1
PI-O_31:1_[M-H]1-	779.508	0.731618	1.08692	0.351503	0.318797	2.90184	0.219894	0.0943167	0.736342	0.181363	0.25595	0.357107	0.948999	0.203449	0.418926	0	0.475928	0.0561128	0.923077
PI-O_36:1_[M-H]1-	849.586	0.0385679	0.0537025	0.0697951	0.0404396	0	0	0.137548	0.0437271	0.0501325	0	0	0.0425611	0.101373	0.0690324	0.112634	0.0581052	0.10486	0.692308
PI-O_38:6_[M-H]1-	867.539	0.0775586	0.0771411	0.165748	0.178295	0	0.118637	0.0474753	0.0677097	0.0205558	0.210974	0	0.314273	0.136216	0	0.438085	0.271663	0	0.692308
PI-O_40:4_[M-H]1-	899.602	2.13821	4.6817	0.429031	0.458554	11.6874	0.58949	0.0946744	0.119118	0.150212	0.188421	1.31777	0.234655	0.389217	0.0531914	0.723042	0	0.285342	0.923077
PI-O_40:6_[M-H]1-	895.571	0.114112	0.158924	0.134007	0.121791	0	0.432495	0.0546509	0.0942333	0.042683	0.060612	0.146084	0.379293	0.0683221	0	0.112867	0.167223	0.0642598	0.846154
SM_33:1_[M+OAC]1-	747.566	1.08035	0.779814	1.89825	0.970004	0.497609	2.09514	0.414921	1.99616	1.01916	0.459125	0.368172	2.28333	1.35978	2.28854	2.55987	3.233	1.19508	1
SM_34:1_[M+OAC]1-	761.581	0.142524	0.203622	0.169224	0.271799	0.0490675	0.0480461	0.0509142	0.0341068	0.119425	0.553583	0.178719	0.021282	0.0208089	0.771406	0.0237257	0.0615946	0.107029	1
SM_34:2_[M+OAC]1-	759.566	0.125662	0.182831	0.138029	0.16053	0	0.105409	0.0529811	0.0630701	0.0402012	0.492309	0	0.220237	0.170806	0	0.448609	0.0861565	0.0403967	0.769231
SM_35:1_[M+OAC]1-	775.597	0.0586251	0.0545109	0.0796319	0.0960603	0.0408875	0.0465877	0.159685	0.0705651	0.0340253	0	0	0.0371341	0	0.218044	0.201897	0.100349	0	0.692308
SM_36:1_[M+OAC]1-	789.613	15.3376	7.37207	10.9715	2.29316	30.0718	11.8922	14.9206	10.3028	12.7452	12.0931	10.4523	13.9917	7.89257	13.7522	11.3706	10.5082	8.83268	1
SM_37:1_[M+OAC]1-	803.628	0.231333	0.245824	0.555657	0.535468	0	0.388097	0.119581	0.65098	0.178874	0.050466	0.663867	0.506892	0.53163	0	1.65902	0.195142	0.33305	0.846154
SM_38:1_[M+OAC]1-	817.644	4.65622	3.75919	12.0274	9.97778	3.6031	9.8816	0.10602	7.50766	5.69434	1.14462	7.80968	9.10074	8.5304	0	25.2216	26.642	6.88733	0.923077
SM_39:1_[M+OAC]1-	831.66	0.0872475	0.0897568	0.131583	0.102173	0.035199	0.212706	0	0.110411	0.165168	0	0	0.20909	0.22056	0.223941	0.0810969	0.186394	0	0.692308
SM_40:1_[M+OAC]1-	845.675	0.134843	0.210316	0.0817752	0.101511	0.184902	0.005498	0.0243145	0.00711266	0.0456469	0.541586	0.174319	0.0212754	0.00188099	0.27072	0.0471297	0.0104808	0.0466208	1
SM_41:1_[M+OAC]1-	857.675	3.73238	0.897396	4.02755	2.36079	2.52657	5.15912	3.91604	3.58963	3.12783	4.07508	1.14871	4.6014	4.03659	8.59812	3.11858	4.38729	2.30213	1
SM_42:1_[M+OAC]1-	873.707	1.00405	0.637124	0.823377	0.626224	1.24932	0.692119	1.29056	0.681974	1.97199	0.13834	0.454896	1.35884	0.513995	0.0666249	0.50058	1.88782	0.980882	1
SM_42:2_[M+OAC]1-	871.691	1.82631	0.836362	0.946975	0.721599	2.57043	1.94053	1.3737	2.54218	2.15557	0.375444	0.168759	2.09637	1.54259	1.13334	0.426846	1.04101	0.219906	1
SM_43:1_[M+OAC]1-	887.722	0.0855111	0.083215	0.114764	0.0703083	0.00816598	0.0688648	0	0.082368	0.13013	0.223538	0.119062	0.185626	0.182449	0.0565883	0	0.168736	0.0908839	0.846154
SM_44:1_[M+OAC]1-	901.738	3.65021	1.95966	6.26577	2.93442	1.2684	6.17329	2.40196	5.40507	4.40206	2.25044	3.66152	6.31525	5.83809	3.29851	8.88394	11.3585	4.50456	1

## Sheet: Mouse,SER,Sig,-veFA,Whole
						Mouse	Mouse	Mouse	Mouse	Mouse	Mouse	Mouse	Mouse	Mouse	Mouse	Mouse	Mouse	Mouse
						SER	SER	SER	SER	SER	SER	SER	SER	SER	SER	SER	SER	SER
		Lean		Obese		lean	lean	lean	lean	lean	obese	obese	obese	obese	obese	obese	obese	obese
Variable	m/z	Mean	St Dev	Mean	St Dev	NPC1	NPC2	NPC3	18C41	18C4	NPF2	NPF4	NPF5	18F5	18F5	18F5	18F5	18F5	Vals (%)
FA(12:1)	197.155	0.956369	0.144088	1.10424	0.297781	0.784176	0.81668	1.03133	1.08477	1.06489	0.629312	0.976977	1.62903	1.29223	1.0947	0.911252	1.26566	1.03473	1
FA(14:0)	227.202	15.7599	3.65523	19.7477	7.18224	11.3024	13.5472	20.3315	15.1393	18.479	9.50255	26.3845	28.6712	20.3599	26.5438	12.4924	20.039	13.9887	1
FA(14:1)	225.186	1.22531	0.44171	1.63178	0.839717	0.981806	0.897852	1.31467	0.971165	1.96106	0.474182	2.58178	1.53608	1.88553	3.02179	1.2139	1.37964	0.961363	1
FA(16:0)	255.233	481.205	14.6239	466.864	45.1642	461.517	482.971	498.821	472.573	490.141	498.753	454.197	521.739	484.204	395.342	414.957	455.769	509.95	1
FA(16:1)	253.217	10.0057	3.02313	12.4419	6.36904	15.1033	7.5963	7.9542	10.1085	9.2661	7.24961	23.0979	4.03789	14.7639	18.2336	14.7033	7.97329	9.47572	1
FA(16:3)	249.186	0.431287	0.205395	0.58852	0.323788	0.33243	0.30248	0.786037	0.302702	0.432786	0.164572	0.41503	1.25891	0.63222	0.768471	0.452113	0.575086	0.441757	1
FA(17:0)	269.249	2.35526	0.791129	3.19497	1.65691	1.79805	1.51692	3.31506	3.06001	2.08627	1.56699	5.05163	3.56545	6.15891	1.94735	2.03183	3.17746	2.0601	1
FA(18:0)	283.264	294.081	18.1742	280.84	47.7027	276.768	297.159	292.165	281.206	323.108	327.107	268.5	275.477	286.957	198.083	237.395	308.634	344.567	1
FA(18:1)	281.249	101.125	13.0124	117.301	37.8022	121.488	100.029	104.202	91.044	88.8633	80.26	110.644	121.077	103.444	167.788	176.304	109.424	69.4672	1
FA(18:2)	279.233	54.3273	17.1911	53.619	29.9152	66.9868	57.3383	38.1847	73.9555	35.1713	41.206	53.8111	25.9556	31.5753	110.597	86.5165	48.0084	31.2821	1
FA(18:3)	277.217	3.59137	1.24616	3.92001	1.13467	3.5283	2.08438	4.25727	5.28531	2.80158	2.23786	3.48041	5.61865	3.09224	5.11217	3.97471	4.62719	3.21684	1
FA(20:0)	311.296	1.94269	0.709604	2.64357	1.49375	1.19419	1.28101	2.61999	2.68911	1.92917	1.75131	3.6288	2.44701	5.84201	1.30116	1.36016	2.51952	2.29856	1
FA(20:1)	309.28	1.04909	0.246816	1.5641	0.901527	0.763117	1.08243	0.909242	1.4245	1.06614	0.558864	2.34486	0.840357	2.94701	2.49139	1.42918	0.982386	0.918764	1
FA(20:2)	307.264	0.94346	0.189937	1.27173	0.819989	0.753613	1.00358	0.734442	1.15517	1.0705	0.506132	2.16584	0.664443	1.78401	2.63216	1.1619	0.665659	0.593709	1
FA(20:3)	305.249	3.02692	0.622562	3.17187	1.65062	3.38689	2.79044	3.0275	3.78865	2.14114	2.75711	3.7988	1.27686	1.92941	6.14752	4.76591	2.90849	1.79087	1
FA(20:4)	303.233	18.0405	5.18	17.3589	12.9851	23.0651	20.5737	12.2433	21.6606	12.6596	15.699	18.2494	0.697029	9.43076	40.6225	27.8253	21.8478	4.49923	1
FA(20:5)	301.217	1.71614	0.632092	1.9677	0.508362	1.11824	1.16154	2.21541	2.52776	1.55775	1.16265	2.16197	2.78628	2.41638	1.94136	1.80829	1.97203	1.49263	1
FA(22:0)	339.327	0.25081	0.275405	0.905095	1.29207	0.0851703	0.0351538	0.360922	0.686863	0.0859407	0.280664	2.00483	0.367857	3.70956	0.127744	0.105149	0.393272	0.251692	1
FA(22:3)	333.28	0.0423762	0.0332364	0.0777413	0.0839701	0.0371184	0.0426782	0.0388851	0.0931991	0	0.0143791	0.163115	0.0719661	0.245228	0.0514951	0.0432077	0	0.0325396	0.846154
FA(22:4)	331.264	0.386361	0.149698	0.405888	0.449741	0.410239	0.531366	0.132991	0.416864	0.440347	0.262754	0.583411	0.0632453	0.0749608	1.40149	0.509332	0.296984	0.0549264	1
FA(22:5)	329.249	1.12042	0.662026	1.09727	0.89156	2.04447	1.09474	0.228407	1.34405	0.890451	1.09027	1.58785	0.0132879	0.422577	2.81367	1.44754	1.09593	0.307024	1
FA(22:6)	327.233	5.89986	1.30166	5.68052	3.84479	6.47053	6.10118	4.54248	7.67532	4.70976	6.38413	7.69344	0.050021	3.83064	11.6688	8.44823	6.16606	1.20283	1
FA(24:0)	367.358	0.492686	0.743002	2.42925	4.40493	0.0702033	0.0323291	0.526629	1.77046	0.0638099	0.367555	6.19964	0.087066	12.012	0.255673	0.133147	0.26699	0.111919	1
FA(24:1)	365.342	0.0148554	0.0136737	0.166854	0.335812	0	0.0105865	0.0175589	0.0366092	0.00952237	0.0135776	0.278281	0.0423585	0.965545	0.0132896	0.0105022	0.0112764	0	0.846154
FA(26:2)	391.358	0.00460985	0.00635044	0.00171727	0.00485716	0.0105419	0	0.0125074	0	0	0	0	0.0137381	0	0	0	0	0	0.230769
FA(26:4)	387.326	0.00546092	0.012211	0.00477864	0.00947291	0	0	0.0273046	0	0	0	0	0.0127859	0.0254432	0	0	0	0	0.230769

## Sheet: Mouse,SER,EnzAct,+ve,Whole
							Mouse	Mouse	Mouse	Mouse	Mouse	Mouse	Mouse	Mouse	Mouse	Mouse	Mouse
		Relative enzyme activity					Serum	Serum	Serum	Serum	Serum	Serum	Serum	Serum	Serum	Serum	Serum
			Lean	Obese	Lean	Obese	Lean	Lean	Lean	Lean	Lean	Lean	Obese	Obese	Obese	Obese	Obese
Variable	m/z	Type	Mean	Mean	Ratio	Ratio	18C36	18C41	18C42	NPC1	NPC2	NPC3	18F52	18F54	18F50	NPF1	NPF2	Vals (%)
PC(34:02) / PE(37:02)	758.57	Elongase	176.147	134.634			156.283	209.012	210.606	83.8292	189.402	207.748	106.033	155.897	136.892	161.464	112.882	1
PC(36:04) / PE(39:04)	782.57	Elongase	122.837	78.5502	1.43399	1.71398	178.543	105.943	145.184	45.8065	120.751	140.795	62.9953	94.2083	83.2564	79.9442	72.3468	1
TG(50:02)_[M+NH4]1+	848.77	FADS2	14.0763	33.1417			17.8157	22.0492	0.610977	28.337	15.6449	0	33.9787	28.343	31.9031	31.3694	40.1143	0.909091
TG(50:03)_[M+NH4]1+	846.755	FADS2	2.51745	8.73097	0.178843	0.263444	2.07273	2.61371	0	7.6441	1.71985	1.05432	5.67363	11.1163	8.23338	8.42278	10.2087	0.909091
TG(52:03)_[M+NH4]1+	874.786	FADS1	21.8311	39.4914			29.934	38.5403	2.01772	36.0314	23.7798	0.683685	31.3047	38.2465	38.229	36.2183	53.4587	1
TG(52:04)_[M+NH4]1+	872.77	FADS1	5.50202	9.37739	0.252026	0.237454	6.46855	11.8027	0	12.359	2.38192	0	1.58149	12.7523	7.51988	10.4277	14.6056	0.818182
TG(54:03)_[M+NH4]1+	902.817	FADS1	14.4827	23.4013			12.8204	22.7413	4.49912	23.722	19.6621	3.45108	19.5764	20.8627	27.9616	15.1478	33.458	1
TG(54:04)_[M+NH4]1+	900.802	FADS1	6.49836	10.4365	0.448699	0.44598	9.0502	10.0821	0	14.4199	5.43792	0	3.34324	11.8797	13.5935	4.77954	18.5866	0.818182

## Sheet: Mouse,SER,EnzAct,-ve,Whole
							Mouse	Mouse	Mouse	Mouse	Mouse	Mouse	Mouse	Mouse	Mouse	Mouse	Mouse	Mouse	Mouse
		Relative enzyme activity					SER	SER	SER	SER	SER	SER	SER	SER	SER	SER	SER	SER	SER
			Lean	Obese	Lean	Obese	lean	lean	lean	lean	lean	lean	obese	obese	obese	obese	obese	obese	obese
Variable	m/z	Type	Mean	Mean	Ratio	Ratio	18C36	18C41	18C42	NPC1	NPC2	NPC3	18F52	18F54	18F50	18F57	NPF1	NPF2	NPF4	Val
PC_34:2_[M+Cl]1-	792.532	Elongase	18.5138	26.1474			20.9917	19.7508	8.38963	16.7661	13.1418	32.0426	31.221	29.4959	17.7517	7.10602	34.27	48.9175	14.27	1
PC_36:4_[M+Cl]1-	816.532	Elongase	3.73102	2.63787	0.201527	0.100885	4.42126	6.26389	2.1636	4.54841	3.8162	1.1728	1.01936	3.66652	2.38991	3.07206	3.19782	4.31916	0.8003	1
PC_36:2_[M+OAC]1- / PS_40:1_[M-H]1-	844.607	FADS2	0.137997	0.48529			0	0.238913	0	0.363386	0.178712	0.0469729	0	0.640532	0.211281	0	1.47479	0.927824	0.142602	0.692308
PC_36:3_[M+OAC]1- / PS_40:2_[M-H]1-	842.592	FADS2	5.57091	4.58575	40.3697	9.44951	6.8501	4.86034	6.50755	4.60115	5.02843	5.5779	1.60329	5.99693	4.85871	9.52499	2.88767	4.40882	2.81983	1
