# Supplementary material for: A high-throughput platform for detailed lipidomic analysis of a range of mouse and human tissues
Source: Anal Bioanal Chem. 2020 Mar 7;412(12):2851–62. doi: 10.1007/s00216-020-02511-0 (PMC7196091; doi:10.1007/s00216-020-02511-0)
Supplement: Supplementary file 11 — (XLSX 102 kb) [file 216_2020_2511_MOESM11_ESM.xlsx]

## Sheet: Mouse,VAS,Sig,+ve,Whole
						Mouse	Mouse	Mouse	Mouse	Mouse	Mouse	Mouse	Mouse	Mouse	Mouse	Mouse	Mouse	Mouse	Mouse	Mouse	Mouse
						Vastus	Vastus	Vastus	Vastus	Vastus	Vastus	Vastus	Vastus	Vastus	Vastus	Vastus	Vastus	Vastus	Vastus	Vastus	Vastus
		Lean		Obese		lean	lean	lean	lean	lean	lean	lean	lean	lean	obese	obese	obese	obese	obese	obese	obese
Variable	m/z	Mean	St Dev	Mean	St Dev	18C36	18C37	18C40	18C41	18C42	NPC1	NPC2	NPC3	RC59	18F50	18F52	18F54	18F55	18F57	NPF1	NPF2	Val
CE(16:03)_[M+Na]1+	641.527	0.0360803	0.0673018	0.347046	0.899208	0.0377022	0	0.00312776	0.0107525	0	0	0.0691058	0	0.204034	0.0202569	0	0	2.38613	0.0221003	0	0.000832256	0.5625
DG(24:01)_[M+H-H2O]1+	437.363	3.09756	3.81236	0.89209	0.877942	1.32922	5.37355	0.509663	1.39702	1.22512	1.78138	2.87291	12.4916	0.897625	0.418878	0.439892	0.414488	1.76684	0.433446	2.50484	0.266246	1
DG(30:01)_[M+H-H2O]1+	521.456	7.09388	7.3064	6.88413	5.1846	0.288722	20.6621	1.90243	0.842163	13.1368	5.58709	0.674019	14.1892	6.56243	4.9103	0.47803	12.3514	8.7566	9.40408	0	12.2886	0.9375
DG(30:02)_[M+H-H2O]1+	519.441	0.137972	0.193802	0.571958	0.820692	0	0.206991	0	0	0.376414	0.141337	0	0.517001	0	0	0	1.13532	0.381844	0.29328	0	2.19326	0.5
DG(32:01)_[M+H-H2O]1+	549.488	52.1898	14.2477	58.6175	8.76711	49.4718	72.2985	42.824	38.9331	66.8473	44.0917	30.6852	63.3583	61.1984	47.5968	70.087	59.9408	58.7469	46.3767	62.5397	65.0344	1
DG(33:01)_[M+H-H2O]1+	563.503	1.52858	1.85389	0.718596	0.949844	0	3.45669	0.144407	0	2.36669	0.576036	0.170405	5.22307	1.81991	0.145418	0	0.976951	0.941396	0.307129	0	2.65928	0.75
DG(34:01)_[M+H-H2O]1+	577.519	186.049	49.2588	208.55	86.6617	205.678	230.813	161.666	146.879	216.965	117.756	136.752	189.215	268.714	166.262	369.194	132.871	207.897	135.816	278.573	169.237	1
DG(34:03)_[M+H-H2O]1+	573.488	4.57231	5.51862	11.4094	14.5916	0	10.4518	0.349779	0.154761	6.59155	9.67976	0	13.6075	0.315709	6.5452	0	7.90233	41.8872	5.81969	0.543837	17.1677	0.8125
DG(35:01)_[M+H-H2O]1+	591.535	0.123654	0.140395	0.14424	0.217307	0	0.162503	0	0	0.290843	0.111401	0.16999	0.378147	0	0	0	0.122273	0.343016	0	0	0.54439	0.5
DG(36:03)_[M+H-H2O]1+	601.519	20.0018	16.2124	35.1843	41.1749	0.98069	37.693	12.9962	6.93514	29.482	27.0954	4.36036	47.755	12.7183	24.4411	0.880795	16.8073	123.505	19.46	15.5554	45.6407	1
DG(36:04)_[M+H-H2O]1+	599.503	5.35595	5.65608	10.2737	19.73	0.234128	15.5579	3.01567	0.883938	3.56864	7.54995	1.61366	13.6033	2.17638	3.51265	0.528854	3.22627	54.6237	2.05833	0	7.96577	0.9375
DG(38:04)_[M+H-H2O]1+	627.535	16.1985	6.6055	6.91092	6.96921	13.4477	12.7222	22.2302	18.5792	4.33893	18.8372	25.8165	10.2218	19.5927	15.1759	1.21531	16.7692	0.10154	9.06322	0.546323	5.50497	1
DG(40:06)_[M+H-H2O]1+	651.535	8.73377	4.72568	4.63806	5.27977	5.23541	5.18001	8.69799	9.93103	1.31289	12	15.1352	6.13986	14.9715	8.48514	0.383325	14.1476	0	5.38984	0	4.06051	0.875
DG(40:10)_[M+NH4]1+	678.509	1.02347	1.5593	3.05082	2.91394	4.79918	0	2.00719	0.641956	0.115244	0.0446076	0.571871	0	1.03114	2.64337	6.07926	2.49611	0	1.43999	7.9562	0.740817	0.8125
DG(42:10)_[M+NH4]1+	706.54	5.0121	4.22034	9.51238	7.91381	11.6085	0.241047	6.79818	4.32262	0.117572	8.62251	8.23927	0	5.15922	8.76777	16.9552	10.7329	0	5.19547	22.259	2.67626	0.875
LPC(16:00) & PC-O(16:00)_[M+H]1+	496.34	22.4424	5.02688	8.54438	5.78938	23.1256	31.3895	24.5679	20.2417	16.3825	16.6847	27.3002	18.3664	23.9234	8.1093	2.59902	16.0695	0.808209	11.6727	14.3567	6.19513	1
LPC(18:00) & PC-O(18:00)	524.372	6.03974	4.31006	2.84779	3.46891	1.68082	15.995	6.87841	5.44635	4.1872	4.74796	5.19463	1.80308	8.42416	2.36324	0.490571	9.33947	0.260395	5.72395	0	1.75692	0.9375
LPC(18:01) & PC-O(18:01)_[M+H]1+	522.356	1.4373	2.03172	0.573454	1.03785	0	0.606075	0.541331	2.11571	1.16774	1.56866	6.51763	0.418534	0	0	0	2.73107	0	1.13285	0	0.150254	0.625
LPE(22:06)_[M+H]1+	526.293	3.72562	5.59046	7.1313	16.8345	16.5673	0.324322	0.657471	8.67196	4.3425	0.624807	2.34224	0	0	3.14491	0.862461	0.145758	0.260873	45.2282	0	0.276902	0.8125
LPI(22:04)_[M+H]1+ & LPI(20:01)_[M+Na]1+	649.335	29.5606	34.646	36.0213	26.8603	96.9915	2.04865	56.3978	39.5136	13.992	0.509172	55.8302	0	0.762232	58.5429	67.8099	11.9655	0	43.2607	56.2781	14.2922	0.875
LPS(17:01)_[M+H]1+	510.283	0.142137	0.126139	0.157094	0.165461	0.214037	0.363842	0.163769	0.205458	0.108038	0	0.224092	0	0	0	0.445504	0	0.187015	0.130679	0.29047	0.0459885	0.6875
PC(28:00) & PE(31:00)	678.507	1.02347	1.5593	3.05082	2.91394	4.79918	0	2.00719	0.641956	0.115244	0.0446076	0.571871	0	1.03114	2.64337	6.07926	2.49611	0	1.43999	7.9562	0.740817	0.8125
PC(30:00) & PE(33:00)	706.539	5.0121	4.22034	9.51238	7.91381	11.6085	0.241047	6.79818	4.32262	0.117572	8.62251	8.23927	0	5.15922	8.76777	16.9552	10.7329	0	5.19547	22.259	2.67626	0.875
PC(32:02) & PE(35:02)	730.539	0.992811	1.5535	0.420082	0.939797	0	0.119128	0.308861	4.68726	0.148244	1.86776	1.59493	0	0.209117	0.26533	0	2.54038	0	0.0952676	0	0.0395958	0.6875
PC(34:01)_[M+H]1+	760.585	57.0484	14.003	22.0219	23.4393	56.4295	50.1296	59.8029	39.8976	40.2094	58.4919	71.0572	53.4634	83.9545	34.3589	2.60118	65.3556	1.96871	31.5376	3.42139	14.9099	1
PC(34:03) & PE(37:03)	756.554	1.39842	1.13728	0.419526	0.751169	0.203564	0.237678	1.73754	2.34313	0.918645	3.04247	1.11697	0.163497	2.82226	0.132547	0	2.05345	0	0.600694	0	0.149995	0.8125
PC(36:01) & PE(39:01)	788.617	3.04692	4.51414	0.594767	1.24102	0	5.30026	0.345828	4.6731	0.258485	1.97903	0.223176	13.8515	0.790871	0	0	3.39232	0.176322	0.322748	0	0.271979	0.75
PC(36:02) & PE(39:02)	786.601	12.3934	5.15442	5.68692	6.56681	14.644	8.52207	9.89677	17.382	14.0991	8.60054	7.85437	7.95926	22.5823	12.6772	0	16.2759	1.20461	7.22226	0	2.42848	0.875
PC(36:03)_[M+H]1+	784.585	16.0855	8.31134	9.60708	11.8703	23.0251	6.70999	14.6452	23.6354	11.9914	16.4818	23.7683	1.02633	23.4862	12.0646	0.907042	17.9801	0.358959	31.7525	0.556491	3.62975	1
PC(36:04) & PE(39:04)	782.57	135.299	61.132	63.3345	54.0199	158.046	66.4613	185.399	166.198	71.4294	170.601	218.977	41.3153	139.262	130.347	19.7541	125.987	8.30399	102.538	19.2511	37.1607	1
PC(38:03) & PE(41:03)	812.617	0.192317	0.210536	0.15635	0.231943	0.481879	0	0.0838385	0.15416	0.159866	0.290041	0.561064	0	0	0.272392	0	0.626148	0	0.162968	0	0.0329408	0.625
PC(38:04) & PE(41:04)	810.601	15.0529	4.48155	8.8018	8.31216	20.0231	10.2155	18.5075	19.2988	11.8465	13.4382	20.1576	8.6794	13.3091	21.0245	0.706431	16.8188	1.72712	13.7964	1.56636	5.97299	1
PC(38:05) & PE(41:05)	808.586	18.4555	10.334	9.11718	9.59333	21.1307	6.24657	26.3353	24.2698	8.47962	26.3999	30.6946	1.61315	20.9298	19.9446	0	21.176	0	15.2362	0	7.4636	0.8125
PC(38:06)	806.57	61.4761	44.6235	27.136	28.0485	42.1351	18.8575	50.8522	50.6057	21.8149	96.9896	153.476	26.1048	92.4498	53.3387	0.697057	69.4607	0.0794976	34.101	0	32.275	0.9375
PC(40:07)_[M+H]1+	832.585	0.59071	0.923979	0.273601	0.430564	0.174973	0	0.114738	0.170301	0.224533	2.49094	1.89223	0.248678	0	0.142952	0	1.14787	0.0848748	0	0	0.539512	0.6875
PC(40:08)_[M+H]1+	830.569	0.400494	0.460235	0.0894901	0.12197	0	0.241478	0.103302	0.739172	0.136435	1.28248	0.906198	0.195388	0	0	0	0.297361	0.201635	0	0	0.127435	0.625
PC-O(36:05)_[M+H]1+	766.574	0.21223	0.261829	2.03578	2.0725	0.769678	0	0.383219	0.305026	0	0.127862	0.324285	0	0	0.39993	3.23734	3.30598	0	1.71889	5.50003	0.0883166	0.6875
PC-O(39:06) & PC-P(39:05)	806.606	0.329669	0.361037	0.119382	0.118267	0.577562	0	0.336088	1.00268	0	0.433047	0.61764	0	0	0.0892972	0	0.25668	0	0.181589	0.275274	0.0328313	0.625
PE(32:06)	680.429	95.6044	51.179	120.375	121.817	128.3	103.077	65.9817	103.909	191.558	17.491	63.0881	128.93	58.1046	93.2466	321.921	50.5414	12.6417	81.7161	261.338	21.2191	1
PE(36:02) & PC(33:02)	744.554	0.140672	0.276768	0.160608	0.317814	0	0	0.108271	0.855867	0	0.127523	0	0	0.174384	0	0	0.870419	0.0665033	0.152817	0	0.0345137	0.5
PE-O(42:06)_[M+H]1+	806.606	0.311576	0.351002	0.119382	0.118267	0.414727	0	0.336088	1.00268	0	0.433047	0.61764	0	0	0.0892972	0	0.25668	0	0.181589	0.275274	0.0328313	0.625
PG(34:00)_[M+NH4]1+	768.575	1.9656	1.84042	6.14532	7.70867	1.86353	0.135088	0.293532	2.8685	1.21522	4.21913	5.3348	1.50329	0.257337	1.72216	15.1754	2.50596	2.93571	1.16471	19.2697	0.243542	1
PG(35:06)_[M+H]1+	753.47	2.59183	5.30935	0.0663996	0.0996611	0.191907	2.90211	0	16.1663	4.02009	0.0460707	0	0	0	0	0	0	0.0919958	0.265466	0.107335	0	0.5
PG(38:05)_[M+H]1+	797.533	0.583033	1.32201	0.273858	0.371883	0	0	0	0.84351	0.218835	0.0743275	4.03364	0.076984	0	0.346231	0	0	0.760595	0.810177	0	0	0.5
PG(39:07)_[M+Na]1+	829.499	5.75311	7.18022	4.8804	4.42858	19.0132	0.265824	11.6437	7.49349	0.860194	0	12.5016	0	0	12.3439	4.11352	0.905305	0	9.23645	4.21409	3.34953	0.75
SM(32:02)_[M+H]1+	673.528	2.52892	4.96236	0.916911	1.33321	1.19466	0	1.79244	15.1824	0	0.0814782	4.40428	0.105081	0	1.56976	0	0.113637	0.363814	3.70296	0.283576	0.384627	0.75
SM(34:01)_[M+H]1+ & DG(44:08)_[M+H-H2O]1+	703.575	2.69792	2.78962	0.649094	1.03043	0.48228	8.7022	1.91549	0.601987	4.63663	2.54991	0.382332	4.38584	0.624584	0.308801	0	2.90587	0.220516	0.796718	0	0.311756	0.875
SM(36:01)_[M+H]1+	731.606	7.51748	3.71319	2.02575	2.73498	3.13658	12.8231	9.91336	7.89616	1.38484	10.5224	9.89655	5.58121	6.50312	1.89232	0	7.13452	0.0652824	4.30124	0	0.786869	0.875
SM(42:02)_[M+H]1+	813.684	0.170663	0.238804	0.133332	0.187333	0	0.545115	0.0987771	0	0	0.132834	0.149866	0.609377	0	0.111195	0.307222	0.476188	0	0	0	0.0387182	0.5625
TG(36:00)_[M+Na]1+	661.538	0.535219	1.45045	0.0550442	0.0610228	0	0.122651	0.144937	0.00591072	0.143993	0	0.000410064	4.39907	0	0.175897	0	0.000160945	0.0867563	0.0461228	0.0336253	0.0427472	0.75
TG(38:01)_[M+NH4]1+	682.598	1.12267	1.31718	0.471604	0.34493	0.79327	1.86017	0.193072	0.475416	1.20192	0.356732	0.39868	0.475851	4.34891	0.505287	0.771316	0.409333	0.361755	0.111324	1.04931	0.0929071	1
TG(46:04)_[M+NH4]1+	788.676	1.48918	1.55477	1.28977	1.36503	2.39209	4.14825	1.15705	0.656963	3.66108	0.353503	1.03373	0	0	0	0.364595	0.886732	3.78882	0.972049	2.52208	0.494088	0.8125
TG(48:00)_[M+Na]1+	829.726	1.41747	1.90324	0.497989	0.549443	0.171896	1.52673	1.26798	5.54263	0.726311	0.0809346	3.44073	0	0	0	0.398928	0.180312	1.65313	0.672016	0.258571	0.322963	0.8125
TG(48:01)_[M+NH4]1+	822.755	11.1339	6.10431	13.29	8.34405	4.28646	14.2851	13.3587	14.7812	16.6472	19.1812	1.06203	10.5806	6.02256	10.4139	0.726351	18.9788	13.3348	18.4452	6.01761	25.1134	1
TG(48:02)_[M+NH4]1+	820.739	4.90269	4.2975	12.1409	8.49369	0.255544	7.24819	3.18157	3.15121	9.49815	11.8856	0.175994	7.66688	1.06101	9.64	0.805903	19.502	11.9767	17.0163	2.56857	23.4771	1
TG(49:04)_[M+NH4]1+	830.723	0.273467	0.452353	0.0795586	0.10069	0	0.231488	0.357368	1.41647	0.131906	0	0.323968	0	0	0.214914	0	0	0.155678	0.186318	0	0	0.5
TG(50:00)_[M+Na]1+ & SM(45:01)	857.757	2.15718	1.97763	0.798213	0.545721	0.568668	1.6472	3.15211	6.01641	3.11572	0.0482299	3.53967	1.32659	0	0.705271	0.826466	0.226483	1.92724	0.85235	0.633133	0.416543	0.9375
TG(50:01)_[M+NH4]1+	850.786	27.1012	10.8907	26.7363	10.2437	15.0575	36.3236	30.7642	34.3764	30.4117	35.1406	4.12297	33.4753	24.2385	23.7017	10.2736	23.1289	32.7622	29.6356	24.0508	43.6012	1
TG(50:02)_[M+Na]1+	853.726	0.11058	0.143446	0.814775	1.30022	0	0.125938	0.147276	0.442184	0	0.104983	0	0.174834	0	0	0	0.284083	3.40347	0.268285	0	1.74759	0.5625
TG(50:02)_[M+NH4]1+	848.77	26.4538	13.3459	44.4427	21.3683	13.2161	28.769	26.7244	28.1948	33.5732	43.7485	6.83359	44.2918	12.7329	35.3734	10.3572	44.6505	63.0379	48.6663	32.9509	76.0628	1
TG(50:03)	846.755	6.57111	6.48898	18.7428	12.9408	0	7.59304	4.79522	3.11009	9.75682	16.0748	0.585495	16.763	0.461514	14.7227	0.642789	19.4392	34.3471	20.8506	6.35587	34.8411	0.9375
TG(50:03)_[M+NH4]1+	846.755	6.57111	6.48898	18.7428	12.9408	0	7.59304	4.79522	3.11009	9.75682	16.0748	0.585495	16.763	0.461514	14.7227	0.642789	19.4392	34.3471	20.8506	6.35587	34.8411	0.9375
TG(50:04)_[M+NH4]1+	844.739	0.246514	0.414945	2.20491	2.9777	0	0.75715	0	0.149778	0	1.13978	0	0.171919	0	0.361216	0.347497	0.980194	7.21203	0.750444	0	5.78299	0.625
TG(51:04)_[M+NH4]1+	858.755	0.526375	0.877452	0.306792	0.342925	0	0.497895	0.288673	2.75238	0.480762	0	0.71766	0	0	0.131312	0.980431	0	0.279239	0.20802	0.513279	0.035261	0.6875
TG(52:02)_[M+Na]1+	881.757	0.168122	0.234655	0.749726	1.11584	0	0.425015	0.127579	0.615694	0	0.344814	0	0	0	0.139433	0	0.0811369	2.44051	0.274485	0	2.31252	0.5625
TG(52:02)_[M+NH4]1+	876.802	34.5769	17.494	48.4226	21.5981	13.9065	45.6181	39.5425	34.8659	45.1824	47.0687	4.03395	57.8532	23.1212	43.4183	17.5106	40.8897	50.0368	52.6906	44.4571	89.9555	1
TG(52:03)_[M+NH4]1+	874.786	24.5713	17.4324	52.8783	30.3311	5.12444	31.1622	21.3629	19.5755	34.306	40.1253	4.75129	56.0649	8.66953	40.2425	17.14	35.1014	102.741	49.7742	39.3038	85.8451	1
TG(52:04)_[M+NH4]1+	872.77	5.60728	6.92608	18.9543	24.0996	0.161429	9.86834	1.09669	0.691727	5.65571	12.3044	0.522017	19.5871	0.578086	12.0755	0.357613	8.25281	70.0496	12.4103	2.75749	26.7765	1
TG(54:02)_[M+NH4]1+	904.833	3.09668	2.21219	1.70685	2.51278	0.246152	5.87592	4.31246	2.05582	1.47279	5.42574	0	4.72583	3.75538	0.465631	0	1.09106	2.05641	0.599244	0.523903	7.21167	0.875
TG(54:03)_[M+NH4]1+	902.817	17.9903	10.6044	25.5702	12.1675	3.48315	27.0416	21.1381	15.1621	21.5199	25.6697	0.891574	32.5791	14.4271	23.8062	6.94952	20.719	29.8973	28.2615	21.9706	47.3872	1

## Sheet: Mouse,VAS,Sig,-ve,Whole
						Mouse	Mouse	Mouse	Mouse	Mouse	Mouse	Mouse	Mouse	Mouse	Mouse	Mouse	Mouse	Mouse	Mouse	Mouse
						Vastus	Vastus	Vastus	Vastus	Vastus	Vastus	Vastus	Vastus	Vastus	Vastus	Vastus	Vastus	Vastus	Vastus	Vastus
		Lean		Obese		lean	lean	lean	lean	lean	lean	lean	lean	obese	obese	obese	obese	obese	obese	obese
Variable	m/z	Mean	St Dev	Mean	St Dev	18C36	18C37	18C40	18C41	NPC1	NPC2	NPC3	RC59	18F50	18F52	18F54	18F55	18F57	NPF1	NPF2	Val
Cer_42:2_[M+Cl]1-	682.591	0.0343032	0.0693006	0.0121677	0.0197144	0	0.190339	0.00139028	0	0	0	0.0824662	0.000230198	0	0.0533059	0.00796645	0	0.0213763	0	0.00252495	0.533333
CL(74:03)_[M]2- & TG_oxid(40:2)+Cl-37	743.541	12.9332	4.05389	6.73711	4.11125	17.5985	10.7203	12.4976	16.3769	8.54421	6.90026	13.3693	17.4584	11.004	2.29285	10.3	5.22542	11.6501	2.53456	4.15287	1
LPC_15:0_[M+OAC]1-	540.331	8.39951	2.34361	9.22759	7.23246	5.36771	12.571	9.39505	6.19118	6.84827	7.60138	9.67698	9.54448	2.84414	3.96872	8.5853	5.98692	9.09768	24.5376	9.57282	1
LPC_17:1_[M+OAC]1-	566.346	0.391429	0.280647	2.63183	3.41858	0.491467	0.538893	0.301546	0.226428	0.1972	0.163242	0.217659	0.994996	0.323596	9.29921	0.684736	1.95578	0.343944	5.22111	0.594401	1
LPC_18:2_[M+Cl]1-	554.302	0.302168	0.479645	0.363268	0.426544	0.273718	0.0807495	0.0910936	0.0726103	0.110221	0.131511	0.179551	1.47789	0.096562	1.13611	0.12804	0	0.151339	0.784415	0.246418	0.933333
LPC_20:4_[M+Cl]1-	578.302	0.0681774	0.10093	0.57804	0.893127	0.154297	0	0	0	0	0	0.259581	0.131541	0.122741	1.8947	0.044378	0	0.112172	1.87229	0	0.533333
LPC_22:1_[M+Cl]1-	612.38	0.200152	0.23378	1.13112	1.68477	0.234598	0.70829	0.24641	0.0821515	0.0541848	0	0	0.275581	0	2.18205	0	4.50023	0.293809	0.94173	0	0.666667
LPC_22:2_[M+Cl]1-	610.365	0.196292	0.21339	0.353569	0.32282	0.283389	0.152821	0	0.0985489	0.0200236	0.137505	0.20576	0.672286	0.0942283	0.829333	0.0656065	0.466985	0.0970364	0.732035	0.189757	0.933333
LPC_24:0_[M+OAC]1-	666.471	11.3229	12.9095	40.4693	49.0545	39.5697	1.56692	13.4386	17.0435	1.58437	6.67961	0.421881	10.2785	34.6861	125.173	5.75623	0.55975	9.59256	93.2901	14.2273	1
LPC-O_19:1_[M+Cl]1-	554.338	0.621961	0.294387	2.66753	3.16208	0.771559	0.761285	0.491485	0.585944	0.266508	0.579993	0.323216	1.1957	0	5.70749	0.308451	7.9095	0.667407	3.74342	0.336466	0.933333
LPE_13:0_[M-H]1-	410.231	39.1107	73.8127	66.3137	153.507	12.8276	209.123	3.63891	1.92425	0.216336	1.44678	80.296	3.41247	5.31395	17.9742	0.963714	414.028	1.3098	19.1565	5.44971	1
LPE_16:0_[M-H]1-	452.278	4.65271	4.33097	1.43664	1.20432	2.70945	15.2878	3.75988	2.94014	2.60753	3.09178	2.70737	4.11772	0.92476	0.582731	2.99101	0	2.29273	0.532286	2.73294	0.933333
LPE_18:0_[M-H]1-	480.31	29.4182	19.7479	24.4193	12.2888	19.5638	66.8225	20.1069	16.1958	17.014	18.6258	54.8871	22.1295	13.4256	18.3604	14.7093	43.0881	19.0084	40.7955	21.5475	1
LPE_18:1_[M-H]1-	478.294	2.22372	1.93949	1.88229	1.31456	1.1349	6.02304	0.830276	1.81936	1.18998	0.481528	4.33137	1.97927	0.454251	1.80626	2.93853	3.05209	0.228916	1.19214	3.50381	1
LPE_20:0_[M-H]1-	508.341	6.16701	4.97496	3.88847	1.75093	1.23313	13.3339	2.1643	4.21244	3.50524	4.08215	14.3006	6.50426	1.51346	2.35476	5.62809	3.68375	5.20084	2.8305	6.00786	1
LPE_20:1_[M-H]1-	506.325	1.70265	1.92279	0.642244	0.663323	0.359188	3.19091	0.87873	0.527912	1.75414	0.396985	5.8319	0.681413	0.223634	0	1.98132	0.866195	0.213186	0.500276	0.711091	0.933333
LPE_22:6_[M-H]1-	524.278	11.6501	1.66839	23.7382	12.6993	14.1764	12.6279	13.131	11.8814	10.8372	11.0313	8.83724	10.6787	9.71973	36.7976	13.3318	39.0488	10.776	33.2064	23.287	1
PA(34:0) & TG_oxid(35:0)+Cl-35	675.496	16.1217	14.9555	53.5273	53.6119	16.7711	45.8685	7.63619	8.64509	1.17624	3.83285	29.4559	15.5875	24.8399	114.555	8.47041	60.1058	12.2084	139.671	14.8405	1
PA(36:0) & TG_oxid(37:0)+Cl-35	703.528	14.6732	11.2718	78.592	99.8962	33.3581	10.8489	13.6281	14.0066	2.39361	8.96977	4.26275	29.9176	41.98	197.819	14.7591	2.34379	20.96	246.79	25.4923	1
PA(36:1) & TG_oxid(37:1)+Cl-35	701.512	1.33363	2.48541	0.168536	0.307023	0.0135887	7.0352	0.109038	0.2682	0.0404954	0.229778	2.7937	0.179011	0.0798174	0.852756	0.111434	0	0	0	0.135742	0.8
PA(40:7)	745.481	0.577673	0.624585	0.221645	0.22421	0.108831	2.04567	0.504655	0.627466	0.189556	0.505836	0.491706	0.147659	0.342222	0	0.321136	0	0.568278	0	0.319879	0.8
PA(P-38:2)	712.541	0.378289	0.460941	0.678003	0.774708	1.10843	0.320318	0.0940028	0.254701	0	0.0098413	0.1402	1.09882	0.424616	1.17779	0.121727	0.460796	0	2.21452	0.346569	0.866667
PC_31:1_[M+OAC]1-	776.545	7.99477	3.75639	5.71216	5.58277	6.72554	3.10708	10.9936	8.06592	9.69126	13.2608	2.44066	9.67328	6.89489	0	11.7203	0	11.7251	0	9.64474	0.8
PC_32:3_[M+OAC]1-	786.529	2.3086	2.26765	2.57676	2.64646	0.867789	5.57852	0.988156	1.13732	6.29445	1.79279	0.810295	0.999463	0.449619	3.00213	8.01188	2.20951	0.72788	3.05753	0.578755	1
PC_33:1_[M+OAC]1-	804.576	37.8691	11.9384	24.8908	16.6829	33.4483	30.2936	34.6508	28.7368	31.9428	38.7013	65.9646	39.2149	31.636	0.87228	38.0225	30.5167	37.8849	0.773002	34.5304	1
PC_33:2_[M+OAC]1-	802.56	42.0446	16.6108	24.2428	18.5602	61.4578	27.6692	46.3804	49.9462	28.4561	28.1256	26.7162	67.605	38.9832	0.776985	38.1071	29.8053	45.092	0	16.9348	0.933333
PC_33:3_[M+OAC]1-	800.545	0.756161	0.44348	0.456357	0.399014	0.368668	0.249944	0.991667	1.02171	1.55596	0.742859	0.307316	0.811164	0.0987854	0	1.05851	0.377455	0.705325	0.783379	0.171043	0.933333
PC_33:4_[M+OAC]1-	798.529	0.268826	0.331948	0.551584	0.680674	0.347797	0.229356	0.0860082	0.137413	1.0581	0.0646977	0.117623	0.109606	0.056942	0	1.42096	1.49945	0.79428	0	0.0894511	0.866667
PC_34:1_[M+Cl]1-	794.547	17.3777	9.72778	6.98787	6.42893	8.92516	13.6564	10.5939	12.6966	21.2203	12.904	38.9965	20.0286	8.13456	0.892642	15.189	0.837506	13.7666	0	10.0948	0.933333
PC_34:1_[M+OAC]1-	818.592	2.94242	3.68213	1.7316	1.44735	0.835885	2.22564	1.43536	0.441903	2.8776	2.66965	11.8021	1.25129	2.2549	0.822525	3.59531	0	2.60631	0	2.84214	0.866667
PC_34:2_[M+Cl]1-	792.532	20.6229	7.93448	12.3605	10.9303	18.4812	13.9001	15.8317	23.6961	19.6172	15.2093	19.5413	38.7066	14.8112	0.455856	17.9817	4.73772	19.6313	0	28.9059	0.933333
PC_34:2_[M+OAC]1-	816.576	3.19638	1.2762	1.69355	1.75617	2.36823	3.8828	3.30098	2.53858	2.67592	1.41639	3.72593	5.66223	3.97954	0	3.65105	0.48869	2.91624	0	0.81933	0.866667
PC_34:3_[M+OAC]1-	814.56	0.368716	0.410219	1.08601	2.07332	0.634048	0	1.17391	0.599398	0.144965	0.313211	0	0.084192	0.537369	5.76176	0.316166	0	0.318858	0.595248	0.0726595	0.8
PC_34:5_[M+OAC]1-	810.529	0.760415	0.645165	0.871062	0.927484	0.196243	0.864055	0.702211	1.01328	2.18192	0.283655	0.28154	0.560409	1.32686	0	2.31117	0	0.813652	0	1.64575	0.8
PC_34:6_[M+OAC]1-	808.513	0.094306	0.0867922	0.157974	0.170223	0	0.0944548	0.20947	0	0.172648	0.0831244	0.185122	0.00962916	0.0940686	0.494945	0.178968	0	0.115863	0	0.221974	0.733333
PC_35:2_[M+OAC]1-	830.592	6.88796	2.57538	5.44419	3.9099	6.59969	6.15801	5.41781	6.41456	4.81532	4.04756	10.994	10.6567	8.67064	0	9.43298	4.11304	9.2502	1.03076	5.6117	0.933333
PC_35:3_[M+OAC]1-	828.576	5.73223	2.79158	3.90725	3.86777	7.36787	4.11541	5.88671	7.81417	3.91014	3.75613	2.23247	10.775	5.47813	0	9.89065	1.41075	7.62269	0	2.94854	0.866667
PC_35:4_[M+OAC]1-	826.56	63.2286	21.6511	43.822	38.2622	67.459	33.4731	89.3566	60.6761	80.707	80.9184	30.5142	62.7243	75.7868	5.69108	65.9717	4.94065	88.5544	0.760207	65.0493	1
PC_35:5_[M+OAC]1-	824.545	0.998979	1.0144	1.27481	1.44024	0.725861	0.0618424	1.50309	0.950449	2.69877	2.05183	0	0	1.14358	0	3.36491	0.395235	3.22551	0	0.794413	0.733333
PC_36:2_[M+Cl]1-	820.563	1.19208	1.37717	0.588191	0.788195	0.240186	0.524986	0.256772	0.292637	1.53316	0.237009	3.91136	2.54054	0.347432	0	2.28838	0.562643	0.622465	0	0.296414	0.866667
PC_36:2_[M+OAC]1-	844.607	0.191484	0.350993	0.132244	0.138251	0	0	0.111649	0	0.111923	0	1.02488	0.283413	0.144956	0	0.352232	0	0.224402	0	0.204115	0.533333
PC_36:3_[M+Cl]1-	818.547	5.5255	4.20314	2.06612	2.46332	0.728461	2.01787	6.7807	6.09161	13.791	6.30345	1.57588	6.91507	1.87658	0	3.69054	0.434055	6.79594	0	1.66569	0.866667
PC_36:3_[M+OAC]1-	842.592	0.427743	0.402466	2.72013	4.81624	0.968465	0	0.521865	0.798157	0.334476	0.79898	0	0	1.05957	13.4691	0.706462	0.350822	0.217367	2.7415	0.496116	0.8
PC_36:4_[M+Cl]1-	816.532	27.8769	11.9787	14.7228	13.7967	18.7298	16.4292	27.6908	26.0092	54.0981	29.467	18.8621	31.7291	23.7286	0	26.552	0.82685	31.7759	0.669033	19.5069	0.933333
PC_36:4_[M+OAC]1-	840.576	5.1085	2.42503	4.70004	4.59957	1.75531	2.83626	7.61241	3.85469	7.65766	8.20804	4.45454	4.48913	10.7961	0	6.48115	0	8.50742	0	7.11559	0.8
PC_36:6_[M+OAC]1-	836.545	5.85242	4.98561	3.6791	2.7811	5.18701	0.876101	13.2852	10.2566	11.0334	3.72611	1.21716	1.23773	5.04311	0.792267	5.53152	0.433703	6.6932	1.06489	6.19504	1
PC_36:7_[M+OAC]1-	834.529	30.2227	6.06202	20.2948	16.0226	34.3439	26.337	29.4761	37.7023	33.4872	33.7779	18.3136	28.3438	31.8994	0	33.5056	10.9773	31.1415	0	34.5401	0.866667
PC_36:8_[M+OAC]1-	832.513	0.161467	0.172338	0.278885	0.372629	0.314483	0	0	0	0.486999	0.173011	0.167378	0.149868	0	0	0.715717	0.884865	0.277049	0	0.0745621	0.6
PC_37:2_[M+Cl]1-	834.578	0.194641	0.235393	0.14674	0.248904	0	0.193647	0.0912114	0	0.709153	0.0780187	0.146406	0.338692	0	0	0.303128	0	0	0.652229	0.071821	0.6
PC_37:4_[M+OAC]1-	854.592	7.13344	1.6451	6.87459	6.40523	5.31689	5.6932	10.4285	6.65563	7.27213	8.0898	7.62288	5.98848	13.5234	0	10.1203	0.419659	13.0517	0	11.0069	0.866667
PC_37:5_[M+OAC]1-	852.576	10.0124	4.58153	8.23979	7.66712	9.30534	3.48074	14.556	10.8875	14.2539	13.5584	2.90609	11.1511	13.6726	0	13.8573	0.187209	15.2301	0	14.7314	0.866667
PC_37:6_[M+OAC]1-	850.56	33.1879	18.3522	25.7641	25.8745	20.4327	10.529	27.4696	21.7912	50.8549	64.5353	24.5062	45.3842	36.2357	0	42.8391	1.33005	33.8616	0	66.0824	0.866667
PC_37:7_[M+Cl]1-	824.5	0.69449	1.75442	0.296285	0.453746	0.138429	0	5.03329	0	0.119754	0	0.162831	0.101615	0	0.866899	0.0782063	0	0.0874851	1.0414	0	0.6
PC_37:7_[M+OAC]1-	848.545	0.852639	1.06672	0.762985	0.774705	0	0	0.103011	0.682728	2.56044	2.48102	0.274318	0.71959	0.452206	0.654513	2.38157	0.345011	0.513132	0	0.994465	0.8
PC_38:4_[M+Cl]1-	844.563	1.40748	1.49057	1.23674	1.1303	0.367854	0.369202	0.345083	0.77749	4.13665	0.640013	3.35946	1.26407	1.47059	0	3.14664	0.605287	1.57009	0	1.86455	0.866667
PC_38:5_[M+Cl]1-	842.547	2.92715	2.6392	1.94277	1.97965	0.199977	0.530477	2.52715	2.35899	8.78957	3.3534	2.31684	3.34082	2.39327	0	4.98579	0	3.14615	0	3.07417	0.8
PC_38:5_[M+OAC]1-	866.592	0.208195	0.339707	0.233617	0.239908	0	0	0.128364	0.296475	0.99486	0	0	0.245858	0.439654	0	0.590076	0	0.267293	0	0.338294	0.533333
PC_38:6_[M+Cl]1-	840.532	14.6529	11.1955	8.7938	8.05689	2.31825	3.46245	7.47188	8.73649	34.1997	22.1153	15.6216	23.2974	9.58044	0	17.5044	3.21504	11.5185	0	19.7382	0.866667
PC_38:6_[M+OAC]1-	864.576	2.10699	2.30411	2.27639	2.61632	0.189466	0.470785	0.66431	0.00315779	4.58047	6.36061	2.3934	2.19369	2.82782	0	3.97687	0.91226	1.03202	0	7.18575	0.866667
PC_38:9_[M+OAC]1-	858.529	1.14969	0.757136	0.907259	0.985428	0.926441	0.312969	0.982909	0.954258	2.73488	1.74949	0.639187	0.897425	0.656832	0	1.39742	2.88312	0.28006	0.859032	0.274348	0.933333
PC_39:5_[M+OAC]1-	880.607	1.37407	0.795444	1.03159	1.21851	0.780816	0.879328	1.36199	2.05991	2.60718	2.13498	0.669354	0.499014	0.456454	0	3.15527	0.293313	1.10598	0	2.21011	0.866667
PC_39:6_[M+OAC]1-	878.592	5.58716	1.44055	4.778	4.25656	4.21037	6.94738	5.09762	7.56916	5.46589	5.66387	3.203	6.53997	8.0242	0	8.32253	0.823938	7.20483	0	9.07048	0.866667
PC_39:7_[M+OAC]1-	876.576	0.535373	0.722862	0.669073	0.7649	0	0.0452059	0	0.595268	1.96383	1.24473	0	0.43394	0.481978	0	1.66135	0.808906	0	0	1.73128	0.6
PC_40:10_[M+OAC]1-	884.545	2.50528	1.29722	0.755152	0.681878	2.26936	1.84544	2.94818	4.26413	3.5472	3.54379	0.587626	1.03652	0.294175	0.863558	2.04931	0.250488	0.827429	0	1.00111	0.933333
PC_40:3_[M+Cl]1-	874.61	0.0968082	0.102576	0.0937092	0.128107	0	0.0753394	0.0678328	0.269939	0.190529	0	0.170825	0	0.113756	0	0.272258	0	0.269951	0	0	0.533333
PC_40:4_[M+Cl]1-	872.594	0.21217	0.151837	0.110938	0.196641	0.190132	0	0.111917	0.469551	0.254891	0.17454	0.118258	0.378069	0	0	0.297094	0.479469	0	0	0	0.6
PC_40:5_[M+Cl]1-	870.578	5.70003	4.01466	3.00928	3.08117	4.69355	0.861663	8.72451	12.0224	8.92155	6.18297	0.934507	3.25908	2.53244	0	6.24557	0.174849	6.93626	0	5.17587	0.866667
PC_40:6_[M+Cl]1-	868.563	0.287349	0.467485	0.444957	0.337861	0	0	0.0982038	0	0.991209	0	1.08786	0.121514	0.0781214	0.592771	0.669966	0.894344	0.242437	0	0.637061	0.666667
PC_40:6_[M+OAC]1-	892.607	0.105092	0.165517	0.087734	0.128962	0.176397	0.471484	0	0	0.0327227	0	0.160136	0	0.0710773	0	0.0779986	0	0	0.363664	0.101398	0.533333
PC_40:9_[M+OAC]1-	886.56	64.4493	21.2751	36.0465	31.5089	83.0531	39.3049	85.9468	80.8467	62.8102	77.6264	29.5338	56.4726	65.9377	0	60.3542	7.8833	55.9127	0	62.2376	0.866667
PC_42:10_[M+Cl]1-	888.532	0.174196	0.160337	0.388771	0.317195	0.0267827	0	0.262765	0.373124	0.103111	0.36883	0	0.258959	0.309523	0	0.772325	0.348883	0.731233	0	0.559432	0.733333
PC_42:6_[M+Cl]1-	896.594	0.492657	0.619074	0.48695	0.302176	0	0	0.651208	0.949463	1.78762	0.163958	0.174808	0.214197	0.277176	0.800828	0.800201	0.273167	0.196821	0.824835	0.23562	0.866667
PC_42:7_[M+Cl]1-	894.578	2.52386	2.57472	1.73103	2.44463	0	0.067973	1.52391	3.01878	6.15866	6.44996	0.491564	2.48	0.774971	0	4.38987	0	0.947016	0	6.00533	0.733333
PC_44:8_[M+Cl]1-	920.594	0.0704952	0.0723454	0.126665	0.118707	0.0535167	0.196181	0.123517	0	0.135	0.0298102	0.0259375	0	0.139447	0	0.0461454	0.303277	0.24465	0	0.153138	0.733333
PC_48:1_[M+OAC]1-	1012.8	4.84531	5.13723	1.34803	0.743943	11.731	0.678907	8.03073	12.148	0.920786	4.59693	0	0.656111	1.67082	1.20241	1.20741	0.984697	2.77179	1.25493	0.344163	0.933333
PC_52:4_[M+OAC]1-	1064.83	5.96753	5.75628	2.80704	2.76301	7.86855	0.638758	13.6639	11.403	2.56946	11.4525	0.144125	0	6.10008	0.752085	2.68639	0	6.61339	0	3.49735	0.8
PC-O_17:0_[M+OAC]1-	568.362	1.6124	1.17684	2.05917	1.52008	0.336446	4.15747	1.73961	1.65734	1.61814	0.90759	0.609284	1.87332	0.689421	1.39459	4.46418	0.438953	3.16457	1.1554	3.10707	1
PC-O_18:0_[M+Cl]1-	558.333	1.33115	0.911569	6.44709	9.28828	2.38716	2.50896	0.860669	0.874913	0.369037	0.673315	0.628089	2.34707	0.292145	5.02796	0.622896	24.9324	0.691053	12.6447	0.918456	1
PC-O_18:1_[M+Cl]1-	556.317	0.752325	0.888061	2.71887	2.67451	1.93008	0.356709	0.640334	0.342427	0.0752863	0.110406	0.194132	2.36923	0.677405	3.09106	0.263326	7.36227	1.61358	5.20622	0.818211	1
PC-O_20:1_[M+Cl]1-	584.349	0.731945	0.811834	4.97362	9.2573	1.12827	1.01639	0.551073	0.147111	0.199037	0.193967	0.135249	2.48447	0.2909	3.70599	0.23129	25.6803	1.00972	3.58911	0.308104	1
PC-O_36:2_[M+Cl]1- & PC_33:0_[M+OAC]1-	806.584	1.27902	0.887812	0.652464	0.720151	0.330844	1.83686	0.552998	0.944479	1.7435	1.00297	3.04591	0.774642	0.48243	0	2.11981	0.539117	0.542475	0	0.883419	0.866667
PC-O_38:5_[M+OAC]1-	852.612	0.0118379	0.0248481	0.0105028	0.0226212	0	0	0.0233732	0	0.00136649	0.0699636	0	0	0.00268678	0	0.00332459	0	0.00595516	0	0.0615527	0.466667
PC-O_40:5_[M+Cl]1- & PC_37:3_[M+OAC]1-	856.599	0.0628529	0.0715399	0.070983	0.0996798	0	0.0942409	0	0	0.155715	0.0923008	0.160567	0	0.259292	0	0.108805	0	0.125723	0	0.00306172	0.533333
PC-P_34:4_[M+OAC]1-	796.55	7.77918	2.5612	23.6512	22.8005	6.9736	4.74296	4.71086	7.36	7.46092	9.51488	12.4485	9.02163	7.42466	57.5776	6.88641	26.549	7.85007	53.0246	6.24616	1
PE_29:0_[M-H]1-	648.461	3.69583	6.97229	2.71802	6.56461	0.157435	18.0384	0.113793	0.115763	0	0	11.1412	0	0.271014	0	0.0404119	17.5827	0.112767	1.01925	0	0.666667
PE_31:0_[M-H]1-	676.492	4.38662	5.9933	12.6374	12.5336	2.80724	17.3097	0.640495	1.32343	0.230114	0.43666	9.276	3.06929	7.97856	23.768	2.67317	11.257	2.68434	35.6515	4.44881	1
PE_33:0_[M-H]1-	704.524	4.19138	4.3103	29.3271	36.4328	10.3566	2.8988	3.44798	3.13651	0.438985	1.31877	0.486335	11.4471	16.3816	76.0315	5.89463	0.51347	8.02528	87.8904	10.5531	1
PE_33:4_[M-H]1-	696.461	0.162301	0.238985	0.329034	0.529672	0.192918	0.68233	0	0	0.0186466	0	0.31534	0.0891729	0	0.636451	0.0244037	0	0	1.40719	0.2352	0.6
PE_34:0_[M-H]1-	718.539	4.98503	7.84821	0.821889	0.771583	0.188878	10.8386	0.532185	0.0969434	3.95582	1.26277	22.2334	0.771625	0.267913	1.05227	0.704639	0.963727	0.41422	0	2.35046	0.933333
PE_34:2_[M-H]1-	714.508	5.70152	4.17706	2.2844	2.52375	10.8163	1.5665	7.82652	11.4607	4.2093	2.91961	0.190018	6.62322	3.54766	0	5.49773	0.532125	5.56101	0	0.852294	0.866667
PE_36:1_[M-H]1- & CL(74:02)_[M]2-	744.549	19.6798	14.95	9.27619	6.20432	9.78483	21.1161	12.069	11.9876	16.4056	14.5144	55.675	15.886	10.3617	0.893762	14.3237	14.5668	12.9252	0	11.8621	0.933333
PE_36:2_[M-H]1-	742.539	33.9035	11.5114	47.6681	38.3498	54.4865	25.7645	31.8487	41.9671	19.4226	23.7231	32.7758	41.2399	27.6857	118.304	24.7461	35.2493	30.8393	83.58	13.2729	1
PE_36:4_[M-H]1-	738.508	16.9325	8.10296	10.7709	5.82663	27.0892	8.90595	23.0289	26.7252	15.588	15.9357	5.01567	13.1714	15.248	6.66019	14.1955	4.97423	19.8418	4.57498	9.90151	1
PE_38:4_[M-H]1-	766.539	58.2866	11.0358	54.9517	16.2991	72.4018	45.7813	74.7891	64.7923	55.7822	50.4988	53.6436	48.6036	78.9902	47.8679	55.9933	36.4718	74.5235	40.0175	50.7977	1
PE_38:5_[M-H]1- & CL(78:10)_[M]2-	764.524	16.7057	8.23773	14.1078	3.56503	22.1695	8.99609	29.0454	25.0088	17.1367	14.9362	5.3744	10.9781	16.325	9.97492	15.1725	10.2782	20.017	12.3131	14.674	1
PE_40:4_[M-H]1-	794.571	9.83903	6.1615	5.27396	6.50621	2.60074	5.02542	10.5939	12.6966	21.2203	12.904	10.3343	3.33699	4.0641	0	15.189	0.474509	13.7666	0	3.42355	0.866667
PE_40:6_[M-H]1-	790.539	104.202	24.5683	89.0175	65.657	114.742	55.2599	98.6494	119.585	103.176	140.73	93.9546	107.516	138.078	21.0738	136.455	42.8446	118.821	0.775613	165.074	1
PE_40:9_[M-H]1-	784.492	0.110563	0.119108	0.0289518	0.0494483	0	0.319129	0	0.0813104	0.197362	0.0777981	0.208906	0	0.102382	0	0	0	0.100281	0	0	0.466667
PE-O_34:3_[M-H]1-	698.513	0.215526	0.210285	0.164609	0.312901	0	0	0.181602	0.291436	0.475673	0	0.52242	0.253074	0	0.846409	0.0694592	0	0.236398	0	0	0.533333
PE-O_36:4_[M-H]1-	724.529	0.114948	0.0711007	0.0256954	0.0444865	0.215473	0.0793891	0.0854175	0.142535	0.0600244	0.153433	0	0.183312	0	0	0.0772875	0	0.10258	0	0	0.6
PE-O_38:4_[M-H]1-	752.56	0.0836627	0.0854594	0.0419475	0.0551849	0	0.239466	0	0.0971035	0.0644202	0.124152	0.144159	0	0.108253	0	0.0636395	0	0	0	0.121741	0.533333
PE-O_38:5_[M-H]1-	750.544	5.95461	3.77526	2.5297	2.25782	3.13014	6.94049	8.19855	7.4592	4.4434	2.94725	13.1236	1.39426	4.18238	0	4.37938	0.39475	4.73725	0	4.01418	0.866667
PE-P_40:6_[M-H]1-	774.544	19.6482	4.52389	14.6324	13.0556	18.5706	10.7869	18.9813	23.9028	19.7079	23.8811	24.2121	17.1428	26.0941	0	25.0613	2.17308	23.4488	0	25.6496	0.866667
PG(36:1) & TG(44:6)+Cl-37	775.549	11.9421	2.85792	8.15325	6.51723	8.60346	16.195	10.8778	12.9098	9.99584	12.1976	15.6678	9.08946	12.5	0.75087	14.3001	1.86731	11.7291	1.21733	14.7081	1
PG(39:2) & TG(47:7)+Cl-37	815.58	0.0879346	0.0810922	0.106525	0.233979	0.182614	0.201241	0	0	0.0275871	0.0593476	0.153025	0.0796624	0	0	0	0.0342331	0	0.632906	0.0785343	0.6
PG(43:5)	865.596	0.495346	0.784483	0.517547	0.494109	0	0	0.0679561	0	2.26343	0.956271	0.35721	0.317904	0.493117	0.766363	0.692699	0	0.272296	0	1.39835	0.666667
PG(44:9)	871.549	0.0883351	0.0629372	0.296606	0.521893	0.148605	0.111091	0	0	0.0470359	0.122707	0.142282	0.134958	0	0.721339	0.040326	1.31457	0	0	0	0.6
PG(46:7)	903.612	0.99028	1.08364	0.675878	0.638059	0.490043	0.0364921	1.30137	1.64724	3.20057	1.06836	0	0.178168	0.443437	0	1.46191	0	1.03794	1.45564	0.332225	0.8
PI(32:1)	807.502	0.978201	0.944223	1.41384	1.31698	0.520856	0.328381	0.0968438	1.48265	2.31146	2.31938	0	0.766042	0.300512	2.17819	2.41062	0	1.47191	3.40128	0.134348	0.866667
PI(34:0) & PA(47:10)	837.549	3.44521	2.75088	2.182	1.79602	2.64146	0.879082	7.34453	5.81547	6.26065	3.49853	0.142451	0.979517	3.06166	0	3.95467	0.976657	3.31767	0	3.96335	0.866667
PI(35:0) & PA(48:10)	851.565	12.849	9.00874	11.3314	11.3418	4.48008	2.1656	10.9027	7.67833	21.6986	27.1304	8.60112	20.135	15.5823	0	19.1738	0.922447	14.5046	0	29.1368	0.866667
PI(36:1)	863.565	0.392403	0.547788	0.443585	0.918115	0.235774	1.7174	0	0.166378	0.214951	0.191474	0.426425	0.186818	0	0.540158	0.0879463	2.47699	0	0	0	0.666667
PI(37:0) & PA(50:10)	879.596	1.44494	0.639253	1.35105	1.33696	1.04395	1.4115	0.907478	2.26826	2.24278	1.17683	0.56486	1.94385	1.29731	0	3.63026	0.488703	1.67683	0	2.36427	0.866667
PI(37:4)	871.534	0.0412342	0.0521491	0.479134	0.836396	0	0.0541976	0	0	0.0470359	0.00125058	0.142282	0.0851071	0	0	0	1.19416	0.068455	2.09132	0	0.533333
PI(38:5)	883.534	8.33104	3.18376	2.56729	2.22721	9.08982	6.69825	11.3463	11.3449	8.33577	11.4236	2.48406	5.92556	2.24789	1.25159	6.36864	0.569257	3.86301	0	3.67063	0.933333
PI(39:0) & PA(52:10)	907.628	0.366741	0.804992	0.0262432	0.0355299	0	2.34511	0.0516292	0.0836207	0	0	0.229964	0.223603	0	0	0.042686	0	0.0527563	0	0.0882604	0.533333
PI(39:2)	903.596	1.27156	1.15121	0.883861	0.611674	0.789584	0.159651	1.96576	2.10577	3.20057	1.72301	0	0.228125	1.00351	0	1.87712	0.426823	1.3236	0.916031	0.639946	0.866667
PI-O_38:6_[M-H]1-	867.539	0.232665	0.358333	0.281526	0.503627	0.280019	0	0	0.0521554	1.04281	0.0931058	0	0.39323	0.0928449	1.38248	0.37821	0	0	0	0.117143	0.6
PS_35:6_[M-H]1-	764.451	1.05761	1.41901	5.61857	9.28982	3.98357	0.0934441	2.31231	0.476485	0.0325198	1.2399	0.133515	0.189146	4.7149	25.8928	0.189309	0.441089	0.224373	6.66216	1.20541	1
PS_38:6_[M-H]1-	806.498	1.39379	1.85917	0.994854	1.66889	0	0	0.235287	1.83772	3.62918	4.76027	0	0.687852	0.5233	0	4.59169	0	0.389479	0	1.45951	0.6
PS_42:10_[M-H]1-	854.498	0.226748	0.178701	0.784883	0.868057	0.549511	0.0207679	0.2284	0.438403	0.138851	0.0924558	0.156178	0.189416	0.592972	1.62564	0.179026	0	0.286628	2.34758	0.462333	0.933333
PS_42:11_[M-H]1-	852.482	0.0789802	0.0750244	0.143601	0.349597	0	0.108987	0.125529	0	0.0785533	0	0.207809	0.110964	0	0.93505	0.00499328	0	0.00818733	0	0.056979	0.6
SM_33:1_[M+OAC]1-	747.566	2.7001	3.09718	1.82404	2.67098	1.26341	7.36962	0.392154	0.607655	2.33026	0.568811	7.86352	1.2054	0.441889	0	2.10347	7.62178	1.2899	0	1.31126	0.866667
SM_34:1_[M+OAC]1- & TG_oxid(40:4)+Oac	761.581	0.0682518	0.109483	0.192026	0.218036	0	0	0.304104	0	0.0299993	0.0542812	0.157629	0	0.106739	0	0.18506	0.432539	0.0664877	0	0.553359	0.6
SM_35:1_[M+OAC]1-	775.597	6.39357	2.9899	3.98088	1.94326	1.14206	10.6124	5.73288	4.76397	7.28969	5.593	9.93808	6.07652	4.46312	1.18212	5.92209	4.42286	5.89278	1.408	4.57514	1
SM_36:1_[M+OAC]1-	789.613	0.227273	0.261083	0.163846	0.303887	0.0233385	0.645354	0	0.119199	0.391909	0.0936041	0.544781	0	0.0976524	0	0.222988	0	0	0	0.826282	0.6
SM_41:0_[M+OAC]1-	859.691	0.112935	0.157976	0.221806	0.471194	0.300449	0.403756	0	0	0.0572912	0	0.141986	0	0.0713443	1.28528	0.0859771	0	0	0	0.110042	0.533333
SM_41:1_[M+OAC]1-	857.675	0.478545	0.740889	0.154536	0.221105	0	1.72514	0.0984903	0	0.206887	0.181381	1.61646	0	0	0	0.38972	0.53197	0	0	0.160062	0.533333

## Sheet: Mouse,VAS,Sig,-veFA,Whole
						Mouse	Mouse	Mouse	Mouse	Mouse	Mouse	Mouse	Mouse	Mouse	Mouse	Mouse	Mouse	Mouse	Mouse
						VAS	VAS	VAS	VAS	VAS	VAS	VAS	VAS	VAS	VAS	VAS	VAS	VAS	VAS
		Lean		Obese		lean	lean	lean	lean	lean	lean	lean	obese	obese	obese	obese	obese	obese	obese
Variable	m/z	Mean	St Dev	Mean	St Dev	18C37	18C40	18C42	NPC1	NPC2	NPC3	RC59	18F50	18F52	18F54	18F55	18F57	NPF1	NPF2	Vals (%)
FA(10:0)	171.139	23.0051	15.2031	17.6549	5.09369	15.1019	6.36301	15.6614	28.9108	9.95102	46.1442	38.9032	12.4215	23.6572	20.9893	23.6213	13.8216	16.9242	12.1491	1
FA(11:0)	185.155	4.10537	2.62987	3.29002	0.696136	3.20929	1.79084	2.89772	3.7435	1.63886	8.56756	6.88979	2.44003	4.13263	3.95165	3.86227	2.77332	3.24418	2.62605	1
FA(12:0)	199.17	19.0558	9.58123	13.5261	2.62194	16.1595	8.24462	14.2331	26.9908	9.03268	32.9903	25.7397	10.9458	16.6859	15.7569	16.3364	11.1095	12.5397	11.3085	1
FA(12:1)	197.155	0.396949	0.450333	0.580044	0.135391	0.473554	0.23076	0.416705	0	0.331433	0	1.32619	0.388008	0.6819	0.654215	0.719994	0.41053	0.665564	0.540099	0.857143
FA(13:0)	213.186	3.99755	2.89426	2.93245	0.54653	3.41245	1.17806	2.93968	3.57872	1.47565	9.55799	5.8403	2.30877	3.16342	3.91212	3.22732	2.48265	2.77767	2.65519	1
FA(14:0)	227.202	20.5578	10.2587	15.187	1.84934	17.0652	10.0243	17.1001	23.7517	11.5987	40.4168	23.9478	13.1995	14.6331	18.9254	15.2046	13.6902	15.3883	15.268	1
FA(14:1)	225.186	0.474917	0.451892	0.558066	0.131176	0.635091	0	0.87815	0	0.076202	0.623869	1.11111	0.379705	0.510988	0.720085	0.710573	0.421791	0.58495	0.578368	0.857143
FA(15:0)	241.217	12.1901	9.80921	7.05304	1.55496	10.2239	3.4151	9.54698	11.0756	4.54866	32.8712	13.6489	5.87926	5.77227	10.2149	7.70134	6.166	6.52288	7.1146	1
FA(16:0)	255.233	476.476	48.9663	526.779	20.8512	490.355	529.353	506.096	421.443	522.985	405.444	459.658	538.709	535.443	492.124	524.525	507.394	553.906	535.355	1
FA(16:1)	253.217	6.36387	3.3976	4.74248	2.02343	8.84123	1.61529	10.3077	6.38296	2.34736	9.28511	5.76746	4.17271	2.13376	8.63676	5.2551	4.02798	3.65948	5.31159	1
FA(16:2)	251.202	0.246746	0.280489	0.42825	0.0919135	0.377461	0.192589	0.421838	0	0	0	0.735333	0.350445	0.368686	0.539525	0.540575	0.314331	0.479021	0.40517	0.785714
FA(16:3)	249.186	0.773295	0.606352	0.929162	0.160415	0.650055	0.610834	0.632314	0.412288	0.746964	0.263192	2.09741	0.75254	0.850602	1.17183	0.925722	0.857698	0.816025	1.12972	1
FA(17:0)	269.249	3.98019	2.71147	3.05378	0.640543	3.93316	2.43782	3.5848	1.59646	2.38629	9.7522	4.17061	2.67811	2.35005	4.22074	2.66881	3.01138	2.86601	3.58138	1
FA(18:0)	283.264	325.402	46.8151	337.859	18.8318	345.329	377.764	337.895	267.694	377.527	267.481	304.123	349.632	352.242	307.626	349.818	356.865	325.563	323.269	1
FA(18:1)	281.249	42.2544	14.6735	31.1741	8.70765	38.1557	26.7491	39.0271	54.6665	24.2471	64.8905	48.0448	25.2169	22.255	45.5677	23.6268	38.56	28.2554	34.7369	1
FA(18:2)	279.233	17.6041	5.24269	13.0518	4.5538	19.1765	11.9007	16.5777	25.396	10.4152	18.1355	21.6269	10.7687	6.4764	20.783	10.4356	13.5905	13.2517	16.0565	1
FA(18:3)	277.217	1.19762	0.978743	2.33064	0.740864	1.36652	0.279714	1.76635	0.749562	1.31968	0	2.90148	1.82327	1.3522	2.92548	1.72211	2.20961	3.02537	3.25642	0.928571
FA(18:4)	275.202	0.0615618	0.0634665	0.115633	0.0481663	0.0545204	0	0.133744	0	0	0.135353	0.107315	0.0240312	0.142429	0.0895323	0.153251	0.137439	0.160902	0.10185	0.785714
FA(19:0)	297.28	0.311335	0.363322	0.718129	0.215656	0.400541	0	0.511463	0	0	0.283372	0.983971	0.441847	0.603881	0.98461	0.526002	0.643868	0.912366	0.914326	0.785714
FA(19:1)	295.264	0.185707	0.16852	0.416119	0.148248	0.315702	0	0.2929	0	0.0925171	0.160693	0.438138	0.255224	0.260448	0.611349	0.409866	0.309502	0.484255	0.582192	0.857143
FA(20:0)	311.296	2.39192	1.02038	3.00177	0.289666	3.0496	2.47982	2.82533	0.260339	3.03762	1.9925	3.09823	3.05234	3.13038	2.92943	2.45208	3.39739	2.92712	3.12367	1
FA(20:1)	309.28	0.661577	0.92666	0.462887	0.132296	0.968279	0	0.449756	0	0	2.58488	0.628126	0.357712	0.281759	0.640458	0.573566	0.37178	0.457035	0.557903	0.785714
FA(20:2)	307.264	0.24563	0.232816	0.295105	0.177831	0.330057	0	0.620237	0.256666	0.0877802	0	0.424669	0.197767	0.0724915	0.522442	0.272602	0.218517	0.226209	0.555703	0.857143
FA(20:3)	305.249	1.05855	0.562209	0.920018	0.601547	1.10558	0.660372	1.3539	1.64201	0.601329	0.282895	1.76379	0.772549	0.354498	2.15716	0.537277	1.05363	0.562371	1.00264	1
FA(20:4)	303.233	15.4898	15.4403	4.32016	4.18423	9.27558	6.4414	6.17769	47.2989	5.26197	24.1386	9.83432	4.87559	0.371542	11.9242	1.22844	6.14705	0.193002	5.50129	1
FA(20:5)	301.217	0.759908	0.52795	1.1144	0.209153	0.776371	0.526926	1.132	0	0.637516	0.56521	1.68134	1.02581	0.767335	1.40962	1.13994	0.994093	1.27797	1.18603	0.928571
FA(21:0)	325.311	0.0636218	0.130925	0.240235	0.116371	0	0	0.0961584	0	0	0	0.349194	0.154917	0.146728	0.359141	0.0807228	0.26285	0.39235	0.284933	0.642857
FA(22:0)	339.327	0.367428	0.248331	0.472693	0.090804	0.37463	0.641024	0.399263	0	0.276452	0.175562	0.705062	0.454948	0.406061	0.537661	0.305075	0.544081	0.548096	0.512931	0.928571
FA(22:1)	337.311	0.0256086	0.035359	0.143901	0.079946	0.0501066	0	0.0396653	0	0	0	0.0894883	0.139845	0.087115	0.172063	0.0882777	0.0364777	0.225545	0.257982	0.714286
FA(22:2)	335.296	0	0	0.018803	0.0139377	0	0	0	0	0	0	0	0	0.0272406	0.0119469	0.0287735	0.0130085	0.0407486	0.00990277	0.428571
FA(22:3)	333.28	0.0209977	0.0424872	0.0141744	0.0191055	0.112958	0	0	0	0	0	0.0340253	0.0115718	0.00588965	0.0474225	0	0	0	0.0343371	0.428571
FA(22:4)	331.264	0.898756	0.996445	0.259377	0.267751	1.02735	0	0.221068	2.25289	0.145683	2.30055	0.343747	0.30972	0.00804282	0.750866	0.0461141	0.341435	0.00946883	0.349992	0.928571
FA(22:5)	329.249	3.42266	5.9576	1.24209	1.34383	1.37916	1.37496	1.3082	16.8771	0.954143	0.144806	1.92021	1.2968	0.0117778	3.55587	0	1.8901	0.00713867	1.93294	0.928571
FA(22:6)	327.233	15.2122	18.2182	4.33084	4.94505	5.72089	5.25719	3.54697	54.7833	7.7499	19.4091	10.018	4.01528	0.129642	13.6782	0.379365	5.13205	0.0316335	6.94971	1
FA(23:0)	353.342	0.0683559	0.072798	0.15263	0.0939441	0.0727493	0	0.0995112	0	0.11832	0	0.187911	0.020476	0.140782	0.235679	0.0494437	0.163979	0.283806	0.174247	0.785714
FA(24:0)	367.358	0.482177	0.335213	0.417494	0.0924804	0.383513	0.213425	0.64518	0.236646	0.211574	1.13619	0.548712	0.40044	0.290225	0.416434	0.590807	0.385229	0.462897	0.376424	1
FA(24:1)	365.342	0.0228015	0.0277229	0.0113883	0.0157989	0.0330753	0	0.0181502	0	0.076029	0	0.0323565	0	0	0.0127489	0	0	0.0329772	0.0339921	0.5
FA(26:0)	395.389	0.15271	0.0959606	0.156961	0.0637043	0.103388	0.254667	0.112756	0	0.120637	0.267638	0.209885	0.103244	0.0393275	0.219065	0.204046	0.190044	0.175686	0.167317	0.928571
FA(28:0)	423.42	0.0147446	0.0273029	0.0446977	0.037105	0	0	0.0333286	0	0	0	0.0698835	0.0239024	0.0129794	0.0144333	0.0332732	0.0609567	0.118839	0.0484998	0.642857

## Sheet: Mouse,VAS,EnzAct,+ve,Whole
							Mouse	Mouse	Mouse	Mouse	Mouse	Mouse	Mouse	Mouse	Mouse	Mouse	Mouse	Mouse	Mouse	Mouse	Mouse	Mouse
		Relative enzyme activity					Vastus	Vastus	Vastus	Vastus	Vastus	Vastus	Vastus	Vastus	Vastus	Vastus	Vastus	Vastus	Vastus	Vastus	Vastus	Vastus
			Lean	Obese	Lean	Obese	lean	lean	lean	lean	lean	lean	lean	lean	lean	obese	obese	obese	obese	obese	obese	obese
Variable	m/z	Either	Mean	Mean	Ratio	Ratio	18C36	18C37	18C40	18C41	18C42	NPC1	NPC2	NPC3	RC59	18F50	18F52	18F54	18F55	18F57	NPF1	NPF2	Val
PC(36:02) & PE(39:02)	786.601	FADS2	12.3934	5.68692			14.644	8.52207	9.89677	17.382	14.0991	8.60054	7.85437	7.95926	22.5823	12.6772	0	16.2759	1.20461	7.22226	0	2.42848	0.875
PC(36:03)_[M+H]1+	784.585	FADS2	16.0855	9.60708	1.29791	1.68933	23.0251	6.70999	14.6452	23.6354	11.9914	16.4818	23.7683	1.02633	23.4862	12.0646	0.907042	17.9801	0.358959	31.7525	0.556491	3.62975	1
TG(50:02)_[M+NH4]1+	848.77	FADS2	26.4538	44.4427			13.2161	28.769	26.7244	28.1948	33.5732	43.7485	6.83359	44.2918	12.7329	35.3734	10.3572	44.6505	63.0379	48.6663	32.9509	76.0628	1
TG(50:03)_[M+NH4]1+	846.755	FADS2	6.57111	18.7428	0.248399	0.421729	0	7.59304	4.79522	3.11009	9.75682	16.0748	0.585495	16.763	0.461514	14.7227	0.642789	19.4392	34.3471	20.8506	6.35587	34.8411	0.9375
TG(52:03)_[M+NH4]1+	874.786	FADS1	24.5713	52.8783			5.12444	31.1622	21.3629	19.5755	34.306	40.1253	4.75129	56.0649	8.66953	40.2425	17.14	35.1014	102.741	49.7742	39.3038	85.8451	1
TG(52:04)_[M+NH4]1+	872.77	FADS1	5.60728	18.9543	0.228204	0.358451	0.161429	9.86834	1.09669	0.691727	5.65571	12.3044	0.522017	19.5871	0.578086	12.0755	0.357613	8.25281	70.0496	12.4103	2.75749	26.7765	1

## Sheet: Mouse,VAS,EnzAct,-ve,Whole
							Mouse	Mouse	Mouse	Mouse	Mouse	Mouse	Mouse	Mouse	Mouse	Mouse	Mouse	Mouse	Mouse	Mouse	Mouse
		Relative enzyme activity					Vastus	Vastus	Vastus	Vastus	Vastus	Vastus	Vastus	Vastus	Vastus	Vastus	Vastus	Vastus	Vastus	Vastus	Vastus
			Lean	Obese	Lean	Obese	lean	lean	lean	lean	lean	lean	lean	lean	obese	obese	obese	obese	obese	obese	obese
Variable	m/z	Type	Mean	Mean	Ratio	Ratio	18C36	18C37	18C40	18C41	NPC1	NPC2	NPC3	RC59	18F50	18F52	18F54	18F55	18F57	NPF1	NPF2	Val
PC_34:2_[M+Cl]1-	792.532	Elongase	20.6229	12.3605			18.4812	13.9001	15.8317	23.6961	19.6172	15.2093	19.5413	38.7066	14.8112	0.455856	17.9817	4.73772	19.6313	0	28.9059	0.933333
PC_36:4_[M+Cl]1-	816.532	Elongase	27.8769	14.7228	1.35174	1.19111	18.7298	16.4292	27.6908	26.0092	54.0981	29.467	18.8621	31.7291	23.7286	0	26.552	0.82685	31.7759	0.669033	19.5069	0.933333
PC_34:2_[M+OAC]1-	816.576	Elongase	3.19638	1.69355			2.36823	3.8828	3.30098	2.53858	2.67592	1.41639	3.72593	5.66223	3.97954	0	3.65105	0.48869	2.91624	0	0.81933	0.866667
PC_36:4_[M+OAC]1-	840.576	Elongase	5.1085	4.70004	1.59821	2.77526	1.75531	2.83626	7.61241	3.85469	7.65766	8.20804	4.45454	4.48913	10.7961	0	6.48115	0	8.50742	0	7.11559	0.8
PC_36:2_[M+Cl]1-	820.563	FADS2	1.19208	0.588191			0.240186	0.524986	0.256772	0.292637	1.53316	0.237009	3.91136	2.54054	0.347432	0	2.28838	0.562643	0.622465	0	0.296414	0.866667
PC_36:3_[M+Cl]1-	818.547	FADS2	5.5255	2.06612	4.63517	3.51266	0.728461	2.01787	6.7807	6.09161	13.791	6.30345	1.57588	6.91507	1.87658	0	3.69054	0.434055	6.79594	0	1.66569	0.866667
PC_36:2_[M+OAC]1-	844.607	FADS2	0.191484	0.132244			0	0	0.111649	0	0.111923	0	1.02488	0.283413	0.144956	0	0.352232	0	0.224402	0	0.204115	0.533333
PC_36:3_[M+OAC]1-	842.592	FADS2	0.427743	2.72013	2.23384	20.5691	0.968465	0	0.521865	0.798157	0.334476	0.79898	0	0	1.05957	13.4691	0.706462	0.350822	0.217367	2.7415	0.496116	0.8
